# Supplementary material for: Limited evidence for executive function load impairing selective copying in a win-stay lose-shift task
Source: PLoS One. 2021 Mar 4;16(3):e0247183. doi: 10.1371/journal.pone.0247183 (PMC7932141; doi:10.1371/journal.pone.0247183)
Supplement: S1 Data — (R) [file pone.0247183.s003.R]

# Clear any residual data from previous sessions:
rm(list = ls())
setwd(dirname(rstudioapi::getActiveDocumentContext()$path))

###########################################################################################################################
### (1) installing and loading packages
#install.packages('lme4')
#install.packages('ggplot2')
#install.packages('plyr')
#install.packages('dplyr') 
#install.packages('Hmisc')
#install.packages('Rmisc')
#install.packages('stringr')
#install.packages('gridExtra')
#install.packages('ggsignif')
#install.packages('reshape2')
#install.packages('MuMIn')
#install.packages('multcomp')
#install.packages('effects')
#install.packages('emmeans')
#install.packages('tidyverse')
#install.packages('ggThemeAssist')

library(lme4)
library(ggplot2)
library(plyr)
library(dplyr)
library(Hmisc)
library(Rmisc)
library(ggsignif)
library(reshape2)
library(multcomp)
library(effects)
library(emmeans)
library(ggThemeAssist)

#set colour palette to be colour blind friendly for all plots
cbPalette <- c("#E69F00", "#56B4E9", "#009E73", "#F0E442", "#0072B2", "#D55E00", "#CC79A7")


# WSLS DATA ---------------------------------------------------------------

# load data and remove outliers -------------------------------------------


#load WSLS data from ptps who passed training
WSLS_data_passed <- read.csv('switching_passed_WSLSData.txt', header=FALSE)

colnames(WSLS_data_passed)<-c("runID","gender",	"condition",	"date",	"timeStamp",	"round",	"block",	"blockCondition",	"item",	"infoTrialSelect",	"infoTrialReward",	"keyPressed",	"RT",	"correct")

#take out training rounds to just use test data
WSLS_testData<-subset(WSLS_data_passed, round=='testRound')
WSLS_testData$condition<-relevel(WSLS_testData$condition, ref="WSLS")


#SPLIT RT TO WIDE FORMAT AND REMOVE OUTLIERS
#outliers removed by participant, by block

#outliers function using median absolute deviation
outliersRM_mad<-function(data){
  data[which((data)>(mean(data+(3*mad(data)))) | (data)<(mean(data-(3*mad(data)))))]<-NA
  return (data)
}

#collapse data by individual participant, split RT into wide format to separate c and ef into 2 columns
WSLS_byParticipant<-dcast(WSLS_testData, runID+condition+item~blockCondition, value.var="RT")

#data by pt showing mean RT in each condition
WSLS_byParticipant.mean<-WSLS_byParticipant%>%group_by(runID, condition)%>%
  summarise(c=mean(c), ef=mean(ef))

#get overall data with outliers removed by participant not by group
#using mad outliers
mad_outliers.c<-tapply(WSLS_byParticipant$c, WSLS_byParticipant$runID, outliersRM_mad)
mad_outliers.ef<-tapply(WSLS_byParticipant$ef, WSLS_byParticipant$runID, outliersRM_mad)

mad_outliers.c_wide <- data.frame(matrix(unlist(mad_outliers.c), nrow=120))
mad_outliers.ef_wide <- data.frame(matrix(unlist(mad_outliers.ef), nrow=120))

mad_outliers.c_long<-melt(mad_outliers.c_wide, value.name='RT')
mad_outliers.ef_long<-melt(mad_outliers.ef_wide, value.name='RT')

WSLS_byParticipant$outliers.c<-mad_outliers.c_long$RT
WSLS_byParticipant$outliers.ef<-mad_outliers.ef_long$RT


#put back into long format with outliers removed per pt per block
outliers.long_full<-melt(WSLS_byParticipant, id.vars = c('runID', 'condition', 'item'), variable.name = 'blockCondition', value.name='RT')

#remove duplicate blocks without outliers 
WSLS_outliersNA.mad<-subset(outliers.long_full, blockCondition =='outliers.c' | blockCondition=='outliers.ef')

#rename blockConditions back to as in original data
WSLS_outliersNA.mad$blockCondition[WSLS_outliersNA.mad$blockCondition=="outliers.c"]<-"c"
WSLS_outliersNA.mad$blockCondition[WSLS_outliersNA.mad$blockCondition=="outliers.ef"]<-"ef"

#put new RTs with no outliers back into main data set
merged_RTs<-merge(WSLS_testData, WSLS_outliersNA.mad, by=c("runID", "condition","item","blockCondition"))

#remove NA values
outliersRM_allvariables<-merged_RTs[complete.cases(merged_RTs),]
#rename RT variable
colnames(outliersRM_allvariables)[colnames(outliersRM_allvariables)=="RT.y"] <- "RT"
#rescale RT variable to be in ms not s
outliersRM_allvariables$RT<-(outliersRM_allvariables$RT)*1000

# how many outliers from top and bottom -----------------------------------
top_outliers<-function(data){
  data[which((data)>(mean(data+(3*mad(data)))))]<-NA
  return (data)
}

bottom_outliers<-function(data){
  data[which((data)<(mean(data-(3*mad(data)))))]<-NA
  return (data)
}

descriptives_wsls<-outliersRM_allvariables%>%group_by(condition, blockCondition)%>%
  summarise(meanRT=mean(RT), RT_sd=sd(RT))

# draw plots  -------------------------------------------------------------

#plot mean RT in each strat group by block
mean_RTs<-outliersRM_allvariables%>%group_by(runID, condition, blockCondition)%>%
  summarise(meanRT=mean(RT))

WSLS_RT_violin<-ggplot(data=mean_RTs, aes(x=condition, fill=blockCondition, y=meanRT))+
  theme_minimal()+
  geom_violin(alpha=0.5, position=position_dodge(width=0.8),lwd=0.8, trim=TRUE) +
  geom_point(shape=21, size=2, position=position_jitterdodge(), color='black', alpha=1)+
  stat_summary(aes(group=blockCondition),fun.y='mean', geom="point", shape=21, size=4, fill='red', position=position_dodge(width=0.8))+
  labs(x='Strategy Group', y='Mean RT (milliseconds)')+
  geom_signif(y_position=c(970,970,970,1010,1080,1010), xmin=c(0.65,1.65,2.65,1,0.9,2.1), xmax=c(1.35,2.35,3.35,1.9,3.1,3),annotations=c(' ',' ',' ','p=.016','p<.001','n.s'),tip_length=c(0.02,0.02,0.02,0.057,0.165,0.057))+
  theme(axis.text.x = element_text(angle=35),legend.position = "bottom", legend.direction = "horizontal",legend.title = element_blank())+
  scale_fill_manual(values=cbPalette, labels=c(' Control dual  ', ' EF dual  '))+
  theme(axis.ticks = element_line(size = 0.8), axis.title = element_text(size = 12, face = "bold"),
        axis.text.x = element_text(size = 12, angle = 0), axis.text.y = element_text(size = 10))+
  ggsave(file="WSLS_RT_violin2.png", width=6, height=4, dpi=300, bg='transparent')
WSLS_RT_violin

#plot mean RT in each strat group by success/unsuccess of information trial
mean_rewards<-outliersRM_allvariables%>%group_by(runID, condition, infoTrialReward)%>%
  summarise(meanRT=mean(RT))
mean_rewards$infoTrialReward<-as.factor(mean_rewards$infoTrialReward)

WSLS_reward_violin<-ggplot(data=mean_rewards, aes(x=condition, fill=infoTrialReward, y=meanRT))+
  theme_minimal()+
  geom_violin(alpha=0.5, position=position_dodge(width=0.8),lwd=0.8, trim=TRUE) +
  geom_point(shape=21, size=2, position=position_jitterdodge(), color='black', alpha=1)+
  stat_summary(aes(group=infoTrialReward),fun.y='mean', geom="point", shape=21, size=4, fill='red', position=position_dodge(width=0.8))+
  labs(x='Strategy Group', y='Mean RT (milliseconds)')+
  geom_signif(y_position=870, xmin=0.8, xmax=1.2 ,annotations='p<.001',tip_length=0.01)+
  theme(axis.text.x = element_text(angle=35),legend.position = "bottom", legend.direction = "horizontal",legend.title = element_blank())+
  scale_fill_manual(values=c(cbPalette[3],cbPalette[5]), labels=c(' Unsuccesful Info Trial   ', ' Succesful Info Trial'))+
  theme(axis.ticks = element_line(size = 0.8), axis.title = element_text(size = 12, face = "bold"),
        axis.text.x = element_text(size = 12, angle = 0), axis.text.y = element_text(size = 10))+
  ggsave(file="WSLS_reward_violin.png", width=6, height=4, dpi=300, bg='transparent')
WSLS_reward_violin


# wsls RT models -----------------------------------------------------------

model.full_interactions<-lmer(RT~condition*blockCondition*item + (1|runID), data=outliersRM_allvariables)
model.null<-lmer(RT~1+(1|runID), data=outliersRM_allvariables)
anova(model.full_interactions, model.null)
summary(model.full_interactions)
#LS condition - p=0.016
2*(1-pt(2.412, 16001-7))
#WS condition - p<0.001
2*(1-pt(3.484, 16001-7))
#ef block - p<0.001
2*(1-pt(6.749, 16001-7))
#item number - p<0.001
2*(1-pt(3.306, 16001-7))
#interaction btwn LS and EF - non sig 0.4826894
2*(1-pt(0.702, 16001-7))
#interaction btwn WS and EF - non sig 0.4254629
2*(1-pt(0.797, 16001-7))
#interaction LS and item no. non sig
2*(1-pt(0.341, 16001-7))
#interaction WS and item no. non sig
2*(1-pt(1.652, 16001-7))
#EF condition and item no. non sig 
2*(1-pt(1.039, 16001-7))
#3-way LS, EF, item non sig
2*(1-pt(1.258, 16001-7))
#3-way WS, EF, item non sig
2*(1-pt(0.050, 16001-7))

###post-hoc to compare LS with WS
summary(glht(model.full_interactions, linfct = mcp(condition = "Tukey")), test = adjusted("holm"))


###is RT faster after succesful info trial (overall)?
model_rewards_single<-lmer(RT~infoTrialReward+(1|runID), data=outliersRM_allvariables)
anova(model_rewards_single, model.null)
summary(model_rewards_single)
#rewarded info trial
2*(1-pt(8.922, 16001-2))

###does that hold for WSLS group only?
just_wsls<-subset(outliersRM_allvariables, condition=='WSLS')
model_rewards_wsls<-lmer(RT~infoTrialReward*blockCondition+(1|runID), data=just_wsls)
null_wsls<-lmer(RT~1 + (1|runID), data=just_wsls)
anova(model_rewards_wsls, null_wsls)
summary(model_rewards_wsls)
#rewarded info trial
2*(1-pt(6.287, 5385-1))
#ef block
2*(1-pt(8.027, 5385-1))
#interaction between EF and rewards
2*(1-pt(0.031, 5385-1))


# TONE DATA ---------------------------------------------------------------

  # load data ---------------------------------------------------------------
  # load tone data from ptps who passed training
  tone_data_passed <- read.csv('switching_passed_toneData.txt', header=FALSE)
  colnames(tone_data_passed)<-c("runID", "gender",	"condition",	"date",	"timeStamp",	"round",	"block",	"blockCondition",	"item",	"soundPlayed",	"switchActive",	"clickCount",	"score",	"first_clickRT",	"second_clickRT",	"third_clickRT",	"extra_clickRT")
   
  # #take out training rounds to just use test data
  #also take out trials that just played a switch cue (represented with 'x')
  tone_testData<-subset(tone_data_passed, round=='testRound'&soundPlayed!='x')

  tone_testData$condition<-relevel(tone_testData$condition, ref="WSLS")

  # #collapse data by individual participant, split score into wide format to separate c and ef into 2 columns - to find out minimum trial number 
  tone_byParticipant<-dcast(tone_testData, runID+condition+item~blockCondition, value.var="score")
  # 
  # #data by pt showing mean RT in each condition
  tone_byParticipant.mean<-tone_byParticipant%>%group_by(runID, condition)%>%
    summarise(c_mean=mean(c, na.rm=TRUE), ef_mean=mean(ef, na.rm=TRUE), c_trials=length(c[!is.na(c)]), ef_trials=length(ef[!is.na(ef)]))
 
  # #find out minimum number of trials so analysis for all conditions & PTs is on same no. trials
  range(tone_byParticipant.mean$c_trials)
  range(tone_byParticipant.mean$ef_trials)
  #1/6 trials previously removed as they are switch cues
  #these remove the row but do not decrease 'item' count
  #so need to add them back in to get more accurate min/max item number for EF blocks
  #123 trials +~20 switch cues = 143 trials
  #also 'item' generated by python which starts counting at 0
  #make data set using minimum trial cap
  toneData_min<-subset(tone_testData, item<=142) #cap at 143rd trial
  tone_means<-toneData_min%>%group_by(runID, condition,blockCondition)%>%
    summarise(accuracy=mean(score))
  
  tone_descriptives<-toneData_min%>%group_by(condition, blockCondition)%>%
    summarise(accuracy=mean(score), sd_accuracy=sd(score))
  tone_descriptives
  
  # tone model --------------------------------------------------------------
  #rescale item number so item and score on similar scales
  toneData_min$item_scaled<-(toneData_min$item-mean(toneData_min$item))/100
  
  tone_model.full<-glmer(score~condition*blockCondition*item_scaled +(1|runID),data=toneData_min,family=binomial,
                         control=glmerControl(optimizer="bobyqa",optCtrl=list(maxfun=2e5)))
  tone_model.null<-glmer(score~1+(1|runID), data=toneData_min, family=binomial)
  anova(tone_model.full, tone_model.null)
  summary(tone_model.full)

#post hoc to compare across strategy groups adjusted for multiple comparisons.
  summary(glht(tone_model.full, linfct = mcp(condition = "Tukey")), test = adjusted("holm"))
  
  
  group_block_item<-emtrends(tone_model.full, pairwise~condition*blockCondition, var="item_scaled")
  group_block_item
  
# accuracy plot and binomial tests (in SI only) ---------------------------------------------

  #tone accuracy plot 
  tone_accuracy_plot<-ggplot(data=tone_means, aes(x=condition, fill=blockCondition, y=accuracy))+
    theme_minimal()+
    stat_summary(geom = 'bar', position = 'dodge', fun.y = 'mean', width = 0.8) +
    stat_summary(geom = 'errorbar', fun.data='mean_cl_boot',fun.ymin="min", fun.ymax="max",width=0.3,position=position_dodge(width=0.8))+
    labs(x='Strategy Group', y='Mean Accuracy in Audio Switching Task')+
    theme(axis.text.x = element_text(angle=35),legend.position = "bottom", legend.direction = "horizontal",legend.title = element_blank())+
    geom_hline(yintercept=0.5, linetype='dashed', color='red')+
    scale_fill_manual(values=cbPalette, guide=guide_legend(title='Block Condition'), labels=c(' Control dual   ', ' EF dual   '))+
    ggsave(file="tone_accuracy_plot.png", width=6, height=4, dpi=300, bg='transparent')
  tone_accuracy_plot
  
  #binomial tests to check performance above chance 
  tone_binoms<-summarySE(toneData_min, measurevar='score', groupvars=c('condition','blockCondition'))
  tone_binoms
  tone_binoms$N[1]*tone_binoms$score[1]
  
  #wsls control block
  binom.test(tone_binoms$N[1]*tone_binoms$score[1],tone_binoms$N[1], p=0.5, conf.level=0.95)
  #wsls ef block
  binom.test(tone_binoms$N[2]*tone_binoms$score[2],tone_binoms$N[2], p=0.5, conf.level=0.95)
  #ls control block
  binom.test(tone_binoms$N[3]*tone_binoms$score[3],tone_binoms$N[3], p=0.5, conf.level=0.95)
  #ls ef block
  binom.test(tone_binoms$N[4]*tone_binoms$score[4],tone_binoms$N[4], p=0.5, conf.level=0.95)
  #ws control block
  binom.test(tone_binoms$N[5]*tone_binoms$score[5],tone_binoms$N[5], p=0.5, conf.level=0.95)
  #ws ef block
  binom.test(tone_binoms$N[6]*tone_binoms$score[6],tone_binoms$N[6], p=0.5, conf.level=0.95)
   

# visualise possible training/fatigue effect in tone task accuracy (SI only) ----------------

  tones_c<-subset(toneData_min, blockCondition=='c')
  tones_ef<-subset(toneData_min, blockCondition=='ef')
  
  tone_trainingEffect_c<-ggplot(data=tones_c, aes(x=item, y=score, color=condition, group=condition))+
    theme_minimal()+
    stat_summary(geom = 'line', fun.y = 'mean')+
    coord_cartesian( ylim=c(0,1))+
    labs(x='Item Number', y='Mean Accuracy')+
    geom_hline(yintercept=0.5, linetype='dashed', color='red')+
    scale_color_manual(values=cbPalette)+
    theme(legend.position=c(0.115,0.21),
          legend.background = element_rect(color = "black",fill = "grey90", size = 1, linetype = "solid"))+
    labs(colour="Strategy Group")+
    theme(axis.line = element_line(size = 0.4, 
                                   linetype = "solid"), axis.text = element_text(size = 10))+
    ggsave(file="tone_fatigue_c.png", width=6, height=4, dpi=300, bg='transparent') 
  tone_trainingEffect_c  
  
  tone_trainingEffect_ef<-ggplot(data=tones_ef, aes(x=item, y=score, color=condition, group=condition))+
    theme_minimal()+
    stat_summary(geom = 'line', fun.y = 'mean')+
    coord_cartesian(ylim=c(0,1))+
    labs(x='Item Number', y='Mean Accuracy')+
    scale_color_manual(values=cbPalette)+
    geom_hline(yintercept=0.5, linetype='dashed', color='red')+
    theme(legend.position=c(0.115,0.21),
          legend.background = element_rect(color = "black",fill = "grey90", size = 1, linetype = "solid"))+
    labs(colour="Strategy Group")+
    theme(axis.line = element_line(size = 0.4, 
                                   linetype = "solid"), axis.text = element_text(size = 10))+
    ggsave(file="tone_fatigue_ef.png", width=6, height=4, dpi=300, bg='transparent')
  tone_trainingEffect_ef
  
