# Supplementary material for: Limited evidence for executive function load impairing selective copying in a win-stay lose-shift task
Source: PLoS One. 2021 Mar 4;16(3):e0247183. doi: 10.1371/journal.pone.0247183 (PMC7932141; doi:10.1371/journal.pone.0247183)
Supplement: S2 Data — (R) [file pone.0247183.s004.R]

# Clear any residual data from previous sessions:
rm(list = ls())

setwd(dirname(rstudioapi::getActiveDocumentContext()$path))


###########################################################################################################################
### (1) installing and loading packages
# install.packages('Hmisc')
# install.packages('Rmisc')
# install.packages('lme4')
# install.packages('ggplot2')
# install.packages('ggThemeAssist')
# #install.packages('plyr')
# install.packages('dplyr') 
# install.packages('multcomp')
# install.packages('stringr')
# install.packages('gridExtra')
# install.packages('ggsignif')
# install.packages('reshape2')
# install.packages('multcomp')
# install.packages('effects')
# install.packages('emmeans')
# install.packages('tidyverse')

####
# in order to run the metacognition analysis a package containing the required functions needs to be downloaded. details about this package can be found here: https://github.com/craddm/metaSDT. Load the package into R using the line below:

#devtools::install_github("craddm/metaSDT", dependencies = TRUE)


library(Hmisc)
library(Rmisc)
library(lme4)
library(ggplot2)
library(ggThemeAssist)
library(plyr)
library(dplyr)
library(multcomp)
library(stringr)
library(gridExtra)
library(ggsignif)
library(reshape2)
library(multcomp)
library(effects)
library(emmeans)
library(tidyr)
library(metaSDT)

#set colour palette to be colour blind friendly for all plots
cbPalette <- c("#E69F00", "#56B4E9", "#009E73", "#F0E442", "#0072B2", "#D55E00", "#CC79A7")


# WSLS data ---------------------------------------------------------------

# #load and clean data and get some descriptives --------------------------

#load WSLS data from ptps who passed training
WSLS_data_passed <- read.csv('WSLS_metacognition_passed_WSLSData.txt', header=FALSE)


colnames(WSLS_data_passed)<-c("runID",	"condition", "memory_load",	"date",	"timeStamp",	"round",	"block",	"blockCondition",	"item",	"infoTrialSelection",	"infoTrialReward", "infoTrialReward_side","first_keyPressed",	"first_RT",	"first_strat", "first_score", "second_keyPressed", "second_RT", "second_strat", "second_score")

#take out training rounds to just use test data
WSLS_testData<-subset(WSLS_data_passed, round=='testRound' & !is.na(first_keyPressed))
WSLS_testData$condition<-relevel(WSLS_testData$condition, ref="WSLS")

#SPLIT RT TO WIDE FORMAT AND REMOVE OUTLIERS

#outliers functions using median absolute deviation
outliersRM_mad<-function(data){
  data[which((data)>(mean(data+(3*mad(data)))) | (data)<(mean(data-(3*mad(data)))))]<-NA
  return (data)
}

#collapse data by individual participant, split RT into wide format to separate c and ef into 2 columns
WSLS_byParticipant<-dcast(WSLS_testData, runID+condition+memory_load+item~blockCondition, value.var="first_RT")

#data by pt showing mean RT in each condition
WSLS_byParticipant.mean<-WSLS_byParticipant%>%group_by(runID, condition)%>%
  summarise(c=mean(c, na.rm=TRUE), ef=mean(ef,na.rm=TRUE))

#get overall data with outliers removed by participant not by group

#using mad outliers
mad_outliers.c<-tapply(WSLS_byParticipant$c, WSLS_byParticipant$runID, outliersRM_mad)
mad_outliers.ef<-tapply(WSLS_byParticipant$ef, WSLS_byParticipant$runID, outliersRM_mad)


mad_outliers.c_wide <- data.frame(matrix(unlist(mad_outliers.c), nrow=94))
mad_outliers.ef_wide <- data.frame(matrix(unlist(mad_outliers.ef), nrow=94))

mad_outliers.c_long<-melt(mad_outliers.c_wide, value.name='first_RT')
mad_outliers.ef_long<-melt(mad_outliers.ef_wide, value.name='first_RT')

sum(is.na(mad_outliers.c_long$first_RT))
sum(is.na(mad_outliers.ef_long$first_RT))

WSLS_byParticipant$outliers.c<-mad_outliers.c_long$first_RT
WSLS_byParticipant$outliers.ef<-mad_outliers.ef_long$first_RT


#long format with outliers removed per pt per block
outliers.long_full<-melt(WSLS_byParticipant, id.vars = c('runID', 'condition','memory_load', 'item'), variable.name = 'blockCondition', value.name='first_RT')
sum(is.na(outliers.long_full$first_RT))#=531 = same as working out top and bottom separately, but not same as adding together c and ef

#for MAD outliers
WSLS_outliersNA.mad<-subset(outliers.long_full, blockCondition =='outliers.c' | blockCondition=='outliers.ef')

#rename blockConditions back to as in original data
WSLS_outliersNA.mad$blockCondition[WSLS_outliersNA.mad$blockCondition=="outliers.c"]<-"c"
WSLS_outliersNA.mad$blockCondition[WSLS_outliersNA.mad$blockCondition=="outliers.ef"]<-"ef"

##final data set back in long form with outliers removed
merged_RTs<-merge(WSLS_testData, WSLS_outliersNA.mad, by=c("runID", "condition","memory_load","item","blockCondition"))

outliersRM_allvariables<-merged_RTs[complete.cases(merged_RTs),]
colnames(outliersRM_allvariables)[colnames(outliersRM_allvariables)=="first_RT.y"] <- "first_RT"

#rescale RT to be ms not seconds
outliersRM_allvariables$first_RT<-(outliersRM_allvariables$first_RT)*1000
outliersRM_allvariables$second_RT<-(outliersRM_allvariables$second_RT)*1000

outliersRM_allvariables$secondRT_diff<-outliersRM_allvariables$second_RT-outliersRM_allvariables$first_RT

meanRT_byPT<-outliersRM_allvariables%>%group_by(runID, condition,blockCondition, memory_load)%>%
  summarise(meanRT1=mean(first_RT), meanRT2=mean(secondRT_diff), meanStratR1=mean(first_strat), meanStratR2=mean(second_strat))


overall_means<-outliersRM_allvariables%>%group_by(condition,blockCondition, memory_load)%>%
  summarise(meanRT1=mean(first_RT), sdRT1=sd(first_RT), meanRT2=mean(secondRT_diff), sdRT2=sd(secondRT_diff), 
            meanStratR1=mean(first_strat), meanStratR2=mean(second_strat))


# how many outliers from top and bottom -----------------------------------
top_outliers<-function(data){
  data[which((data)>(mean(data+(3*mad(data)))))]<-NA
  return (data)
}

bottom_outliers<-function(data){
  data[which((data)<(mean(data-(3*mad(data)))))]<-NA
  return (data)
}

top_outliers.c<-tapply(WSLS_byParticipant$c, WSLS_byParticipant$runID, top_outliers)
top_outliers.ef<-tapply(WSLS_byParticipant$ef, WSLS_byParticipant$runID, top_outliers)
bottom_outliers.c<-tapply(WSLS_byParticipant$c, WSLS_byParticipant$runID, bottom_outliers)
bottom_outliers.ef<-tapply(WSLS_byParticipant$ef, WSLS_byParticipant$runID, bottom_outliers)

top_c<-data.frame(matrix(unlist(top_outliers.c), nrow=94))
top_ef<-data.frame(matrix(unlist(top_outliers.ef), nrow=94))
bottom_c<-data.frame(matrix(unlist(bottom_outliers.c), nrow=94))
bottom_ef<-data.frame(matrix(unlist(bottom_outliers.ef), nrow=94))

top_c_long<-melt(top_c, value.name='first_RT')
bottom_c_long<-melt(bottom_c, value.name='first_RT')
top_ef_long<-melt(top_ef, value.name='first_RT')
bottom_ef_long<-melt(bottom_ef, value.name='first_RT')

sum(is.na(top_c_long$first_RT))
sum(is.na(top_ef_long$first_RT))
sum(is.na(bottom_c_long$first_RT))
sum(is.na(bottom_ef_long$first_RT))


# ###WSLS PLOTS ----------------------------------------------------------------

meanRT_byPT$memory_load2<-revalue(meanRT_byPT$memory_load, c('y'='memory load', 'n'='no memory load'))

meanRT_byPT$meanStratR1<-NULL
meanRT_byPT$meanStratR2<-NULL
meanRT_byPT$memory_load<-NULL

#plot conditions separately to allow faceting by memory load and dodging by block condition

RTs_plot_grouped<-melt(meanRT_byPT, id.vars = c('runID', 'condition','blockCondition','memory_load2'), variable.name = 'response_number', value.name='RT')
RTs_plot_grouped$response_number<-revalue(RTs_plot_grouped$response_number, c('meanRT1'='R1', 'meanRT2'='R2'))

wsls_RTs<-subset(RTs_plot_grouped, condition=='WSLS')

#set up DF of annotations so different signif bars can be drawn on each side of facet
WSLS_annotations1<-data.frame(x1=c(0.8,1.8,0.8,1.8,1,1),x2=c(1.2,2.2,1.2,2.2,2,2),
                            y1=c(590,590,590,590,650,650),y2=c(600,600,600,600,660,660),
                            xstar=c(1,2,1,2,1.5,1.5), ystar=c(615,615,605,615,675,665),
                            lab=c('n.s','n.s','***','n.s','n.s','***'),
                            memory_load2=c('no memory load','no memory load','memory load','memory load','no memory load','memory load'))

WSLS_RT_violin<-ggplot(data=wsls_RTs, aes(x=response_number, y=RT, fill=blockCondition))+
  theme_bw()+
  geom_violin(alpha=0.5, position=position_dodge(width=0.8),lwd=0.8, trim=TRUE) +
  geom_point(shape=21, size=2, position=position_jitterdodge(), color='black', alpha=1)+
  stat_summary(aes(group=blockCondition),fun.y='mean', geom="point", shape=21, size=4, fill='red', position=position_dodge(width=0.8))+
  geom_text(data=WSLS_annotations1, aes(x=xstar, y=ystar, label=lab,fill=NULL), colour='black')+
  geom_segment(data=WSLS_annotations1, inherit.aes=FALSE, aes(x=x1, xend=x1, y=y1, yend=y2), colour='black')+
  geom_segment(data=WSLS_annotations1, inherit.aes=FALSE, aes(x=x2, xend=x2, y=y1, yend=y2), colour='black')+
  geom_segment(data=WSLS_annotations1, inherit.aes=FALSE, aes(x=x1, xend=x2, y=y2, yend=y2), colour='black')+
  facet_grid(. ~ memory_load2)+
  coord_cartesian(ylim = c(0, 700))+
  labs(x='Response', y='Mean RT (milliseconds) - WSLS Group')+
  theme(axis.text.x = element_text(angle=35),legend.position = "bottom", legend.direction = "horizontal",legend.title = element_blank())+
  scale_fill_manual(values=cbPalette, labels=c(' Control dual   ', ' EF dual   '))+
  theme(axis.ticks = element_line(size = 0.8), axis.title = element_text(size = 12, face = "bold"),
        axis.text.x = element_text(size = 12, angle = 0), axis.text.y = element_text(size = 10))+
  ggsave(file="WSLS_RT_violin.png", width=6, height=6, dpi=300)
WSLS_RT_violin

WS_annotations1<-data.frame(x1=c(0.8,1.8,0.8,1.8,1,1),x2=c(1.2,2.2,1.2,2.2,2,2),
                              y1=c(560,560,560,560,620,620),y2=c(570,570,570,570,630,630),
                              xstar=c(1,2,1,2,1.5,1.5), ystar=c(585,585,585,575,635,635),
                              lab=c('???','n.s','n.s','**','***','***'), #first annotation should be a solid dot, on some devices this may incorrectly show as '???'
                              memory_load2=c('no memory load','no memory load','memory load','memory load','no memory load', 'memory load'))

ws_RTs<-subset(RTs_plot_grouped, condition=='WS')
WS_RT_violin<-ggplot(data=ws_RTs, aes(x=response_number, y=RT, fill=blockCondition))+
  theme_bw()+
  geom_violin(alpha=0.5, position=position_dodge(width=0.8),lwd=0.8, trim=TRUE) +
  geom_point(shape=21, size=2, position=position_jitterdodge(), color='black', alpha=1)+
  stat_summary(aes(group=blockCondition),fun.y='mean', geom="point", shape=21, size=4, fill='red', position=position_dodge(width=0.8))+
  geom_text(data=WS_annotations1, aes(x=xstar, y=ystar, label=lab,fill=NULL), colour='black')+
  geom_segment(data=WS_annotations1, inherit.aes=FALSE, aes(x=x1, xend=x1, y=y1, yend=y2), colour='black')+
  geom_segment(data=WS_annotations1, inherit.aes=FALSE, aes(x=x2, xend=x2, y=y1, yend=y2), colour='black')+
  geom_segment(data=WS_annotations1, inherit.aes=FALSE, aes(x=x1, xend=x2, y=y2, yend=y2), colour='black')+
  facet_grid(. ~ memory_load2)+
  coord_cartesian(ylim = c(0, 700))+
  labs(x='Response', y='Mean RT (milliseconds) - WS Group')+
  theme(axis.text.x = element_text(angle=35),legend.position = "bottom", legend.direction = "horizontal",legend.title = element_blank())+
  scale_fill_manual(values=cbPalette, labels=c(' Control dual   ', ' EF dual   '))+
  theme(axis.ticks = element_line(size = 0.8), axis.title = element_text(size = 12, face = "bold"),
        axis.text.x = element_text(size = 12, angle = 0), axis.text.y = element_text(size = 10))+
  ggsave(file="WS_RT_violin.png", width=6, height=6, dpi=300, bg='transparent')
WS_RT_violin


# wsls models -------------------------------------------------------------

#reshape data so can have single outcome variable RT with which response (R1 or R2) as a predictor
model_data<-outliersRM_allvariables%>%group_by(runID, condition, memory_load,blockCondition, item, infoTrialReward)%>%
  summarise(first_rt=mean(first_RT), second_rt=mean(secondRT_diff))
model_data$response_diff<-model_data$first_rt-model_data$second_rt

RTs_grouped<-melt(model_data, id.vars = c('runID', 'condition','memory_load','blockCondition', 'item','infoTrialReward','response_diff'), variable.name = 'response_number', value.name='RT')
RTs_grouped$response_number<-revalue(RTs_grouped$response_number, c('first_rt'='R1', 'second_rt'='R2'))

model.full<-lmer(RT~condition*blockCondition*memory_load*response_number+item+infoTrialReward + (1|runID), data=RTs_grouped, control=lmerControl(optimizer="Nelder_Mead",optCtrl=list(maxfun=1e4)))
model.null<-lmer(RT~1 + (1|runID), data=RTs_grouped, control=lmerControl(optimizer="Nelder_Mead",optCtrl=list(maxfun=1e4)))
anova(model.full, model.null)
summary(model.full)
#WS condition -
2*(1-pt(0.547, 19264-17))
#ef block
2*(1-pt(0.552, 19264-17))
#memory load present
2*(1-pt(0.142, 19264-17))
#response number
2*(1-pt(0.214, 19264-17))
#item
2*(1-pt(8.383, 19264-17))
#rewarded info trial
2*(1-pt(1.484, 19264-17))
#interaction between WS and EF
2*(1-pt(1.035, 19264-17))
#interaction between ws and memory load
2*(1-pt(0.221, 19264-17))
#interaction ef and memory load
2*(1-pt(2.557, 19264-17))
#WS and response number
2*(1-pt(11.117, 19264-17))
#ef and response number
2*(1-pt(0.056, 19264-17))
#memory load and response number
2*(1-pt(7.643, 19264-17))
#condition * block * memory load
2*(1-pt(2.165, 19264-17))
#condition * block * response number
2*(1-pt(0.643, 19264-17))
#condition memory load response number
2*(1-pt(7.279, 19264-17))
#block memory load response
2*(1-pt(1.765, 19264-17))
#condition, block, memory load, response
2*(1-pt(2.228, 19264-17))

#interaction analysis

emm_options(pbkrtest.limit = 20000)
emm_options(lmerTest.limit = 20000)

#visualise block and memory load interaction
block_mem<-emmip(model.full, blockCondition~memory_load)
block_mem
#quantify
block_mem_int<-emmeans(model.full, pairwise~blockCondition|memory_load)
block_mem_int

#group and response number interaction
#draw neat plot
cond_Rnum<-emmip(model.full, condition~response_number)
cond_Rnum
cond_Rnum_plot<-ggplot(data=RTs_grouped, aes(x=response_number, y=RT, color=condition, group=condition))+
  theme_minimal()+
  stat_summary(fun.y='mean', geom="point", shape=19, size=4)+
  geom_smooth(method='glm',se=FALSE)+
  theme(legend.position = "bottom", legend.direction = "horizontal",legend.title = element_blank(),
        axis.ticks = element_line(size = 0.8), axis.title = element_text(size = 12, face = "bold"),
        axis.text.x = element_text(size = 12, angle = 0), axis.text.y = element_text(size = 10))+
  scale_colour_manual(values=c(cbPalette[3],cbPalette[5]), labels=c(' WSLS Group   ', ' WS Group   '))+
  labs(x='Response', y='Mean RT (milliseconds)')+
  ggsave(file="cond_Rnum_interaction.png", width=6, height=6, dpi=300)
cond_Rnum_plot
#quanitfy interaction
condRnum_int<-emmeans(model.full, pairwise~condition|response_number)
condRnum_int 

#memory load and resonse number
mem_Rnum<-emmip(model.full, memory_load~response_number)
mem_Rnum
#neat plot
RTs_grouped$memory_load2<-revalue(RTs_grouped$memory_load, c('y'='memory load', 'n'='no memory load'))
mem_Rnum_plot<-ggplot(data=RTs_grouped, aes(x=response_number, y=RT, color=memory_load, group=memory_load2))+
  theme_minimal()+
  stat_summary(fun.y='mean', geom="point", shape=19, size=4)+
  geom_smooth(method='glm',se=FALSE)+
  theme(legend.position = "bottom", legend.direction = "horizontal",legend.title = element_blank(),
        axis.ticks = element_line(size = 0.8), axis.title = element_text(size = 12, face = "bold"),
        axis.text.x = element_text(size = 12, angle = 0), axis.text.y = element_text(size = 10))+
  scale_colour_manual(values=c(cbPalette[4],cbPalette[6]), labels=c(' No Memory Load   ', ' Memory Load   '))+
  labs(x='Response', y='Mean RT (milliseconds)')+
  ggsave(file="mem_Rnum_interaction.png", width=6, height=6, dpi=300)
mem_Rnum_plot

#block condition, memory load and group interaction
block_mem_cond<-emmip(model.full, blockCondition~memory_load|condition)
block_mem_cond

block_mem_cond_plot<-ggplot(data=RTs_grouped, aes(x=memory_load2, y=RT, color=blockCondition, group=blockCondition))+
  theme_bw()+
  stat_summary(fun.y='mean', geom="point", shape=19, size=2)+
  geom_smooth(method='glm',se=FALSE)+
  facet_grid(.~condition)+
  scale_x_discrete(labels=c('absent', 'present'))+
  theme(legend.position = "bottom", legend.direction = "horizontal",legend.title = element_blank(),
        axis.ticks = element_line(size = 0.8), axis.title = element_text(size = 12, face = "bold"),
        axis.text.x = element_text(size = 12, angle = 0), axis.text.y = element_text(size = 10))+
  scale_colour_manual(values=cbPalette, labels=c(' Control Dual   ', ' EF Dual   '))+
  labs(x='Memory Load', y='Mean RT (milliseconds)')+
  ggsave(file="block_mem_cond_interaction.png", width=6, height=6, dpi=300)
block_mem_cond_plot

#group, memory load and response number interaction
#plot
cond_mem_Rnum<-emmip(model.full, condition~response_number|memory_load)
cond_mem_Rnum
Rnum_mem_cond_plot<-ggplot(data=RTs_grouped, aes(x=response_number, y=RT, color=condition, group=condition))+
  theme_bw()+
  stat_summary(fun.y='mean', geom="point", shape=19, size=2)+
  geom_smooth(method='glm',se=FALSE)+
  facet_grid(.~memory_load2)+
  scale_x_discrete(labels=c('R1', 'R2'))+
  theme(legend.position = "bottom", legend.direction = "horizontal",legend.title = element_blank(),
        axis.ticks = element_line(size = 0.8), axis.title = element_text(size = 12, face = "bold"),
        axis.text.x = element_text(size = 12, angle = 0), axis.text.y = element_text(size = 10))+
  scale_colour_manual(values=c(cbPalette[3], cbPalette[5]), labels=c(' WSLS Group   ', ' WS Group   '))+
  labs(x='Response Number', y='Mean RT (milliseconds)')+
  ggsave(file="Rnum_mem_cond_interaction.png", width=6, height=6, dpi=300)
Rnum_mem_cond_plot
#quantify interaction
cond_mem_Rnum_int<-emmeans(model.full, pairwise~response_number|memory_load|condition)
cond_mem_Rnum_int

#group block condition memory load response number interaction
cond_block_mem_Rnum<-emmip(model.full, condition~response_number|memory_load|blockCondition)
cond_block_mem_Rnum
#quantified
cond_block_mem_Rnum_int<-emmeans(model.full, pairwise~response_number|memory_load|condition|blockCondition)
cond_block_mem_Rnum_int


# metacognition data ------------------------------------------------------
{
  # load data from pts who passed training ----------------------------------
MC_data_passed <- read.csv('WSLS_metacognition_passed_mcData.txt', header=FALSE)


colnames(MC_data_passed)<-c('runID','date','timeStamp','round','block','blockCondition','itemNumber','difficulty','leftStim','rightStim','target_side','selection','success','RT','confidence','confidenceRT','mcScore')
mc_testData.0<-subset(MC_data_passed, round=='testRound')
mc_testData<-mc_testData.0[complete.cases(mc_testData.0),]

#descriptives
mc_descriptives<-mc_testData%>%group_by(blockCondition)%>%
  summarise(accuracy=mean(success), meanConfidence=mean(confidence))

mc_byPT<-mc_testData%>%group_by(runID, blockCondition)%>%
  summarise(totalScore=sum(mcScore), accuracy=mean(success), confidence=mean(confidence))

mc_testData$counter<-1

#check for side bias
mc_testData$left_side<-ifelse(mc_testData$selection==0, 1, 0)
mc_sides_byPT<-mc_testData%>%group_by(runID, blockCondition)%>%
  summarise(meanScore=mean(success), meanConfidence=mean(confidence), total_responses=sum(counter), total_left_responses=sum(left_side), prop_left=total_left_responses/total_responses)
mean(mc_sides_byPT$prop_left)
#no bias to one side

range(mc_byPT$totalScore)
range(mc_byPT$accuracy)

summary(aov(accuracy ~ blockCondition + Error(runID/blockCondition), data=mc_byPT))

# meta-d analysis ---------------------------------------------------------

#set up nr_s1 and nr_s2 manually
#can't use automatic functions from package as accuracy and confidence are given as 2 separate columns
meta_d_function<-function(data){
  meta_d_summaries<-data%>%group_by(runID, blockCondition)%>%
    summarise(LL4=sum(target_side==0&selection==0&confidence==4),LL3=sum(target_side==0&selection==0&confidence==3),LL2=sum(target_side==0&selection==0&confidence==2),LL1=sum(target_side==0&selection==0&confidence==1),
              LR1=sum(target_side==0&selection==1&confidence==1),LR2=sum(target_side==0&selection==1&confidence==2),LR3=sum(target_side==0&selection==1&confidence==3),LR4=sum(target_side==0&selection==1&confidence==4),
              RL4=sum(target_side==1&selection==0&confidence==4),RL3=sum(target_side==1&selection==0&confidence==3),RL2=sum(target_side==1&selection==0&confidence==2),RL1=sum(target_side==1&selection==0&confidence==1),
              RR1=sum(target_side==1&selection==1&confidence==1),RR2=sum(target_side==1&selection==1&confidence==2),RR3=sum(target_side==1&selection==1&confidence==3),RR4=sum(target_side==1&selection==1&confidence==4))
  meta_d_summaries$nr_s1<-lapply(1:nrow(meta_d_summaries), function(x) as.numeric(meta_d_summaries[x,3:10]))
  meta_d_summaries$nr_s2<-lapply(1:nrow(meta_d_summaries), function(x) as.numeric(meta_d_summaries[x,11:18]))
  meta_c<-subset(meta_d_summaries, blockCondition=='c')
  meta_ef<-subset(meta_d_summaries, blockCondition=='ef')
  control_nr_s1<-lapply(1:nrow(meta_c),function(x) as.numeric(as.character(unlist(meta_c$nr_s1[[x]]))))
  ef_nr_s1<-lapply(1:nrow(meta_ef),function(x) as.numeric(as.character(unlist(meta_ef$nr_s1[[x]]))))
  control_nr_s2<-lapply(1:nrow(meta_c),function(x) as.numeric(as.character(unlist(meta_c$nr_s2[[x]]))))
  ef_nr_s2<-lapply(1:nrow(meta_ef),function(x) as.numeric(as.character(unlist(meta_ef$nr_s2[[x]]))))
  meta_d_list<-list(control_nr_s1, control_nr_s2, ef_nr_s1, ef_nr_s2)
  return (meta_d_list)
}

meta_d_summaries<-meta_d_function(mc_testData)
#write.csv(meta_d_summaries, 'meta_d_sumaries.csv')


control_mc_byPT_bal<-subset(mc_byPT, blockCondition=='c')
ef_mc_byPT_bal<-subset(mc_byPT, blockCondition=='ef')


# #functions to get m ratio (metacognitive efficiency) --------------------


m_ratio_bal<-function(nr_s1,nr_s2){
  meta_fit<-fit_meta_d_bal(nr_s1, nr_s2, s=1, add_constant = TRUE)
  m_ratio<-meta_fit$meta_d_ratio
  return(m_ratio)
}

#function to get m difference (different measure of metacognitive efficiency
#can be used if the power is too low for anything to make sense with m-ratio)

m_diff_bal<-function(nr_s1,nr_s2){
  meta_fit<-fit_meta_d_bal(nr_s1, nr_s2, s=1, add_constant = TRUE)
  m_diff<-meta_fit$meta_d_diff[[1]]
  return (m_diff)
}

#get 'raw' d_prime and meta-d' using bal
d_prime_bal<-function(nr_s1,nr_s2){
  meta_fit<-fit_meta_d_bal(nr_s1, nr_s2, s=1, add_constant = TRUE)
  d_prime<-meta_fit$d_prime
  return(d_prime)
}

meta_d_bal<-function(nr_s1,nr_s2){
  meta_fit<-fit_meta_d_bal(nr_s1, nr_s2, s=1, add_constant = TRUE)
  meta_d<-meta_fit$meta_d_bal
  return(meta_d)
}

# #get m-ratio for each pt ------------------------------------------------

#for control
for (i in 1:length(meta_d_summaries[[1]])){
  control_mc_byPT_bal$m_ratio[i]<-m_ratio_bal(meta_d_summaries[[1]][[i]],meta_d_summaries[[2]][[i]])
  control_mc_byPT_bal$m_diff[i]<-m_diff_bal(meta_d_summaries[[1]][[i]],meta_d_summaries[[2]][[i]])
  control_mc_byPT_bal$dprime[i]<-d_prime_bal(meta_d_summaries[[1]][[i]],meta_d_summaries[[2]][[i]])
  control_mc_byPT_bal$meta_d[i]<-meta_d_bal(meta_d_summaries[[1]][[i]], meta_d_summaries[[2]][[i]])
}

#for ef block
for (i in 1:length(meta_d_summaries[[3]])){
  ef_mc_byPT_bal$m_ratio[i]<-m_ratio_bal(meta_d_summaries[[3]][[i]],meta_d_summaries[[4]][[i]])
  ef_mc_byPT_bal$m_diff[i]<-m_diff_bal(meta_d_summaries[[3]][[i]],meta_d_summaries[[4]][[i]])
  ef_mc_byPT_bal$dprime[i]<-d_prime_bal(meta_d_summaries[[3]][[i]],meta_d_summaries[[4]][[i]])
  ef_mc_byPT_bal$meta_d[i]<-meta_d_bal(meta_d_summaries[[3]][[i]], meta_d_summaries[[4]][[i]])
}

#put control and EF data back together
mc_byPT_ratio_bal<-rbind(control_mc_byPT_bal, ef_mc_byPT_bal)

#look at descriptives of meta-d summaries
mc_ratio_descriptives_bal<-mc_byPT_ratio_bal%>%group_by(blockCondition)%>%
  summarise(mean_d_prime=mean(dprime), mean_meta_d=mean(meta_d),mean_m_ratio=mean(m_ratio), mean_m_diff=mean(m_diff), mean_log_ratio=mean(log_ratio))

#check differences between conditions of meta-d' output
summary(aov(accuracy ~ blockCondition + Error(runID/blockCondition), data=mc_byPT_ratio_bal))
summary(aov(dprime ~ blockCondition + Error(runID/blockCondition), data=mc_byPT_ratio_bal))
summary(aov(meta_d ~ blockCondition + Error(runID/blockCondition), data=mc_byPT_ratio_bal))
summary(aov(m_ratio ~ blockCondition + Error(runID/blockCondition), data=mc_byPT_ratio_bal))
summary(aov(m_diff ~ blockCondition + Error(runID/blockCondition), data=mc_byPT_ratio_bal))

mc_ratio_descriptives_bal

#plot meta-d' output
ratio_violin<-ggplot(data=mc_byPT_ratio_bal, aes(x=blockCondition, fill=blockCondition, y=m_ratio))+
  theme_minimal()+
  geom_violin(alpha=0.5, position=position_dodge(width=0.8),lwd=0.8, trim=TRUE) +
  geom_point(shape=21, size=2, position=position_jitterdodge(), color='black', alpha=1)+
  stat_summary(aes(group=blockCondition),fun.y='mean', geom="point", shape=21, size=4, fill='red', position=position_dodge(width=0.8))+
  labs(x='Block Condition', y="Metacognitive efficiency, meta-d'/d'")+
  theme(legend.position = "bottom", legend.direction = "horizontal",legend.title = element_blank(),
        axis.text.x = element_blank(), axis.ticks.x=element_blank(),axis.title = element_text(size = 12, face = "bold", element_text(vjust = 1)),axis.text.y = element_text(size = 10))+
  scale_fill_manual(values=cbPalette, labels=c(' Control dual   ', ' EF dual   '))+
 ggsave(file="ratio_violin.png", width=6, height=4, dpi=300, bg='transparent')
ratio_violin


# non meta-d MC analysis --------------------------------------------------

#mc_model1<-glmer(success~blockCondition*confidence*difficulty + (1|runID), data=mc_testData, family=binomial,
                # control=glmerControl(optimizer="bobyqa",optCtrl=list(maxfun=2e5)))
#mc.null<-glmer(success~1 + (1|runID), data=mc_testData, family=binomial)
#anova(mc_model1, mc.null)
#summary(mc_model1)
#model does not converge

#scale variables, model now converges
mc_testData$confidenceScaled<-((mc_testData$confidence/mean(mc_testData$confidence)))
mc_testData$difficultyScaled<-((mc_testData$difficulty/mean(mc_testData$difficulty)))

mc_model2<-glmer(success~blockCondition*confidenceScaled*difficultyScaled + (1|runID), data=mc_testData, family=binomial,
                 control=glmerControl(optimizer="bobyqa",optCtrl=list(maxfun=2e5)))
mc.null<-glmer(success~1 + (1|runID), data=mc_testData, family=binomial)
anova(mc_model2, mc.null)
summary(mc_model2)


# metacognition plots -----------------------------------------------------

mc_byPT<-mc_testData%>%group_by(runID, blockCondition)%>%
  summarise(totalScore=sum(mcScore), accuracy=mean(success), confidence=mean(confidence), scaledConfidence=mean(confidenceScaled))

mc_byPT_diff<-mc_testData%>%group_by(runID, blockCondition, difficulty)%>%
  summarise(totalScore=sum(mcScore), accuracy=mean(success), confidence=mean(confidence))

mc_confidence_data<-mc_testData%>%group_by(difficulty, confidence)%>%
  summarise(accuracy=mean(success),total_responses=sum(counter))
mc_confidence_difficulty_data<-mc_testData%>%group_by(blockCondition, confidence, difficulty)%>%
  summarise(accuracy=mean(success),total_responses=sum(counter))

mc_conf_diff<-ggplot(mc_confidence_difficulty_data, aes(x=factor(confidence), y=accuracy, color=factor(difficulty), group=difficulty))+
  theme_minimal()+
  geom_smooth(aes(size=total_responses),se=FALSE)+
  theme(axis.text.x = element_text(angle=35),legend.position = "bottom", legend.direction = "horizontal")+
  labs(x='Confidence Level',y='Mean Accuracy')+
  scale_color_manual(values=cbPalette, labels=c(' 1   ', ' 2   ',' 3   ', ' 4   ', ' 5   ','6   ', ' 7   '),guide=guide_legend(title='Difficulty Level: '))+
  coord_cartesian(ylim=c(0,1))+
  theme(axis.ticks = element_line(size = 0.8), axis.title = element_text(size = 12, face = "bold"),
        axis.text.x = element_text(size = 12, angle = 0), axis.text.y = element_text(size = 10))+
  ggsave(file="conf_diff_interaction.png", bg='transparent',width=6, height=4, dpi=300)
mc_conf_diff

mc_testData$success<-as.factor(mc_testData$success)
mc_testData$blockCondition2<-revalue(mc_testData$blockCondition, c('c'='Control Dual', 'ef'='EF Dual'))

mc_confidence_prop_plot<-ggplot(mc_testData, aes(confidence))+
  geom_bar(aes(fill=factor(success)))+
  facet_grid(.~blockCondition2)+
  geom_text(aes(label=scales::percent(round(stat(..prop..),3))),stat='count', nudge_y=100)+
  scale_fill_manual(values=c(cbPalette[7], cbPalette[5]), guide=guide_legend(title=NULL),
                    labels=c(' Incorrect Selection   ', ' Correct Selection   '))+
  theme_bw() + theme(axis.title = element_text(size = 12,face = "bold"), legend.position = "bottom", legend.direction = "horizontal",legend.title = element_blank())+
  labs(x = "Confidence Value", y = "Total Responses")+
  theme(panel.background = element_rect(fill = NA), 
          plot.background = element_rect(colour = NA), 
          legend.key = element_rect(fill = NA), 
          legend.background = element_rect(fill = NA))+
  ggsave(file="mc_conf_proportions.png", width=6, height=4, dpi=300, bg='transparent')
  
mc_confidence_prop_plot 


# correlations between metacognition and WSLS -----------------------------
{
  
  #get RT diffs for control and EF blocks
  #to test for correlation between impact of dual task and metacognitive efficiency
  RT1_diffs<-dcast(meanRT_byPT, runID+condition+memory_load2~blockCondition, value.var='meanRT1')
  RT2_diffs<-dcast(meanRT_byPT, runID+condition+memory_load2~blockCondition, value.var='meanRT2')
  RT1_diffs$RT1_diff<-RT1_diffs$ef-RT1_diffs$c
  RT2_diffs$RT2_diff<-RT2_diffs$ef-RT2_diffs$c
  RT_diffs<-merge(RT1_diffs, RT2_diffs, by=c('runID', 'condition','memory_load2'))
  control_metad<-subset(mc_byPT_ratio_bal, blockCondition=='c')
  
  comb_data<-merge(meanRT_byPT, mc_byPT_ratio_bal, by=c('runID', 'blockCondition'))
  
  comb_data_diffs<-merge(RT_diffs, control_metad, by=c('runID'))

  cor.test(comb_data_diffs$RT1_diff, comb_data_diffs$meta_d)
  cor.test(comb_data_diffs$RT2_diff, comb_data_diffs$meta_d)
  
}
}
# tone task data ----------------------------------------------------------

  # load and clean data -----------------------------------------------------
tone_data_passed <- read.csv('WSLS_metacognition_passed_toneData.txt', header=FALSE)
tone_data_failed <- read.csv('WSLS_metacognition_failed_toneData.txt', header=FALSE)

colnames(tone_data_passed)<-c("runID","main_task","condition", "memory_load","date",	"timeStamp",	"round",	"block",	"blockCondition",	"item",	"soundPlayed",	"switchActive",	"clickCount",	"score",	"first_clickRT",	"second_clickRT",	"third_clickRT",	"extra_clickRT")

colnames(tone_data_failed)<-c("runID","main_task","condition", "memory_load","date",	"timeStamp",	"round",	"block",	"blockCondition",	"item",	"soundPlayed",	"switchActive",	"clickCount",	"score",	"first_clickRT",	"second_clickRT",	"third_clickRT",	"extra_clickRT")

tone_data_passed$passed<-1
tone_data_failed$passed<-0

tone_data_failed$runID<-as.character(tone_data_failed$runID)
#rename some pts because of duplicate runIDs 
#they are definitely different participants and not duplicate files
tone_data_failed$runID[tone_data_failed$runID=="ws-nm-04"]<-"ws-nm-04a"
tone_data_failed$runID[tone_data_failed$runID=="wsls-ml-16"]<-"wsls-ml-16a"
tone_data_failed$runID[tone_data_failed$runID=="wsls-ml-36"]<-"wsls-ml-36a"
tone_data_failed$runID<-as.factor(tone_data_failed$runID)

tone_data_complete<-rbind(tone_data_passed, tone_data_failed)
tone_trainingData<-subset(tone_data_complete, round=='trainingRound' & soundPlayed!='x' & soundPlayed!='xx')


# analysis and plots to show diff between passed and failed training (SI only) --------

#are means sig above chance, and are they sig above / below training threshold, and are they sig different to each other?
tone_binoms<-summarySE(tone_trainingData, measurevar='score', groupvars=c('passed','condition','blockCondition'))
tone_binoms


#diff to chance
#failed pts on EF block WS
binom.test(1202,2332, p=0.5, conf.level=0.95) #not sig above chance

#failed pts on EF block WSLS
binom.test(1139,2143, p=0.5, conf.level=0.95) #is sig above chance (but n is very large)

#diff to 0.65
#failed pts on EF block
binom.test(1202,2332, p=0.65, conf.level=0.95) #but is significantly below 65% accuracy

#failed pts on EF block WSLS
binom.test(1139,2143, p=0.65, conf.level=0.95) #also sig below 65% accuracy


mean_tone_accuracy<-tone_trainingData%>%group_by(runID, blockCondition)%>%
  summarise(mean_accuracy=mean(score), passed=mean(passed))
mean_tone_accuracy$passed<-as.character(mean_tone_accuracy$passed)
mean_tone_accuracy$passed2<-revalue(mean_tone_accuracy$passed, c('0'='failed training', '1'='passed training'))

training_accuracy_violin<-ggplot(data=mean_tone_accuracy, aes(x=blockCondition, fill=blockCondition, y=mean_accuracy))+
  theme_bw()+
  geom_violin(alpha=0.5, position=position_dodge(width=0.8),lwd=0.8, trim=TRUE) +
  geom_point(shape=21, size=2, position=position_jitterdodge(), color='black', alpha=1)+
  stat_summary(aes(group=blockCondition),fun.y='mean', geom="point", shape=21, size=4, fill='red', position=position_dodge(width=0.8))+
  facet_grid(. ~ passed2)+
  labs(x='Strategy Group', y='Mean Accuracy')+
  theme(axis.text.x = element_text(angle=35),axis.title = element_text(size = 12, face = "bold"),
        legend.title = element_text(face = "bold"), 
        legend.position = "bottom", legend.direction = "horizontal" )+
  geom_hline(yintercept=0.5, linetype='dashed', color='red')+
  geom_hline(yintercept=0.65, linetype='dashed', color='blue')+
  scale_fill_manual(values=cbPalette, guide=guide_legend(title='Block Condition'), labels=c('Control dual', 'EF dual'))+
ggsave(file="training_accuracy_plot.png", width=6, height=6, dpi=300)
training_accuracy_violin

#but it doesn't make sense to split the metacognition data up by group because they were all in the same group
#so they still exist in those blocks but the split is just arbitrary
#but all blocks needed to be passed to pass training so my original plot did make sense

tone_data_WSLS<-subset(tone_data_passed, main_task=='wsls')
tone_data_mc<-subset(tone_data_passed, main_task=='mc')

tone_data_WSLS_failed<-subset(tone_data_failed, main_task='wsls')
tone_data_mc_failed<-subset(tone_data_failed, main_task='mc')

tone_data_combined_wsls<-rbind(tone_data_WSLS, tone_data_WSLS_failed)
tone_data_combined_mc<-rbind(tone_data_mc, tone_data_mc_failed)


tone_trainingData_wsls<-subset(tone_data_combined_wsls, round=='trainingRound' & soundPlayed!='x' & soundPlayed!='xx')
tone_trainingData_mc<-subset(tone_data_combined_mc, round=='trainingRound' & soundPlayed!='x' & soundPlayed!='xx')

tone_testData_wsls<-subset(tone_data_WSLS, round=='testRound'& soundPlayed!='x' &soundPlayed!='xx')
tone_testData_mc<-subset(tone_data_mc, round=='testRound'& soundPlayed!='x' &soundPlayed!='xx')

mean_tone_accuracy_wsls<-tone_trainingData_wsls%>%group_by(runID, condition, blockCondition)%>%
  summarise(mean_accuracy=mean(score), passed=mean(passed))
mean_tone_accuracy_wsls$passed<-as.character(mean_tone_accuracy_wsls$passed)
mean_tone_accuracy_wsls$passed2<-revalue(mean_tone_accuracy_wsls$passed, c('0'='failed training', '1'='passed training'))


mean_tone_accuracy_mc<-tone_trainingData_mc%>%group_by(runID, blockCondition,main_task)%>%
  summarise(mean_accuracy=mean(score), passed=mean(passed))
mean_tone_accuracy_mc$passed<-as.character(mean_tone_accuracy_mc$passed)
mean_tone_accuracy_mc$passed2<-revalue(mean_tone_accuracy_mc$passed, c('0'='failed training', '1'='passed training'))

training_accuracy_violin_wsls<-ggplot(data=mean_tone_accuracy_wsls, aes(x=condition, fill=blockCondition, y=mean_accuracy))+
  theme_minimal()+
  geom_violin(alpha=0.5, position=position_dodge(width=0.8),lwd=0.8, trim=TRUE) +
  geom_point(shape=21, size=2, position=position_jitterdodge(), color='black', alpha=1)+
  stat_summary(aes(group=blockCondition),fun.y='mean', geom="point", shape=21, size=4, fill='red', position=position_dodge(width=0.8))+
  facet_grid(. ~ passed2)+
  labs(x='Strategy Group', y='Mean Accuracy')+
  theme(axis.text.x = element_text(angle=35),axis.title = element_text(size = 12, face = "bold"),
        legend.title = element_text(face = "bold"), 
        legend.position = "bottom", legend.direction = "horizontal" )+
  geom_hline(yintercept=0.5, linetype='dashed', color='red')+
  geom_hline(yintercept=0.65, linetype='dashed', color='blue')+
  scale_fill_manual(values=cbPalette, guide=guide_legend(title='Block Condition'), labels=c('Control dual', 'EF dual'))
  #ggsave(file="training_accuracy_plot.png", width=6, height=4, dpi=100)
training_accuracy_violin_wsls

training_accuracy_violin_mc<-ggplot(data=mean_tone_accuracy_mc, aes(x=blockCondition, fill=blockCondition, y=mean_accuracy))+
  theme_minimal()+
  geom_violin(alpha=0.5, position=position_dodge(width=0.8),lwd=0.8, trim=TRUE) +
  geom_point(shape=21, size=2, position=position_jitterdodge(), color='black', alpha=1)+
  stat_summary(aes(group=blockCondition),fun.y='mean', geom="point", shape=21, size=4, fill='red', position=position_dodge(width=0.8))+
  facet_grid(. ~ passed2)+
  labs(x='Strategy Group', y='Mean Accuracy')+
  theme(axis.text.x = element_text(angle=35),axis.title = element_text(size = 12, face = "bold"),
        legend.title = element_text(face = "bold"), 
        legend.position = "bottom", legend.direction = "horizontal" )+
  geom_hline(yintercept=0.5, linetype='dashed', color='red')+
  geom_hline(yintercept=0.65, linetype='dashed', color='blue')+
  scale_fill_manual(values=cbPalette, guide=guide_legend(title='Block Condition'), labels=c('Control dual', 'EF dual'))
#ggsave(file="training_accuracy_plot.png", width=6, height=4, dpi=100)
training_accuracy_violin_mc


# tone data analysis ------------------------------------------------------


training_means<-tone_trainingData%>%group_by(condition, blockCondition, main_task, passed)%>%
  summarise(meanAccuracy=mean(score))

#model of tone task - do PTs offload dual task cost to audio task instead of other task?

# #take out training rounds to just use test data
tone_testData<-subset(tone_data_passed, round=='testRound'&soundPlayed!='x'& soundPlayed!='xx')
# 
tone_testData$condition<-relevel(tone_testData$condition, ref="WSLS")

# #collapse data by individual participant, split score into wide format to separate c and ef into 2 columns
 tone_wide<-dcast(tone_testData, runID+condition+main_task+item~blockCondition, value.var="score", fun.aggregate=mean, na.rm=TRUE) 
 
# #data by pt showing mean RT in each condition 
 #allow NAs or NaN for trials which are missing in one block
 #e.g. because of switch cues / doing fewer trials
 tone_byParticipant.mean<-tone_wide%>%group_by(runID, condition, main_task)%>%
 summarise(c_mean=mean(c, na.rm=TRUE), ef_mean=mean(ef, na.rm=TRUE), c_trials=length(c[!is.nan(c)]), ef_trials=length(ef[!is.nan(ef)]))
 
# #find out minimum number of trials in each condition/block
 #
 range(subset(tone_byParticipant.mean, main_task=='mc')$c_trials)
 range(subset(tone_byParticipant.mean, main_task=='mc')$ef_trials)
 range(subset(tone_byParticipant.mean, main_task=='wsls')$c_trials)
 range(subset(tone_byParticipant.mean, main_task=='wsls')$ef_trials)

 #84 minimum number of trials completed. 
 #1/6 trials previously removed as they are switch cues
 #these remove the row but do not decrease 'item' count
 #so need to add them back in to get more accurate min/max item number for EF blocks
 #84 trials +~14 switch cues = 98 trials
 #also 'item' generated by python which starts counting at 0
 #so final item number=97
 toneData_min<-subset(tone_testData, item<=97)

 tones_c<-subset(toneData_min, blockCondition=='c')
 tones_ef<-subset(toneData_min, blockCondition=='ef')
# 

#tone accuracy plot
tone_accuracy_plot<-ggplot(data=tone_testData, aes(x=condition, fill=blockCondition, y=score))+
  theme_minimal()+
  stat_summary(geom = 'bar', position = 'dodge', fun.y = 'mean', width = 0.8) +
  stat_summary(geom = 'errorbar', fun.data='mean_cl_boot',fun.ymin="min", fun.ymax="max",width=0.3,position=position_dodge(width=0.8))+
  labs(x='Strategy Group', y='Mean Accuracy')+
  theme(axis.text.x = element_text(angle=35))+
  ggtitle("Mean accuracy in tone task by strategy group and block condition")+
  geom_hline(yintercept=0.5, linetype='dashed', color='red')+
  scale_fill_manual(values=c("coral", "darkturquoise"), guide=guide_legend(title='Block Condition'), labels=c('Control dual', 'EF dual'))+
  ggsave(file="tone_accuracy_plot.pdf",width=6, height=4, dpi = 100)+
  ggsave(file="tone_accuracy_plot.png", width=6, height=4, dpi=100)
tone_accuracy_plot


#tone model
toneData_min$item_scaled<-(toneData_min$item-mean(toneData_min$item))/100
tone_model.full<-glmer(score~blockCondition*main_task+item_scaled +(1|runID),data=toneData_min,family=binomial)
tone_model.null<-glmer(score~1+(1|runID), data=toneData_min, family=binomial)
anova(tone_model.full, tone_model.null)
summary(tone_model.full)

#visualise
task_block<-emmip(tone_model.full, main_task~blockCondition)
task_block
#quantify
task_block_int<-emmeans(tone_model.full, pairwise~main_task|blockCondition)
task_block_int

#binomials to confirm accuracy above chance
tone_binoms<-summarySE(toneData_min, measurevar='score', groupvars=c('condition','blockCondition'))
tone_binoms

#wsls control block
binom.test(tone_binoms$N[1]*tone_binoms$score[1],tone_binoms$N[1], p=0.5, conf.level=0.95)
#wsls ef block
binom.test(tone_binoms$N[2]*tone_binoms$score[2],tone_binoms$N[2], p=0.5, conf.level=0.95)
#ws control block
binom.test(tone_binoms$N[3]*tone_binoms$score[3],tone_binoms$N[3], p=0.5, conf.level=0.95)
#ws ef block
binom.test(tone_binoms$N[4]*tone_binoms$score[4],tone_binoms$N[4], p=0.5, conf.level=0.95)
