# Supplementary material for: Limited evidence for executive function load impairing selective copying in a win-stay lose-shift task
Source: PLoS One. 2021 Mar 4;16(3):e0247183. doi: 10.1371/journal.pone.0247183 (PMC7932141; doi:10.1371/journal.pone.0247183)
Supplement: S3 Data — (R) [file pone.0247183.s005.R]

# Clear any residual data from previous sessions:
rm(list = ls())

setwd(dirname(rstudioapi::getActiveDocumentContext()$path))


###########################################################################################################################
### (1) installing and loading packages
#install.packages('lme4')
#install.packages('ggplot2')
#install.packages('plyr')
#install.packages('multcomp')
#install.packages('Hmisc')
#install.packages('Rmisc')
#install.packages('stringr')
#install.packages('gridExtra')
#install.packages('ggsignif')
#install.packages('reshape2')
#install.packages('ggThemeAssist')
library(lme4)
library(ggplot2)
library(plyr)
library(multcomp)
library(Hmisc)
library(Rmisc)
library(stringr)
library(gridExtra)
library(dplyr)
library(ggsignif)
library(reshape2)
library(ggThemeAssist)


# load & clean wsls data ----------------------------------------------------------

#load WSLS data from ptps who passed training
WSLS_data_passed <- read.csv('multi_passed_WSLSData.csv', header=FALSE, stringsAsFactors=FALSE)

colnames(WSLS_data_passed)<-c("runID","gender",	"condition",	"date",	"timeStamp",	"round",	"block",	"blockCondition",	"item",	"infoTrialSelect",	"infoTrialReward",	"keyPressed",	"RT",	"correct", 'distractorCongruence')

#clean up data
WSLS_data_passed$gender[WSLS_data_passed$gender=="FALSE"]<-"female" #R read F for female as False when loading data file, fixing this
WSLS_data_passed$gender[WSLS_data_passed$gender=="M"]<-"male"

WSLS_data_passed$blockCondition[is.na(WSLS_data_passed$blockCondition)]<-"s"

WSLS_data_passed$gender<-as.factor(WSLS_data_passed$gender)
WSLS_data_passed$condition<-as.factor(WSLS_data_passed$condition)
WSLS_data_passed$round<-as.factor(WSLS_data_passed$round)
WSLS_data_passed$blockCondition<-as.factor(WSLS_data_passed$blockCondition)
WSLS_data_passed$keyPressed<-as.factor(WSLS_data_passed$keyPressed)

#rescale RTs to be in ms not seconds
WSLS_data_passed$RT_ms<-(WSLS_data_passed$RT)*1000


#take out training rounds to just use test data
#take out updating task as sample is too small 
WSLS_testData0<-subset(WSLS_data_passed, round=='testRound')
WSLS_testData<-subset(WSLS_testData0, condition!='wm_update')
summary(WSLS_testData)


# outlier removal ---------------------------------------------------------


#remove outliers by participant by condition using 3* MAD from mean
outliersRM_mad<-function(data){
  data[which((data)>(mean(data+(3*mad(data)))) | (data)<(mean(data-(3*mad(data)))))]<-NA
  return (data)
}

#split data into by participant data
#separate baseline condition because otherwise there are empty columns in the test conditions
WSLS_testExp<-subset(WSLS_testData, condition!='baseline')
WSLS_testBase<-subset(WSLS_testData, condition=='baseline')

#turn outliers from baseline data into NA
#this is easy to do with the main function as don't need to separate by blockCondition
outliers_s<-tapply(WSLS_testBase$RT_ms, WSLS_testBase$runID, outliersRM_mad)

#put non-baseline data into wide format
#then turn outliers to NA by pt and by blockCondition
WSLS_byParticipant.exp<-dcast(WSLS_testExp, runID+condition+item~blockCondition, value.var='RT_ms')
outliers_c<-tapply(WSLS_byParticipant.exp$'c', WSLS_byParticipant.exp$runID, outliersRM_mad)
outliers_ef<-tapply(WSLS_byParticipant.exp$'ef', WSLS_byParticipant.exp$runID, outliersRM_mad)

#previous outlier lists were returned as lists so turn them into data frames
outliers_s.df<- data.frame(matrix(unlist(outliers_s), nrow=8))
outliers_c.df <- data.frame(matrix(unlist(outliers_c), nrow=32))
outliers_ef.df<- data.frame(matrix(unlist(outliers_ef), nrow=32))

#then turn those data frames into long format data frames
outliers_s.long<-melt(outliers_s.df, value.name='RT_ms')
outliers_c.long<-melt(outliers_c.df, value.name='RT_ms')
outliers_ef.long<-melt(outliers_ef.df, value.name='RT_ms')

#put the baseline outliers data back into the baseline dataset
WSLS_testBase$RTOutliers<-outliers_s.long$RT_ms

#put the non baseline outliers data into the non baseline data set
#put into long format
#remove the duplicate column that still has the outliers
WSLS_byParticipant.exp$outliersC<-outliers_c.long$RT_ms
WSLS_byParticipant.exp$outliersEF<-outliers_ef.long$RT_ms
WSLS_exp_outliers.full<-melt(WSLS_byParticipant.exp, id.vars = c('runID', 'condition', 'item'), variable.name = 'blockCondition', value.name='RTOutliers')
WSLS_exp_outliers<-subset(WSLS_exp_outliers.full, blockCondition =='outliersC' | blockCondition=='outliersEF')

#rename the blockConditions so data can be merged
WSLS_exp_outliers$blockCondition[WSLS_exp_outliers$blockCondition=='outliersC']<-'c'
WSLS_exp_outliers$blockCondition[WSLS_exp_outliers$blockCondition=='outliersEF']<-'ef'

#add column to full (non baselines) data set ready for data to be merged
#merge datasets (outliers with previous data)
#remove duplicate columns
WSLS_testExp$RTOutliers<-NA
WSLS_testExp.Outliers<-merge(WSLS_testExp,WSLS_exp_outliers, by=c('runID', 'condition', 'item','blockCondition'))
WSLS_testExp.Outliers$RTOutliers.x<-NULL
names(WSLS_testExp.Outliers)[names(WSLS_testExp.Outliers)=='RTOutliers.y']<-'RTOutliers'

#combine baseline and non baseline data
#remove the distractor congruence column as makes it hard to remove the NAs from the outlier column
#remove all rows that contain outliers
WSLS_testData2<-rbind(WSLS_testBase, WSLS_testExp.Outliers)
WSLS_testData2$distractorCongruence<-NULL
testData_outliersRM<-WSLS_testData2[complete.cases(WSLS_testData2),]


# #descriptive stats ------------------------------------------------------


descriptives<-testData_outliersRM%>%group_by(condition, blockCondition)%>%
  summarise(meanRT=mean(RTOutliers), sd=sd(RTOutliers), accuracy=mean(correct))

by_pt_descriptives<-testData_outliersRM%>%group_by(runID, condition, blockCondition)%>%
  summarise(meanRT=mean(RTOutliers), sd=sd(RTOutliers), accuracy=mean(correct))

# load and clean dual task data ---------------------------------------------------------------


#load combined WM dual task and tone dual task data from ptps who passed training
dual_data_passed<-read.csv('multi_passed_dualData.csv', header=TRUE, stringsAsFactors=FALSE)
dual_data_passed$gender<-as.factor(dual_data_passed$gender)
dual_data_passed$condition<-as.factor(dual_data_passed$condition)
dual_data_passed$round<-as.factor(dual_data_passed$round)
dual_data_passed$blockCondition<-as.factor(dual_data_passed$blockCondition)
dual_testData0<-subset(dual_data_passed, round=='testRound')
dual_testData<-subset(dual_testData0, condition!='wm_update')
descriptives_dual<-dual_testData%>%group_by(condition, blockCondition)%>%
  summarise(accuracy=mean(score), sdScore=sd(score))

#accuracy very high 

# multiple comparisons for RTs --------------------------------------------

#comparing blocks with baseline block
#baseline with incongruence
WSLS_baseIncongruence<-testData_outliersRM%>%filter(condition=='baseline'|condition=='inhb_incong')

WSLS_baseIncongruence$blockCondition<-relevel(WSLS_baseIncongruence$blockCondition, "s")
base_incongruence_model<-lmer(RTOutliers~blockCondition+(1|runID), data=WSLS_baseIncongruence)
incong_null<-lmer(RTOutliers~1+(1|runID), data=WSLS_baseIncongruence)
anova(base_incongruence_model, incong_null)
summary(base_incongruence_model)
2*(1-pt(0.335, 1469-2))
2*(1-pt(0.214, 1469-2))

#baseline with withholding
WSLS_baseWithhold<-testData_outliersRM%>%filter(condition=='baseline'|condition=='inhb_withhld')
WSLS_baseWithhold$blockCondition<-relevel(WSLS_baseWithhold$blockCondition, "s")

withhold_model<-lmer(RTOutliers~blockCondition+(1|runID), data=WSLS_baseWithhold)
withhold_null<-lmer(RTOutliers~1+(1|runID), data=WSLS_baseWithhold)
anova(withhold_model, withhold_null)
summary(withhold_model)
2*(1-pt(0.352, 1475-2))
2*(1-pt(0.980, 1475-2))

#baseline with switching
WSLS_baseSwitching<-testData_outliersRM%>%filter(condition=='baseline'|condition=='switching')
WSLS_baseSwitching$blockCondition<-relevel(WSLS_baseSwitching$blockCondition, "s")

switching_model<-lmer(RTOutliers~blockCondition+(1|runID), data=WSLS_baseSwitching)
switching_null<-lmer(RTOutliers~1+(1|runID), data=WSLS_baseSwitching)
anova(switching_model, switching_null)
summary(switching_model)
2*(1-pt(22.28, 1456-2))
2*(1-pt(80.82, 1456-2))

#baseline with wm
WSLS_baseWM<-testData_outliersRM%>%filter(condition=='baseline'|condition=='wm')
WSLS_baseWM$blockCondition<-relevel(WSLS_baseWM$blockCondition, "s")


wm_model<-lmer(RTOutliers~blockCondition+(1|runID), data=WSLS_baseWM)
wm_null<-lmer(RTOutliers~1+(1|runID), data=WSLS_baseWM)
anova(wm_model, wm_null)
summary(wm_model)
2*(1-pt(1.454, 1492-2)) 

#comparing EF and C blocks
#is difference between EF and C in switching on its own significant?
switching_WSLS_RT<-testData_outliersRM%>%filter(condition=='switching')

switching_blockComp<-lmer(RTOutliers~blockCondition+(1|runID), data=switching_WSLS_RT)
switching_null<-lmer(RTOutliers~1+(1|runID), data=switching_WSLS_RT)
anova(switching_blockComp, switching_null)
summary(switching_blockComp)
2*(1-pt(5.202, 710-2)) #   p=<0.001


#is just wm on its own significant?
wm_WSLS_RT<-testData_outliersRM%>%filter(condition=='wm')
wm_blockComp<-lmer(RTOutliers~blockCondition+(1|runID), data=wm_WSLS_RT)
wm_null<-lmer(RTOutliers~1+(1|runID), data=wm_WSLS_RT)
anova(wm_blockComp, wm_null)
summary(wm_blockComp)
2*(1-pt(4.059, 746-2))

#is just incongruence on its own significant?
incong_WSLS_RT<-testData_outliersRM%>%filter(condition=='inhb_incong')
incong_blockComp<-lmer(RTOutliers~blockCondition+(1|runID), data=incong_WSLS_RT)
incong_null<-lmer(RTOutliers~1+(1|runID), data=incong_WSLS_RT)
anova(incong_blockComp, incong_null)
summary(incong_blockComp)
2*(1-pt(0.422, 723-2))

#is just withholding on its own significant?
withhold_WSLS_RT<-testData_outliersRM%>%filter(condition=='inhb_withhld')
withhold_blockComp<-lmer(RTOutliers~blockCondition+(1|runID), data=withhold_WSLS_RT)
withhold_null<-lmer(RTOutliers~1+(1|runID), data=withhold_WSLS_RT)
anova(withhold_blockComp, withhold_null)
summary(withhold_blockComp)
2*(1-pt(2.027, 729-2))


# WSLS plot --------------------------------------------------------------
#WSLS RT by condition

wsls_mean<-testData_outliersRM%>%group_by(runID, condition, blockCondition)%>%
  summarise(meanRT=mean(RT_ms))
#set colour palette to be colour blind friendly for all plots
cbPalette <- c("#E69F00", "#56B4E9", "#009E73", "#F0E442", "#0072B2", "#D55E00", "#CC79A7")


WSLS_RT_violin<-ggplot(data=wsls_mean, aes(x=condition, fill=blockCondition, y=meanRT))+
  theme_minimal()+
  geom_violin(alpha=0.5, position=position_dodge(width=0.8),lwd=0.8, trim=TRUE)+
  geom_point(shape=21, size=2, position=position_jitterdodge(), color='black', alpha=1)+
  stat_summary(aes(group=blockCondition),fun.y='mean', geom="point", shape=21, size=4, fill='red', position=position_dodge(width=0.8))+
  labs(x='Dual Task Type', y='Mean RT (milliseconds)')+
  geom_signif(y_position=680, xmin=c(1.8,2.8,3.8, 4.8), xmax=c(2.2,3.2,4.2, 5.2),annotations=c('n.s','*','***','***'),tip_length=0.005)+
  annotate("text",x=c(3.8,4.2,4.8,5.2), y=c(470,470,450,440),label=c("???","???","???","???"))+ #each item in 'label' should be a crucifix symbol, on some devices this may incorrectly show as '???'
  theme(legend.position = "bottom", legend.direction = "horizontal",legend.title = element_blank(),
        axis.text.x = element_text(angle=35))+
  scale_x_discrete(labels=c('baseline', 'incongruence', 'withholding', 'switching', 'working memory'))+
  scale_fill_manual(values=cbPalette, labels=c(' Control dual   ', ' EF dual   ', ' Baseline   '))+
  theme(axis.ticks = element_line(size = 0.8), axis.title = element_text(size = 12, face = "bold", element_text(vjust = 1)),
        axis.text.x = element_text(size = 12, angle = 25), axis.text.y = element_text(size = 10))+
  ggsave(file="WSLS_RT_violin.png", width=6, height=4.5, dpi=300, bg='transparent')
WSLS_RT_violin
