# Supplementary material for: Limited evidence for executive function load impairing selective copying in a win-stay lose-shift task
Source: PLoS One. 2021 Mar 4;16(3):e0247183. doi: 10.1371/journal.pone.0247183 (PMC7932141; doi:10.1371/journal.pone.0247183)
Supplement: S4 Data — (CSV) [file pone.0247183.s006.csv]

runID	gender	condition	date	timeStamp	round	block	blockCondition	itemNumber	soundPlayed	inhibit	switchActive	currentTone	previousTone	clickCount	score	first_clickRT	second_clickRT	third_clickRT	fourth_clickRT
WHD10	F	inhb_withhld	31/10/2017	1509446992	practise	-1	c	0	3	3	NA	NA	NA	3	1	NA	NA	NA
WHD10	F	inhb_withhld	31/10/2017	1509446992	practise	-1	c	1	3	3	NA	NA	NA	3	1	NA	NA	NA
WHD10	F	inhb_withhld	31/10/2017	1509446992	practise	-1	c	2	3	3	NA	NA	NA	1	0	NA	NA	NA
WHD10	F	inhb_withhld	31/10/2017	1509446992	practise	-1	c	3	1	3	NA	NA	NA	1	1	NA	NA	NA
WHD10	F	inhb_withhld	31/10/2017	1509446992	practise	-1	ef	0	2	3	NA	NA	NA	2	1	NA	NA	NA
WHD10	F	inhb_withhld	31/10/2017	1509446992	practise	-1	ef	1	3	3	NA	NA	NA	0	1	NA	NA	NA
WHD10	F	inhb_withhld	31/10/2017	1509446992	practise	-1	ef	2	1	3	NA	NA	NA	1	1	NA	NA	NA
WHD10	F	inhb_withhld	31/10/2017	1509446992	practise	-1	ef	3	1	3	NA	NA	NA	1	1	NA	NA	NA
WHD10	F	inhb_withhld	31/10/2017	1509446992	trainingRound	1	c	0	1	3	NA	NA	NA	1	1	1.097009602	NA	NA
WHD10	F	inhb_withhld	31/10/2017	1509446992	trainingRound	1	c	1	3	3	NA	NA	NA	3	1	0.907238568	0.19984488	NA
WHD10	F	inhb_withhld	31/10/2017	1509446992	trainingRound	1	c	2	2	3	NA	NA	NA	2	1	0.826921411	0.183897885	NA
WHD10	F	inhb_withhld	31/10/2017	1509446992	trainingRound	1	c	3	2	3	NA	NA	NA	2	1	0.86649925	0.207909473	NA
WHD10	F	inhb_withhld	31/10/2017	1509446992	trainingRound	1	c	4	3	3	NA	NA	NA	3	1	0.962035272	0.224006264	NA
WHD10	F	inhb_withhld	31/10/2017	1509446992	trainingRound	1	c	5	1	3	NA	NA	NA	1	1	0.929696707	NA	NA
WHD10	F	inhb_withhld	31/10/2017	1509446992	trainingRound	1	c	6	2	3	NA	NA	NA	2	1	1.11326132	0.16792138	NA
WHD10	F	inhb_withhld	31/10/2017	1509446992	trainingRound	1	c	7	3	3	NA	NA	NA	3	1	1.072915257	0.215902216	NA
WHD10	F	inhb_withhld	31/10/2017	1509446992	trainingRound	1	c	8	2	3	NA	NA	NA	2	1	0.792527084	0.191993592	NA
WHD10	F	inhb_withhld	31/10/2017	1509446992	trainingRound	1	c	9	2	3	NA	NA	NA	2	1	0.904191651	0.679911778	NA
WHD10	F	inhb_withhld	31/10/2017	1509446992	trainingRound	1	c	10	3	3	NA	NA	NA	3	1	1.19184957	0.191872986	NA
WHD10	F	inhb_withhld	31/10/2017	1509446992	trainingRound	1	c	11	2	3	NA	NA	NA	2	1	0.847439583	0.184024265	NA
WHD10	F	inhb_withhld	31/10/2017	1509446992	trainingRound	1	c	12	1	3	NA	NA	NA	1	1	0.70313333	NA	NA
WHD10	F	inhb_withhld	31/10/2017	1509446992	trainingRound	1	c	13	2	3	NA	NA	NA	2	1	0.76685042	0.191822626	NA
WHD10	F	inhb_withhld	31/10/2017	1509446992	trainingRound	1	c	14	1	3	NA	NA	NA	1	1	0.638298705	NA	NA
WHD10	F	inhb_withhld	31/10/2017	1509446992	trainingRound	1	c	15	1	3	NA	NA	NA	1	1	0.590017956	NA	NA
WHD10	F	inhb_withhld	31/10/2017	1509446992	trainingRound	1	c	16	2	3	NA	NA	NA	2	1	0.8455689	0.183878639	NA
WHD10	F	inhb_withhld	31/10/2017	1509446992	trainingRound	2	ef	0	2	3	NA	NA	NA	2	1	0.808983769	0.192000328	NA
WHD10	F	inhb_withhld	31/10/2017	1509446992	trainingRound	2	ef	1	2	3	NA	NA	NA	2	1	0.987252925	0.191996159	NA
WHD10	F	inhb_withhld	31/10/2017	1509446992	trainingRound	2	ef	2	1	3	NA	NA	NA	1	1	0.754950157	NA	NA
WHD10	F	inhb_withhld	31/10/2017	1509446992	trainingRound	2	ef	3	1	3	NA	NA	NA	1	1	0.994487067	NA	NA
WHD10	F	inhb_withhld	31/10/2017	1509446992	trainingRound	2	ef	4	1	3	NA	NA	NA	1	1	0.610289141	NA	NA
WHD10	F	inhb_withhld	31/10/2017	1509446992	trainingRound	2	ef	5	3	3	NA	NA	NA	0	1	NA	NA	NA
WHD10	F	inhb_withhld	31/10/2017	1509446992	trainingRound	2	ef	6	2	3	NA	NA	NA	2	1	0.969475022	0.199873107	NA
WHD10	F	inhb_withhld	31/10/2017	1509446992	trainingRound	2	ef	7	1	3	NA	NA	NA	1	1	0.641143862	NA	NA
WHD10	F	inhb_withhld	31/10/2017	1509446992	trainingRound	2	ef	8	1	3	NA	NA	NA	1	1	0.68873786	NA	NA
WHD10	F	inhb_withhld	31/10/2017	1509446992	trainingRound	2	ef	9	3	3	NA	NA	NA	1	0	2.760127894	NA	NA
WHD10	F	inhb_withhld	31/10/2017	1509446992	trainingRound	2	ef	10	1	3	NA	NA	NA	1	1	1.535811133	NA	NA
WHD10	F	inhb_withhld	31/10/2017	1509446992	trainingRound	2	ef	11	2	3	NA	NA	NA	2	1	0.807644909	0.415792965	NA
WHD10	F	inhb_withhld	31/10/2017	1509446992	trainingRound	2	ef	12	1	3	NA	NA	NA	1	1	0.767230523	NA	NA
WHD10	F	inhb_withhld	31/10/2017	1509446992	trainingRound	2	ef	13	1	3	NA	NA	NA	1	1	0.646906669	NA	NA
WHD10	F	inhb_withhld	31/10/2017	1509446992	trainingRound	2	ef	14	2	3	NA	NA	NA	2	1	0.72650981	0.183848808	NA
WHD10	F	inhb_withhld	31/10/2017	1509446992	trainingRound	2	ef	15	2	3	NA	NA	NA	2	1	0.886057061	0.184014321	NA
WHD10	F	inhb_withhld	31/10/2017	1509446992	trainingRound	2	ef	16	2	3	NA	NA	NA	2	1	0.925703543	0.183920338	NA
WHD10	F	inhb_withhld	31/10/2017	1509446992	testRound	1	c	0	2	3	NA	NA	NA	2	1	0.777560016	0.184007265	NA
WHD10	F	inhb_withhld	31/10/2017	1509446992	testRound	1	c	1	1	3	NA	NA	NA	1	1	0.978225404	NA	NA
WHD10	F	inhb_withhld	31/10/2017	1509446992	testRound	1	c	2	1	3	NA	NA	NA	1	1	0.81673145	NA	NA
WHD10	F	inhb_withhld	31/10/2017	1509446992	testRound	1	c	3	2	3	NA	NA	NA	2	1	0.800400824	0.175960313	NA
WHD10	F	inhb_withhld	31/10/2017	1509446992	testRound	1	c	4	1	3	NA	NA	NA	1	1	0.712116585	NA	NA
WHD10	F	inhb_withhld	31/10/2017	1509446992	testRound	1	c	5	2	3	NA	NA	NA	2	1	0.855706257	0.184050247	NA
WHD10	F	inhb_withhld	31/10/2017	1509446992	testRound	1	c	6	2	3	NA	NA	NA	2	1	0.783319936	0.191962479	NA
WHD10	F	inhb_withhld	31/10/2017	1509446992	testRound	1	c	7	2	3	NA	NA	NA	2	1	0.742935381	0.191903458	NA
WHD10	F	inhb_withhld	31/10/2017	1509446992	testRound	1	c	8	1	3	NA	NA	NA	1	1	0.678601786	NA	NA
WHD10	F	inhb_withhld	31/10/2017	1509446992	testRound	1	c	9	3	3	NA	NA	NA	3	1	0.998123543	0.20000077	NA
WHD10	F	inhb_withhld	31/10/2017	1509446992	testRound	1	c	10	3	3	NA	NA	NA	3	1	0.973742437	0.207951814	NA
WHD10	F	inhb_withhld	31/10/2017	1509446992	testRound	1	c	11	3	3	NA	NA	NA	3	1	1.005461612	0.207890548	NA
WHD10	F	inhb_withhld	31/10/2017	1509446992	testRound	1	c	12	2	3	NA	NA	NA	2	1	0.885029661	0.183962037	NA
WHD10	F	inhb_withhld	31/10/2017	1509446992	testRound	1	c	13	2	3	NA	NA	NA	2	1	0.860669404	0.191951893	NA
WHD10	F	inhb_withhld	31/10/2017	1509446992	testRound	1	c	14	1	3	NA	NA	NA	1	1	0.700289776	NA	NA
WHD10	F	inhb_withhld	31/10/2017	1509446992	testRound	1	c	15	1	3	NA	NA	NA	1	1	0.631547631	NA	NA
WHD10	F	inhb_withhld	31/10/2017	1509446992	testRound	1	c	16	1	3	NA	NA	NA	1	1	0.635647608	NA	NA
WHD10	F	inhb_withhld	31/10/2017	1509446992	testRound	1	c	17	2	3	NA	NA	NA	2	1	0.89913869	0.215901254	NA
WHD10	F	inhb_withhld	31/10/2017	1509446992	testRound	1	c	18	3	3	NA	NA	NA	3	1	1.026805103	0.183886979	NA
WHD10	F	inhb_withhld	31/10/2017	1509446992	testRound	1	c	19	1	3	NA	NA	NA	1	1	0.674445675	NA	NA
WHD10	F	inhb_withhld	31/10/2017	1509446992	testRound	1	c	20	1	3	NA	NA	NA	1	1	0.650102098	NA	NA
WHD10	F	inhb_withhld	31/10/2017	1509446992	testRound	1	c	21	1	3	NA	NA	NA	1	1	0.657778891	NA	NA
WHD10	F	inhb_withhld	31/10/2017	1509446992	testRound	1	c	22	2	3	NA	NA	NA	2	1	0.841344146	0.199877597	NA
WHD10	F	inhb_withhld	31/10/2017	1509446992	testRound	1	c	23	1	3	NA	NA	NA	1	1	0.752948282	NA	NA
WHD10	F	inhb_withhld	31/10/2017	1509446992	testRound	1	c	24	1	3	NA	NA	NA	1	1	0.632585616	NA	NA
WHD10	F	inhb_withhld	31/10/2017	1509446992	testRound	1	c	25	2	3	NA	NA	NA	2	1	1.20014383	0.159878919	NA
WHD10	F	inhb_withhld	31/10/2017	1509446992	testRound	1	c	26	3	3	NA	NA	NA	3	1	0.89580373	0.191863363	NA
WHD10	F	inhb_withhld	31/10/2017	1509446992	testRound	1	c	27	3	3	NA	NA	NA	3	1	1.519427902	0.167876473	NA
WHD10	F	inhb_withhld	31/10/2017	1509446992	testRound	1	c	28	1	3	NA	NA	NA	1	1	0.759117815	NA	NA
WHD10	F	inhb_withhld	31/10/2017	1509446992	testRound	1	c	29	3	3	NA	NA	NA	3	1	1.102684199	0.215880725	NA
WHD10	F	inhb_withhld	31/10/2017	1509446992	testRound	1	c	30	1	3	NA	NA	NA	1	1	0.798427497	NA	NA
WHD10	F	inhb_withhld	31/10/2017	1509446992	testRound	1	c	31	2	3	NA	NA	NA	2	1	0.901933488	0.191883571	NA
WHD10	F	inhb_withhld	31/10/2017	1509446992	testRound	1	c	32	2	3	NA	NA	NA	2	1	1.133569713	0.175890707	NA
WHD10	F	inhb_withhld	31/10/2017	1509446992	testRound	1	c	33	1	3	NA	NA	NA	1	1	0.605176198	NA	NA
WHD10	F	inhb_withhld	31/10/2017	1509446992	testRound	1	c	34	2	3	NA	NA	NA	2	1	0.844843978	0.191835778	NA
WHD10	F	inhb_withhld	31/10/2017	1509446992	testRound	1	c	35	3	3	NA	NA	NA	3	1	1.036387221	0.21594584	NA
WHD10	F	inhb_withhld	31/10/2017	1509446992	testRound	1	c	36	2	3	NA	NA	NA	2	1	0.788091589	0.199905824	NA
WHD10	F	inhb_withhld	31/10/2017	1509446992	testRound	1	c	37	2	3	NA	NA	NA	2	1	1.011735713	0.191817494	NA
WHD10	F	inhb_withhld	31/10/2017	1509446992	testRound	1	c	38	3	3	NA	NA	NA	3	1	0.891230308	0.191953497	NA
WHD10	F	inhb_withhld	31/10/2017	1509446992	testRound	1	c	39	2	3	NA	NA	NA	2	1	0.866885127	0.199943995	NA
WHD10	F	inhb_withhld	31/10/2017	1509446992	testRound	1	c	40	2	3	NA	NA	NA	2	1	1.162502751	0.199936297	NA
WHD10	F	inhb_withhld	31/10/2017	1509446992	testRound	1	c	41	3	3	NA	NA	NA	3	1	1.098178137	0.223844921	NA
WHD10	F	inhb_withhld	31/10/2017	1509446992	testRound	1	c	42	2	3	NA	NA	NA	2	1	1.22580253	0.183907828	NA
WHD10	F	inhb_withhld	31/10/2017	1509446992	testRound	1	c	43	1	3	NA	NA	NA	1	1	0.62545893	NA	NA
WHD10	F	inhb_withhld	31/10/2017	1509446992	testRound	1	c	44	1	3	NA	NA	NA	2	0	0.681013915	1.519728456	NA
WHD10	F	inhb_withhld	31/10/2017	1509446992	testRound	1	c	45	1	3	NA	NA	NA	1	1	0.672794714	NA	NA
WHD10	F	inhb_withhld	31/10/2017	1509446992	testRound	1	c	46	1	3	NA	NA	NA	1	1	0.768276527	NA	NA
WHD10	F	inhb_withhld	31/10/2017	1509446992	testRound	1	c	47	1	3	NA	NA	NA	1	1	0.679849871	NA	NA
WHD10	F	inhb_withhld	31/10/2017	1509446992	testRound	1	c	48	3	3	NA	NA	NA	3	1	0.951566889	0.247291006	NA
WHD10	F	inhb_withhld	31/10/2017	1509446992	testRound	1	c	49	2	3	NA	NA	NA	2	1	0.855196887	0.183832129	NA
WHD10	F	inhb_withhld	31/10/2017	1509446992	testRound	1	c	50	1	3	NA	NA	NA	1	1	0.766885704	NA	NA
WHD10	F	inhb_withhld	31/10/2017	1509446992	testRound	1	c	51	1	3	NA	NA	NA	1	1	0.678440443	NA	NA
WHD10	F	inhb_withhld	31/10/2017	1509446992	testRound	1	c	52	3	3	NA	NA	NA	3	1	1.021976034	0.207909153	NA
WHD10	F	inhb_withhld	31/10/2017	1509446992	testRound	1	c	53	2	3	NA	NA	NA	2	1	1.037562172	0.207946682	NA
WHD10	F	inhb_withhld	31/10/2017	1509446992	testRound	1	c	54	3	3	NA	NA	NA	3	1	1.021315265	0.263879524	NA
WHD10	F	inhb_withhld	31/10/2017	1509446992	testRound	1	c	55	3	3	NA	NA	NA	3	1	0.988849357	0.255939707	NA
WHD10	F	inhb_withhld	31/10/2017	1509446992	testRound	1	c	56	3	3	NA	NA	NA	3	1	0.948541464	0.207868416	NA
WHD10	F	inhb_withhld	31/10/2017	1509446992	testRound	1	c	57	1	3	NA	NA	NA	1	1	0.988096208	NA	NA
WHD10	F	inhb_withhld	31/10/2017	1509446992	testRound	1	c	58	1	3	NA	NA	NA	1	1	1.011818469	NA	NA
WHD10	F	inhb_withhld	31/10/2017	1509446992	testRound	1	c	59	2	3	NA	NA	NA	2	1	0.9954022	0.183916168	NA
WHD10	F	inhb_withhld	31/10/2017	1509446992	testRound	1	c	60	1	3	NA	NA	NA	1	1	0.866887051	NA	NA
WHD10	F	inhb_withhld	31/10/2017	1509446992	testRound	1	c	61	2	3	NA	NA	NA	2	1	0.802666685	0.191953818	NA
WHD10	F	inhb_withhld	31/10/2017	1509446992	testRound	1	c	62	3	3	NA	NA	NA	3	1	0.922260165	0.223901054	NA
WHD10	F	inhb_withhld	31/10/2017	1509446992	testRound	1	c	63	1	3	NA	NA	NA	1	1	0.649906755	NA	NA
WHD10	F	inhb_withhld	31/10/2017	1509446992	testRound	1	c	64	1	3	NA	NA	NA	1	1	0.641531663	NA	NA
WHD10	F	inhb_withhld	31/10/2017	1509446992	testRound	1	c	65	2	3	NA	NA	NA	2	1	0.81711476	0.191925591	NA
WHD10	F	inhb_withhld	31/10/2017	1509446992	testRound	1	c	66	1	3	NA	NA	NA	1	1	0.800770342	NA	NA
WHD10	F	inhb_withhld	31/10/2017	1509446992	testRound	1	c	67	1	3	NA	NA	NA	1	1	0.768439474	NA	NA
WHD10	F	inhb_withhld	31/10/2017	1509446992	testRound	1	c	68	2	3	NA	NA	NA	2	1	0.144051247	0.679892211	NA
WHD10	F	inhb_withhld	31/10/2017	1509446992	testRound	1	c	69	3	3	NA	NA	NA	3	1	1.023670619	0.223875714	NA
WHD10	F	inhb_withhld	31/10/2017	1509446992	testRound	1	c	70	2	3	NA	NA	NA	2	1	0.847291712	0.199862201	NA
WHD10	F	inhb_withhld	31/10/2017	1509446992	testRound	1	c	71	2	3	NA	NA	NA	2	1	0.830968784	0.191859193	NA
WHD10	F	inhb_withhld	31/10/2017	1509446992	testRound	1	c	72	1	3	NA	NA	NA	1	1	1.158493869	NA	NA
WHD10	F	inhb_withhld	31/10/2017	1509446992	testRound	1	c	73	3	3	NA	NA	NA	3	1	0.982135491	0.199893956	NA
WHD10	F	inhb_withhld	31/10/2017	1509446992	testRound	1	c	74	1	3	NA	NA	NA	1	1	0.661724903	NA	NA
WHD10	F	inhb_withhld	31/10/2017	1509446992	testRound	1	c	75	2	3	NA	NA	NA	2	1	0.845440274	0.207923908	NA
WHD10	F	inhb_withhld	31/10/2017	1509446992	testRound	1	c	76	2	3	NA	NA	NA	2	1	1.036997952	0.215906066	NA
WHD10	F	inhb_withhld	31/10/2017	1509446992	testRound	1	c	77	1	3	NA	NA	NA	1	1	0.684708771	NA	NA
WHD10	F	inhb_withhld	31/10/2017	1509446992	testRound	1	c	78	1	3	NA	NA	NA	1	1	0.708229914	NA	NA
WHD10	F	inhb_withhld	31/10/2017	1509446992	testRound	1	c	79	1	3	NA	NA	NA	1	1	0.819886463	NA	NA
WHD10	F	inhb_withhld	31/10/2017	1509446992	testRound	1	c	80	3	3	NA	NA	NA	3	1	1.027488967	0.231927477	NA
WHD10	F	inhb_withhld	31/10/2017	1509446992	testRound	1	c	81	3	3	NA	NA	NA	3	1	1.067109147	0.207940266	NA
WHD10	F	inhb_withhld	31/10/2017	1509446992	testRound	1	c	82	2	3	NA	NA	NA	2	1	0.826723822	0.184011114	NA
WHD10	F	inhb_withhld	31/10/2017	1509446992	testRound	1	c	83	1	3	NA	NA	NA	1	1	0.642398362	NA	NA
WHD10	F	inhb_withhld	31/10/2017	1509446992	testRound	1	c	84	1	3	NA	NA	NA	1	1	0.63403161	NA	NA
WHD10	F	inhb_withhld	31/10/2017	1509446992	testRound	1	c	85	2	3	NA	NA	NA	2	1	0.769639765	0.215896763	NA
WHD10	F	inhb_withhld	31/10/2017	1509446992	testRound	1	c	86	3	3	NA	NA	NA	3	1	1.337188035	0.199921862	NA
WHD10	F	inhb_withhld	31/10/2017	1509446992	testRound	1	c	87	1	3	NA	NA	NA	1	1	0.880825436	NA	NA
WHD10	F	inhb_withhld	31/10/2017	1509446992	testRound	1	c	88	3	3	NA	NA	NA	3	1	1.000435274	0.183972622	NA
WHD10	F	inhb_withhld	31/10/2017	1509446992	testRound	1	c	89	2	3	NA	NA	NA	2	1	0.880148307	0.191878439	NA
WHD10	F	inhb_withhld	31/10/2017	1509446992	testRound	1	c	90	1	3	NA	NA	NA	1	1	0.67978219	NA	NA
WHD10	F	inhb_withhld	31/10/2017	1509446992	testRound	1	c	91	2	3	NA	NA	NA	2	1	0.783351371	0.191967611	NA
WHD10	F	inhb_withhld	31/10/2017	1509446992	testRound	1	c	92	2	3	NA	NA	NA	2	1	0.799009359	0.231952817	NA
WHD10	F	inhb_withhld	31/10/2017	1509446992	testRound	1	c	93	3	3	NA	NA	NA	3	1	0.990600716	0.207920058	NA
WHD10	F	inhb_withhld	31/10/2017	1509446992	testRound	1	c	94	2	3	NA	NA	NA	2	1	0.821240078	0.215969256	NA
WHD10	F	inhb_withhld	31/10/2017	1509446992	testRound	1	c	95	1	3	NA	NA	NA	1	1	0.62192638	NA	NA
WHD10	F	inhb_withhld	31/10/2017	1509446992	testRound	1	c	96	1	3	NA	NA	NA	1	1	0.701522464	NA	NA
WHD10	F	inhb_withhld	31/10/2017	1509446992	testRound	1	c	97	1	3	NA	NA	NA	1	1	0.645134781	NA	NA
WHD10	F	inhb_withhld	31/10/2017	1509446992	testRound	1	c	98	2	3	NA	NA	NA	2	1	0.69275059	0.208119252	NA
WHD10	F	inhb_withhld	31/10/2017	1509446992	testRound	1	c	99	1	3	NA	NA	NA	1	1	0.580439687	NA	NA
WHD10	F	inhb_withhld	31/10/2017	1509446992	testRound	1	c	100	1	3	NA	NA	NA	1	1	0.643962396	NA	NA
WHD10	F	inhb_withhld	31/10/2017	1509446992	testRound	2	ef	0	3	3	NA	NA	NA	0	1	NA	NA	NA
WHD10	F	inhb_withhld	31/10/2017	1509446992	testRound	2	ef	1	1	3	NA	NA	NA	1	1	0.633391691	NA	NA
WHD10	F	inhb_withhld	31/10/2017	1509446992	testRound	2	ef	2	2	3	NA	NA	NA	2	1	0.904913045	0.207952455	NA
WHD10	F	inhb_withhld	31/10/2017	1509446992	testRound	2	ef	3	1	3	NA	NA	NA	1	1	0.776611844	NA	NA
WHD10	F	inhb_withhld	31/10/2017	1509446992	testRound	2	ef	4	1	3	NA	NA	NA	1	1	0.680225162	NA	NA
WHD10	F	inhb_withhld	31/10/2017	1509446992	testRound	2	ef	5	1	3	NA	NA	NA	1	1	0.655840848	NA	NA
WHD10	F	inhb_withhld	31/10/2017	1509446992	testRound	2	ef	6	2	3	NA	NA	NA	2	1	0.823445636	0.207882529	NA
WHD10	F	inhb_withhld	31/10/2017	1509446992	testRound	2	ef	7	2	3	NA	NA	NA	2	1	1.007129252	0.191904421	NA
WHD10	F	inhb_withhld	31/10/2017	1509446992	testRound	2	ef	8	1	3	NA	NA	NA	1	1	0.686719306	NA	NA
WHD10	F	inhb_withhld	31/10/2017	1509446992	testRound	2	ef	9	1	3	NA	NA	NA	1	1	0.88632618	NA	NA
WHD10	F	inhb_withhld	31/10/2017	1509446992	testRound	2	ef	10	2	3	NA	NA	NA	2	1	0.949962439	0.199938863	NA
WHD10	F	inhb_withhld	31/10/2017	1509446992	testRound	2	ef	11	3	3	NA	NA	NA	0	1	NA	NA	NA
WHD10	F	inhb_withhld	31/10/2017	1509446992	testRound	2	ef	12	1	3	NA	NA	NA	1	1	0.685124157	NA	NA
WHD10	F	inhb_withhld	31/10/2017	1509446992	testRound	2	ef	13	3	3	NA	NA	NA	0	1	NA	NA	NA
WHD10	F	inhb_withhld	31/10/2017	1509446992	testRound	2	ef	14	2	3	NA	NA	NA	2	1	0.88446929	0.191969215	NA
WHD10	F	inhb_withhld	31/10/2017	1509446992	testRound	2	ef	15	2	3	NA	NA	NA	2	1	0.900060239	0.191966007	NA
WHD10	F	inhb_withhld	31/10/2017	1509446992	testRound	2	ef	16	3	3	NA	NA	NA	0	1	NA	NA	NA
WHD10	F	inhb_withhld	31/10/2017	1509446992	testRound	2	ef	17	2	3	NA	NA	NA	2	1	0.851384633	0.191945478	NA
WHD10	F	inhb_withhld	31/10/2017	1509446992	testRound	2	ef	18	2	3	NA	NA	NA	2	1	1.05893806	0.167894757	NA
WHD10	F	inhb_withhld	31/10/2017	1509446992	testRound	2	ef	19	2	3	NA	NA	NA	2	1	0.794564883	0.567949543	NA
WHD10	F	inhb_withhld	31/10/2017	1509446992	testRound	2	ef	20	1	3	NA	NA	NA	1	1	0.674206708	NA	NA
WHD10	F	inhb_withhld	31/10/2017	1509446992	testRound	2	ef	21	1	3	NA	NA	NA	1	1	0.609866056	NA	NA
WHD10	F	inhb_withhld	31/10/2017	1509446992	testRound	2	ef	22	3	3	NA	NA	NA	0	1	NA	NA	NA
WHD10	F	inhb_withhld	31/10/2017	1509446992	testRound	2	ef	23	1	3	NA	NA	NA	1	1	0.625092299	NA	NA
WHD10	F	inhb_withhld	31/10/2017	1509446992	testRound	2	ef	24	1	3	NA	NA	NA	1	1	0.728670141	NA	NA
WHD10	F	inhb_withhld	31/10/2017	1509446992	testRound	2	ef	25	2	3	NA	NA	NA	0	0	NA	NA	NA
WHD10	F	inhb_withhld	31/10/2017	1509446992	testRound	2	ef	26	2	3	NA	NA	NA	2	1	0.056103488	0.168522808	NA
WHD10	F	inhb_withhld	31/10/2017	1509446992	testRound	2	ef	27	2	3	NA	NA	NA	2	1	0.599639207	0.271924872	NA
WHD10	F	inhb_withhld	31/10/2017	1509446992	testRound	2	ef	28	1	3	NA	NA	NA	1	1	0.604985986	NA	NA
WHD10	F	inhb_withhld	31/10/2017	1509446992	testRound	2	ef	29	1	3	NA	NA	NA	1	1	0.638889548	NA	NA
WHD10	F	inhb_withhld	31/10/2017	1509446992	testRound	2	ef	30	1	3	NA	NA	NA	1	1	0.65451514	NA	NA
WHD10	F	inhb_withhld	31/10/2017	1509446992	testRound	2	ef	31	1	3	NA	NA	NA	1	1	0.750040256	NA	NA
WHD10	F	inhb_withhld	31/10/2017	1509446992	testRound	2	ef	32	1	3	NA	NA	NA	1	1	0.597794185	NA	NA
WHD10	F	inhb_withhld	31/10/2017	1509446992	testRound	2	ef	33	1	3	NA	NA	NA	1	1	0.653331849	NA	NA
WHD10	F	inhb_withhld	31/10/2017	1509446992	testRound	2	ef	34	3	3	NA	NA	NA	3	0	1.164834047	0.19197146	NA
WHD10	F	inhb_withhld	31/10/2017	1509446992	testRound	2	ef	35	2	3	NA	NA	NA	2	1	0.90059976	0.183884734	NA
WHD10	F	inhb_withhld	31/10/2017	1509446992	testRound	2	ef	36	2	3	NA	NA	NA	2	1	0.948236419	0.215828762	NA
WHD10	F	inhb_withhld	31/10/2017	1509446992	testRound	2	ef	37	2	3	NA	NA	NA	2	1	1.227745384	0.175958709	NA
WHD10	F	inhb_withhld	31/10/2017	1509446992	testRound	2	ef	38	3	3	NA	NA	NA	3	0	1.075432916	0.199922183	NA
WHD10	F	inhb_withhld	31/10/2017	1509446992	testRound	2	ef	39	1	3	NA	NA	NA	1	1	1.091050489	NA	NA
WHD10	F	inhb_withhld	31/10/2017	1509446992	testRound	2	ef	40	1	3	NA	NA	NA	1	1	0.802683044	NA	NA
WHD10	F	inhb_withhld	31/10/2017	1509446992	testRound	2	ef	41	1	3	NA	NA	NA	1	1	0.90630483	NA	NA
WHD10	F	inhb_withhld	31/10/2017	1509446992	testRound	2	ef	42	2	3	NA	NA	NA	2	1	0.83401955	0.1918454	NA
WHD10	F	inhb_withhld	31/10/2017	1509446992	testRound	2	ef	43	2	3	NA	NA	NA	2	1	0.905582795	0.223926073	NA
WHD10	F	inhb_withhld	31/10/2017	1509446992	testRound	2	ef	44	2	3	NA	NA	NA	2	1	0.92924764	0.215835819	NA
WHD10	F	inhb_withhld	31/10/2017	1509446992	testRound	2	ef	45	1	3	NA	NA	NA	1	1	0.752821581	NA	NA
WHD10	F	inhb_withhld	31/10/2017	1509446992	testRound	2	ef	46	2	3	NA	NA	NA	2	1	0.872394853	0.192007385	NA
WHD10	F	inhb_withhld	31/10/2017	1509446992	testRound	2	ef	47	3	3	NA	NA	NA	3	0	0.984992517	0.182981468	NA
WHD10	F	inhb_withhld	31/10/2017	1509446992	testRound	2	ef	48	2	3	NA	NA	NA	2	1	0.790343658	0.184029718	NA
WHD10	F	inhb_withhld	31/10/2017	1509446992	testRound	2	ef	49	2	3	NA	NA	NA	2	1	0.815348646	0.19988722	NA
WHD10	F	inhb_withhld	31/10/2017	1509446992	testRound	2	ef	50	2	3	NA	NA	NA	2	1	0.950952951	0.191897043	NA
WHD10	F	inhb_withhld	31/10/2017	1509446992	testRound	2	ef	51	3	3	NA	NA	NA	0	1	NA	NA	NA
WHD10	F	inhb_withhld	31/10/2017	1509446992	testRound	2	ef	52	1	3	NA	NA	NA	1	1	0.902155135	NA	NA
WHD10	F	inhb_withhld	31/10/2017	1509446992	testRound	2	ef	53	3	3	NA	NA	NA	0	1	NA	NA	NA
WHD10	F	inhb_withhld	31/10/2017	1509446992	testRound	2	ef	54	2	3	NA	NA	NA	2	1	0.933288277	0.184068851	NA
WHD10	F	inhb_withhld	31/10/2017	1509446992	testRound	2	ef	55	1	3	NA	NA	NA	1	1	0.845079738	NA	NA
WHD10	F	inhb_withhld	31/10/2017	1509446992	testRound	2	ef	56	3	3	NA	NA	NA	0	1	NA	NA	NA
WHD10	F	inhb_withhld	31/10/2017	1509446992	testRound	2	ef	57	1	3	NA	NA	NA	1	1	0.716263715	NA	NA
WHD10	F	inhb_withhld	31/10/2017	1509446992	testRound	2	ef	58	2	3	NA	NA	NA	2	1	1.051893168	0.183958188	NA
WHD10	F	inhb_withhld	31/10/2017	1509446992	testRound	2	ef	59	1	3	NA	NA	NA	1	1	0.76353663	NA	NA
WHD10	F	inhb_withhld	31/10/2017	1509446992	testRound	2	ef	60	2	3	NA	NA	NA	2	1	0.867229625	0.199831408	NA
WHD10	F	inhb_withhld	31/10/2017	1509446992	testRound	2	ef	61	1	3	NA	NA	NA	1	1	0.674804608	NA	NA
WHD10	F	inhb_withhld	31/10/2017	1509446992	testRound	2	ef	62	2	3	NA	NA	NA	2	1	0.850460839	0.207944116	NA
WHD10	F	inhb_withhld	31/10/2017	1509446992	testRound	2	ef	63	2	3	NA	NA	NA	2	1	0.954030661	0.199980562	NA
WHD10	F	inhb_withhld	31/10/2017	1509446992	testRound	2	ef	64	3	3	NA	NA	NA	0	1	NA	NA	NA
WHD10	F	inhb_withhld	31/10/2017	1509446992	testRound	2	ef	65	1	3	NA	NA	NA	1	1	0.689341213	NA	NA
WHD10	F	inhb_withhld	31/10/2017	1509446992	testRound	2	ef	66	3	3	NA	NA	NA	0	1	NA	NA	NA
WHD10	F	inhb_withhld	31/10/2017	1509446992	testRound	2	ef	67	2	3	NA	NA	NA	2	1	1.056526894	0.191938421	NA
WHD10	F	inhb_withhld	31/10/2017	1509446992	testRound	2	ef	68	2	3	NA	NA	NA	2	1	0.904174651	0.199923145	NA
WHD10	F	inhb_withhld	31/10/2017	1509446992	testRound	2	ef	69	2	3	NA	NA	NA	2	1	1.103748808	0.207997041	NA
WHD10	F	inhb_withhld	31/10/2017	1509446992	testRound	2	ef	70	1	3	NA	NA	NA	1	1	0.719438936	NA	NA
WHD10	F	inhb_withhld	31/10/2017	1509446992	testRound	2	ef	71	2	3	NA	NA	NA	2	1	0.823055269	0.207968173	NA
WHD10	F	inhb_withhld	31/10/2017	1509446992	testRound	2	ef	72	2	3	NA	NA	NA	2	1	0.806660812	0.18396749	NA
WHD10	F	inhb_withhld	31/10/2017	1509446992	testRound	2	ef	73	3	3	NA	NA	NA	0	1	NA	NA	NA
WHD10	F	inhb_withhld	31/10/2017	1509446992	testRound	2	ef	74	2	3	NA	NA	NA	2	1	0.901750975	0.207893114	NA
WHD10	F	inhb_withhld	31/10/2017	1509446992	testRound	2	ef	75	2	3	NA	NA	NA	2	1	0.853515453	0.200012317	NA
WHD10	F	inhb_withhld	31/10/2017	1509446992	testRound	2	ef	76	1	3	NA	NA	NA	1	1	0.72519212	NA	NA
WHD10	F	inhb_withhld	31/10/2017	1509446992	testRound	2	ef	77	2	3	NA	NA	NA	2	1	0.836691817	0.207977796	NA
WHD10	F	inhb_withhld	31/10/2017	1509446992	testRound	2	ef	78	2	3	NA	NA	NA	2	1	0.796448397	0.175955181	NA
WHD10	F	inhb_withhld	31/10/2017	1509446992	testRound	2	ef	79	1	3	NA	NA	NA	1	1	0.724065284	NA	NA
WHD10	F	inhb_withhld	31/10/2017	1509446992	testRound	2	ef	80	3	3	NA	NA	NA	0	1	NA	NA	NA
WHD10	F	inhb_withhld	31/10/2017	1509446992	testRound	2	ef	81	3	3	NA	NA	NA	0	1	NA	NA	NA
WHD10	F	inhb_withhld	31/10/2017	1509446992	testRound	2	ef	82	1	3	NA	NA	NA	1	1	0.786958658	NA	NA
WHD10	F	inhb_withhld	31/10/2017	1509446992	testRound	2	ef	83	2	3	NA	NA	NA	2	1	1.042533338	0.199896201	NA
WHD10	F	inhb_withhld	31/10/2017	1509446992	testRound	2	ef	84	1	3	NA	NA	NA	1	1	0.866099581	NA	NA
WHD10	F	inhb_withhld	31/10/2017	1509446992	testRound	2	ef	85	2	3	NA	NA	NA	2	1	0.809802353	0.199907749	NA
WHD10	F	inhb_withhld	31/10/2017	1509446992	testRound	2	ef	86	2	3	NA	NA	NA	2	1	1.097362119	0.231946081	NA
WHD10	F	inhb_withhld	31/10/2017	1509446992	testRound	2	ef	87	2	3	NA	NA	NA	2	1	0.905017934	0.199923466	NA
WHD10	F	inhb_withhld	31/10/2017	1509446992	testRound	2	ef	88	2	3	NA	NA	NA	2	1	0.85677728	0.207801056	NA
WHD10	F	inhb_withhld	31/10/2017	1509446992	testRound	2	ef	89	2	3	NA	NA	NA	2	1	0.792353231	0.215831328	NA
WHD10	F	inhb_withhld	31/10/2017	1509446992	testRound	2	ef	90	2	3	NA	NA	NA	2	1	0.967878911	0.207927757	NA
WHD10	F	inhb_withhld	31/10/2017	1509446992	testRound	2	ef	91	1	3	NA	NA	NA	1	1	0.695503689	NA	NA
WHD10	F	inhb_withhld	31/10/2017	1509446992	testRound	2	ef	92	2	3	NA	NA	NA	2	1	1.167207364	0.199891711	NA
WHD10	F	inhb_withhld	31/10/2017	1509446992	testRound	2	ef	93	3	3	NA	NA	NA	0	1	NA	NA	NA
WHD10	F	inhb_withhld	31/10/2017	1509446992	testRound	2	ef	94	2	3	NA	NA	NA	2	1	0.838381269	0.415910043	NA
WHD10	F	inhb_withhld	31/10/2017	1509446992	testRound	2	ef	95	2	3	NA	NA	NA	2	1	0.782023096	0.191973384	NA
WHD10	F	inhb_withhld	31/10/2017	1509446992	testRound	2	ef	96	3	3	NA	NA	NA	0	1	NA	NA	NA
WHD10	F	inhb_withhld	31/10/2017	1509446992	testRound	2	ef	97	1	3	NA	NA	NA	1	1	0.981280661	NA	NA
WHD10	F	inhb_withhld	31/10/2017	1509446992	testRound	2	ef	98	3	3	NA	NA	NA	0	1	NA	NA	NA
WHD10	F	inhb_withhld	31/10/2017	1509446992	testRound	2	ef	99	2	3	NA	NA	NA	2	1	0.988596596	0.191932327	NA
WHD10	F	inhb_withhld	31/10/2017	1509446992	testRound	2	ef	100	3	3	NA	NA	NA	0	1	NA	NA	NA
WHD10	F	inhb_withhld	31/10/2017	1509446992	testRound	2	ef	101	2	3	NA	NA	NA	2	1	0.843689236	0.207976513	NA
WHD10	F	inhb_withhld	31/10/2017	1509446992	testRound	2	ef	102	1	3	NA	NA	NA	1	1	0.795382826	NA	NA
WHD2	F	inhb_withhld	20/10/2017	1508496666	practise	-1	c	0	2	1	NA	NA	NA	2	1	NA	NA	NA
WHD2	F	inhb_withhld	20/10/2017	1508496666	practise	-1	c	1	3	1	NA	NA	NA	3	1	NA	NA	NA
WHD2	F	inhb_withhld	20/10/2017	1508496666	practise	-1	c	2	1	1	NA	NA	NA	1	1	NA	NA	NA
WHD2	F	inhb_withhld	20/10/2017	1508496666	practise	-1	c	3	3	1	NA	NA	NA	3	1	NA	NA	NA
WHD2	F	inhb_withhld	20/10/2017	1508496666	practise	-1	ef	0	2	1	NA	NA	NA	2	1	NA	NA	NA
WHD2	F	inhb_withhld	20/10/2017	1508496666	practise	-1	ef	1	3	1	NA	NA	NA	3	1	NA	NA	NA
WHD2	F	inhb_withhld	20/10/2017	1508496666	practise	-1	ef	2	3	1	NA	NA	NA	3	1	NA	NA	NA
WHD2	F	inhb_withhld	20/10/2017	1508496666	practise	-1	ef	3	1	1	NA	NA	NA	0	1	NA	NA	NA
WHD2	F	inhb_withhld	20/10/2017	1508496666	trainingRound	1	ef	0	3	1	NA	NA	NA	3	1	1.502842128	0.183955398	NA
WHD2	F	inhb_withhld	20/10/2017	1508496666	trainingRound	1	ef	1	3	1	NA	NA	NA	3	1	1.062294923	0.200028931	NA
WHD2	F	inhb_withhld	20/10/2017	1508496666	trainingRound	1	ef	2	3	1	NA	NA	NA	3	1	0.941871244	0.215931827	NA
WHD2	F	inhb_withhld	20/10/2017	1508496666	trainingRound	1	ef	3	3	1	NA	NA	NA	3	1	1.013343345	0.191937478	NA
WHD2	F	inhb_withhld	20/10/2017	1508496666	trainingRound	1	ef	4	3	1	NA	NA	NA	3	1	0.972815834	0.191881989	NA
WHD2	F	inhb_withhld	20/10/2017	1508496666	trainingRound	1	ef	5	1	1	NA	NA	NA	0	1	NA	NA	NA
WHD2	F	inhb_withhld	20/10/2017	1508496666	trainingRound	1	ef	6	1	1	NA	NA	NA	0	1	NA	NA	NA
WHD2	F	inhb_withhld	20/10/2017	1508496666	trainingRound	1	ef	7	3	1	NA	NA	NA	3	1	0.899242527	0.207900353	NA
WHD2	F	inhb_withhld	20/10/2017	1508496666	trainingRound	1	ef	8	2	1	NA	NA	NA	2	1	0.922725929	0.183879061	NA
WHD2	F	inhb_withhld	20/10/2017	1508496666	trainingRound	1	ef	9	1	1	NA	NA	NA	1	0	0.626228536	NA	NA
WHD2	F	inhb_withhld	20/10/2017	1508496666	trainingRound	1	ef	10	3	1	NA	NA	NA	3	1	0.929708564	0.21589847	NA
WHD2	F	inhb_withhld	20/10/2017	1508496666	trainingRound	1	ef	11	3	1	NA	NA	NA	3	1	1.025062433	0.19999814	NA
WHD2	F	inhb_withhld	20/10/2017	1508496666	trainingRound	1	ef	12	3	1	NA	NA	NA	3	1	0.968618234	0.207958088	NA
WHD2	F	inhb_withhld	20/10/2017	1508496666	trainingRound	1	ef	13	1	1	NA	NA	NA	0	1	NA	NA	NA
WHD2	F	inhb_withhld	20/10/2017	1508496666	trainingRound	1	ef	14	3	1	NA	NA	NA	3	1	0.895505518	0.224042526	NA
WHD2	F	inhb_withhld	20/10/2017	1508496666	trainingRound	1	ef	15	3	1	NA	NA	NA	3	1	1.422953658	0.191915988	NA
WHD2	F	inhb_withhld	20/10/2017	1508496666	trainingRound	1	ef	16	3	1	NA	NA	NA	3	1	0.990484435	0.215910979	NA
WHD2	F	inhb_withhld	20/10/2017	1508496666	trainingRound	2	c	0	2	1	NA	NA	NA	2	1	0.82883915	0.175991922	NA
WHD2	F	inhb_withhld	20/10/2017	1508496666	trainingRound	2	c	1	1	1	NA	NA	NA	1	1	0.851343315	NA	NA
WHD2	F	inhb_withhld	20/10/2017	1508496666	trainingRound	2	c	2	1	1	NA	NA	NA	1	1	0.690917827	NA	NA
WHD2	F	inhb_withhld	20/10/2017	1508496666	trainingRound	2	c	3	3	1	NA	NA	NA	3	1	0.994268273	0.191933308	NA
WHD2	F	inhb_withhld	20/10/2017	1508496666	trainingRound	2	c	4	2	1	NA	NA	NA	2	1	0.817797477	0.175989677	NA
WHD2	F	inhb_withhld	20/10/2017	1508496666	trainingRound	2	c	5	3	1	NA	NA	NA	3	1	0.721359167	0.191890649	NA
WHD2	F	inhb_withhld	20/10/2017	1508496666	trainingRound	2	c	6	3	1	NA	NA	NA	3	1	1.008672324	0.207943333	NA
WHD2	F	inhb_withhld	20/10/2017	1508496666	trainingRound	2	c	7	3	1	NA	NA	NA	3	1	1.008177093	0.215949148	NA
WHD2	F	inhb_withhld	20/10/2017	1508496666	trainingRound	2	c	8	1	1	NA	NA	NA	1	1	0.847611438	NA	NA
WHD2	F	inhb_withhld	20/10/2017	1508496666	trainingRound	2	c	9	1	1	NA	NA	NA	1	1	0.807178547	NA	NA
WHD2	F	inhb_withhld	20/10/2017	1508496666	trainingRound	2	c	10	1	1	NA	NA	NA	1	1	0.7106732	NA	NA
WHD2	F	inhb_withhld	20/10/2017	1508496666	trainingRound	2	c	11	3	1	NA	NA	NA	3	1	0.934068782	0.207971559	NA
WHD2	F	inhb_withhld	20/10/2017	1508496666	trainingRound	2	c	12	3	1	NA	NA	NA	3	1	0.909517297	0.199978574	NA
WHD2	F	inhb_withhld	20/10/2017	1508496666	trainingRound	2	c	13	2	1	NA	NA	NA	2	1	0.949098287	0.191853442	NA
WHD2	F	inhb_withhld	20/10/2017	1508496666	trainingRound	2	c	14	2	1	NA	NA	NA	2	1	0.812475984	0.199996536	NA
WHD2	F	inhb_withhld	20/10/2017	1508496666	trainingRound	2	c	15	2	1	NA	NA	NA	2	1	0.755970843	0.208000747	NA
WHD2	F	inhb_withhld	20/10/2017	1508496666	trainingRound	2	c	16	2	1	NA	NA	NA	2	1	0.731479979	0.192003551	NA
WHD2	F	inhb_withhld	20/10/2017	1508496666	testRound	1	ef	0	3	1	NA	NA	NA	3	1	0.914854827	0.208003954	NA
WHD2	F	inhb_withhld	20/10/2017	1508496666	testRound	1	ef	1	3	1	NA	NA	NA	3	1	0.893116603	0.21595877	NA
WHD2	F	inhb_withhld	20/10/2017	1508496666	testRound	1	ef	2	3	1	NA	NA	NA	3	1	0.900657978	0.215862867	NA
WHD2	F	inhb_withhld	20/10/2017	1508496666	testRound	1	ef	3	2	1	NA	NA	NA	2	1	0.876126058	0.191926572	NA
WHD2	F	inhb_withhld	20/10/2017	1508496666	testRound	1	ef	4	2	1	NA	NA	NA	2	1	0.787615621	0.207879826	NA
WHD2	F	inhb_withhld	20/10/2017	1508496666	testRound	1	ef	5	2	1	NA	NA	NA	2	1	0.731079367	0.215921884	NA
WHD2	F	inhb_withhld	20/10/2017	1508496666	testRound	1	ef	6	1	1	NA	NA	NA	0	1	NA	NA	NA
WHD2	F	inhb_withhld	20/10/2017	1508496666	testRound	1	ef	7	2	1	NA	NA	NA	2	1	0.682068772	0.191895139	NA
WHD2	F	inhb_withhld	20/10/2017	1508496666	testRound	1	ef	8	3	1	NA	NA	NA	3	1	0.921626091	0.191727389	NA
WHD2	F	inhb_withhld	20/10/2017	1508496666	testRound	1	ef	9	1	1	NA	NA	NA	1	0	0.816979576	NA	NA
WHD2	F	inhb_withhld	20/10/2017	1508496666	testRound	1	ef	10	3	1	NA	NA	NA	3	1	0.936487205	0.199917312	NA
WHD2	F	inhb_withhld	20/10/2017	1508496666	testRound	1	ef	11	1	1	NA	NA	NA	0	1	NA	NA	NA
WHD2	F	inhb_withhld	20/10/2017	1508496666	testRound	1	ef	12	2	1	NA	NA	NA	2	1	0.911338491	0.184004472	NA
WHD2	F	inhb_withhld	20/10/2017	1508496666	testRound	1	ef	13	3	1	NA	NA	NA	3	1	1.014882283	0.200008083	NA
WHD2	F	inhb_withhld	20/10/2017	1508496666	testRound	1	ef	14	2	1	NA	NA	NA	2	1	0.862307047	0.216081616	NA
WHD2	F	inhb_withhld	20/10/2017	1508496666	testRound	1	ef	15	3	1	NA	NA	NA	3	1	0.869810574	0.191909252	NA
WHD2	F	inhb_withhld	20/10/2017	1508496666	testRound	1	ef	16	3	1	NA	NA	NA	3	1	0.949274698	0.207892014	NA
WHD2	F	inhb_withhld	20/10/2017	1508496666	testRound	1	ef	17	2	1	NA	NA	NA	2	1	0.844794328	0.191927535	NA
WHD2	F	inhb_withhld	20/10/2017	1508496666	testRound	1	ef	18	2	1	NA	NA	NA	2	1	0.740364957	0.175932584	NA
WHD2	F	inhb_withhld	20/10/2017	1508496666	testRound	1	ef	19	1	1	NA	NA	NA	1	0	0.707731962	NA	NA
WHD2	F	inhb_withhld	20/10/2017	1508496666	testRound	1	ef	20	3	1	NA	NA	NA	3	1	0.995113438	0.200012894	NA
WHD2	F	inhb_withhld	20/10/2017	1508496666	testRound	1	ef	21	2	1	NA	NA	NA	2	1	0.842600748	0.175991922	NA
WHD2	F	inhb_withhld	20/10/2017	1508496666	testRound	1	ef	22	2	1	NA	NA	NA	2	1	0.810200614	0.207845185	NA
WHD2	F	inhb_withhld	20/10/2017	1508496666	testRound	1	ef	23	2	1	NA	NA	NA	2	1	0.849561573	0.207989841	NA
WHD2	F	inhb_withhld	20/10/2017	1508496666	testRound	1	ef	24	2	1	NA	NA	NA	2	1	0.857089476	0.199940085	NA
WHD2	F	inhb_withhld	20/10/2017	1508496666	testRound	1	ef	25	3	1	NA	NA	NA	3	1	0.944515151	0.191950628	NA
WHD2	F	inhb_withhld	20/10/2017	1508496666	testRound	1	ef	26	2	1	NA	NA	NA	2	1	1.216021957	0.207882071	NA
WHD2	F	inhb_withhld	20/10/2017	1508496666	testRound	1	ef	27	3	1	NA	NA	NA	3	1	0.943473048	0.1919641	NA
WHD2	F	inhb_withhld	20/10/2017	1508496666	testRound	1	ef	28	2	1	NA	NA	NA	2	1	0.750940266	0.192025362	NA
WHD2	F	inhb_withhld	20/10/2017	1508496666	testRound	1	ef	29	2	1	NA	NA	NA	2	1	0.838443241	0.175984866	NA
WHD2	F	inhb_withhld	20/10/2017	1508496666	testRound	1	ef	30	3	1	NA	NA	NA	3	1	1.117846166	0.207996577	NA
WHD2	F	inhb_withhld	20/10/2017	1508496666	testRound	1	ef	31	2	1	NA	NA	NA	2	1	1.317281397	0.199924689	NA
WHD2	F	inhb_withhld	20/10/2017	1508496666	testRound	1	ef	32	1	1	NA	NA	NA	0	1	NA	NA	NA
WHD2	F	inhb_withhld	20/10/2017	1508496666	testRound	1	ef	33	3	1	NA	NA	NA	3	1	0.972264792	0.192019589	NA
WHD2	F	inhb_withhld	20/10/2017	1508496666	testRound	1	ef	34	3	1	NA	NA	NA	3	1	0.995794061	0.199953556	NA
WHD2	F	inhb_withhld	20/10/2017	1508496666	testRound	1	ef	35	3	1	NA	NA	NA	3	1	1.011330344	0.215832396	NA
WHD2	F	inhb_withhld	20/10/2017	1508496666	testRound	1	ef	36	2	1	NA	NA	NA	2	1	0.906747657	0.175955678	NA
WHD2	F	inhb_withhld	20/10/2017	1508496666	testRound	1	ef	37	3	1	NA	NA	NA	3	1	0.930308359	0.191833877	NA
WHD2	F	inhb_withhld	20/10/2017	1508496666	testRound	1	ef	38	2	1	NA	NA	NA	2	1	0.769802042	0.199839371	NA
WHD2	F	inhb_withhld	20/10/2017	1508496666	testRound	1	ef	39	2	1	NA	NA	NA	2	1	0.889182015	0.199867275	NA
WHD2	F	inhb_withhld	20/10/2017	1508496666	testRound	1	ef	40	2	1	NA	NA	NA	2	1	0.888672029	0.215961978	NA
WHD2	F	inhb_withhld	20/10/2017	1508496666	testRound	1	ef	41	2	1	NA	NA	NA	2	1	1.11186105	0.183957323	NA
WHD2	F	inhb_withhld	20/10/2017	1508496666	testRound	1	ef	42	2	1	NA	NA	NA	2	1	0.943600705	0.19193427	NA
WHD2	F	inhb_withhld	20/10/2017	1508496666	testRound	1	ef	43	2	1	NA	NA	NA	2	1	0.903031817	0.184056113	NA
WHD2	F	inhb_withhld	20/10/2017	1508496666	testRound	1	ef	44	1	1	NA	NA	NA	0	1	NA	NA	NA
WHD2	F	inhb_withhld	20/10/2017	1508496666	testRound	1	ef	45	2	1	NA	NA	NA	2	1	1.021969802	0.175980375	NA
WHD2	F	inhb_withhld	20/10/2017	1508496666	testRound	1	ef	46	3	1	NA	NA	NA	3	1	0.997482146	0.199940726	NA
WHD2	F	inhb_withhld	20/10/2017	1508496666	testRound	1	ef	47	3	1	NA	NA	NA	3	1	1.005004917	0.199887482	NA
WHD2	F	inhb_withhld	20/10/2017	1508496666	testRound	1	ef	48	3	1	NA	NA	NA	3	1	0.74847309	0.247946425	NA
WHD2	F	inhb_withhld	20/10/2017	1508496666	testRound	1	ef	49	2	1	NA	NA	NA	2	1	0.891891675	0.191941006	NA
WHD2	F	inhb_withhld	20/10/2017	1508496666	testRound	1	ef	50	1	1	NA	NA	NA	0	1	NA	NA	NA
WHD2	F	inhb_withhld	20/10/2017	1508496666	testRound	1	ef	51	3	1	NA	NA	NA	3	1	0.930895965	0.207885278	NA
WHD2	F	inhb_withhld	20/10/2017	1508496666	testRound	1	ef	52	2	1	NA	NA	NA	2	1	0.738323411	0.18405483	NA
WHD2	F	inhb_withhld	20/10/2017	1508496666	testRound	1	ef	53	1	1	NA	NA	NA	0	1	NA	NA	NA
WHD2	F	inhb_withhld	20/10/2017	1508496666	testRound	1	ef	54	1	1	NA	NA	NA	0	1	NA	NA	NA
WHD2	F	inhb_withhld	20/10/2017	1508496666	testRound	1	ef	55	2	1	NA	NA	NA	2	1	0.880776872	0.175884473	NA
WHD2	F	inhb_withhld	20/10/2017	1508496666	testRound	1	ef	56	2	1	NA	NA	NA	2	1	0.99223699	0.215929261	NA
WHD2	F	inhb_withhld	20/10/2017	1508496666	testRound	1	ef	57	3	1	NA	NA	NA	3	1	0.96766209	0.207968031	NA
WHD2	F	inhb_withhld	20/10/2017	1508496666	testRound	1	ef	58	3	1	NA	NA	NA	3	1	1.231065896	0.199962216	NA
WHD2	F	inhb_withhld	20/10/2017	1508496666	testRound	1	ef	59	2	1	NA	NA	NA	2	1	0.86263068	0.207985672	NA
WHD2	F	inhb_withhld	20/10/2017	1508496666	testRound	1	ef	60	2	1	NA	NA	NA	2	1	0.750171759	0.199934953	NA
WHD2	F	inhb_withhld	20/10/2017	1508496666	testRound	1	ef	61	3	1	NA	NA	NA	3	1	0.909668689	0.207866675	NA
WHD2	F	inhb_withhld	20/10/2017	1508496666	testRound	1	ef	62	2	1	NA	NA	NA	2	1	0.789055769	0.200009045	NA
WHD2	F	inhb_withhld	20/10/2017	1508496666	testRound	1	ef	63	1	1	NA	NA	NA	0	1	NA	NA	NA
WHD2	F	inhb_withhld	20/10/2017	1508496666	testRound	1	ef	64	1	1	NA	NA	NA	0	1	NA	NA	NA
WHD2	F	inhb_withhld	20/10/2017	1508496666	testRound	1	ef	65	3	1	NA	NA	NA	3	1	0.987504065	0.175961131	NA
WHD2	F	inhb_withhld	20/10/2017	1508496666	testRound	1	ef	66	2	1	NA	NA	NA	2	1	0.834984319	0.167977768	NA
WHD2	F	inhb_withhld	20/10/2017	1508496666	testRound	1	ef	67	1	1	NA	NA	NA	1	0	0.634490306	NA	NA
WHD2	F	inhb_withhld	20/10/2017	1508496666	testRound	1	ef	68	3	1	NA	NA	NA	3	1	1.057894291	0.207950069	NA
WHD2	F	inhb_withhld	20/10/2017	1508496666	testRound	1	ef	69	1	1	NA	NA	NA	1	0	0.937367332	NA	NA
WHD2	F	inhb_withhld	20/10/2017	1508496666	testRound	1	ef	70	2	1	NA	NA	NA	2	1	0.792923643	0.18393904	NA
WHD2	F	inhb_withhld	20/10/2017	1508496666	testRound	1	ef	71	1	1	NA	NA	NA	1	0	1.104293375	NA	NA
WHD2	F	inhb_withhld	20/10/2017	1508496666	testRound	1	ef	72	3	1	NA	NA	NA	3	1	1.007835178	0.199954839	NA
WHD2	F	inhb_withhld	20/10/2017	1508496666	testRound	1	ef	73	1	1	NA	NA	NA	0	1	NA	NA	NA
WHD2	F	inhb_withhld	20/10/2017	1508496666	testRound	1	ef	74	3	1	NA	NA	NA	3	1	0.89476235	0.191971797	NA
WHD2	F	inhb_withhld	20/10/2017	1508496666	testRound	1	ef	75	2	1	NA	NA	NA	2	1	0.94222663	0.199773297	NA
WHD2	F	inhb_withhld	20/10/2017	1508496666	testRound	1	ef	76	3	1	NA	NA	NA	3	1	1.477683471	0.207910617	NA
WHD2	F	inhb_withhld	20/10/2017	1508496666	testRound	1	ef	77	1	1	NA	NA	NA	0	1	NA	NA	NA
WHD2	F	inhb_withhld	20/10/2017	1508496666	testRound	1	ef	78	3	1	NA	NA	NA	3	1	1.012665609	0.199866634	NA
WHD2	F	inhb_withhld	20/10/2017	1508496666	testRound	1	ef	79	3	1	NA	NA	NA	3	1	1.004138903	0.22397966	NA
WHD2	F	inhb_withhld	20/10/2017	1508496666	testRound	1	ef	80	3	1	NA	NA	NA	3	1	0.931561512	0.199965103	NA
WHD2	F	inhb_withhld	20/10/2017	1508496666	testRound	1	ef	81	1	1	NA	NA	NA	0	1	NA	NA	NA
WHD2	F	inhb_withhld	20/10/2017	1508496666	testRound	1	ef	82	1	1	NA	NA	NA	0	1	NA	NA	NA
WHD2	F	inhb_withhld	20/10/2017	1508496666	testRound	1	ef	83	1	1	NA	NA	NA	0	1	NA	NA	NA
WHD2	F	inhb_withhld	20/10/2017	1508496666	testRound	1	ef	84	3	1	NA	NA	NA	3	1	0.937490819	0.207920881	NA
WHD2	F	inhb_withhld	20/10/2017	1508496666	testRound	1	ef	85	3	1	NA	NA	NA	3	1	1.00093337	0.215987637	NA
WHD2	F	inhb_withhld	20/10/2017	1508496666	testRound	1	ef	86	1	1	NA	NA	NA	0	1	NA	NA	NA
WHD2	F	inhb_withhld	20/10/2017	1508496666	testRound	1	ef	87	3	1	NA	NA	NA	3	1	0.903903284	0.191958005	NA
WHD2	F	inhb_withhld	20/10/2017	1508496666	testRound	1	ef	88	3	1	NA	NA	NA	3	1	1.183320001	0.208041481	NA
WHD2	F	inhb_withhld	20/10/2017	1508496666	testRound	1	ef	89	2	1	NA	NA	NA	2	1	1.110815098	0.207935635	NA
WHD2	F	inhb_withhld	20/10/2017	1508496666	testRound	1	ef	90	1	1	NA	NA	NA	0	1	NA	NA	NA
WHD2	F	inhb_withhld	20/10/2017	1508496666	testRound	1	ef	91	2	1	NA	NA	NA	2	1	0.973861144	0.183863665	NA
WHD2	F	inhb_withhld	20/10/2017	1508496666	testRound	1	ef	92	3	1	NA	NA	NA	3	1	1.325191309	0.19195159	NA
WHD2	F	inhb_withhld	20/10/2017	1508496666	testRound	1	ef	93	3	1	NA	NA	NA	3	1	1.044731847	0.200082175	NA
WHD2	F	inhb_withhld	20/10/2017	1508496666	testRound	1	ef	94	3	1	NA	NA	NA	3	1	1.076192196	0.207918957	NA
WHD2	F	inhb_withhld	20/10/2017	1508496666	testRound	1	ef	95	2	1	NA	NA	NA	2	1	0.82776818	0.191890328	NA
WHD2	F	inhb_withhld	20/10/2017	1508496666	testRound	1	ef	96	3	1	NA	NA	NA	3	1	0.971182275	0.207891052	NA
WHD2	F	inhb_withhld	20/10/2017	1508496666	testRound	1	ef	97	3	1	NA	NA	NA	3	1	0.962644664	0.207994011	NA
WHD2	F	inhb_withhld	20/10/2017	1508496666	testRound	1	ef	98	3	1	NA	NA	NA	3	1	1.050120055	0.223916152	NA
WHD2	F	inhb_withhld	20/10/2017	1508496666	testRound	1	ef	99	3	1	NA	NA	NA	3	1	0.849544252	0.199973763	NA
WHD2	F	inhb_withhld	20/10/2017	1508496666	testRound	1	ef	100	1	1	NA	NA	NA	1	0	0.665175733	NA	NA
WHD2	F	inhb_withhld	20/10/2017	1508496666	testRound	1	ef	101	2	1	NA	NA	NA	2	1	1.70439396	0.255978862	NA
WHD2	F	inhb_withhld	20/10/2017	1508496666	testRound	2	c	0	2	1	NA	NA	NA	2	1	0.860929444	0.215857094	NA
WHD2	F	inhb_withhld	20/10/2017	1508496666	testRound	2	c	1	1	1	NA	NA	NA	1	1	0.756378511	NA	NA
WHD2	F	inhb_withhld	20/10/2017	1508496666	testRound	2	c	2	2	1	NA	NA	NA	2	1	0.811920452	0.183812346	NA
WHD2	F	inhb_withhld	20/10/2017	1508496666	testRound	2	c	3	2	1	NA	NA	NA	2	1	0.739345948	0.215949468	NA
WHD2	F	inhb_withhld	20/10/2017	1508496666	testRound	2	c	4	1	1	NA	NA	NA	1	1	0.978790686	NA	NA
WHD2	F	inhb_withhld	20/10/2017	1508496666	testRound	2	c	5	3	1	NA	NA	NA	3	1	0.658324604	0.215870565	NA
WHD2	F	inhb_withhld	20/10/2017	1508496666	testRound	2	c	6	3	1	NA	NA	NA	3	1	1.257685229	0.215949148	NA
WHD2	F	inhb_withhld	20/10/2017	1508496666	testRound	2	c	7	1	1	NA	NA	NA	1	1	0.841275106	NA	NA
WHD2	F	inhb_withhld	20/10/2017	1508496666	testRound	2	c	8	3	1	NA	NA	NA	3	1	0.920739229	0.207808299	NA
WHD2	F	inhb_withhld	20/10/2017	1508496666	testRound	2	c	9	3	1	NA	NA	NA	3	1	0.968101833	0.215963902	NA
WHD2	F	inhb_withhld	20/10/2017	1508496666	testRound	2	c	10	1	1	NA	NA	NA	1	1	0.591647331	NA	NA
WHD2	F	inhb_withhld	20/10/2017	1508496666	testRound	2	c	11	2	1	NA	NA	NA	2	1	0.695162897	0.199919557	NA
WHD2	F	inhb_withhld	20/10/2017	1508496666	testRound	2	c	12	3	1	NA	NA	NA	3	1	0.894618976	0.191878781	NA
WHD2	F	inhb_withhld	20/10/2017	1508496666	testRound	2	c	13	2	1	NA	NA	NA	2	1	0.814035771	0.199969593	NA
WHD2	F	inhb_withhld	20/10/2017	1508496666	testRound	2	c	14	3	1	NA	NA	NA	3	1	0.917482056	0.199976008	NA
WHD2	F	inhb_withhld	20/10/2017	1508496666	testRound	2	c	15	2	1	NA	NA	NA	2	1	0.725013102	0.191931704	NA
WHD2	F	inhb_withhld	20/10/2017	1508496666	testRound	2	c	16	2	1	NA	NA	NA	2	1	0.804460868	0.191928818	NA
WHD2	F	inhb_withhld	20/10/2017	1508496666	testRound	2	c	17	3	1	NA	NA	NA	3	1	0.835921859	0.216011693	NA
WHD2	F	inhb_withhld	20/10/2017	1508496666	testRound	2	c	18	3	1	NA	NA	NA	3	1	0.899425031	0.184005755	NA
WHD2	F	inhb_withhld	20/10/2017	1508496666	testRound	2	c	19	2	1	NA	NA	NA	2	1	1.074877459	0.207919277	NA
WHD2	F	inhb_withhld	20/10/2017	1508496666	testRound	2	c	20	2	1	NA	NA	NA	2	1	0.986315382	0.192028569	NA
WHD2	F	inhb_withhld	20/10/2017	1508496666	testRound	2	c	21	3	1	NA	NA	NA	3	1	0.937796489	0.207942371	NA
WHD2	F	inhb_withhld	20/10/2017	1508496666	testRound	2	c	22	1	1	NA	NA	NA	1	1	0.697350383	NA	NA
WHD2	F	inhb_withhld	20/10/2017	1508496666	testRound	2	c	23	3	1	NA	NA	NA	3	1	0.94472107	0.207931786	NA
WHD2	F	inhb_withhld	20/10/2017	1508496666	testRound	2	c	24	3	1	NA	NA	NA	3	1	1.040344365	0.199858936	NA
WHD2	F	inhb_withhld	20/10/2017	1508496666	testRound	2	c	25	3	1	NA	NA	NA	3	1	0.919669221	0.215932148	NA
WHD2	F	inhb_withhld	20/10/2017	1508496666	testRound	2	c	26	3	1	NA	NA	NA	3	1	0.847144112	0.1999898	NA
WHD2	F	inhb_withhld	20/10/2017	1508496666	testRound	2	c	27	3	1	NA	NA	NA	3	1	0.918702494	0.231937041	NA
WHD2	F	inhb_withhld	20/10/2017	1508496666	testRound	2	c	28	2	1	NA	NA	NA	2	1	0.702219946	0.191907969	NA
WHD2	F	inhb_withhld	20/10/2017	1508496666	testRound	2	c	29	2	1	NA	NA	NA	2	1	0.797604606	0.20796354	NA
WHD2	F	inhb_withhld	20/10/2017	1508496666	testRound	2	c	30	2	1	NA	NA	NA	2	1	0.773083592	0.199961895	NA
WHD2	F	inhb_withhld	20/10/2017	1508496666	testRound	2	c	31	3	1	NA	NA	NA	3	1	0.964576837	0.215895583	NA
WHD2	F	inhb_withhld	20/10/2017	1508496666	testRound	2	c	32	1	1	NA	NA	NA	1	1	0.692065134	NA	NA
WHD2	F	inhb_withhld	20/10/2017	1508496666	testRound	2	c	33	1	1	NA	NA	NA	1	1	0.627582084	NA	NA
WHD2	F	inhb_withhld	20/10/2017	1508496666	testRound	2	c	34	3	1	NA	NA	NA	3	1	0.803030983	0.191969873	NA
WHD2	F	inhb_withhld	20/10/2017	1508496666	testRound	2	c	35	3	1	NA	NA	NA	3	1	1.018425241	0.215916752	NA
WHD2	F	inhb_withhld	20/10/2017	1508496666	testRound	2	c	36	2	1	NA	NA	NA	2	1	0.922012269	0.19987786	NA
WHD2	F	inhb_withhld	20/10/2017	1508496666	testRound	2	c	37	3	1	NA	NA	NA	3	1	0.977402177	0.199917953	NA
WHD2	F	inhb_withhld	20/10/2017	1508496666	testRound	2	c	38	3	1	NA	NA	NA	4	0	0.968921338	0.215897187	0.295876428
WHD2	F	inhb_withhld	20/10/2017	1508496666	testRound	2	c	39	1	1	NA	NA	NA	1	1	0.744336752	NA	NA
WHD2	F	inhb_withhld	20/10/2017	1508496666	testRound	2	c	40	2	1	NA	NA	NA	2	1	0.879875576	0.487882225	NA
WHD2	F	inhb_withhld	20/10/2017	1508496666	testRound	2	c	41	1	1	NA	NA	NA	1	1	0.583356374	NA	NA
WHD2	F	inhb_withhld	20/10/2017	1508496666	testRound	2	c	42	3	1	NA	NA	NA	3	1	0.926741986	0.20799369	NA
WHD2	F	inhb_withhld	20/10/2017	1508496666	testRound	2	c	43	2	1	NA	NA	NA	2	1	0.838206852	0.223933151	NA
WHD2	F	inhb_withhld	20/10/2017	1508496666	testRound	2	c	44	1	1	NA	NA	NA	1	1	0.629867397	NA	NA
WHD2	F	inhb_withhld	20/10/2017	1508496666	testRound	2	c	45	1	1	NA	NA	NA	1	1	1.429094015	NA	NA
WHD2	F	inhb_withhld	20/10/2017	1508496666	testRound	2	c	46	3	1	NA	NA	NA	3	1	0.996621264	0.215986675	NA
WHD2	F	inhb_withhld	20/10/2017	1508496666	testRound	2	c	47	3	1	NA	NA	NA	3	1	0.884186399	0.215893659	NA
WHD2	F	inhb_withhld	20/10/2017	1508496666	testRound	2	c	48	3	1	NA	NA	NA	3	1	0.803557648	0.215973524	NA
WHD2	F	inhb_withhld	20/10/2017	1508496666	testRound	2	c	49	1	1	NA	NA	NA	1	1	0.979173015	NA	NA
WHD2	F	inhb_withhld	20/10/2017	1508496666	testRound	2	c	50	1	1	NA	NA	NA	1	1	0.634629831	NA	NA
WHD2	F	inhb_withhld	20/10/2017	1508496666	testRound	2	c	51	3	1	NA	NA	NA	3	1	0.850139556	0.19190829	NA
WHD2	F	inhb_withhld	20/10/2017	1508496666	testRound	2	c	52	2	1	NA	NA	NA	2	1	0.849540724	0.199936877	NA
WHD2	F	inhb_withhld	20/10/2017	1508496666	testRound	2	c	53	2	1	NA	NA	NA	2	1	0.792983301	0.19193844	NA
WHD2	F	inhb_withhld	20/10/2017	1508496666	testRound	2	c	54	3	1	NA	NA	NA	3	1	0.712530318	0.215932148	NA
WHD2	F	inhb_withhld	20/10/2017	1508496666	testRound	2	c	55	1	1	NA	NA	NA	1	1	0.623960543	NA	NA
WHD2	F	inhb_withhld	20/10/2017	1508496666	testRound	2	c	56	2	1	NA	NA	NA	2	1	0.855424485	0.215899432	NA
WHD2	F	inhb_withhld	20/10/2017	1508496666	testRound	2	c	57	3	1	NA	NA	NA	3	1	0.998926464	0.223910058	NA
WHD2	F	inhb_withhld	20/10/2017	1508496666	testRound	2	c	58	1	1	NA	NA	NA	1	1	0.774381009	NA	NA
WHD2	F	inhb_withhld	20/10/2017	1508496666	testRound	2	c	59	2	1	NA	NA	NA	2	1	0.821977115	0.215825981	NA
WHD2	F	inhb_withhld	20/10/2017	1508496666	testRound	2	c	60	2	1	NA	NA	NA	2	1	0.805371786	0.207887203	NA
WHD2	F	inhb_withhld	20/10/2017	1508496666	testRound	2	c	61	2	1	NA	NA	NA	2	1	0.692933714	0.207863147	NA
WHD2	F	inhb_withhld	20/10/2017	1508496666	testRound	2	c	62	1	1	NA	NA	NA	1	1	0.660312907	NA	NA
WHD2	F	inhb_withhld	20/10/2017	1508496666	testRound	2	c	63	3	1	NA	NA	NA	3	1	1.187705558	0.223939246	NA
WHD2	F	inhb_withhld	20/10/2017	1508496666	testRound	2	c	64	2	1	NA	NA	NA	2	1	0.723348753	0.21591579	NA
WHD2	F	inhb_withhld	20/10/2017	1508496666	testRound	2	c	65	2	1	NA	NA	NA	2	1	0.762642034	0.223975811	NA
WHD2	F	inhb_withhld	20/10/2017	1508496666	testRound	2	c	66	2	1	NA	NA	NA	2	1	1.234107849	0.207921843	NA
WHD2	F	inhb_withhld	20/10/2017	1508496666	testRound	2	c	67	3	1	NA	NA	NA	3	1	0.96957566	0.200001347	NA
WHD2	F	inhb_withhld	20/10/2017	1508496666	testRound	2	c	68	2	1	NA	NA	NA	2	1	0.929159447	0.19992084	NA
WHD2	F	inhb_withhld	20/10/2017	1508496666	testRound	2	c	69	3	1	NA	NA	NA	3	1	0.952608529	0.21594594	NA
WHD2	F	inhb_withhld	20/10/2017	1508496666	testRound	2	c	70	1	1	NA	NA	NA	1	1	0.584192237	NA	NA
WHD2	F	inhb_withhld	20/10/2017	1508496666	testRound	2	c	71	1	1	NA	NA	NA	1	1	0.639585032	NA	NA
WHD2	F	inhb_withhld	20/10/2017	1508496666	testRound	2	c	72	1	1	NA	NA	NA	1	1	0.683562485	NA	NA
WHD2	F	inhb_withhld	20/10/2017	1508496666	testRound	2	c	73	3	1	NA	NA	NA	3	1	0.822528157	0.239893782	NA
WHD2	F	inhb_withhld	20/10/2017	1508496666	testRound	2	c	74	3	1	NA	NA	NA	3	1	0.781946119	0.231972644	NA
WHD2	F	inhb_withhld	20/10/2017	1508496666	testRound	2	c	75	2	1	NA	NA	NA	2	1	0.837377082	0.223944378	NA
WHD2	F	inhb_withhld	20/10/2017	1508496666	testRound	2	c	76	1	1	NA	NA	NA	1	1	0.652953716	NA	NA
WHD2	F	inhb_withhld	20/10/2017	1508496666	testRound	2	c	77	1	1	NA	NA	NA	1	1	0.620476923	NA	NA
WHD2	F	inhb_withhld	20/10/2017	1508496666	testRound	2	c	78	2	1	NA	NA	NA	2	1	0.803847923	0.19997697	NA
WHD2	F	inhb_withhld	20/10/2017	1508496666	testRound	2	c	79	3	1	NA	NA	NA	3	1	0.571392877	0.231881232	NA
WHD2	F	inhb_withhld	20/10/2017	1508496666	testRound	2	c	80	3	1	NA	NA	NA	3	1	0.690769963	0.223962019	NA
WHD2	F	inhb_withhld	20/10/2017	1508496666	testRound	2	c	81	3	1	NA	NA	NA	3	1	0.890284739	0.231973927	NA
WHD2	F	inhb_withhld	20/10/2017	1508496666	testRound	2	c	82	3	1	NA	NA	NA	3	1	1.02579213	0.199865672	NA
WHD2	F	inhb_withhld	20/10/2017	1508496666	testRound	2	c	83	3	1	NA	NA	NA	3	1	0.993239	0.215973524	NA
WHD2	F	inhb_withhld	20/10/2017	1508496666	testRound	2	c	84	2	1	NA	NA	NA	2	1	0.832738778	0.19990352	NA
WHD2	F	inhb_withhld	20/10/2017	1508496666	testRound	2	c	85	3	1	NA	NA	NA	3	1	1.048201354	0.23196206	NA
WHD2	F	inhb_withhld	20/10/2017	1508496666	testRound	2	c	86	1	1	NA	NA	NA	1	1	0.639716217	NA	NA
WHD2	F	inhb_withhld	20/10/2017	1508496666	testRound	2	c	87	3	1	NA	NA	NA	3	1	0.983186507	0.191888404	NA
WHD2	F	inhb_withhld	20/10/2017	1508496666	testRound	2	c	88	2	1	NA	NA	NA	2	1	0.822580117	0.191938761	NA
WHD2	F	inhb_withhld	20/10/2017	1508496666	testRound	2	c	89	2	1	NA	NA	NA	2	1	0.846071538	0.191929459	NA
WHD2	F	inhb_withhld	20/10/2017	1508496666	testRound	2	c	90	3	1	NA	NA	NA	3	1	0.765574292	0.223894341	NA
WHD2	F	inhb_withhld	20/10/2017	1508496666	testRound	2	c	91	2	1	NA	NA	NA	2	1	0.853026589	0.239951195	NA
WHD2	F	inhb_withhld	20/10/2017	1508496666	testRound	2	c	92	2	1	NA	NA	NA	2	1	0.812520247	0.231967833	NA
WHD2	F	inhb_withhld	20/10/2017	1508496666	testRound	2	c	93	2	1	NA	NA	NA	2	1	0.732052831	0.20786026	NA
WHD2	F	inhb_withhld	20/10/2017	1508496666	testRound	2	c	94	1	1	NA	NA	NA	1	1	0.651465135	NA	NA
WHD2	F	inhb_withhld	20/10/2017	1508496666	testRound	2	c	95	2	1	NA	NA	NA	2	1	0.786930187	0.19987786	NA
WHD2	F	inhb_withhld	20/10/2017	1508496666	testRound	2	c	96	3	1	NA	NA	NA	3	1	0.746382469	0.208004275	NA
WHD2	F	inhb_withhld	20/10/2017	1508496666	testRound	2	c	97	2	1	NA	NA	NA	2	1	0.761854924	0.207934673	NA
WHD2	F	inhb_withhld	20/10/2017	1508496666	testRound	2	c	98	3	1	NA	NA	NA	2	0	1.041322319	0.199876577	NA
WHD2	F	inhb_withhld	20/10/2017	1508496666	testRound	2	c	99	3	1	NA	NA	NA	4	0	0.096895694	0.863913984	0.223961698
WHD2	F	inhb_withhld	20/10/2017	1508496666	testRound	2	c	100	2	1	NA	NA	NA	2	1	0.840257058	0.19196442	NA
WHD2	F	inhb_withhld	20/10/2017	1508496666	testRound	2	c	101	2	1	NA	NA	NA	2	1	0.783870593	0.22397966	NA
WHD3	F	inhb_withhld	20/10/2017	1508496616	practise	-1	c	0	1	1	NA	NA	NA	1	1	NA	NA	NA
WHD3	F	inhb_withhld	20/10/2017	1508496616	practise	-1	c	1	1	1	NA	NA	NA	1	1	NA	NA	NA
WHD3	F	inhb_withhld	20/10/2017	1508496616	practise	-1	c	2	2	1	NA	NA	NA	2	1	NA	NA	NA
WHD3	F	inhb_withhld	20/10/2017	1508496616	practise	-1	c	3	3	1	NA	NA	NA	3	1	NA	NA	NA
WHD3	F	inhb_withhld	20/10/2017	1508496616	practise	-1	ef	0	2	1	NA	NA	NA	2	1	NA	NA	NA
WHD3	F	inhb_withhld	20/10/2017	1508496616	practise	-1	ef	1	1	1	NA	NA	NA	0	1	NA	NA	NA
WHD3	F	inhb_withhld	20/10/2017	1508496616	practise	-1	ef	2	3	1	NA	NA	NA	3	1	NA	NA	NA
WHD3	F	inhb_withhld	20/10/2017	1508496616	practise	-1	ef	3	3	1	NA	NA	NA	3	1	NA	NA	NA
WHD3	F	inhb_withhld	20/10/2017	1508496616	trainingRound	1	c	0	3	1	NA	NA	NA	3	1	1.042266775	0.279977934	NA
WHD3	F	inhb_withhld	20/10/2017	1508496616	trainingRound	1	c	1	1	1	NA	NA	NA	1	1	1.361515246	NA	NA
WHD3	F	inhb_withhld	20/10/2017	1508496616	trainingRound	1	c	2	2	1	NA	NA	NA	2	1	1.14493106	0.239828924	NA
WHD3	F	inhb_withhld	20/10/2017	1508496616	trainingRound	1	c	3	2	1	NA	NA	NA	2	1	1.064234375	0.263854954	NA
WHD3	F	inhb_withhld	20/10/2017	1508496616	trainingRound	1	c	4	2	1	NA	NA	NA	2	1	0.903604017	0.287851477	NA
WHD3	F	inhb_withhld	20/10/2017	1508496616	trainingRound	1	c	5	2	1	NA	NA	NA	2	1	1.854611903	0.215952673	NA
WHD3	F	inhb_withhld	20/10/2017	1508496616	trainingRound	1	c	6	2	1	NA	NA	NA	2	1	0.998172173	0.263836993	NA
WHD3	F	inhb_withhld	20/10/2017	1508496616	trainingRound	1	c	7	2	1	NA	NA	NA	2	1	1.981230696	0.231949287	NA
WHD3	F	inhb_withhld	20/10/2017	1508496616	trainingRound	1	c	8	3	1	NA	NA	NA	3	1	1.620612526	0.255896739	NA
WHD3	F	inhb_withhld	20/10/2017	1508496616	trainingRound	1	c	9	2	1	NA	NA	NA	2	1	1.11598218	0.271947234	NA
WHD3	F	inhb_withhld	20/10/2017	1508496616	trainingRound	1	c	10	3	1	NA	NA	NA	3	1	1.035315003	0.271940819	NA
WHD3	F	inhb_withhld	20/10/2017	1508496616	trainingRound	1	c	11	2	1	NA	NA	NA	2	1	1.114574827	0.255907643	NA
WHD3	F	inhb_withhld	20/10/2017	1508496616	trainingRound	1	c	12	3	1	NA	NA	NA	3	1	1.193856782	0.255991674	NA
WHD3	F	inhb_withhld	20/10/2017	1508496616	trainingRound	1	c	13	3	1	NA	NA	NA	3	1	1.257297356	0.287800802	NA
WHD3	F	inhb_withhld	20/10/2017	1508496616	trainingRound	1	c	14	3	1	NA	NA	NA	3	1	1.472477717	0.319889926	NA
WHD3	F	inhb_withhld	20/10/2017	1508496616	trainingRound	1	c	15	3	1	NA	NA	NA	3	1	1.471735874	0.279930146	NA
WHD3	F	inhb_withhld	20/10/2017	1508496616	trainingRound	1	c	16	2	1	NA	NA	NA	2	1	2.006983845	0.239824113	NA
WHD3	F	inhb_withhld	20/10/2017	1508496616	trainingRound	1	c	17	2	1	NA	NA	NA	1	0	1.382412578	NA	NA
WHD3	F	inhb_withhld	20/10/2017	1508496616	trainingRound	2	ef	0	2	1	NA	NA	NA	2	1	0.882235536	0.272034472	NA
WHD3	F	inhb_withhld	20/10/2017	1508496616	trainingRound	2	ef	1	2	1	NA	NA	NA	2	1	0.99357358	0.287939357	NA
WHD3	F	inhb_withhld	20/10/2017	1508496616	trainingRound	2	ef	2	2	1	NA	NA	NA	2	1	1.249035732	0.247697977	NA
WHD3	F	inhb_withhld	20/10/2017	1508496616	trainingRound	2	ef	3	3	1	NA	NA	NA	3	1	1.192194451	0.287910491	NA
WHD3	F	inhb_withhld	20/10/2017	1508496616	trainingRound	2	ef	4	1	1	NA	NA	NA	0	1	NA	NA	NA
WHD3	F	inhb_withhld	20/10/2017	1508496616	trainingRound	2	ef	5	3	1	NA	NA	NA	3	1	1.286862995	0.31180374	NA
WHD3	F	inhb_withhld	20/10/2017	1508496616	trainingRound	2	ef	6	3	1	NA	NA	NA	3	1	1.28612468	0.255910209	NA
WHD3	F	inhb_withhld	20/10/2017	1508496616	trainingRound	2	ef	7	2	1	NA	NA	NA	2	1	1.285365838	0.271892389	NA
WHD3	F	inhb_withhld	20/10/2017	1508496616	trainingRound	2	ef	8	2	1	NA	NA	NA	2	1	1.03672877	0.279852529	NA
WHD3	F	inhb_withhld	20/10/2017	1508496616	trainingRound	2	ef	9	1	1	NA	NA	NA	0	1	NA	NA	NA
WHD3	F	inhb_withhld	20/10/2017	1508496616	trainingRound	2	ef	10	2	1	NA	NA	NA	2	1	1.17132855	0.255900587	NA
WHD3	F	inhb_withhld	20/10/2017	1508496616	trainingRound	2	ef	11	3	1	NA	NA	NA	3	1	1.43452056	0.239955291	NA
WHD3	F	inhb_withhld	20/10/2017	1508496616	trainingRound	2	ef	12	2	1	NA	NA	NA	2	1	1.249919337	0.231905988	NA
WHD3	F	inhb_withhld	20/10/2017	1508496616	trainingRound	2	ef	13	2	1	NA	NA	NA	2	1	1.449111424	0.247948786	NA
WHD3	F	inhb_withhld	20/10/2017	1508496616	trainingRound	2	ef	14	1	1	NA	NA	NA	0	1	NA	NA	NA
WHD3	F	inhb_withhld	20/10/2017	1508496616	trainingRound	2	ef	15	1	1	NA	NA	NA	0	1	NA	NA	NA
WHD3	F	inhb_withhld	20/10/2017	1508496616	testRound	1	c	0	2	1	NA	NA	NA	2	1	0.992979913	0.255819122	NA
WHD3	F	inhb_withhld	20/10/2017	1508496616	testRound	1	c	1	2	1	NA	NA	NA	2	1	0.960274671	0.247831721	NA
WHD3	F	inhb_withhld	20/10/2017	1508496616	testRound	1	c	2	2	1	NA	NA	NA	2	1	1.519370027	0.239922576	NA
WHD3	F	inhb_withhld	20/10/2017	1508496616	testRound	1	c	3	1	1	NA	NA	NA	1	1	1.398793102	NA	NA
WHD3	F	inhb_withhld	20/10/2017	1508496616	testRound	1	c	4	2	1	NA	NA	NA	2	1	1.853969486	0.255920152	NA
WHD3	F	inhb_withhld	20/10/2017	1508496616	testRound	1	c	5	3	1	NA	NA	NA	3	1	1.213321424	0.25604299	NA
WHD3	F	inhb_withhld	20/10/2017	1508496616	testRound	1	c	6	1	1	NA	NA	NA	1	1	1.388858883	NA	NA
WHD3	F	inhb_withhld	20/10/2017	1508496616	testRound	1	c	7	3	1	NA	NA	NA	3	1	1.036101106	0.271908105	NA
WHD3	F	inhb_withhld	20/10/2017	1508496616	testRound	1	c	8	3	1	NA	NA	NA	3	1	1.363319018	0.271873467	NA
WHD3	F	inhb_withhld	20/10/2017	1508496616	testRound	1	c	9	1	1	NA	NA	NA	1	1	1.122651712	NA	NA
WHD3	F	inhb_withhld	20/10/2017	1508496616	testRound	1	c	10	1	1	NA	NA	NA	1	1	1.297908856	NA	NA
WHD3	F	inhb_withhld	20/10/2017	1508496616	testRound	1	c	11	3	1	NA	NA	NA	3	1	1.073352342	0.271882126	NA
WHD3	F	inhb_withhld	20/10/2017	1508496616	testRound	1	c	12	3	1	NA	NA	NA	3	1	1.168552973	0.263944758	NA
WHD3	F	inhb_withhld	20/10/2017	1508496616	testRound	1	c	13	2	1	NA	NA	NA	2	1	1.255798596	0.263949569	NA
WHD3	F	inhb_withhld	20/10/2017	1508496616	testRound	1	c	14	1	1	NA	NA	NA	1	1	1.1270893	NA	NA
WHD3	F	inhb_withhld	20/10/2017	1508496616	testRound	1	c	15	3	1	NA	NA	NA	3	1	1.310464061	0.271835621	NA
WHD3	F	inhb_withhld	20/10/2017	1508496616	testRound	1	c	16	2	1	NA	NA	NA	2	1	1.005744553	0.271904577	NA
WHD3	F	inhb_withhld	20/10/2017	1508496616	testRound	1	c	17	3	1	NA	NA	NA	3	1	1.708988072	0.271885013	NA
WHD3	F	inhb_withhld	20/10/2017	1508496616	testRound	1	c	18	3	1	NA	NA	NA	3	1	1.15640413	0.255929453	NA
WHD3	F	inhb_withhld	20/10/2017	1508496616	testRound	1	c	19	2	1	NA	NA	NA	2	1	1.3156204	0.255886796	NA
WHD3	F	inhb_withhld	20/10/2017	1508496616	testRound	1	c	20	3	1	NA	NA	NA	3	1	1.123034982	0.271895597	NA
WHD3	F	inhb_withhld	20/10/2017	1508496616	testRound	1	c	21	1	1	NA	NA	NA	1	1	1.914135751	NA	NA
WHD3	F	inhb_withhld	20/10/2017	1508496616	testRound	1	c	22	2	1	NA	NA	NA	2	1	1.241598058	0.23192427	NA
WHD3	F	inhb_withhld	20/10/2017	1508496616	testRound	1	c	23	2	1	NA	NA	NA	2	1	0.976896062	0.255974675	NA
WHD3	F	inhb_withhld	20/10/2017	1508496616	testRound	1	c	24	1	1	NA	NA	NA	1	1	0.864278635	NA	NA
WHD3	F	inhb_withhld	20/10/2017	1508496616	testRound	1	c	25	3	1	NA	NA	NA	3	1	1.119559256	0.271908747	NA
WHD3	F	inhb_withhld	20/10/2017	1508496616	testRound	1	c	26	2	1	NA	NA	NA	2	1	1.054878107	0.271913878	NA
WHD3	F	inhb_withhld	20/10/2017	1508496616	testRound	1	c	27	2	1	NA	NA	NA	2	1	1.238077109	0.247978935	NA
WHD3	F	inhb_withhld	20/10/2017	1508496616	testRound	1	c	28	3	1	NA	NA	NA	3	1	1.389361784	0.271859034	NA
WHD3	F	inhb_withhld	20/10/2017	1508496616	testRound	1	c	29	3	1	NA	NA	NA	3	1	1.268643097	0.271957818	NA
WHD3	F	inhb_withhld	20/10/2017	1508496616	testRound	1	c	30	1	1	NA	NA	NA	1	1	1.667910555	NA	NA
WHD3	F	inhb_withhld	20/10/2017	1508496616	testRound	1	c	31	2	1	NA	NA	NA	2	1	1.171427655	0.247807666	NA
WHD3	F	inhb_withhld	20/10/2017	1508496616	testRound	1	c	32	2	1	NA	NA	NA	2	1	1.146613918	0.263992546	NA
WHD3	F	inhb_withhld	20/10/2017	1508496616	testRound	1	c	33	3	1	NA	NA	NA	3	1	1.241824812	0.263896328	NA
WHD3	F	inhb_withhld	20/10/2017	1508496616	testRound	1	c	34	2	1	NA	NA	NA	2	1	1.121180855	0.271929915	NA
WHD3	F	inhb_withhld	20/10/2017	1508496616	testRound	1	c	35	3	1	NA	NA	NA	3	1	1.368510637	0.255873967	NA
WHD3	F	inhb_withhld	20/10/2017	1508496616	testRound	1	c	36	3	1	NA	NA	NA	3	1	1.239886976	0.335865371	NA
WHD3	F	inhb_withhld	20/10/2017	1508496616	testRound	1	c	37	1	1	NA	NA	NA	1	1	1.135236424	NA	NA
WHD3	F	inhb_withhld	20/10/2017	1508496616	testRound	1	c	38	3	1	NA	NA	NA	3	1	1.142478455	0.287919792	NA
WHD3	F	inhb_withhld	20/10/2017	1508496616	testRound	1	c	39	3	1	NA	NA	NA	3	1	1.573737856	0.263878688	NA
WHD3	F	inhb_withhld	20/10/2017	1508496616	testRound	1	c	40	1	1	NA	NA	NA	1	1	0.84516487	NA	NA
WHD3	F	inhb_withhld	20/10/2017	1508496616	testRound	1	c	41	3	1	NA	NA	NA	3	1	1.198416568	0.2799279	NA
WHD3	F	inhb_withhld	20/10/2017	1508496616	testRound	1	c	42	3	1	NA	NA	NA	3	1	2.211478522	0.231874557	NA
WHD3	F	inhb_withhld	20/10/2017	1508496616	testRound	1	c	43	3	1	NA	NA	NA	3	1	1.498937429	0.295941512	NA
WHD3	F	inhb_withhld	20/10/2017	1508496616	testRound	1	c	44	3	1	NA	NA	NA	3	1	1.138258	0.272024209	NA
WHD3	F	inhb_withhld	20/10/2017	1508496616	testRound	1	c	45	2	1	NA	NA	NA	2	1	1.185579122	0.271944668	NA
WHD3	F	inhb_withhld	20/10/2017	1508496616	testRound	1	c	46	3	1	NA	NA	NA	3	1	1.12096244	0.287882909	NA
WHD3	F	inhb_withhld	20/10/2017	1508496616	testRound	1	c	47	2	1	NA	NA	NA	2	1	1.05624569	0.263882857	NA
WHD3	F	inhb_withhld	20/10/2017	1508496616	testRound	1	c	48	2	1	NA	NA	NA	2	1	1.143507029	0.239959781	NA
WHD3	F	inhb_withhld	20/10/2017	1508496616	testRound	1	c	49	2	1	NA	NA	NA	2	1	0.950847844	0.231926836	NA
WHD3	F	inhb_withhld	20/10/2017	1508496616	testRound	1	c	50	3	1	NA	NA	NA	3	1	1.094170454	0.263824164	NA
WHD3	F	inhb_withhld	20/10/2017	1508496616	testRound	1	c	51	3	1	NA	NA	NA	3	1	1.205486367	0.271836904	NA
WHD3	F	inhb_withhld	20/10/2017	1508496616	testRound	1	c	52	2	1	NA	NA	NA	2	1	1.16474786	0.255859855	NA
WHD3	F	inhb_withhld	20/10/2017	1508496616	testRound	1	c	53	3	1	NA	NA	NA	3	1	1.108082016	0.271906501	NA
WHD3	F	inhb_withhld	20/10/2017	1508496616	testRound	1	c	54	3	1	NA	NA	NA	3	1	1.259338467	0.271934726	NA
WHD3	F	inhb_withhld	20/10/2017	1508496616	testRound	1	c	55	3	1	NA	NA	NA	3	1	1.122703991	0.279834889	NA
WHD3	F	inhb_withhld	20/10/2017	1508496616	testRound	1	c	56	2	1	NA	NA	NA	2	1	1.273938953	0.247873736	NA
WHD3	F	inhb_withhld	20/10/2017	1508496616	testRound	1	c	57	2	1	NA	NA	NA	2	1	1.02527334	0.272025171	NA
WHD3	F	inhb_withhld	20/10/2017	1508496616	testRound	1	c	58	2	1	NA	NA	NA	2	1	1.672464568	0.223878175	NA
WHD3	F	inhb_withhld	20/10/2017	1508496616	testRound	1	c	59	2	1	NA	NA	NA	2	1	0.959874403	0.234541408	NA
WHD3	F	inhb_withhld	20/10/2017	1508496616	testRound	1	c	60	2	1	NA	NA	NA	2	1	1.423066092	0.223951942	NA
WHD3	F	inhb_withhld	20/10/2017	1508496616	testRound	1	c	61	1	1	NA	NA	NA	1	1	0.886530079	NA	NA
WHD3	F	inhb_withhld	20/10/2017	1508496616	testRound	1	c	62	2	1	NA	NA	NA	2	1	1.053795972	0.247917676	NA
WHD3	F	inhb_withhld	20/10/2017	1508496616	testRound	1	c	63	3	1	NA	NA	NA	3	1	1.013067728	0.255949979	NA
WHD3	F	inhb_withhld	20/10/2017	1508496616	testRound	1	c	64	3	1	NA	NA	NA	3	1	1.092412866	0.271893672	NA
WHD3	F	inhb_withhld	20/10/2017	1508496616	testRound	1	c	65	3	1	NA	NA	NA	3	1	1.307687521	0.279893262	NA
WHD3	F	inhb_withhld	20/10/2017	1508496616	testRound	1	c	66	1	1	NA	NA	NA	1	1	0.78716961	NA	NA
WHD3	F	inhb_withhld	20/10/2017	1508496616	testRound	1	c	67	1	1	NA	NA	NA	1	1	1.010299528	NA	NA
WHD3	F	inhb_withhld	20/10/2017	1508496616	testRound	1	c	68	2	1	NA	NA	NA	2	1	0.937611413	0.239934764	NA
WHD3	F	inhb_withhld	20/10/2017	1508496616	testRound	1	c	69	3	1	NA	NA	NA	3	1	1.280880462	0.255935547	NA
WHD3	F	inhb_withhld	20/10/2017	1508496616	testRound	1	c	70	2	1	NA	NA	NA	2	1	1.008192668	0.247921524	NA
WHD3	F	inhb_withhld	20/10/2017	1508496616	testRound	1	c	71	3	1	NA	NA	NA	3	1	1.463482589	0.271875391	NA
WHD3	F	inhb_withhld	20/10/2017	1508496616	testRound	1	c	72	3	1	NA	NA	NA	3	1	1.206852026	0.239833414	NA
WHD3	F	inhb_withhld	20/10/2017	1508496616	testRound	1	c	73	2	1	NA	NA	NA	2	1	2.037926047	0.255920152	NA
WHD3	F	inhb_withhld	20/10/2017	1508496616	testRound	1	c	74	3	1	NA	NA	NA	3	1	1.301438143	0.255864345	NA
WHD3	F	inhb_withhld	20/10/2017	1508496616	testRound	1	c	75	2	1	NA	NA	NA	2	1	0.916788169	0.271951724	NA
WHD3	F	inhb_withhld	20/10/2017	1508496616	testRound	1	c	76	2	1	NA	NA	NA	2	1	1.07599161	0.22395098	NA
WHD3	F	inhb_withhld	20/10/2017	1508496616	testRound	1	c	77	1	1	NA	NA	NA	1	1	1.011377493	NA	NA
WHD3	F	inhb_withhld	20/10/2017	1508496616	testRound	1	c	78	2	1	NA	NA	NA	2	1	0.874683362	0.231905347	NA
WHD3	F	inhb_withhld	20/10/2017	1508496616	testRound	1	c	79	3	1	NA	NA	NA	3	1	1.145959633	0.247861228	NA
WHD3	F	inhb_withhld	20/10/2017	1508496616	testRound	1	c	80	3	1	NA	NA	NA	3	1	1.137349058	0.255885513	NA
WHD3	F	inhb_withhld	20/10/2017	1508496616	testRound	1	c	81	3	1	NA	NA	NA	3	1	1.048572922	0.263958228	NA
WHD3	F	inhb_withhld	20/10/2017	1508496616	testRound	1	c	82	3	1	NA	NA	NA	3	1	1.274163462	0.229531641	NA
WHD3	F	inhb_withhld	20/10/2017	1508496616	testRound	1	c	83	3	1	NA	NA	NA	3	1	1.391009041	0.280012252	NA
WHD3	F	inhb_withhld	20/10/2017	1508496616	testRound	1	c	84	2	1	NA	NA	NA	2	1	1.918321247	0.231890914	NA
WHD3	F	inhb_withhld	20/10/2017	1508496616	testRound	1	c	85	2	1	NA	NA	NA	2	1	1.317764143	0.247905809	NA
WHD3	F	inhb_withhld	20/10/2017	1508496616	testRound	1	c	86	3	1	NA	NA	NA	3	1	1.924933048	0.239927387	NA
WHD3	F	inhb_withhld	20/10/2017	1508496616	testRound	1	c	87	2	1	NA	NA	NA	2	1	1.020422976	0.255946131	NA
WHD3	F	inhb_withhld	20/10/2017	1508496616	testRound	1	c	88	3	1	NA	NA	NA	3	1	1.067875917	0.272131011	NA
WHD3	F	inhb_withhld	20/10/2017	1508496616	testRound	1	c	89	2	1	NA	NA	NA	2	1	1.098992915	0.231897329	NA
WHD3	F	inhb_withhld	20/10/2017	1508496616	testRound	1	c	90	2	1	NA	NA	NA	2	1	0.890322684	0.247954559	NA
WHD3	F	inhb_withhld	20/10/2017	1508496616	testRound	1	c	91	3	1	NA	NA	NA	3	1	1.025592785	0.247944937	NA
WHD3	F	inhb_withhld	20/10/2017	1508496616	testRound	1	c	92	3	1	NA	NA	NA	3	1	1.056946801	0.255883268	NA
WHD3	F	inhb_withhld	20/10/2017	1508496616	testRound	1	c	93	3	1	NA	NA	NA	3	1	1.224201468	0.279939767	NA
WHD3	F	inhb_withhld	20/10/2017	1508496616	testRound	1	c	94	3	1	NA	NA	NA	3	1	1.079556498	0.287926848	NA
WHD3	F	inhb_withhld	20/10/2017	1508496616	testRound	1	c	95	3	1	NA	NA	NA	3	1	1.24676915	0.311914071	NA
WHD3	F	inhb_withhld	20/10/2017	1508496616	testRound	1	c	96	2	1	NA	NA	NA	2	1	1.094175906	0.30387888	NA
WHD3	F	inhb_withhld	20/10/2017	1508496616	testRound	1	c	97	2	1	NA	NA	NA	2	1	1.685367442	0.279948427	NA
WHD3	F	inhb_withhld	20/10/2017	1508496616	testRound	1	c	98	2	1	NA	NA	NA	2	1	1.052783114	0.247912544	NA
WHD3	F	inhb_withhld	20/10/2017	1508496616	testRound	1	c	99	3	1	NA	NA	NA	3	1	2.059763111	0.271933443	NA
WHD3	F	inhb_withhld	20/10/2017	1508496616	testRound	1	c	100	3	1	NA	NA	NA	3	1	1.307315477	0.296227601	NA
WHD3	F	inhb_withhld	20/10/2017	1508496616	testRound	1	c	101	1	1	NA	NA	NA	1	1	0.746798015	NA	NA
WHD3	F	inhb_withhld	20/10/2017	1508496616	testRound	1	c	102	3	1	NA	NA	NA	4	0	0.109652941	1.023726791	0.248009083
WHD3	F	inhb_withhld	20/10/2017	1508496616	testRound	2	ef	0	1	1	NA	NA	NA	0	1	NA	NA	NA
WHD3	F	inhb_withhld	20/10/2017	1508496616	testRound	2	ef	1	3	1	NA	NA	NA	3	1	1.429036117	0.263948286	NA
WHD3	F	inhb_withhld	20/10/2017	1508496616	testRound	2	ef	2	2	1	NA	NA	NA	2	1	1.396369363	0.24785353	NA
WHD3	F	inhb_withhld	20/10/2017	1508496616	testRound	2	ef	3	3	1	NA	NA	NA	3	1	1.003735836	0.287917868	NA
WHD3	F	inhb_withhld	20/10/2017	1508496616	testRound	2	ef	4	3	1	NA	NA	NA	3	1	1.554961176	0.271840111	NA
WHD3	F	inhb_withhld	20/10/2017	1508496616	testRound	2	ef	5	3	1	NA	NA	NA	3	1	1.210266813	0.271948196	NA
WHD3	F	inhb_withhld	20/10/2017	1508496616	testRound	2	ef	6	3	1	NA	NA	NA	3	1	1.177657469	0.303842317	NA
WHD3	F	inhb_withhld	20/10/2017	1508496616	testRound	2	ef	7	1	1	NA	NA	NA	0	1	NA	NA	NA
WHD3	F	inhb_withhld	20/10/2017	1508496616	testRound	2	ef	8	3	1	NA	NA	NA	3	1	1.248198633	0.263983245	NA
WHD3	F	inhb_withhld	20/10/2017	1508496616	testRound	2	ef	9	3	1	NA	NA	NA	3	1	1.3114333	0.247917355	NA
WHD3	F	inhb_withhld	20/10/2017	1508496616	testRound	2	ef	10	1	1	NA	NA	NA	0	1	NA	NA	NA
WHD3	F	inhb_withhld	20/10/2017	1508496616	testRound	2	ef	11	3	1	NA	NA	NA	3	1	1.126210186	0.303866372	NA
WHD3	F	inhb_withhld	20/10/2017	1508496616	testRound	2	ef	12	3	1	NA	NA	NA	3	1	1.061398501	0.263939305	NA
WHD3	F	inhb_withhld	20/10/2017	1508496616	testRound	2	ef	13	3	1	NA	NA	NA	3	1	1.02085692	0.271896238	NA
WHD3	F	inhb_withhld	20/10/2017	1508496616	testRound	2	ef	14	3	1	NA	NA	NA	3	1	1.140000513	0.280003592	NA
WHD3	F	inhb_withhld	20/10/2017	1508496616	testRound	2	ef	15	1	1	NA	NA	NA	1	0	2.755006399	NA	NA
WHD3	F	inhb_withhld	20/10/2017	1508496616	testRound	2	ef	16	2	1	NA	NA	NA	2	1	1.538573917	0.239914237	NA
WHD3	F	inhb_withhld	20/10/2017	1508496616	testRound	2	ef	17	2	1	NA	NA	NA	2	1	1.097907573	0.271944027	NA
WHD3	F	inhb_withhld	20/10/2017	1508496616	testRound	2	ef	18	3	1	NA	NA	NA	3	1	1.145279691	0.279902563	NA
WHD3	F	inhb_withhld	20/10/2017	1508496616	testRound	2	ef	19	3	1	NA	NA	NA	3	1	1.088585623	0.327866744	NA
WHD3	F	inhb_withhld	20/10/2017	1508496616	testRound	2	ef	20	3	1	NA	NA	NA	3	1	1.271886937	0.279824305	NA
WHD3	F	inhb_withhld	20/10/2017	1508496616	testRound	2	ef	21	2	1	NA	NA	NA	2	1	1.143208431	0.295776979	NA
WHD3	F	inhb_withhld	20/10/2017	1508496616	testRound	2	ef	22	1	1	NA	NA	NA	0	1	NA	NA	NA
WHD3	F	inhb_withhld	20/10/2017	1508496616	testRound	2	ef	23	2	1	NA	NA	NA	2	1	0.861888573	0.263855275	NA
WHD3	F	inhb_withhld	20/10/2017	1508496616	testRound	2	ef	24	2	1	NA	NA	NA	2	1	1.28515095	0.223834235	NA
WHD3	F	inhb_withhld	20/10/2017	1508496616	testRound	2	ef	25	3	1	NA	NA	NA	3	1	1.348362846	0.255957998	NA
WHD3	F	inhb_withhld	20/10/2017	1508496616	testRound	2	ef	26	2	1	NA	NA	NA	2	1	1.43562675	0.247962257	NA
WHD3	F	inhb_withhld	20/10/2017	1508496616	testRound	2	ef	27	1	1	NA	NA	NA	0	1	NA	NA	NA
WHD3	F	inhb_withhld	20/10/2017	1508496616	testRound	2	ef	28	2	1	NA	NA	NA	2	1	1.130357515	0.223852837	NA
WHD3	F	inhb_withhld	20/10/2017	1508496616	testRound	2	ef	29	3	1	NA	NA	NA	3	1	1.481555593	0.271912916	NA
WHD3	F	inhb_withhld	20/10/2017	1508496616	testRound	2	ef	30	1	1	NA	NA	NA	0	1	NA	NA	NA
WHD3	F	inhb_withhld	20/10/2017	1508496616	testRound	2	ef	31	3	1	NA	NA	NA	3	1	1.032216773	0.271955573	NA
WHD3	F	inhb_withhld	20/10/2017	1508496616	testRound	2	ef	32	2	1	NA	NA	NA	2	1	0.919594536	0.263927118	NA
WHD3	F	inhb_withhld	20/10/2017	1508496616	testRound	2	ef	33	1	1	NA	NA	NA	0	1	NA	NA	NA
WHD3	F	inhb_withhld	20/10/2017	1508496616	testRound	2	ef	34	3	1	NA	NA	NA	3	1	1.038260886	0.231778018	NA
WHD3	F	inhb_withhld	20/10/2017	1508496616	testRound	2	ef	35	1	1	NA	NA	NA	0	1	NA	NA	NA
WHD3	F	inhb_withhld	20/10/2017	1508496616	testRound	2	ef	36	1	1	NA	NA	NA	0	1	NA	NA	NA
WHD3	F	inhb_withhld	20/10/2017	1508496616	testRound	2	ef	37	3	1	NA	NA	NA	3	1	1.052085852	0.239958498	NA
WHD3	F	inhb_withhld	20/10/2017	1508496616	testRound	2	ef	38	3	1	NA	NA	NA	3	1	0.99549538	0.255813991	NA
WHD3	F	inhb_withhld	20/10/2017	1508496616	testRound	2	ef	39	2	1	NA	NA	NA	2	1	1.098749483	0.23187135	NA
WHD3	F	inhb_withhld	20/10/2017	1508496616	testRound	2	ef	40	3	1	NA	NA	NA	3	1	1.737850676	0.287840252	NA
WHD3	F	inhb_withhld	20/10/2017	1508496616	testRound	2	ef	41	3	1	NA	NA	NA	3	1	1.161312225	0.263913006	NA
WHD3	F	inhb_withhld	20/10/2017	1508496616	testRound	2	ef	42	3	1	NA	NA	NA	3	1	1.016591563	0.271927028	NA
WHD3	F	inhb_withhld	20/10/2017	1508496616	testRound	2	ef	43	2	1	NA	NA	NA	2	1	0.991862818	0.367922102	NA
WHD3	F	inhb_withhld	20/10/2017	1508496616	testRound	2	ef	44	1	1	NA	NA	NA	0	1	NA	NA	NA
WHD3	F	inhb_withhld	20/10/2017	1508496616	testRound	2	ef	45	2	1	NA	NA	NA	2	1	0.918584885	0.23183607	NA
WHD3	F	inhb_withhld	20/10/2017	1508496616	testRound	2	ef	46	1	1	NA	NA	NA	0	1	NA	NA	NA
WHD3	F	inhb_withhld	20/10/2017	1508496616	testRound	2	ef	47	3	1	NA	NA	NA	3	1	1.117104086	0.247926015	NA
WHD3	F	inhb_withhld	20/10/2017	1508496616	testRound	2	ef	48	3	1	NA	NA	NA	3	1	1.140455305	0.239955932	NA
WHD3	F	inhb_withhld	20/10/2017	1508496616	testRound	2	ef	49	3	1	NA	NA	NA	3	1	1.035782303	0.247951031	NA
WHD3	F	inhb_withhld	20/10/2017	1508496616	testRound	2	ef	50	3	1	NA	NA	NA	3	1	1.243060897	0.263803638	NA
WHD3	F	inhb_withhld	20/10/2017	1508496616	testRound	2	ef	51	2	1	NA	NA	NA	2	1	1.338280771	0.255987184	NA
WHD3	F	inhb_withhld	20/10/2017	1508496616	testRound	2	ef	52	2	1	NA	NA	NA	2	1	0.961716663	0.247859303	NA
WHD3	F	inhb_withhld	20/10/2017	1508496616	testRound	2	ef	53	2	1	NA	NA	NA	2	1	0.921090089	0.247881754	NA
WHD3	F	inhb_withhld	20/10/2017	1508496616	testRound	2	ef	54	3	1	NA	NA	NA	3	1	1.152235953	0.255949017	NA
WHD3	F	inhb_withhld	20/10/2017	1508496616	testRound	2	ef	55	1	1	NA	NA	NA	0	1	NA	NA	NA
WHD3	F	inhb_withhld	20/10/2017	1508496616	testRound	2	ef	56	3	1	NA	NA	NA	3	1	1.654656805	0.311985272	NA
WHD3	F	inhb_withhld	20/10/2017	1508496616	testRound	2	ef	57	1	1	NA	NA	NA	0	1	NA	NA	NA
WHD3	F	inhb_withhld	20/10/2017	1508496616	testRound	2	ef	58	1	1	NA	NA	NA	0	1	NA	NA	NA
WHD3	F	inhb_withhld	20/10/2017	1508496616	testRound	2	ef	59	2	1	NA	NA	NA	2	1	1.03691832	0.263766113	NA
WHD3	F	inhb_withhld	20/10/2017	1508496616	testRound	2	ef	60	3	1	NA	NA	NA	3	1	1.060096026	0.271877636	NA
WHD3	F	inhb_withhld	20/10/2017	1508496616	testRound	2	ef	61	3	1	NA	NA	NA	3	1	1.787220285	0.247950069	NA
WHD3	F	inhb_withhld	20/10/2017	1508496616	testRound	2	ef	62	2	1	NA	NA	NA	2	1	1.114704081	0.255817198	NA
WHD3	F	inhb_withhld	20/10/2017	1508496616	testRound	2	ef	63	2	1	NA	NA	NA	2	1	1.417921941	0.231854672	NA
WHD3	F	inhb_withhld	20/10/2017	1508496616	testRound	2	ef	64	2	1	NA	NA	NA	2	1	0.913344516	0.255932019	NA
WHD3	F	inhb_withhld	20/10/2017	1508496616	testRound	2	ef	65	1	1	NA	NA	NA	0	1	NA	NA	NA
WHD3	F	inhb_withhld	20/10/2017	1508496616	testRound	2	ef	66	2	1	NA	NA	NA	2	1	1.175871978	0.271932801	NA
WHD3	F	inhb_withhld	20/10/2017	1508496616	testRound	2	ef	67	2	1	NA	NA	NA	2	1	1.007238823	0.215909054	NA
WHD3	F	inhb_withhld	20/10/2017	1508496616	testRound	2	ef	68	2	1	NA	NA	NA	2	1	2.750166618	0.239925142	NA
WHD3	F	inhb_withhld	20/10/2017	1508496616	testRound	2	ef	69	2	1	NA	NA	NA	2	1	1.0218531	0.231925553	NA
WHD3	F	inhb_withhld	20/10/2017	1508496616	testRound	2	ef	70	2	1	NA	NA	NA	2	1	1.029165691	0.239872222	NA
WHD3	F	inhb_withhld	20/10/2017	1508496616	testRound	2	ef	71	1	1	NA	NA	NA	1	0	1.004459397	NA	NA
WHD3	F	inhb_withhld	20/10/2017	1508496616	testRound	2	ef	72	3	1	NA	NA	NA	3	1	1.107752629	0.2878967	NA
WHD3	F	inhb_withhld	20/10/2017	1508496616	testRound	2	ef	73	1	1	NA	NA	NA	0	1	NA	NA	NA
WHD3	F	inhb_withhld	20/10/2017	1508496616	testRound	2	ef	74	3	1	NA	NA	NA	3	1	1.234378799	0.271934405	NA
WHD3	F	inhb_withhld	20/10/2017	1508496616	testRound	2	ef	75	3	1	NA	NA	NA	3	1	1.065699459	0.280039193	NA
WHD3	F	inhb_withhld	20/10/2017	1508496616	testRound	2	ef	76	2	1	NA	NA	NA	2	1	1.169014821	0.255892248	NA
WHD3	F	inhb_withhld	20/10/2017	1508496616	testRound	2	ef	77	2	1	NA	NA	NA	2	1	1.001898387	0.270283299	NA
WHD3	F	inhb_withhld	20/10/2017	1508496616	testRound	2	ef	78	2	1	NA	NA	NA	2	1	1.343559307	0.239860997	NA
WHD3	F	inhb_withhld	20/10/2017	1508496616	testRound	2	ef	79	2	1	NA	NA	NA	2	1	1.294853604	0.247962898	NA
WHD3	F	inhb_withhld	20/10/2017	1508496616	testRound	2	ef	80	2	1	NA	NA	NA	2	1	1.04621365	0.24788432	NA
WHD3	F	inhb_withhld	20/10/2017	1508496616	testRound	2	ef	81	3	1	NA	NA	NA	3	1	1.029456912	0.263959191	NA
WHD3	F	inhb_withhld	20/10/2017	1508496616	testRound	2	ef	82	1	1	NA	NA	NA	0	1	NA	NA	NA
WHD3	F	inhb_withhld	20/10/2017	1508496616	testRound	2	ef	83	3	1	NA	NA	NA	3	1	1.100161326	0.263857841	NA
WHD3	F	inhb_withhld	20/10/2017	1508496616	testRound	2	ef	84	3	1	NA	NA	NA	3	1	1.299323265	0.256068649	NA
WHD3	F	inhb_withhld	20/10/2017	1508496616	testRound	2	ef	85	2	1	NA	NA	NA	2	1	1.578549413	0.231960512	NA
WHD3	F	inhb_withhld	20/10/2017	1508496616	testRound	2	ef	86	2	1	NA	NA	NA	2	1	1.48191994	0.231905988	NA
WHD3	F	inhb_withhld	20/10/2017	1508496616	testRound	2	ef	87	2	1	NA	NA	NA	2	1	1.145253712	0.279924052	NA
WHD3	F	inhb_withhld	20/10/2017	1508496616	testRound	2	ef	88	2	1	NA	NA	NA	2	1	1.584472932	0.247903243	NA
WHD3	F	inhb_withhld	20/10/2017	1508496616	testRound	2	ef	89	3	1	NA	NA	NA	3	1	1.151966221	0.271879881	NA
WHD3	F	inhb_withhld	20/10/2017	1508496616	testRound	2	ef	90	3	1	NA	NA	NA	3	1	1.255247906	0.247826268	NA
WHD3	F	inhb_withhld	20/10/2017	1508496616	testRound	2	ef	91	1	1	NA	NA	NA	0	1	NA	NA	NA
WHD3	F	inhb_withhld	20/10/2017	1508496616	testRound	2	ef	92	3	1	NA	NA	NA	3	1	1.069837167	0.271986363	NA
WHD3	F	inhb_withhld	20/10/2017	1508496616	testRound	2	ef	93	2	1	NA	NA	NA	2	1	1.357113259	0.24788432	NA
WHD3	F	inhb_withhld	20/10/2017	1508496616	testRound	2	ef	94	1	1	NA	NA	NA	0	1	NA	NA	NA
WHD3	F	inhb_withhld	20/10/2017	1508496616	testRound	2	ef	95	1	1	NA	NA	NA	0	1	NA	NA	NA
WHD3	F	inhb_withhld	20/10/2017	1508496616	testRound	2	ef	96	1	1	NA	NA	NA	0	1	NA	NA	NA
WHD3	F	inhb_withhld	20/10/2017	1508496616	testRound	2	ef	97	3	1	NA	NA	NA	3	1	1.034391628	0.255904436	NA
WHD3	F	inhb_withhld	20/10/2017	1508496616	testRound	2	ef	98	3	1	NA	NA	NA	3	1	1.153581085	0.256048122	NA
WHD3	F	inhb_withhld	20/10/2017	1508496616	testRound	2	ef	99	3	1	NA	NA	NA	3	1	1.272157952	0.248753492	NA
WHD3	F	inhb_withhld	20/10/2017	1508496616	testRound	2	ef	100	3	1	NA	NA	NA	3	1	1.256257236	0.271899445	NA
WHD3	F	inhb_withhld	20/10/2017	1508496616	testRound	2	ef	101	3	1	NA	NA	NA	3	1	1.183564952	0.279898073	NA
WHD4	F	inhb_withhld	20/10/2017	1508504970	practise	-1	c	0	3	1	NA	NA	NA	3	1	NA	NA	NA
WHD4	F	inhb_withhld	20/10/2017	1508504970	practise	-1	c	1	3	1	NA	NA	NA	3	1	NA	NA	NA
WHD4	F	inhb_withhld	20/10/2017	1508504970	practise	-1	c	2	1	1	NA	NA	NA	1	1	NA	NA	NA
WHD4	F	inhb_withhld	20/10/2017	1508504970	practise	-1	c	3	2	1	NA	NA	NA	2	1	NA	NA	NA
WHD4	F	inhb_withhld	20/10/2017	1508504970	practise	-1	ef	0	2	1	NA	NA	NA	2	1	NA	NA	NA
WHD4	F	inhb_withhld	20/10/2017	1508504970	practise	-1	ef	1	2	1	NA	NA	NA	2	1	NA	NA	NA
WHD4	F	inhb_withhld	20/10/2017	1508504970	practise	-1	ef	2	1	1	NA	NA	NA	0	1	NA	NA	NA
WHD4	F	inhb_withhld	20/10/2017	1508504970	practise	-1	ef	3	2	1	NA	NA	NA	2	1	NA	NA	NA
WHD4	F	inhb_withhld	20/10/2017	1508504970	trainingRound	1	ef	0	3	1	NA	NA	NA	3	1	1.056859884	0.144065095	NA
WHD4	F	inhb_withhld	20/10/2017	1508504970	trainingRound	1	ef	1	3	1	NA	NA	NA	3	1	1.331321943	0.18391679	NA
WHD4	F	inhb_withhld	20/10/2017	1508504970	trainingRound	1	ef	2	2	1	NA	NA	NA	2	1	0.882778207	0.175930351	NA
WHD4	F	inhb_withhld	20/10/2017	1508504970	trainingRound	1	ef	3	3	1	NA	NA	NA	0	0	NA	NA	NA
WHD4	F	inhb_withhld	20/10/2017	1508504970	trainingRound	1	ef	4	1	1	NA	NA	NA	1	0	0.705292007	NA	NA
WHD4	F	inhb_withhld	20/10/2017	1508504970	trainingRound	1	ef	5	3	1	NA	NA	NA	3	1	0.792741933	0.311910222	NA
WHD4	F	inhb_withhld	20/10/2017	1508504970	trainingRound	1	ef	6	3	1	NA	NA	NA	3	1	0.991944925	0.182954287	NA
WHD4	F	inhb_withhld	20/10/2017	1508504970	trainingRound	1	ef	7	2	1	NA	NA	NA	2	1	1.76708372	0.151887001	NA
WHD4	F	inhb_withhld	20/10/2017	1508504970	trainingRound	1	ef	8	1	1	NA	NA	NA	0	1	NA	NA	NA
WHD4	F	inhb_withhld	20/10/2017	1508504970	trainingRound	1	ef	9	1	1	NA	NA	NA	0	1	NA	NA	NA
WHD4	F	inhb_withhld	20/10/2017	1508504970	trainingRound	1	ef	10	1	1	NA	NA	NA	1	0	0.780295454	NA	NA
WHD4	F	inhb_withhld	20/10/2017	1508504970	trainingRound	1	ef	11	2	1	NA	NA	NA	2	1	1.171478651	0.175893467	NA
WHD4	F	inhb_withhld	20/10/2017	1508504970	trainingRound	1	ef	12	1	1	NA	NA	NA	0	1	NA	NA	NA
WHD4	F	inhb_withhld	20/10/2017	1508504970	trainingRound	1	ef	13	2	1	NA	NA	NA	2	1	1.130125308	0.176851481	NA
WHD4	F	inhb_withhld	20/10/2017	1508504970	trainingRound	1	ef	14	3	1	NA	NA	NA	3	1	1.169377243	0.160831775	NA
WHD4	F	inhb_withhld	20/10/2017	1508504970	trainingRound	1	ef	15	3	1	NA	NA	NA	3	1	1.144711361	0.208029417	NA
WHD4	F	inhb_withhld	20/10/2017	1508504970	trainingRound	1	ef	16	2	1	NA	NA	NA	2	1	0.944941323	0.176021117	NA
WHD4	F	inhb_withhld	20/10/2017	1508504970	trainingRound	2	c	0	2	1	NA	NA	NA	2	1	0.861529358	0.159952019	NA
WHD4	F	inhb_withhld	20/10/2017	1508504970	trainingRound	2	c	1	2	1	NA	NA	NA	2	1	0.892814417	0.175929389	NA
WHD4	F	inhb_withhld	20/10/2017	1508504970	trainingRound	2	c	2	3	1	NA	NA	NA	3	1	1.084155733	0.167865333	NA
WHD4	F	inhb_withhld	20/10/2017	1508504970	trainingRound	2	c	3	3	1	NA	NA	NA	3	1	0.971496291	0.238925113	NA
WHD4	F	inhb_withhld	20/10/2017	1508504970	trainingRound	2	c	4	1	1	NA	NA	NA	1	1	1.314630955	NA	NA
WHD4	F	inhb_withhld	20/10/2017	1508504970	trainingRound	2	c	5	3	1	NA	NA	NA	3	1	1.34596284	0.183952712	NA
WHD4	F	inhb_withhld	20/10/2017	1508504970	trainingRound	2	c	6	3	1	NA	NA	NA	3	1	1.153310391	0.19192953	NA
WHD4	F	inhb_withhld	20/10/2017	1508504970	trainingRound	2	c	7	3	1	NA	NA	NA	3	1	0.968649512	0.191948453	NA
WHD4	F	inhb_withhld	20/10/2017	1508504970	trainingRound	2	c	8	1	1	NA	NA	NA	1	1	1.13587788	NA	NA
WHD4	F	inhb_withhld	20/10/2017	1508504970	trainingRound	2	c	9	2	1	NA	NA	NA	2	1	1.247135742	0.183910376	NA
WHD4	F	inhb_withhld	20/10/2017	1508504970	trainingRound	2	c	10	3	1	NA	NA	NA	3	1	1.077610002	0.208864592	NA
WHD4	F	inhb_withhld	20/10/2017	1508504970	trainingRound	2	c	11	2	1	NA	NA	NA	2	1	1.085844364	0.167903179	NA
WHD4	F	inhb_withhld	20/10/2017	1508504970	trainingRound	2	c	12	3	1	NA	NA	NA	3	1	1.508999939	0.143984272	NA
WHD4	F	inhb_withhld	20/10/2017	1508504970	trainingRound	2	c	13	2	1	NA	NA	NA	2	1	1.41148173	0.135896161	NA
WHD4	F	inhb_withhld	20/10/2017	1508504970	trainingRound	2	c	14	3	1	NA	NA	NA	3	1	1.043732821	0.183927374	NA
WHD4	F	inhb_withhld	20/10/2017	1508504970	trainingRound	2	c	15	2	1	NA	NA	NA	2	1	1.450909103	0.143039408	NA
WHD4	F	inhb_withhld	20/10/2017	1508504970	testRound	1	ef	0	3	1	NA	NA	NA	3	1	0.932561876	0.166896094	NA
WHD4	F	inhb_withhld	20/10/2017	1508504970	testRound	1	ef	1	3	1	NA	NA	NA	3	1	0.979192793	0.168903849	NA
WHD4	F	inhb_withhld	20/10/2017	1508504970	testRound	1	ef	2	3	1	NA	NA	NA	3	1	0.963449234	0.182978662	NA
WHD4	F	inhb_withhld	20/10/2017	1508504970	testRound	1	ef	3	2	1	NA	NA	NA	2	1	0.906708019	0.368022169	NA
WHD4	F	inhb_withhld	20/10/2017	1508504970	testRound	1	ef	4	3	1	NA	NA	NA	3	1	0.953153555	0.176848594	NA
WHD4	F	inhb_withhld	20/10/2017	1508504970	testRound	1	ef	5	1	1	NA	NA	NA	1	0	0.897375165	NA	NA
WHD4	F	inhb_withhld	20/10/2017	1508504970	testRound	1	ef	6	3	1	NA	NA	NA	3	1	1.00988194	0.174708699	NA
WHD4	F	inhb_withhld	20/10/2017	1508504970	testRound	1	ef	7	2	1	NA	NA	NA	2	1	0.952082004	0.198887396	NA
WHD4	F	inhb_withhld	20/10/2017	1508504970	testRound	1	ef	8	2	1	NA	NA	NA	2	1	1.143281878	0.183890811	NA
WHD4	F	inhb_withhld	20/10/2017	1508504970	testRound	1	ef	9	1	1	NA	NA	NA	0	1	NA	NA	NA
WHD4	F	inhb_withhld	20/10/2017	1508504970	testRound	1	ef	10	2	1	NA	NA	NA	2	1	0.996973293	0.159888515	NA
WHD4	F	inhb_withhld	20/10/2017	1508504970	testRound	1	ef	11	3	1	NA	NA	NA	3	1	1.060218223	0.200875587	NA
WHD4	F	inhb_withhld	20/10/2017	1508504970	testRound	1	ef	12	2	1	NA	NA	NA	2	1	1.108528149	0.174924228	NA
WHD4	F	inhb_withhld	20/10/2017	1508504970	testRound	1	ef	13	2	1	NA	NA	NA	2	1	0.923866629	0.166867549	NA
WHD4	F	inhb_withhld	20/10/2017	1508504970	testRound	1	ef	14	2	1	NA	NA	NA	2	1	1.05107524	0.19189457	NA
WHD4	F	inhb_withhld	20/10/2017	1508504970	testRound	1	ef	15	3	1	NA	NA	NA	3	1	1.114369562	0.182985718	NA
WHD4	F	inhb_withhld	20/10/2017	1508504970	testRound	1	ef	16	3	1	NA	NA	NA	3	1	0.897687554	0.176081093	NA
WHD4	F	inhb_withhld	20/10/2017	1508504970	testRound	1	ef	17	3	1	NA	NA	NA	3	1	1.160844284	0.14398812	NA
WHD4	F	inhb_withhld	20/10/2017	1508504970	testRound	1	ef	18	2	1	NA	NA	NA	2	1	0.984341755	0.182921893	NA
WHD4	F	inhb_withhld	20/10/2017	1508504970	testRound	1	ef	19	1	1	NA	NA	NA	1	0	1.134635701	NA	NA
WHD4	F	inhb_withhld	20/10/2017	1508504970	testRound	1	ef	20	1	1	NA	NA	NA	0	1	NA	NA	NA
WHD4	F	inhb_withhld	20/10/2017	1508504970	testRound	1	ef	21	3	1	NA	NA	NA	3	1	1.238164668	0.143944501	NA
WHD4	F	inhb_withhld	20/10/2017	1508504970	testRound	1	ef	22	3	1	NA	NA	NA	3	1	1.045522481	0.15994785	NA
WHD4	F	inhb_withhld	20/10/2017	1508504970	testRound	1	ef	23	1	1	NA	NA	NA	0	1	NA	NA	NA
WHD4	F	inhb_withhld	20/10/2017	1508504970	testRound	1	ef	24	3	1	NA	NA	NA	3	1	1.14813096	0.176075961	NA
WHD4	F	inhb_withhld	20/10/2017	1508504970	testRound	1	ef	25	3	1	NA	NA	NA	3	1	0.954562511	0.183899792	NA
WHD4	F	inhb_withhld	20/10/2017	1508504970	testRound	1	ef	26	2	1	NA	NA	NA	2	1	1.345778743	0.144788015	NA
WHD4	F	inhb_withhld	20/10/2017	1508504970	testRound	1	ef	27	2	1	NA	NA	NA	2	1	0.913189284	0.152831865	NA
WHD4	F	inhb_withhld	20/10/2017	1508504970	testRound	1	ef	28	2	1	NA	NA	NA	2	1	1.008400499	0.168871456	NA
WHD4	F	inhb_withhld	20/10/2017	1508504970	testRound	1	ef	29	2	1	NA	NA	NA	2	1	0.767750192	0.200888416	NA
WHD4	F	inhb_withhld	20/10/2017	1508504970	testRound	1	ef	30	2	1	NA	NA	NA	2	1	1.142999317	0.152873239	NA
WHD4	F	inhb_withhld	20/10/2017	1508504970	testRound	1	ef	31	1	1	NA	NA	NA	0	1	NA	NA	NA
WHD4	F	inhb_withhld	20/10/2017	1508504970	testRound	1	ef	32	1	1	NA	NA	NA	0	1	NA	NA	NA
WHD4	F	inhb_withhld	20/10/2017	1508504970	testRound	1	ef	33	2	1	NA	NA	NA	2	1	1.388867222	1.224666203	NA
WHD4	F	inhb_withhld	20/10/2017	1508504970	testRound	1	ef	34	3	1	NA	NA	NA	3	1	1.236154988	0.192862527	NA
WHD4	F	inhb_withhld	20/10/2017	1508504970	testRound	1	ef	35	3	1	NA	NA	NA	3	1	1.028364834	0.192029917	NA
WHD4	F	inhb_withhld	20/10/2017	1508504970	testRound	1	ef	36	3	1	NA	NA	NA	3	1	1.098802724	0.17682935	NA
WHD4	F	inhb_withhld	20/10/2017	1508504970	testRound	1	ef	37	1	1	NA	NA	NA	1	0	0.972815764	NA	NA
WHD4	F	inhb_withhld	20/10/2017	1508504970	testRound	1	ef	38	1	1	NA	NA	NA	0	1	NA	NA	NA
WHD4	F	inhb_withhld	20/10/2017	1508504970	testRound	1	ef	39	2	1	NA	NA	NA	2	1	0.94575565	0.167904462	NA
WHD4	F	inhb_withhld	20/10/2017	1508504970	testRound	1	ef	40	3	1	NA	NA	NA	3	1	1.041018182	0.214938533	NA
WHD4	F	inhb_withhld	20/10/2017	1508504970	testRound	1	ef	41	1	1	NA	NA	NA	0	1	NA	NA	NA
WHD4	F	inhb_withhld	20/10/2017	1508504970	testRound	1	ef	42	3	1	NA	NA	NA	3	1	1.063581694	0.167940383	NA
WHD4	F	inhb_withhld	20/10/2017	1508504970	testRound	1	ef	43	1	1	NA	NA	NA	0	1	NA	NA	NA
WHD4	F	inhb_withhld	20/10/2017	1508504970	testRound	1	ef	44	2	1	NA	NA	NA	2	1	0.798274806	0.174900815	NA
WHD4	F	inhb_withhld	20/10/2017	1508504970	testRound	1	ef	45	3	1	NA	NA	NA	3	1	0.916615297	0.176847311	NA
WHD4	F	inhb_withhld	20/10/2017	1508504970	testRound	1	ef	46	2	1	NA	NA	NA	2	1	1.092761497	0.151021999	NA
WHD4	F	inhb_withhld	20/10/2017	1508504970	testRound	1	ef	47	1	1	NA	NA	NA	0	1	NA	NA	NA
WHD4	F	inhb_withhld	20/10/2017	1508504970	testRound	1	ef	48	2	1	NA	NA	NA	2	1	1.074429345	0.152857202	NA
WHD4	F	inhb_withhld	20/10/2017	1508504970	testRound	1	ef	49	3	1	NA	NA	NA	3	1	1.346624181	0.152006312	NA
WHD4	F	inhb_withhld	20/10/2017	1508504970	testRound	1	ef	50	1	1	NA	NA	NA	0	1	NA	NA	NA
WHD4	F	inhb_withhld	20/10/2017	1508504970	testRound	1	ef	51	3	1	NA	NA	NA	3	1	0.952466235	0.20082427	NA
WHD4	F	inhb_withhld	20/10/2017	1508504970	testRound	1	ef	52	2	1	NA	NA	NA	2	1	0.912656876	0.159944001	NA
WHD4	F	inhb_withhld	20/10/2017	1508504970	testRound	1	ef	53	1	1	NA	NA	NA	0	1	NA	NA	NA
WHD4	F	inhb_withhld	20/10/2017	1508504970	testRound	1	ef	54	1	1	NA	NA	NA	0	1	NA	NA	NA
WHD4	F	inhb_withhld	20/10/2017	1508504970	testRound	1	ef	55	2	1	NA	NA	NA	2	1	0.886589414	0.175939652	NA
WHD4	F	inhb_withhld	20/10/2017	1508504970	testRound	1	ef	56	1	1	NA	NA	NA	0	1	NA	NA	NA
WHD4	F	inhb_withhld	20/10/2017	1508504970	testRound	1	ef	57	3	1	NA	NA	NA	3	1	1.013172285	0.184055665	NA
WHD4	F	inhb_withhld	20/10/2017	1508504970	testRound	1	ef	58	3	1	NA	NA	NA	3	1	0.996541594	0.191838122	NA
WHD4	F	inhb_withhld	20/10/2017	1508504970	testRound	1	ef	59	1	1	NA	NA	NA	0	1	NA	NA	NA
WHD4	F	inhb_withhld	20/10/2017	1508504970	testRound	1	ef	60	3	1	NA	NA	NA	3	1	1.019156743	0.190945537	NA
WHD4	F	inhb_withhld	20/10/2017	1508504970	testRound	1	ef	61	2	1	NA	NA	NA	2	1	1.018441199	0.15897829	NA
WHD4	F	inhb_withhld	20/10/2017	1508504970	testRound	1	ef	62	3	1	NA	NA	NA	3	1	1.033707836	0.152033574	NA
WHD4	F	inhb_withhld	20/10/2017	1508504970	testRound	1	ef	63	3	1	NA	NA	NA	3	1	1.447912223	0.175912711	NA
WHD4	F	inhb_withhld	20/10/2017	1508504970	testRound	1	ef	64	3	1	NA	NA	NA	3	1	1.023350257	0.199903461	NA
WHD4	F	inhb_withhld	20/10/2017	1508504970	testRound	1	ef	65	2	1	NA	NA	NA	2	1	1.655419496	0.168011905	NA
WHD4	F	inhb_withhld	20/10/2017	1508504970	testRound	1	ef	66	2	1	NA	NA	NA	2	1	1.069961609	0.232878114	NA
WHD4	F	inhb_withhld	20/10/2017	1508504970	testRound	1	ef	67	3	1	NA	NA	NA	3	1	0.854356604	0.167840958	NA
WHD4	F	inhb_withhld	20/10/2017	1508504970	testRound	1	ef	68	2	1	NA	NA	NA	2	1	0.716677839	0.152875805	NA
WHD4	F	inhb_withhld	20/10/2017	1508504970	testRound	1	ef	69	3	1	NA	NA	NA	3	1	1.004807387	0.183936676	NA
WHD4	F	inhb_withhld	20/10/2017	1508504970	testRound	1	ef	70	2	1	NA	NA	NA	2	1	0.923205288	0.135892954	NA
WHD4	F	inhb_withhld	20/10/2017	1508504970	testRound	1	ef	71	3	1	NA	NA	NA	3	1	0.971452351	0.180841654	NA
WHD4	F	inhb_withhld	20/10/2017	1508504970	testRound	1	ef	72	1	1	NA	NA	NA	1	0	0.826844264	NA	NA
WHD4	F	inhb_withhld	20/10/2017	1508504970	testRound	1	ef	73	3	1	NA	NA	NA	3	1	0.986082344	0.166912772	NA
WHD4	F	inhb_withhld	20/10/2017	1508504970	testRound	1	ef	74	1	1	NA	NA	NA	0	1	NA	NA	NA
WHD4	F	inhb_withhld	20/10/2017	1508504970	testRound	1	ef	75	2	1	NA	NA	NA	2	1	0.951739787	0.183914225	NA
WHD4	F	inhb_withhld	20/10/2017	1508504970	testRound	1	ef	76	2	1	NA	NA	NA	2	1	1.007033237	0.159884346	NA
WHD4	F	inhb_withhld	20/10/2017	1508504970	testRound	1	ef	77	2	1	NA	NA	NA	2	1	0.895230459	0.19997338	NA
WHD4	F	inhb_withhld	20/10/2017	1508504970	testRound	1	ef	78	2	1	NA	NA	NA	2	1	0.798552877	0.359012608	NA
WHD4	F	inhb_withhld	20/10/2017	1508504970	testRound	1	ef	79	2	1	NA	NA	NA	2	1	0.981810572	0.17504835	NA
WHD4	F	inhb_withhld	20/10/2017	1508504970	testRound	1	ef	80	3	1	NA	NA	NA	3	1	1.124252143	0.176910174	NA
WHD4	F	inhb_withhld	20/10/2017	1508504970	testRound	1	ef	81	3	1	NA	NA	NA	3	1	0.916474818	0.182959418	NA
WHD4	F	inhb_withhld	20/10/2017	1508504970	testRound	1	ef	82	2	1	NA	NA	NA	2	1	0.907730178	0.183004641	NA
WHD4	F	inhb_withhld	20/10/2017	1508504970	testRound	1	ef	83	2	1	NA	NA	NA	2	1	1.059210818	0.183773104	NA
WHD4	F	inhb_withhld	20/10/2017	1508504970	testRound	1	ef	84	2	1	NA	NA	NA	2	1	1.138355822	0.15208489	NA
WHD4	F	inhb_withhld	20/10/2017	1508504970	testRound	1	ef	85	3	1	NA	NA	NA	3	1	1.089678663	0.143921088	NA
WHD4	F	inhb_withhld	20/10/2017	1508504970	testRound	1	ef	86	2	1	NA	NA	NA	2	1	1.232973691	0.15191298	NA
WHD4	F	inhb_withhld	20/10/2017	1508504970	testRound	1	ef	87	3	1	NA	NA	NA	3	1	0.99227784	0.143969839	NA
WHD4	F	inhb_withhld	20/10/2017	1508504970	testRound	1	ef	88	1	1	NA	NA	NA	0	1	NA	NA	NA
WHD4	F	inhb_withhld	20/10/2017	1508504970	testRound	1	ef	89	2	1	NA	NA	NA	2	1	0.862961728	0.175911749	NA
WHD4	F	inhb_withhld	20/10/2017	1508504970	testRound	1	ef	90	2	1	NA	NA	NA	2	1	1.134176419	0.143956047	NA
WHD4	F	inhb_withhld	20/10/2017	1508504970	testRound	1	ef	91	2	1	NA	NA	NA	2	1	1.036569369	0.168905132	NA
WHD4	F	inhb_withhld	20/10/2017	1508504970	testRound	1	ef	92	1	1	NA	NA	NA	0	1	NA	NA	NA
WHD4	F	inhb_withhld	20/10/2017	1508504970	testRound	1	ef	93	2	1	NA	NA	NA	2	1	0.436272375	0.262966859	NA
WHD4	F	inhb_withhld	20/10/2017	1508504970	testRound	1	ef	94	3	1	NA	NA	NA	3	1	0.819442832	0.199031082	NA
WHD4	F	inhb_withhld	20/10/2017	1508504970	testRound	1	ef	95	2	1	NA	NA	NA	2	1	0.842780581	0.151968466	NA
WHD4	F	inhb_withhld	20/10/2017	1508504970	testRound	1	ef	96	3	1	NA	NA	NA	3	1	1.113169399	0.135921499	NA
WHD4	F	inhb_withhld	20/10/2017	1508504970	testRound	1	ef	97	3	1	NA	NA	NA	3	1	1.121260396	0.17609745	NA
WHD4	F	inhb_withhld	20/10/2017	1508504970	testRound	1	ef	98	3	1	NA	NA	NA	3	1	1.104584481	0.168162327	NA
WHD4	F	inhb_withhld	20/10/2017	1508504970	testRound	1	ef	99	2	1	NA	NA	NA	2	1	0.952016254	0.159982168	NA
WHD4	F	inhb_withhld	20/10/2017	1508504970	testRound	1	ef	100	2	1	NA	NA	NA	2	1	0.951323162	0.136011944	NA
WHD4	F	inhb_withhld	20/10/2017	1508504970	testRound	1	ef	101	2	1	NA	NA	NA	2	1	1.32649435	0.13497439	NA
WHD4	F	inhb_withhld	20/10/2017	1508504970	testRound	2	c	0	2	1	NA	NA	NA	2	1	0.989890022	0.135924706	NA
WHD4	F	inhb_withhld	20/10/2017	1508504970	testRound	2	c	1	1	1	NA	NA	NA	1	1	0.914479571	NA	NA
WHD4	F	inhb_withhld	20/10/2017	1508504970	testRound	2	c	2	1	1	NA	NA	NA	1	1	0.809799192	NA	NA
WHD4	F	inhb_withhld	20/10/2017	1508504970	testRound	2	c	3	2	1	NA	NA	NA	2	1	0.82409659	0.176931021	NA
WHD4	F	inhb_withhld	20/10/2017	1508504970	testRound	2	c	4	2	1	NA	NA	NA	2	1	0.831494495	0.192735839	NA
WHD4	F	inhb_withhld	20/10/2017	1508504970	testRound	2	c	5	3	1	NA	NA	NA	3	1	1.007643261	0.207871619	NA
WHD4	F	inhb_withhld	20/10/2017	1508504970	testRound	2	c	6	2	1	NA	NA	NA	2	1	0.974929039	0.247960974	NA
WHD4	F	inhb_withhld	20/10/2017	1508504970	testRound	2	c	7	2	1	NA	NA	NA	2	1	0.981351611	0.176847953	NA
WHD4	F	inhb_withhld	20/10/2017	1508504970	testRound	2	c	8	3	1	NA	NA	NA	3	1	1.005548909	0.183927054	NA
WHD4	F	inhb_withhld	20/10/2017	1508504970	testRound	2	c	9	2	1	NA	NA	NA	2	1	0.78882232	0.176035229	NA
WHD4	F	inhb_withhld	20/10/2017	1508504970	testRound	2	c	10	3	1	NA	NA	NA	3	1	0.899220311	0.152828016	NA
WHD4	F	inhb_withhld	20/10/2017	1508504970	testRound	2	c	11	3	1	NA	NA	NA	3	1	0.827487965	0.159916418	NA
WHD4	F	inhb_withhld	20/10/2017	1508504970	testRound	2	c	12	2	1	NA	NA	NA	2	1	0.889898682	0.168869852	NA
WHD4	F	inhb_withhld	20/10/2017	1508504970	testRound	2	c	13	2	1	NA	NA	NA	2	1	1.15408142	0.167917611	NA
WHD4	F	inhb_withhld	20/10/2017	1508504970	testRound	2	c	14	2	1	NA	NA	NA	2	1	0.880450045	0.144902836	NA
WHD4	F	inhb_withhld	20/10/2017	1508504970	testRound	2	c	15	2	1	NA	NA	NA	2	1	0.991390707	0.119897303	NA
WHD4	F	inhb_withhld	20/10/2017	1508504970	testRound	2	c	16	3	1	NA	NA	NA	3	1	1.047951673	0.160016806	NA
WHD4	F	inhb_withhld	20/10/2017	1508504970	testRound	2	c	17	3	1	NA	NA	NA	3	1	1.014309265	0.144893214	NA
WHD4	F	inhb_withhld	20/10/2017	1508504970	testRound	2	c	18	3	1	NA	NA	NA	3	1	1.134610043	0.159871837	NA
WHD4	F	inhb_withhld	20/10/2017	1508504970	testRound	2	c	19	2	1	NA	NA	NA	2	1	0.877954142	0.158911258	NA
WHD4	F	inhb_withhld	20/10/2017	1508504970	testRound	2	c	20	3	1	NA	NA	NA	3	1	0.900254658	0.159924757	NA
WHD4	F	inhb_withhld	20/10/2017	1508504970	testRound	2	c	21	3	1	NA	NA	NA	3	1	1.116609203	0.158863469	NA
WHD4	F	inhb_withhld	20/10/2017	1508504970	testRound	2	c	22	2	1	NA	NA	NA	2	1	0.954924292	0.167913763	NA
WHD4	F	inhb_withhld	20/10/2017	1508504970	testRound	2	c	23	2	1	NA	NA	NA	2	1	0.930182398	0.207900164	NA
WHD4	F	inhb_withhld	20/10/2017	1508504970	testRound	2	c	24	3	1	NA	NA	NA	3	1	0.930432565	0.151938638	NA
WHD4	F	inhb_withhld	20/10/2017	1508504970	testRound	2	c	25	2	1	NA	NA	NA	2	1	0.929659291	0.151043808	NA
WHD4	F	inhb_withhld	20/10/2017	1508504970	testRound	2	c	26	1	1	NA	NA	NA	3	0	0.576274492	0.14386913	NA
WHD4	F	inhb_withhld	20/10/2017	1508504970	testRound	2	c	27	2	1	NA	NA	NA	2	1	0.864462733	0.17493385	NA
WHD4	F	inhb_withhld	20/10/2017	1508504970	testRound	2	c	28	3	1	NA	NA	NA	3	1	0.759654063	0.166994878	NA
WHD4	F	inhb_withhld	20/10/2017	1508504970	testRound	2	c	29	3	1	NA	NA	NA	3	1	0.854117341	0.176912419	NA
WHD4	F	inhb_withhld	20/10/2017	1508504970	testRound	2	c	30	2	1	NA	NA	NA	2	1	0.830270277	0.18295557	NA
WHD4	F	inhb_withhld	20/10/2017	1508504970	testRound	2	c	31	2	1	NA	NA	NA	2	1	0.852622109	0.183977087	NA
WHD4	F	inhb_withhld	20/10/2017	1508504970	testRound	2	c	32	2	1	NA	NA	NA	1	0	1.13195955	NA	NA
WHD4	F	inhb_withhld	20/10/2017	1508504970	testRound	2	c	33	2	1	NA	NA	NA	2	1	0.875218015	0.224956782	NA
WHD4	F	inhb_withhld	20/10/2017	1508504970	testRound	2	c	34	1	1	NA	NA	NA	1	1	1.170354821	NA	NA
WHD4	F	inhb_withhld	20/10/2017	1508504970	testRound	2	c	35	2	1	NA	NA	NA	2	1	0.85081962	0.159865743	NA
WHD4	F	inhb_withhld	20/10/2017	1508504970	testRound	2	c	36	2	1	NA	NA	NA	2	1	0.802099804	0.191873082	NA
WHD4	F	inhb_withhld	20/10/2017	1508504970	testRound	2	c	37	2	1	NA	NA	NA	2	1	0.745444865	0.167904141	NA
WHD4	F	inhb_withhld	20/10/2017	1508504970	testRound	2	c	38	1	1	NA	NA	NA	1	1	0.800687961	NA	NA
WHD4	F	inhb_withhld	20/10/2017	1508504970	testRound	2	c	39	2	1	NA	NA	NA	2	1	0.688012483	0.167021819	NA
WHD4	F	inhb_withhld	20/10/2017	1508504970	testRound	2	c	40	1	1	NA	NA	NA	2	0	1.199238593	1.710698834	NA
WHD4	F	inhb_withhld	20/10/2017	1508504970	testRound	2	c	41	2	1	NA	NA	NA	1	0	0.910624104	NA	NA
WHD4	F	inhb_withhld	20/10/2017	1508504970	testRound	2	c	42	2	1	NA	NA	NA	2	1	0.821056734	0.191922474	NA
WHD4	F	inhb_withhld	20/10/2017	1508504970	testRound	2	c	43	1	1	NA	NA	NA	1	1	0.85325715	NA	NA
WHD4	F	inhb_withhld	20/10/2017	1508504970	testRound	2	c	44	2	1	NA	NA	NA	2	1	0.947580591	0.159875045	NA
WHD4	F	inhb_withhld	20/10/2017	1508504970	testRound	2	c	45	3	1	NA	NA	NA	2	0	1.299732834	0.275042897	NA
WHD4	F	inhb_withhld	20/10/2017	1508504970	testRound	2	c	46	2	1	NA	NA	NA	2	1	0.947080576	0.119998653	NA
WHD4	F	inhb_withhld	20/10/2017	1508504970	testRound	2	c	47	2	1	NA	NA	NA	2	1	1.082359658	0.247978935	NA
WHD4	F	inhb_withhld	20/10/2017	1508504970	testRound	2	c	48	2	1	NA	NA	NA	2	1	0.824784551	0.359923474	NA
WHD4	F	inhb_withhld	20/10/2017	1508504970	testRound	2	c	49	3	1	NA	NA	NA	3	1	1.232015998	0.160897524	NA
WHD4	F	inhb_withhld	20/10/2017	1508504970	testRound	2	c	50	3	1	NA	NA	NA	3	1	0.936422475	0.167870785	NA
WHD4	F	inhb_withhld	20/10/2017	1508504970	testRound	2	c	51	1	1	NA	NA	NA	1	1	0.703698952	NA	NA
WHD4	F	inhb_withhld	20/10/2017	1508504970	testRound	2	c	52	2	1	NA	NA	NA	2	1	0.807042859	0.183875417	NA
WHD4	F	inhb_withhld	20/10/2017	1508504970	testRound	2	c	53	2	1	NA	NA	NA	2	1	0.814315359	0.174972017	NA
WHD4	F	inhb_withhld	20/10/2017	1508504970	testRound	2	c	54	3	1	NA	NA	NA	3	1	0.852630448	0.168950355	NA
WHD4	F	inhb_withhld	20/10/2017	1508504970	testRound	2	c	55	2	1	NA	NA	NA	2	1	0.837053667	0.303765022	NA
WHD4	F	inhb_withhld	20/10/2017	1508504970	testRound	2	c	56	2	1	NA	NA	NA	2	1	0.844237326	0.150898519	NA
WHD4	F	inhb_withhld	20/10/2017	1508504970	testRound	2	c	57	2	1	NA	NA	NA	2	1	0.874509527	0.176926852	NA
WHD4	F	inhb_withhld	20/10/2017	1508504970	testRound	2	c	58	3	1	NA	NA	NA	3	1	0.881957786	0.168826554	NA
WHD4	F	inhb_withhld	20/10/2017	1508504970	testRound	2	c	59	3	1	NA	NA	NA	3	1	0.833206218	0.175878714	NA
WHD4	F	inhb_withhld	20/10/2017	1508504970	testRound	2	c	60	2	1	NA	NA	NA	2	1	0.665465648	0.158961291	NA
WHD4	F	inhb_withhld	20/10/2017	1508504970	testRound	2	c	61	3	1	NA	NA	NA	3	1	0.944657479	0.135985644	NA
WHD4	F	inhb_withhld	20/10/2017	1508504970	testRound	2	c	62	3	1	NA	NA	NA	3	1	0.919018188	0.16886023	NA
WHD4	F	inhb_withhld	20/10/2017	1508504970	testRound	2	c	63	2	1	NA	NA	NA	2	1	0.943320045	0.127870593	NA
WHD4	F	inhb_withhld	20/10/2017	1508504970	testRound	2	c	64	3	1	NA	NA	NA	3	1	1.286533607	0.143908901	NA
WHD4	F	inhb_withhld	20/10/2017	1508504970	testRound	2	c	65	3	1	NA	NA	NA	3	1	0.965971115	0.151887963	NA
WHD4	F	inhb_withhld	20/10/2017	1508504970	testRound	2	c	66	2	1	NA	NA	NA	2	1	0.861275662	0.166908282	NA
WHD4	F	inhb_withhld	20/10/2017	1508504970	testRound	2	c	67	2	1	NA	NA	NA	2	1	0.867569622	0.168861513	NA
WHD4	F	inhb_withhld	20/10/2017	1508504970	testRound	2	c	68	1	1	NA	NA	NA	1	1	0.81993579	NA	NA
WHD4	F	inhb_withhld	20/10/2017	1508504970	testRound	2	c	69	3	1	NA	NA	NA	3	1	0.835148545	0.279932391	NA
WHD4	F	inhb_withhld	20/10/2017	1508504970	testRound	2	c	70	3	1	NA	NA	NA	3	1	0.985457887	0.151985785	NA
WHD4	F	inhb_withhld	20/10/2017	1508504970	testRound	2	c	71	1	1	NA	NA	NA	1	1	0.640860063	NA	NA
WHD4	F	inhb_withhld	20/10/2017	1508504970	testRound	2	c	72	1	1	NA	NA	NA	1	1	0.57711576	NA	NA
WHD4	F	inhb_withhld	20/10/2017	1508504970	testRound	2	c	73	2	1	NA	NA	NA	3	0	0.607516253	0.159920909	NA
WHD4	F	inhb_withhld	20/10/2017	1508504970	testRound	2	c	74	1	1	NA	NA	NA	1	1	0.695782752	NA	NA
WHD4	F	inhb_withhld	20/10/2017	1508504970	testRound	2	c	75	1	1	NA	NA	NA	1	1	0.727067491	NA	NA
WHD4	F	inhb_withhld	20/10/2017	1508504970	testRound	2	c	76	1	1	NA	NA	NA	1	1	0.901315304	NA	NA
WHD4	F	inhb_withhld	20/10/2017	1508504970	testRound	2	c	77	2	1	NA	NA	NA	2	1	1.17341328	0.207036765	NA
WHD4	F	inhb_withhld	20/10/2017	1508504970	testRound	2	c	78	1	1	NA	NA	NA	1	1	0.676958924	NA	NA
WHD4	F	inhb_withhld	20/10/2017	1508504970	testRound	2	c	79	3	1	NA	NA	NA	3	1	1.019246226	0.167876558	NA
WHD4	F	inhb_withhld	20/10/2017	1508504970	testRound	2	c	80	3	1	NA	NA	NA	3	1	1.323389386	0.168021848	NA
WHD4	F	inhb_withhld	20/10/2017	1508504970	testRound	2	c	81	1	1	NA	NA	NA	1	1	0.849831778	NA	NA
WHD4	F	inhb_withhld	20/10/2017	1508504970	testRound	2	c	82	3	1	NA	NA	NA	3	1	0.834121896	0.183896264	NA
WHD4	F	inhb_withhld	20/10/2017	1508504970	testRound	2	c	83	2	1	NA	NA	NA	2	1	0.90942811	0.13992867	NA
WHD4	F	inhb_withhld	20/10/2017	1508504970	testRound	2	c	84	1	1	NA	NA	NA	1	1	0.592751234	NA	NA
WHD4	F	inhb_withhld	20/10/2017	1508504970	testRound	2	c	85	2	1	NA	NA	NA	2	1	0.872033189	0.151904	NA
WHD4	F	inhb_withhld	20/10/2017	1508504970	testRound	2	c	86	2	1	NA	NA	NA	2	1	0.823944245	0.119320635	NA
WHD4	F	inhb_withhld	20/10/2017	1508504970	testRound	2	c	87	1	1	NA	NA	NA	1	1	0.80661565	NA	NA
WHD4	F	inhb_withhld	20/10/2017	1508504970	testRound	2	c	88	3	1	NA	NA	NA	3	1	0.670003303	0.142983601	NA
WHD4	F	inhb_withhld	20/10/2017	1508504970	testRound	2	c	89	3	1	NA	NA	NA	3	1	0.845229016	0.159964207	NA
WHD4	F	inhb_withhld	20/10/2017	1508504970	testRound	2	c	90	3	1	NA	NA	NA	3	1	0.740587124	0.159925078	NA
WHD4	F	inhb_withhld	20/10/2017	1508504970	testRound	2	c	91	2	1	NA	NA	NA	2	1	0.994921277	0.168823667	NA
WHD4	F	inhb_withhld	20/10/2017	1508504970	testRound	2	c	92	3	1	NA	NA	NA	3	1	0.874209647	0.16891732	NA
WHD4	F	inhb_withhld	20/10/2017	1508504970	testRound	2	c	93	3	1	NA	NA	NA	3	1	1.002514505	0.159867347	NA
WHD4	F	inhb_withhld	20/10/2017	1508504970	testRound	2	c	94	3	1	NA	NA	NA	3	1	1.320705857	0.160840435	NA
WHD4	F	inhb_withhld	20/10/2017	1508504970	testRound	2	c	95	3	1	NA	NA	NA	3	1	1.153017246	0.159893326	NA
WHD4	F	inhb_withhld	20/10/2017	1508504970	testRound	2	c	96	2	1	NA	NA	NA	2	1	1.063454365	0.151946977	NA
WHD4	F	inhb_withhld	20/10/2017	1508504970	testRound	2	c	97	2	1	NA	NA	NA	2	1	0.886752664	0.152848864	NA
WHD4	F	inhb_withhld	20/10/2017	1508504970	testRound	2	c	98	3	1	NA	NA	NA	3	1	0.919007284	0.182991812	NA
WHD4	F	inhb_withhld	20/10/2017	1508504970	testRound	2	c	99	3	1	NA	NA	NA	3	1	0.926237448	0.183990558	NA
WHD4	F	inhb_withhld	20/10/2017	1508504970	testRound	2	c	100	3	1	NA	NA	NA	3	1	0.941572079	0.207951801	NA
WHD4	F	inhb_withhld	20/10/2017	1508504970	testRound	2	c	101	2	1	NA	NA	NA	2	1	1.083950467	0.151894378	NA
WHD5	F	inhb_withhld	20/10/2017	1508504915	practise	-1	c	0	2	1	NA	NA	NA	2	1	NA	NA	NA
WHD5	F	inhb_withhld	20/10/2017	1508504915	practise	-1	c	1	1	1	NA	NA	NA	1	1	NA	NA	NA
WHD5	F	inhb_withhld	20/10/2017	1508504915	practise	-1	c	2	2	1	NA	NA	NA	2	1	NA	NA	NA
WHD5	F	inhb_withhld	20/10/2017	1508504915	practise	-1	c	3	2	1	NA	NA	NA	2	1	NA	NA	NA
WHD5	F	inhb_withhld	20/10/2017	1508504915	practise	-1	ef	0	3	1	NA	NA	NA	3	1	NA	NA	NA
WHD5	F	inhb_withhld	20/10/2017	1508504915	practise	-1	ef	1	1	1	NA	NA	NA	0	1	NA	NA	NA
WHD5	F	inhb_withhld	20/10/2017	1508504915	practise	-1	ef	2	3	1	NA	NA	NA	3	1	NA	NA	NA
WHD5	F	inhb_withhld	20/10/2017	1508504915	practise	-1	ef	3	3	1	NA	NA	NA	3	1	NA	NA	NA
WHD5	F	inhb_withhld	20/10/2017	1508504915	trainingRound	1	c	0	2	1	NA	NA	NA	2	1	0.911864835	0.215991486	NA
WHD5	F	inhb_withhld	20/10/2017	1508504915	trainingRound	1	c	1	3	1	NA	NA	NA	3	1	1.015383929	0.183940644	NA
WHD5	F	inhb_withhld	20/10/2017	1508504915	trainingRound	1	c	2	2	1	NA	NA	NA	2	1	1.022729008	0.17817556	NA
WHD5	F	inhb_withhld	20/10/2017	1508504915	trainingRound	1	c	3	3	1	NA	NA	NA	3	1	1.038307951	0.183908569	NA
WHD5	F	inhb_withhld	20/10/2017	1508504915	trainingRound	1	c	4	1	1	NA	NA	NA	1	1	0.9018117	NA	NA
WHD5	F	inhb_withhld	20/10/2017	1508504915	trainingRound	1	c	5	1	1	NA	NA	NA	1	1	1.197186161	NA	NA
WHD5	F	inhb_withhld	20/10/2017	1508504915	trainingRound	1	c	6	2	1	NA	NA	NA	2	1	1.500558739	0.199982423	NA
WHD5	F	inhb_withhld	20/10/2017	1508504915	trainingRound	1	c	7	3	1	NA	NA	NA	3	1	1.036140351	0.183993246	NA
WHD5	F	inhb_withhld	20/10/2017	1508504915	trainingRound	1	c	8	2	1	NA	NA	NA	2	1	1.019633811	0.168069181	NA
WHD5	F	inhb_withhld	20/10/2017	1508504915	trainingRound	1	c	9	1	1	NA	NA	NA	1	1	0.955098799	NA	NA
WHD5	F	inhb_withhld	20/10/2017	1508504915	trainingRound	1	c	10	2	1	NA	NA	NA	2	1	1.06668914	0.159880862	NA
WHD5	F	inhb_withhld	20/10/2017	1508504915	trainingRound	1	c	11	3	1	NA	NA	NA	3	1	1.002039622	0.175922321	NA
WHD5	F	inhb_withhld	20/10/2017	1508504915	trainingRound	1	c	12	3	1	NA	NA	NA	3	1	1.073496007	0.175927132	NA
WHD5	F	inhb_withhld	20/10/2017	1508504915	trainingRound	1	c	13	1	1	NA	NA	NA	1	1	0.753043076	NA	NA
WHD5	F	inhb_withhld	20/10/2017	1508504915	trainingRound	1	c	14	3	1	NA	NA	NA	3	1	1.040507946	0.175909491	NA
WHD5	F	inhb_withhld	20/10/2017	1508504915	trainingRound	1	c	15	2	1	NA	NA	NA	2	1	0.976010782	0.183902796	NA
WHD5	F	inhb_withhld	20/10/2017	1508504915	trainingRound	2	ef	0	3	1	NA	NA	NA	3	1	1.101049993	0.183844741	NA
WHD5	F	inhb_withhld	20/10/2017	1508504915	trainingRound	2	ef	1	1	1	NA	NA	NA	0	1	NA	NA	NA
WHD5	F	inhb_withhld	20/10/2017	1508504915	trainingRound	2	ef	2	2	1	NA	NA	NA	2	1	1.011836802	0.191941968	NA
WHD5	F	inhb_withhld	20/10/2017	1508504915	trainingRound	2	ef	3	2	1	NA	NA	NA	2	1	0.875192367	0.175996092	NA
WHD5	F	inhb_withhld	20/10/2017	1508504915	trainingRound	2	ef	4	3	1	NA	NA	NA	3	1	1.034702768	0.191940364	NA
WHD5	F	inhb_withhld	20/10/2017	1508504915	trainingRound	2	ef	5	2	1	NA	NA	NA	2	1	1.106083778	0.159960086	NA
WHD5	F	inhb_withhld	20/10/2017	1508504915	trainingRound	2	ef	6	2	1	NA	NA	NA	2	1	0.953683669	0.160028726	NA
WHD5	F	inhb_withhld	20/10/2017	1508504915	trainingRound	2	ef	7	3	1	NA	NA	NA	3	1	1.113105223	0.168014975	NA
WHD5	F	inhb_withhld	20/10/2017	1508504915	trainingRound	2	ef	8	2	1	NA	NA	NA	2	1	1.032628184	0.167926449	NA
WHD5	F	inhb_withhld	20/10/2017	1508504915	trainingRound	2	ef	9	3	1	NA	NA	NA	3	1	1.216097974	0.175866511	NA
WHD5	F	inhb_withhld	20/10/2017	1508504915	trainingRound	2	ef	10	2	1	NA	NA	NA	2	1	0.967582225	0.183870401	NA
WHD5	F	inhb_withhld	20/10/2017	1508504915	trainingRound	2	ef	11	3	1	NA	NA	NA	3	1	1.590957728	0.215992769	NA
WHD5	F	inhb_withhld	20/10/2017	1508504915	trainingRound	2	ef	12	2	1	NA	NA	NA	2	1	0.950574359	0.159946615	NA
WHD5	F	inhb_withhld	20/10/2017	1508504915	trainingRound	2	ef	13	3	1	NA	NA	NA	3	1	0.973975971	0.183955398	NA
WHD5	F	inhb_withhld	20/10/2017	1508504915	trainingRound	2	ef	14	1	1	NA	NA	NA	0	1	NA	NA	NA
WHD5	F	inhb_withhld	20/10/2017	1508504915	trainingRound	2	ef	15	2	1	NA	NA	NA	2	1	0.980940003	0.192044607	NA
WHD5	F	inhb_withhld	20/10/2017	1508504915	trainingRound	2	ef	16	2	1	NA	NA	NA	2	1	0.940421794	0.183902796	NA
WHD5	F	inhb_withhld	20/10/2017	1508504915	testRound	1	c	0	1	1	NA	NA	NA	1	1	0.90793602	NA	NA
WHD5	F	inhb_withhld	20/10/2017	1508504915	testRound	1	c	1	2	1	NA	NA	NA	2	1	0.848753614	0.18394738	NA
WHD5	F	inhb_withhld	20/10/2017	1508504915	testRound	1	c	2	2	1	NA	NA	NA	2	1	0.944165859	0.191975005	NA
WHD5	F	inhb_withhld	20/10/2017	1508504915	testRound	1	c	3	2	1	NA	NA	NA	2	1	0.871745312	0.183919154	NA
WHD5	F	inhb_withhld	20/10/2017	1508504915	testRound	1	c	4	3	1	NA	NA	NA	3	1	0.991152228	0.191919837	NA
WHD5	F	inhb_withhld	20/10/2017	1508504915	testRound	1	c	5	3	1	NA	NA	NA	3	1	1.070608012	0.199917953	NA
WHD5	F	inhb_withhld	20/10/2017	1508504915	testRound	1	c	6	1	1	NA	NA	NA	1	1	0.894183724	NA	NA
WHD5	F	inhb_withhld	20/10/2017	1508504915	testRound	1	c	7	2	1	NA	NA	NA	2	1	0.845606777	0.167889884	NA
WHD5	F	inhb_withhld	20/10/2017	1508504915	testRound	1	c	8	3	1	NA	NA	NA	3	1	1.037068589	0.183851156	NA
WHD5	F	inhb_withhld	20/10/2017	1508504915	testRound	1	c	9	2	1	NA	NA	NA	2	1	0.956566211	0.175932905	NA
WHD5	F	inhb_withhld	20/10/2017	1508504915	testRound	1	c	10	3	1	NA	NA	NA	3	1	0.988136897	0.191810462	NA
WHD5	F	inhb_withhld	20/10/2017	1508504915	testRound	1	c	11	1	1	NA	NA	NA	1	1	1.235439906	NA	NA
WHD5	F	inhb_withhld	20/10/2017	1508504915	testRound	1	c	12	3	1	NA	NA	NA	3	1	1.05898611	0.175907566	NA
WHD5	F	inhb_withhld	20/10/2017	1508504915	testRound	1	c	13	3	1	NA	NA	NA	3	1	1.266366855	0.423874198	NA
WHD5	F	inhb_withhld	20/10/2017	1508504915	testRound	1	c	14	2	1	NA	NA	NA	2	1	1.04981246	0.160014292	NA
WHD5	F	inhb_withhld	20/10/2017	1508504915	testRound	1	c	15	1	1	NA	NA	NA	1	1	1.081372561	NA	NA
WHD5	F	inhb_withhld	20/10/2017	1508504915	testRound	1	c	16	3	1	NA	NA	NA	3	1	0.960892751	0.183984265	NA
WHD5	F	inhb_withhld	20/10/2017	1508504915	testRound	1	c	17	2	1	NA	NA	NA	2	1	1.064337753	0.175952471	NA
WHD5	F	inhb_withhld	20/10/2017	1508504915	testRound	1	c	18	2	1	NA	NA	NA	2	1	0.951773628	0.191926893	NA
WHD5	F	inhb_withhld	20/10/2017	1508504915	testRound	1	c	19	2	1	NA	NA	NA	2	1	0.975275312	0.199891011	NA
WHD5	F	inhb_withhld	20/10/2017	1508504915	testRound	1	c	20	3	1	NA	NA	NA	3	1	0.966771059	0.19191278	NA
WHD5	F	inhb_withhld	20/10/2017	1508504915	testRound	1	c	21	1	1	NA	NA	NA	1	1	0.798287474	NA	NA
WHD5	F	inhb_withhld	20/10/2017	1508504915	testRound	1	c	22	3	1	NA	NA	NA	3	1	1.117745132	0.183916909	NA
WHD5	F	inhb_withhld	20/10/2017	1508504915	testRound	1	c	23	3	1	NA	NA	NA	3	1	1.013092522	0.191954798	NA
WHD5	F	inhb_withhld	20/10/2017	1508504915	testRound	1	c	24	1	1	NA	NA	NA	1	1	0.71668558	NA	NA
WHD5	F	inhb_withhld	20/10/2017	1508504915	testRound	1	c	25	2	1	NA	NA	NA	2	1	1.284035136	0.15991871	NA
WHD5	F	inhb_withhld	20/10/2017	1508504915	testRound	1	c	26	1	1	NA	NA	NA	1	1	0.939598439	NA	NA
WHD5	F	inhb_withhld	20/10/2017	1508504915	testRound	1	c	27	3	1	NA	NA	NA	3	1	0.994997328	0.176007639	NA
WHD5	F	inhb_withhld	20/10/2017	1508504915	testRound	1	c	28	2	1	NA	NA	NA	2	1	1.45034246	0.175983262	NA
WHD5	F	inhb_withhld	20/10/2017	1508504915	testRound	1	c	29	2	1	NA	NA	NA	2	1	0.914035001	0.183889966	NA
WHD5	F	inhb_withhld	20/10/2017	1508504915	testRound	1	c	30	3	1	NA	NA	NA	3	1	1.00292456	0.166495923	NA
WHD5	F	inhb_withhld	20/10/2017	1508504915	testRound	1	c	31	3	1	NA	NA	NA	3	1	1.057046239	0.183827421	NA
WHD5	F	inhb_withhld	20/10/2017	1508504915	testRound	1	c	32	1	1	NA	NA	NA	1	1	0.736481047	NA	NA
WHD5	F	inhb_withhld	20/10/2017	1508504915	testRound	1	c	33	2	1	NA	NA	NA	2	1	1.367768386	0.167988995	NA
WHD5	F	inhb_withhld	20/10/2017	1508504915	testRound	1	c	34	3	1	NA	NA	NA	3	1	0.999364282	0.200055874	NA
WHD5	F	inhb_withhld	20/10/2017	1508504915	testRound	1	c	35	3	1	NA	NA	NA	3	1	1.022812722	0.183966945	NA
WHD5	F	inhb_withhld	20/10/2017	1508504915	testRound	1	c	36	1	1	NA	NA	NA	1	1	0.67048568	NA	NA
WHD5	F	inhb_withhld	20/10/2017	1508504915	testRound	1	c	37	3	1	NA	NA	NA	3	1	0.941823453	0.191898347	NA
WHD5	F	inhb_withhld	20/10/2017	1508504915	testRound	1	c	38	3	1	NA	NA	NA	3	1	1.013312553	0.199869521	NA
WHD5	F	inhb_withhld	20/10/2017	1508504915	testRound	1	c	39	3	1	NA	NA	NA	3	1	1.004741585	0.192047173	NA
WHD5	F	inhb_withhld	20/10/2017	1508504915	testRound	1	c	40	3	1	NA	NA	NA	3	1	1.084151502	0.176023997	NA
WHD5	F	inhb_withhld	20/10/2017	1508504915	testRound	1	c	41	2	1	NA	NA	NA	2	1	0.827751822	0.183893815	NA
WHD5	F	inhb_withhld	20/10/2017	1508504915	testRound	1	c	42	2	1	NA	NA	NA	2	1	0.995177587	0.175946376	NA
WHD5	F	inhb_withhld	20/10/2017	1508504915	testRound	1	c	43	3	1	NA	NA	NA	3	1	0.890676369	0.191885517	NA
WHD5	F	inhb_withhld	20/10/2017	1508504915	testRound	1	c	44	3	1	NA	NA	NA	3	1	0.946091296	0.207924409	NA
WHD5	F	inhb_withhld	20/10/2017	1508504915	testRound	1	c	45	3	1	NA	NA	NA	3	1	1.161550023	0.184052584	NA
WHD5	F	inhb_withhld	20/10/2017	1508504915	testRound	1	c	46	3	1	NA	NA	NA	3	1	0.953111779	0.199956763	NA
WHD5	F	inhb_withhld	20/10/2017	1508504915	testRound	1	c	47	1	1	NA	NA	NA	1	1	0.6646279	NA	NA
WHD5	F	inhb_withhld	20/10/2017	1508504915	testRound	1	c	48	3	1	NA	NA	NA	3	1	1.008018324	0.183905041	NA
WHD5	F	inhb_withhld	20/10/2017	1508504915	testRound	1	c	49	2	1	NA	NA	NA	2	1	0.99151852	0.183970473	NA
WHD5	F	inhb_withhld	20/10/2017	1508504915	testRound	1	c	50	2	1	NA	NA	NA	2	1	1.174884066	0.183920437	NA
WHD5	F	inhb_withhld	20/10/2017	1508504915	testRound	1	c	51	3	1	NA	NA	NA	3	1	1.038412514	0.191902837	NA
WHD5	F	inhb_withhld	20/10/2017	1508504915	testRound	1	c	52	2	1	NA	NA	NA	2	1	0.909896739	0.19201606	NA
WHD5	F	inhb_withhld	20/10/2017	1508504915	testRound	1	c	53	3	1	NA	NA	NA	3	1	0.997386884	0.175893133	NA
WHD5	F	inhb_withhld	20/10/2017	1508504915	testRound	1	c	54	3	1	NA	NA	NA	3	1	1.060840341	0.191897064	NA
WHD5	F	inhb_withhld	20/10/2017	1508504915	testRound	1	c	55	2	1	NA	NA	NA	2	1	0.860371026	0.199952273	NA
WHD5	F	inhb_withhld	20/10/2017	1508504915	testRound	1	c	56	1	1	NA	NA	NA	1	1	0.659813185	NA	NA
WHD5	F	inhb_withhld	20/10/2017	1508504915	testRound	1	c	57	2	1	NA	NA	NA	2	1	1.043402676	0.175777664	NA
WHD5	F	inhb_withhld	20/10/2017	1508504915	testRound	1	c	58	3	1	NA	NA	NA	3	1	0.906741884	0.19195159	NA
WHD5	F	inhb_withhld	20/10/2017	1508504915	testRound	1	c	59	1	1	NA	NA	NA	1	1	0.858340384	NA	NA
WHD5	F	inhb_withhld	20/10/2017	1508504915	testRound	1	c	60	2	1	NA	NA	NA	2	1	1.097662597	0.192039154	NA
WHD5	F	inhb_withhld	20/10/2017	1508504915	testRound	1	c	61	3	1	NA	NA	NA	3	1	1.017194539	0.21589847	NA
WHD5	F	inhb_withhld	20/10/2017	1508504915	testRound	1	c	62	1	1	NA	NA	NA	1	1	0.928662933	NA	NA
WHD5	F	inhb_withhld	20/10/2017	1508504915	testRound	1	c	63	3	1	NA	NA	NA	3	1	0.944138916	0.191948704	NA
WHD5	F	inhb_withhld	20/10/2017	1508504915	testRound	1	c	64	2	1	NA	NA	NA	2	1	0.919648373	0.175850794	NA
WHD5	F	inhb_withhld	20/10/2017	1508504915	testRound	1	c	65	3	1	NA	NA	NA	3	1	0.943094247	0.191879423	NA
WHD5	F	inhb_withhld	20/10/2017	1508504915	testRound	1	c	66	2	1	NA	NA	NA	2	1	0.990543773	0.191891932	NA
WHD5	F	inhb_withhld	20/10/2017	1508504915	testRound	1	c	67	3	1	NA	NA	NA	3	1	1.030026295	0.199868558	NA
WHD5	F	inhb_withhld	20/10/2017	1508504915	testRound	1	c	68	3	1	NA	NA	NA	3	1	1.589417827	0.335925387	NA
WHD5	F	inhb_withhld	20/10/2017	1508504915	testRound	1	c	69	2	1	NA	NA	NA	2	1	1.036998346	0.183911456	NA
WHD5	F	inhb_withhld	20/10/2017	1508504915	testRound	1	c	70	3	1	NA	NA	NA	3	1	0.92438675	0.175959527	NA
WHD5	F	inhb_withhld	20/10/2017	1508504915	testRound	1	c	71	2	1	NA	NA	NA	2	1	0.859902096	0.183974964	NA
WHD5	F	inhb_withhld	20/10/2017	1508504915	testRound	1	c	72	2	1	NA	NA	NA	2	1	0.891424028	0.183903438	NA
WHD5	F	inhb_withhld	20/10/2017	1508504915	testRound	1	c	73	3	1	NA	NA	NA	3	1	0.946921386	0.183918192	NA
WHD5	F	inhb_withhld	20/10/2017	1508504915	testRound	1	c	74	3	1	NA	NA	NA	3	1	1.018349224	0.207890089	NA
WHD5	F	inhb_withhld	20/10/2017	1508504915	testRound	1	c	75	1	1	NA	NA	NA	1	1	0.857802173	NA	NA
WHD5	F	inhb_withhld	20/10/2017	1508504915	testRound	1	c	76	1	1	NA	NA	NA	1	1	0.71342103	NA	NA
WHD5	F	inhb_withhld	20/10/2017	1508504915	testRound	1	c	77	2	1	NA	NA	NA	2	1	1.132448118	0.17591334	NA
WHD5	F	inhb_withhld	20/10/2017	1508504915	testRound	1	c	78	1	1	NA	NA	NA	1	1	0.752193099	NA	NA
WHD5	F	inhb_withhld	20/10/2017	1508504915	testRound	1	c	79	2	1	NA	NA	NA	2	1	0.887724225	0.207943333	NA
WHD5	F	inhb_withhld	20/10/2017	1508504915	testRound	1	c	80	1	1	NA	NA	NA	1	1	0.767290923	NA	NA
WHD5	F	inhb_withhld	20/10/2017	1508504915	testRound	1	c	81	3	1	NA	NA	NA	3	1	1.014660006	0.199990763	NA
WHD5	F	inhb_withhld	20/10/2017	1508504915	testRound	1	c	82	3	1	NA	NA	NA	3	1	1.030127971	0.215914828	NA
WHD5	F	inhb_withhld	20/10/2017	1508504915	testRound	1	c	83	3	1	NA	NA	NA	3	1	0.949631367	0.199930783	NA
WHD5	F	inhb_withhld	20/10/2017	1508504915	testRound	1	c	84	2	1	NA	NA	NA	2	1	0.925211708	0.18380561	NA
WHD5	F	inhb_withhld	20/10/2017	1508504915	testRound	1	c	85	3	1	NA	NA	NA	3	1	1.004506478	0.20794205	NA
WHD5	F	inhb_withhld	20/10/2017	1508504915	testRound	1	c	86	3	1	NA	NA	NA	3	1	0.988061842	0.207935315	NA
WHD5	F	inhb_withhld	20/10/2017	1508504915	testRound	1	c	87	3	1	NA	NA	NA	3	1	1.075598496	0.19978324	NA
WHD5	F	inhb_withhld	20/10/2017	1508504915	testRound	1	c	88	3	1	NA	NA	NA	3	1	0.986966816	0.207949748	NA
WHD5	F	inhb_withhld	20/10/2017	1508504915	testRound	1	c	89	3	1	NA	NA	NA	3	1	0.954461157	0.21591162	NA
WHD5	F	inhb_withhld	20/10/2017	1508504915	testRound	1	c	90	3	1	NA	NA	NA	3	1	1.089960208	0.215901357	NA
WHD5	F	inhb_withhld	20/10/2017	1508504915	testRound	1	c	91	3	1	NA	NA	NA	3	1	0.985421463	0.199941368	NA
WHD5	F	inhb_withhld	20/10/2017	1508504915	testRound	1	c	92	3	1	NA	NA	NA	3	1	1.024881212	0.191914063	NA
WHD5	F	inhb_withhld	20/10/2017	1508504915	testRound	1	c	93	1	1	NA	NA	NA	1	1	0.808323289	NA	NA
WHD5	F	inhb_withhld	20/10/2017	1508504915	testRound	1	c	94	3	1	NA	NA	NA	3	1	1.335803824	0.175890887	NA
WHD5	F	inhb_withhld	20/10/2017	1508504915	testRound	1	c	95	2	1	NA	NA	NA	2	1	0.99131228	0.21591996	NA
WHD5	F	inhb_withhld	20/10/2017	1508504915	testRound	1	c	96	1	1	NA	NA	NA	1	1	0.900419022	NA	NA
WHD5	F	inhb_withhld	20/10/2017	1508504915	testRound	1	c	97	3	1	NA	NA	NA	3	1	0.990249649	0.191952232	NA
WHD5	F	inhb_withhld	20/10/2017	1508504915	testRound	1	c	98	3	1	NA	NA	NA	3	1	1.245794221	0.183879702	NA
WHD5	F	inhb_withhld	20/10/2017	1508504915	testRound	1	c	99	3	1	NA	NA	NA	3	1	1.029141999	0.200014498	NA
WHD5	F	inhb_withhld	20/10/2017	1508504915	testRound	1	c	100	2	1	NA	NA	NA	2	1	0.948725581	0.191912139	NA
WHD5	F	inhb_withhld	20/10/2017	1508504915	testRound	1	c	101	1	1	NA	NA	NA	1	1	0.724248765	NA	NA
WHD5	F	inhb_withhld	20/10/2017	1508504915	testRound	2	ef	0	2	1	NA	NA	NA	2	1	1.009530961	0.167984504	NA
WHD5	F	inhb_withhld	20/10/2017	1508504915	testRound	2	ef	1	1	1	NA	NA	NA	0	1	NA	NA	NA
WHD5	F	inhb_withhld	20/10/2017	1508504915	testRound	2	ef	2	2	1	NA	NA	NA	2	1	0.952490815	0.184097168	NA
WHD5	F	inhb_withhld	20/10/2017	1508504915	testRound	2	ef	3	1	1	NA	NA	NA	0	1	NA	NA	NA
WHD5	F	inhb_withhld	20/10/2017	1508504915	testRound	2	ef	4	2	1	NA	NA	NA	2	1	1.119344049	0.17599513	NA
WHD5	F	inhb_withhld	20/10/2017	1508504915	testRound	2	ef	5	2	1	NA	NA	NA	2	1	1.046811563	0.17606409	NA
WHD5	F	inhb_withhld	20/10/2017	1508504915	testRound	2	ef	6	1	1	NA	NA	NA	0	1	NA	NA	NA
WHD5	F	inhb_withhld	20/10/2017	1508504915	testRound	2	ef	7	1	1	NA	NA	NA	0	1	NA	NA	NA
WHD5	F	inhb_withhld	20/10/2017	1508504915	testRound	2	ef	8	1	1	NA	NA	NA	0	1	NA	NA	NA
WHD5	F	inhb_withhld	20/10/2017	1508504915	testRound	2	ef	9	2	1	NA	NA	NA	2	1	0.948718524	0.183984907	NA
WHD5	F	inhb_withhld	20/10/2017	1508504915	testRound	2	ef	10	2	1	NA	NA	NA	2	1	0.932206532	0.175934509	NA
WHD5	F	inhb_withhld	20/10/2017	1508504915	testRound	2	ef	11	2	1	NA	NA	NA	2	1	0.995706176	0.183854684	NA
WHD5	F	inhb_withhld	20/10/2017	1508504915	testRound	2	ef	12	3	1	NA	NA	NA	3	1	1.091211758	0.183863344	NA
WHD5	F	inhb_withhld	20/10/2017	1508504915	testRound	2	ef	13	1	1	NA	NA	NA	0	1	NA	NA	NA
WHD5	F	inhb_withhld	20/10/2017	1508504915	testRound	2	ef	14	2	1	NA	NA	NA	2	1	1.050170412	0.175994809	NA
WHD5	F	inhb_withhld	20/10/2017	1508504915	testRound	2	ef	15	2	1	NA	NA	NA	2	1	1.2015034	0.183984907	NA
WHD5	F	inhb_withhld	20/10/2017	1508504915	testRound	2	ef	16	1	1	NA	NA	NA	0	1	NA	NA	NA
WHD5	F	inhb_withhld	20/10/2017	1508504915	testRound	2	ef	17	2	1	NA	NA	NA	2	1	1.032602846	0.167863904	NA
WHD5	F	inhb_withhld	20/10/2017	1508504915	testRound	2	ef	18	3	1	NA	NA	NA	3	1	1.080108823	0.199835201	NA
WHD5	F	inhb_withhld	20/10/2017	1508504915	testRound	2	ef	19	1	1	NA	NA	NA	0	1	NA	NA	NA
WHD5	F	inhb_withhld	20/10/2017	1508504915	testRound	2	ef	20	1	1	NA	NA	NA	0	1	NA	NA	NA
WHD5	F	inhb_withhld	20/10/2017	1508504915	testRound	2	ef	21	2	1	NA	NA	NA	2	1	1.030513187	0.175861058	NA
WHD5	F	inhb_withhld	20/10/2017	1508504915	testRound	2	ef	22	1	1	NA	NA	NA	0	1	NA	NA	NA
WHD5	F	inhb_withhld	20/10/2017	1508504915	testRound	2	ef	23	2	1	NA	NA	NA	2	1	1.021442817	0.184005114	NA
WHD5	F	inhb_withhld	20/10/2017	1508504915	testRound	2	ef	24	2	1	NA	NA	NA	2	1	1.172881009	0.183932946	NA
WHD5	F	inhb_withhld	20/10/2017	1508504915	testRound	2	ef	25	3	1	NA	NA	NA	3	1	1.068419564	0.199827503	NA
WHD5	F	inhb_withhld	20/10/2017	1508504915	testRound	2	ef	26	2	1	NA	NA	NA	2	1	1.091838175	0.183948983	NA
WHD5	F	inhb_withhld	20/10/2017	1508504915	testRound	2	ef	27	1	1	NA	NA	NA	0	1	NA	NA	NA
WHD5	F	inhb_withhld	20/10/2017	1508504915	testRound	2	ef	28	1	1	NA	NA	NA	0	1	NA	NA	NA
WHD5	F	inhb_withhld	20/10/2017	1508504915	testRound	2	ef	29	2	1	NA	NA	NA	2	1	0.930204437	0.192062569	NA
WHD5	F	inhb_withhld	20/10/2017	1508504915	testRound	2	ef	30	3	1	NA	NA	NA	3	1	1.041745383	0.200530257	NA
WHD5	F	inhb_withhld	20/10/2017	1508504915	testRound	2	ef	31	2	1	NA	NA	NA	2	1	1.081230791	0.175889925	NA
WHD5	F	inhb_withhld	20/10/2017	1508504915	testRound	2	ef	32	2	1	NA	NA	NA	2	1	1.032698107	0.175939641	NA
WHD5	F	inhb_withhld	20/10/2017	1508504915	testRound	2	ef	33	2	1	NA	NA	NA	2	1	1.016164945	0.191885838	NA
WHD5	F	inhb_withhld	20/10/2017	1508504915	testRound	2	ef	34	3	1	NA	NA	NA	2	0	0.991831888	0.183742102	NA
WHD5	F	inhb_withhld	20/10/2017	1508504915	testRound	2	ef	35	2	1	NA	NA	NA	2	1	0.911125516	0.183868797	NA
WHD5	F	inhb_withhld	20/10/2017	1508504915	testRound	2	ef	36	3	1	NA	NA	NA	3	1	1.206553542	0.168024597	NA
WHD5	F	inhb_withhld	20/10/2017	1508504915	testRound	2	ef	37	2	1	NA	NA	NA	2	1	0.982068387	0.167869356	NA
WHD5	F	inhb_withhld	20/10/2017	1508504915	testRound	2	ef	38	2	1	NA	NA	NA	2	1	1.005580656	0.167860055	NA
WHD5	F	inhb_withhld	20/10/2017	1508504915	testRound	2	ef	39	1	1	NA	NA	NA	0	1	NA	NA	NA
WHD5	F	inhb_withhld	20/10/2017	1508504915	testRound	2	ef	40	3	1	NA	NA	NA	3	1	1.06841347	0.160031613	NA
WHD5	F	inhb_withhld	20/10/2017	1508504915	testRound	2	ef	41	2	1	NA	NA	NA	2	1	0.995962452	0.183957964	NA
WHD5	F	inhb_withhld	20/10/2017	1508504915	testRound	2	ef	42	3	1	NA	NA	NA	3	1	1.099434718	0.178262802	NA
WHD5	F	inhb_withhld	20/10/2017	1508504915	testRound	2	ef	43	2	1	NA	NA	NA	2	1	0.986898818	0.191923044	NA
WHD5	F	inhb_withhld	20/10/2017	1508504915	testRound	2	ef	44	2	1	NA	NA	NA	2	1	1.034371117	0.167977448	NA
WHD5	F	inhb_withhld	20/10/2017	1508504915	testRound	2	ef	45	3	1	NA	NA	NA	3	1	0.961885138	0.191889366	NA
WHD5	F	inhb_withhld	20/10/2017	1508504915	testRound	2	ef	46	1	1	NA	NA	NA	0	1	NA	NA	NA
WHD5	F	inhb_withhld	20/10/2017	1508504915	testRound	2	ef	47	2	1	NA	NA	NA	2	1	0.896744879	0.167909129	NA
WHD5	F	inhb_withhld	20/10/2017	1508504915	testRound	2	ef	48	3	1	NA	NA	NA	3	1	1.088271482	0.167862941	NA
WHD5	F	inhb_withhld	20/10/2017	1508504915	testRound	2	ef	49	3	1	NA	NA	NA	3	1	1.095734274	0.17590051	NA
WHD5	F	inhb_withhld	20/10/2017	1508504915	testRound	2	ef	50	1	1	NA	NA	NA	0	1	NA	NA	NA
WHD5	F	inhb_withhld	20/10/2017	1508504915	testRound	2	ef	51	1	1	NA	NA	NA	0	1	NA	NA	NA
WHD5	F	inhb_withhld	20/10/2017	1508504915	testRound	2	ef	52	2	1	NA	NA	NA	2	1	0.9661177	0.176089108	NA
WHD5	F	inhb_withhld	20/10/2017	1508504915	testRound	2	ef	53	3	1	NA	NA	NA	3	1	1.021574964	0.192019268	NA
WHD5	F	inhb_withhld	20/10/2017	1508504915	testRound	2	ef	54	2	1	NA	NA	NA	2	1	1.013094125	0.168038069	NA
WHD5	F	inhb_withhld	20/10/2017	1508504915	testRound	2	ef	55	3	1	NA	NA	NA	3	1	0.900643544	0.191930101	NA
WHD5	F	inhb_withhld	20/10/2017	1508504915	testRound	2	ef	56	2	1	NA	NA	NA	2	1	1.076074803	0.175949263	NA
WHD5	F	inhb_withhld	20/10/2017	1508504915	testRound	2	ef	57	2	1	NA	NA	NA	2	1	0.979537703	0.191925289	NA
WHD5	F	inhb_withhld	20/10/2017	1508504915	testRound	2	ef	58	2	1	NA	NA	NA	2	1	0.851061059	0.191965383	NA
WHD5	F	inhb_withhld	20/10/2017	1508504915	testRound	2	ef	59	3	1	NA	NA	NA	3	1	1.058495369	0.183995171	NA
WHD5	F	inhb_withhld	20/10/2017	1508504915	testRound	2	ef	60	1	1	NA	NA	NA	1	0	0.769990961	NA	NA
WHD5	F	inhb_withhld	20/10/2017	1508504915	testRound	2	ef	61	2	1	NA	NA	NA	2	1	0.993403222	0.175913019	NA
WHD5	F	inhb_withhld	20/10/2017	1508504915	testRound	2	ef	62	3	1	NA	NA	NA	3	1	1.056826208	0.183901834	NA
WHD5	F	inhb_withhld	20/10/2017	1508504915	testRound	2	ef	63	1	1	NA	NA	NA	0	1	NA	NA	NA
WHD5	F	inhb_withhld	20/10/2017	1508504915	testRound	2	ef	64	2	1	NA	NA	NA	2	1	1.287752579	0.16805154	NA
WHD5	F	inhb_withhld	20/10/2017	1508504915	testRound	2	ef	65	1	1	NA	NA	NA	0	1	NA	NA	NA
WHD5	F	inhb_withhld	20/10/2017	1508504915	testRound	2	ef	66	2	1	NA	NA	NA	2	1	1.133744572	0.175935471	NA
WHD5	F	inhb_withhld	20/10/2017	1508504915	testRound	2	ef	67	1	1	NA	NA	NA	0	1	NA	NA	NA
WHD5	F	inhb_withhld	20/10/2017	1508504915	testRound	2	ef	68	2	1	NA	NA	NA	2	1	0.973771335	0.167907525	NA
WHD5	F	inhb_withhld	20/10/2017	1508504915	testRound	2	ef	69	3	1	NA	NA	NA	3	1	1.061174558	0.192040437	NA
WHD5	F	inhb_withhld	20/10/2017	1508504915	testRound	2	ef	70	2	1	NA	NA	NA	2	1	1.164595825	0.191993287	NA
WHD5	F	inhb_withhld	20/10/2017	1508504915	testRound	2	ef	71	2	1	NA	NA	NA	2	1	1.116231532	0.183890928	NA
WHD5	F	inhb_withhld	20/10/2017	1508504915	testRound	2	ef	72	2	1	NA	NA	NA	2	1	1.155599548	0.191948704	NA
WHD5	F	inhb_withhld	20/10/2017	1508504915	testRound	2	ef	73	2	1	NA	NA	NA	2	1	1.115090319	0.167926449	NA
WHD5	F	inhb_withhld	20/10/2017	1508504915	testRound	2	ef	74	3	1	NA	NA	NA	3	1	1.042584775	0.184040717	NA
WHD5	F	inhb_withhld	20/10/2017	1508504915	testRound	2	ef	75	3	1	NA	NA	NA	3	1	1.018039704	0.207958088	NA
WHD5	F	inhb_withhld	20/10/2017	1508504915	testRound	2	ef	76	2	1	NA	NA	NA	2	1	0.99351003	0.200025403	NA
WHD5	F	inhb_withhld	20/10/2017	1508504915	testRound	2	ef	77	2	1	NA	NA	NA	2	1	0.889002077	0.1839477	NA
WHD5	F	inhb_withhld	20/10/2017	1508504915	testRound	2	ef	78	3	1	NA	NA	NA	3	1	1.024424149	0.208023199	NA
WHD5	F	inhb_withhld	20/10/2017	1508504915	testRound	2	ef	79	1	1	NA	NA	NA	1	0	0.919984514	NA	NA
WHD5	F	inhb_withhld	20/10/2017	1508504915	testRound	2	ef	80	2	1	NA	NA	NA	2	1	1.319388376	0.167937355	NA
WHD5	F	inhb_withhld	20/10/2017	1508504915	testRound	2	ef	81	1	1	NA	NA	NA	0	1	NA	NA	NA
WHD5	F	inhb_withhld	20/10/2017	1508504915	testRound	2	ef	82	2	1	NA	NA	NA	2	1	1.022364961	0.183970794	NA
WHD5	F	inhb_withhld	20/10/2017	1508504915	testRound	2	ef	83	3	1	NA	NA	NA	2	0	1.221864662	0.175843417	NA
WHD5	F	inhb_withhld	20/10/2017	1508504915	testRound	2	ef	84	1	1	NA	NA	NA	0	1	NA	NA	NA
WHD5	F	inhb_withhld	20/10/2017	1508504915	testRound	2	ef	85	2	1	NA	NA	NA	2	1	1.020758666	0.167976806	NA
WHD5	F	inhb_withhld	20/10/2017	1508504915	testRound	2	ef	86	3	1	NA	NA	NA	3	1	1.132292235	0.208084782	NA
WHD5	F	inhb_withhld	20/10/2017	1508504915	testRound	2	ef	87	3	1	NA	NA	NA	3	1	1.123747247	0.191914063	NA
WHD5	F	inhb_withhld	20/10/2017	1508504915	testRound	2	ef	88	3	1	NA	NA	NA	3	1	1.011150727	0.183940644	NA
WHD5	F	inhb_withhld	20/10/2017	1508504915	testRound	2	ef	89	2	1	NA	NA	NA	2	1	1.41064536	0.183859495	NA
WHD5	F	inhb_withhld	20/10/2017	1508504915	testRound	2	ef	90	3	1	NA	NA	NA	3	1	1.18614513	0.183940965	NA
WHD5	F	inhb_withhld	20/10/2017	1508504915	testRound	2	ef	91	3	1	NA	NA	NA	3	1	1.073704171	0.207869241	NA
WHD5	F	inhb_withhld	20/10/2017	1508504915	testRound	2	ef	92	1	1	NA	NA	NA	1	0	1.214401549	NA	NA
WHD5	F	inhb_withhld	20/10/2017	1508504915	testRound	2	ef	93	3	1	NA	NA	NA	3	1	1.232521761	0.18397753	NA
WHD5	F	inhb_withhld	20/10/2017	1508504915	testRound	2	ef	94	3	1	NA	NA	NA	3	1	0.952098864	0.183888042	NA
WHD5	F	inhb_withhld	20/10/2017	1508504915	testRound	2	ef	95	2	1	NA	NA	NA	2	1	1.343503968	0.167959807	NA
WHD5	F	inhb_withhld	20/10/2017	1508504915	testRound	2	ef	96	1	1	NA	NA	NA	1	0	1.110997603	NA	NA
WHD5	F	inhb_withhld	20/10/2017	1508504915	testRound	2	ef	97	1	1	NA	NA	NA	0	1	NA	NA	NA
WHD5	F	inhb_withhld	20/10/2017	1508504915	testRound	2	ef	98	3	1	NA	NA	NA	3	1	1.589802081	0.183992605	NA
WHD5	F	inhb_withhld	20/10/2017	1508504915	testRound	2	ef	99	2	1	NA	NA	NA	2	1	1.021373857	0.191976929	NA
WHD5	F	inhb_withhld	20/10/2017	1508504915	testRound	2	ef	100	2	1	NA	NA	NA	2	1	1.444818897	0.167987391	NA
WHD5	F	inhb_withhld	20/10/2017	1508504915	testRound	2	ef	101	2	1	NA	NA	NA	2	1	0.924446088	0.183966624	NA
WHD7	F	inhb_withhld	24/10/2017	1508853796	practise	-1	c	0	3	2	NA	NA	NA	3	1	NA	NA	NA
WHD7	F	inhb_withhld	24/10/2017	1508853796	practise	-1	c	1	2	2	NA	NA	NA	2	1	NA	NA	NA
WHD7	F	inhb_withhld	24/10/2017	1508853796	practise	-1	c	2	1	2	NA	NA	NA	1	1	NA	NA	NA
WHD7	F	inhb_withhld	24/10/2017	1508853796	practise	-1	c	3	2	2	NA	NA	NA	2	1	NA	NA	NA
WHD7	F	inhb_withhld	24/10/2017	1508853796	practise	-1	ef	0	2	2	NA	NA	NA	0	1	NA	NA	NA
WHD7	F	inhb_withhld	24/10/2017	1508853796	practise	-1	ef	1	1	2	NA	NA	NA	1	1	NA	NA	NA
WHD7	F	inhb_withhld	24/10/2017	1508853796	practise	-1	ef	2	1	2	NA	NA	NA	1	1	NA	NA	NA
WHD7	F	inhb_withhld	24/10/2017	1508853796	practise	-1	ef	3	3	2	NA	NA	NA	3	1	NA	NA	NA
WHD7	F	inhb_withhld	24/10/2017	1508853796	trainingRound	1	c	0	2	2	NA	NA	NA	2	1	0.984936628	0.223957764	NA
WHD7	F	inhb_withhld	24/10/2017	1508853796	trainingRound	1	c	1	1	2	NA	NA	NA	0	0	NA	NA	NA
WHD7	F	inhb_withhld	24/10/2017	1508853796	trainingRound	1	c	2	1	2	NA	NA	NA	1	1	1.177111616	NA	NA
WHD7	F	inhb_withhld	24/10/2017	1508853796	trainingRound	1	c	3	1	2	NA	NA	NA	1	1	2.360414345	NA	NA
WHD7	F	inhb_withhld	24/10/2017	1508853796	trainingRound	1	c	4	1	2	NA	NA	NA	1	1	0.96010867	NA	NA
WHD7	F	inhb_withhld	24/10/2017	1508853796	trainingRound	1	c	5	3	2	NA	NA	NA	3	1	1.05581367	0.239770407	NA
WHD7	F	inhb_withhld	24/10/2017	1508853796	trainingRound	1	c	6	1	2	NA	NA	NA	1	1	0.839186001	NA	NA
WHD7	F	inhb_withhld	24/10/2017	1508853796	trainingRound	1	c	7	3	2	NA	NA	NA	3	1	1.030663679	0.263898168	NA
WHD7	F	inhb_withhld	24/10/2017	1508853796	trainingRound	1	c	8	1	2	NA	NA	NA	1	1	0.822178565	NA	NA
WHD7	F	inhb_withhld	24/10/2017	1508853796	trainingRound	1	c	9	3	2	NA	NA	NA	3	1	1.029729015	0.255917593	NA
WHD7	F	inhb_withhld	24/10/2017	1508853796	trainingRound	1	c	10	2	2	NA	NA	NA	2	1	0.917196198	0.23994714	NA
WHD7	F	inhb_withhld	24/10/2017	1508853796	trainingRound	1	c	11	3	2	NA	NA	NA	3	1	0.972713816	0.327970504	NA
WHD7	F	inhb_withhld	24/10/2017	1508853796	trainingRound	1	c	12	2	2	NA	NA	NA	2	1	1.412133964	0.216061545	NA
WHD7	F	inhb_withhld	24/10/2017	1508853796	trainingRound	1	c	13	3	2	NA	NA	NA	3	1	1.27567161	0.215896359	NA
WHD7	F	inhb_withhld	24/10/2017	1508853796	trainingRound	1	c	14	3	2	NA	NA	NA	3	1	0.97132112	0.223865067	NA
WHD7	F	inhb_withhld	24/10/2017	1508853796	trainingRound	1	c	15	1	2	NA	NA	NA	1	1	0.794830476	NA	NA
WHD7	F	inhb_withhld	24/10/2017	1508853796	trainingRound	1	c	16	2	2	NA	NA	NA	2	1	0.874252934	0.223948783	NA
WHD7	F	inhb_withhld	24/10/2017	1508853796	trainingRound	1	c	17	2	2	NA	NA	NA	2	1	0.88975862	0.207882426	NA
WHD7	F	inhb_withhld	24/10/2017	1508853796	trainingRound	2	ef	0	3	2	NA	NA	NA	3	1	1.213277758	0.21596083	NA
WHD7	F	inhb_withhld	24/10/2017	1508853796	trainingRound	2	ef	1	1	2	NA	NA	NA	1	1	0.8369183	NA	NA
WHD7	F	inhb_withhld	24/10/2017	1508853796	trainingRound	2	ef	2	3	2	NA	NA	NA	3	1	1.020459667	0.223923764	NA
WHD7	F	inhb_withhld	24/10/2017	1508853796	trainingRound	2	ef	3	2	2	NA	NA	NA	0	1	NA	NA	NA
WHD7	F	inhb_withhld	24/10/2017	1508853796	trainingRound	2	ef	4	3	2	NA	NA	NA	3	1	1.139475478	0.223863463	NA
WHD7	F	inhb_withhld	24/10/2017	1508853796	trainingRound	2	ef	5	3	2	NA	NA	NA	3	1	1.31489546	0.223862822	NA
WHD7	F	inhb_withhld	24/10/2017	1508853796	trainingRound	2	ef	6	3	2	NA	NA	NA	3	1	1.402304908	0.216087847	NA
WHD7	F	inhb_withhld	24/10/2017	1508853796	trainingRound	2	ef	7	1	2	NA	NA	NA	1	1	1.225900224	NA	NA
WHD7	F	inhb_withhld	24/10/2017	1508853796	trainingRound	2	ef	8	3	2	NA	NA	NA	3	1	1.089455511	0.231953735	NA
WHD7	F	inhb_withhld	24/10/2017	1508853796	trainingRound	2	ef	9	2	2	NA	NA	NA	1	0	1.304948688	NA	NA
WHD7	F	inhb_withhld	24/10/2017	1508853796	trainingRound	2	ef	10	3	2	NA	NA	NA	3	1	1.392420683	0.263862886	NA
WHD7	F	inhb_withhld	24/10/2017	1508853796	trainingRound	2	ef	11	1	2	NA	NA	NA	1	1	1.072085948	NA	NA
WHD7	F	inhb_withhld	24/10/2017	1508853796	trainingRound	2	ef	12	2	2	NA	NA	NA	0	1	NA	NA	NA
WHD7	F	inhb_withhld	24/10/2017	1508853796	trainingRound	2	ef	13	2	2	NA	NA	NA	0	1	NA	NA	NA
WHD7	F	inhb_withhld	24/10/2017	1508853796	trainingRound	2	ef	14	1	2	NA	NA	NA	1	1	1.118530517	NA	NA
WHD7	F	inhb_withhld	24/10/2017	1508853796	trainingRound	2	ef	15	1	2	NA	NA	NA	1	1	0.742084457	NA	NA
WHD7	F	inhb_withhld	24/10/2017	1508853796	trainingRound	2	ef	16	1	2	NA	NA	NA	1	1	0.901607758	NA	NA
WHD7	F	inhb_withhld	24/10/2017	1508853796	testRound	1	c	0	1	2	NA	NA	NA	1	1	0.888273227	NA	NA
WHD7	F	inhb_withhld	24/10/2017	1508853796	testRound	1	c	1	3	2	NA	NA	NA	3	1	0.967691836	0.239893254	NA
WHD7	F	inhb_withhld	24/10/2017	1508853796	testRound	1	c	2	3	2	NA	NA	NA	3	1	1.319132244	0.248286956	NA
WHD7	F	inhb_withhld	24/10/2017	1508853796	testRound	1	c	3	3	2	NA	NA	NA	3	1	1.030758621	0.239850595	NA
WHD7	F	inhb_withhld	24/10/2017	1508853796	testRound	1	c	4	2	2	NA	NA	NA	2	1	1.190162925	0.256008044	NA
WHD7	F	inhb_withhld	24/10/2017	1508853796	testRound	1	c	5	2	2	NA	NA	NA	2	1	1.085741229	0.22396899	NA
WHD7	F	inhb_withhld	24/10/2017	1508853796	testRound	1	c	6	3	2	NA	NA	NA	3	1	1.013203023	0.351988889	NA
WHD7	F	inhb_withhld	24/10/2017	1508853796	testRound	1	c	7	2	2	NA	NA	NA	2	1	0.884836714	0.223869557	NA
WHD7	F	inhb_withhld	24/10/2017	1508853796	testRound	1	c	8	3	2	NA	NA	NA	3	1	1.044321847	0.255822651	NA
WHD7	F	inhb_withhld	24/10/2017	1508853796	testRound	1	c	9	1	2	NA	NA	NA	1	1	0.771778189	NA	NA
WHD7	F	inhb_withhld	24/10/2017	1508853796	testRound	1	c	10	2	2	NA	NA	NA	2	1	0.835321608	0.231927754	NA
WHD7	F	inhb_withhld	24/10/2017	1508853796	testRound	1	c	11	2	2	NA	NA	NA	2	1	1.074799491	0.231882529	NA
WHD7	F	inhb_withhld	24/10/2017	1508853796	testRound	1	c	12	1	2	NA	NA	NA	1	1	0.78635787	NA	NA
WHD7	F	inhb_withhld	24/10/2017	1508853796	testRound	1	c	13	3	2	NA	NA	NA	3	1	1.385778596	0.27194129	NA
WHD7	F	inhb_withhld	24/10/2017	1508853796	testRound	1	c	14	3	2	NA	NA	NA	3	1	0.969300717	0.256009969	NA
WHD7	F	inhb_withhld	24/10/2017	1508853796	testRound	1	c	15	3	2	NA	NA	NA	3	1	1.288803427	0.176068538	NA
WHD7	F	inhb_withhld	24/10/2017	1508853796	testRound	1	c	16	3	2	NA	NA	NA	3	1	1.104353376	0.231919094	NA
WHD7	F	inhb_withhld	24/10/2017	1508853796	testRound	1	c	17	2	2	NA	NA	NA	2	1	0.871916592	0.239976649	NA
WHD7	F	inhb_withhld	24/10/2017	1508853796	testRound	1	c	18	1	2	NA	NA	NA	1	1	0.719472559	NA	NA
WHD7	F	inhb_withhld	24/10/2017	1508853796	testRound	1	c	19	2	2	NA	NA	NA	2	1	0.846881751	0.216051602	NA
WHD7	F	inhb_withhld	24/10/2017	1508853796	testRound	1	c	20	3	2	NA	NA	NA	3	1	1.118468933	0.231898566	NA
WHD7	F	inhb_withhld	24/10/2017	1508853796	testRound	1	c	21	1	2	NA	NA	NA	1	1	0.806021436	NA	NA
WHD7	F	inhb_withhld	24/10/2017	1508853796	testRound	1	c	22	3	2	NA	NA	NA	3	1	1.157553256	0.319826667	NA
WHD7	F	inhb_withhld	24/10/2017	1508853796	testRound	1	c	23	3	2	NA	NA	NA	3	1	1.188825078	0.407945614	NA
WHD7	F	inhb_withhld	24/10/2017	1508853796	testRound	1	c	24	1	2	NA	NA	NA	1	1	0.684473946	NA	NA
WHD7	F	inhb_withhld	24/10/2017	1508853796	testRound	1	c	25	2	2	NA	NA	NA	2	1	1.083953049	0.223898425	NA
WHD7	F	inhb_withhld	24/10/2017	1508853796	testRound	1	c	26	3	2	NA	NA	NA	3	1	1.03557083	0.239879462	NA
WHD7	F	inhb_withhld	24/10/2017	1508853796	testRound	1	c	27	2	2	NA	NA	NA	2	1	1.019049009	0.255914385	NA
WHD7	F	inhb_withhld	24/10/2017	1508853796	testRound	1	c	28	1	2	NA	NA	NA	1	1	1.146497011	NA	NA
WHD7	F	inhb_withhld	24/10/2017	1508853796	testRound	1	c	29	3	2	NA	NA	NA	3	1	1.026098768	0.263817981	NA
WHD7	F	inhb_withhld	24/10/2017	1508853796	testRound	1	c	30	2	2	NA	NA	NA	2	1	0.825573701	0.255944857	NA
WHD7	F	inhb_withhld	24/10/2017	1508853796	testRound	1	c	31	1	2	NA	NA	NA	1	1	0.969009156	NA	NA
WHD7	F	inhb_withhld	24/10/2017	1508853796	testRound	1	c	32	3	2	NA	NA	NA	3	1	1.136508542	0.24801913	NA
WHD7	F	inhb_withhld	24/10/2017	1508853796	testRound	1	c	33	1	2	NA	NA	NA	1	1	0.952172679	NA	NA
WHD7	F	inhb_withhld	24/10/2017	1508853796	testRound	1	c	34	3	2	NA	NA	NA	3	1	0.9516258	0.24789949	NA
WHD7	F	inhb_withhld	24/10/2017	1508853796	testRound	1	c	35	2	2	NA	NA	NA	2	1	0.919052698	0.216049357	NA
WHD7	F	inhb_withhld	24/10/2017	1508853796	testRound	1	c	36	3	2	NA	NA	NA	3	1	1.038595822	0.231924868	NA
WHD7	F	inhb_withhld	24/10/2017	1508853796	testRound	1	c	37	2	2	NA	NA	NA	2	1	1.110114043	0.215911755	NA
WHD7	F	inhb_withhld	24/10/2017	1508853796	testRound	1	c	38	3	2	NA	NA	NA	3	1	1.077727295	0.263821509	NA
WHD7	F	inhb_withhld	24/10/2017	1508853796	testRound	1	c	39	1	2	NA	NA	NA	1	1	0.997130893	NA	NA
WHD7	F	inhb_withhld	24/10/2017	1508853796	testRound	1	c	40	1	2	NA	NA	NA	1	1	0.804684871	NA	NA
WHD7	F	inhb_withhld	24/10/2017	1508853796	testRound	1	c	41	3	2	NA	NA	NA	3	1	1.260208584	0.215830926	NA
WHD7	F	inhb_withhld	24/10/2017	1508853796	testRound	1	c	42	1	2	NA	NA	NA	1	1	0.963663861	NA	NA
WHD7	F	inhb_withhld	24/10/2017	1508853796	testRound	1	c	43	3	2	NA	NA	NA	3	1	0.955362215	0.247781775	NA
WHD7	F	inhb_withhld	24/10/2017	1508853796	testRound	1	c	44	2	2	NA	NA	NA	2	1	0.842661646	0.199936171	NA
WHD7	F	inhb_withhld	24/10/2017	1508853796	testRound	1	c	45	1	2	NA	NA	NA	1	1	0.642340255	NA	NA
WHD7	F	inhb_withhld	24/10/2017	1508853796	testRound	1	c	46	3	2	NA	NA	NA	3	1	0.9776694	0.247984809	NA
WHD7	F	inhb_withhld	24/10/2017	1508853796	testRound	1	c	47	2	2	NA	NA	NA	2	1	0.929339785	0.231848208	NA
WHD7	F	inhb_withhld	24/10/2017	1508853796	testRound	1	c	48	1	2	NA	NA	NA	1	1	0.664829305	NA	NA
WHD7	F	inhb_withhld	24/10/2017	1508853796	testRound	1	c	49	3	2	NA	NA	NA	3	1	0.9442848	0.255883914	NA
WHD7	F	inhb_withhld	24/10/2017	1508853796	testRound	1	c	50	1	2	NA	NA	NA	1	1	0.719826667	NA	NA
WHD7	F	inhb_withhld	24/10/2017	1508853796	testRound	1	c	51	1	2	NA	NA	NA	1	1	0.719346825	NA	NA
WHD7	F	inhb_withhld	24/10/2017	1508853796	testRound	1	c	52	3	2	NA	NA	NA	3	1	1.142765408	0.239965423	NA
WHD7	F	inhb_withhld	24/10/2017	1508853796	testRound	1	c	53	1	2	NA	NA	NA	1	1	0.630386552	NA	NA
WHD7	F	inhb_withhld	24/10/2017	1508853796	testRound	1	c	54	1	2	NA	NA	NA	1	1	0.861874558	NA	NA
WHD7	F	inhb_withhld	24/10/2017	1508853796	testRound	1	c	55	3	2	NA	NA	NA	3	1	1.045253946	0.215982	NA
WHD7	F	inhb_withhld	24/10/2017	1508853796	testRound	1	c	56	3	2	NA	NA	NA	3	1	1.516785317	0.215930038	NA
WHD7	F	inhb_withhld	24/10/2017	1508853796	testRound	1	c	57	1	2	NA	NA	NA	1	1	0.772397236	NA	NA
WHD7	F	inhb_withhld	24/10/2017	1508853796	testRound	1	c	58	1	2	NA	NA	NA	1	1	0.771906809	NA	NA
WHD7	F	inhb_withhld	24/10/2017	1508853796	testRound	1	c	59	2	2	NA	NA	NA	2	1	0.747366885	0.232009225	NA
WHD7	F	inhb_withhld	24/10/2017	1508853796	testRound	1	c	60	3	2	NA	NA	NA	3	1	0.970831335	0.247966527	NA
WHD7	F	inhb_withhld	24/10/2017	1508853796	testRound	1	c	61	1	2	NA	NA	NA	1	1	0.650467413	NA	NA
WHD7	F	inhb_withhld	24/10/2017	1508853796	testRound	1	c	62	1	2	NA	NA	NA	1	1	0.65792677	NA	NA
WHD7	F	inhb_withhld	24/10/2017	1508853796	testRound	1	c	63	2	2	NA	NA	NA	2	1	0.809399252	0.223938839	NA
WHD7	F	inhb_withhld	24/10/2017	1508853796	testRound	1	c	64	3	2	NA	NA	NA	3	1	1.136858801	0.231979074	NA
WHD7	F	inhb_withhld	24/10/2017	1508853796	testRound	1	c	65	3	2	NA	NA	NA	3	1	1.128512892	0.223864746	NA
WHD7	F	inhb_withhld	24/10/2017	1508853796	testRound	1	c	66	1	2	NA	NA	NA	1	1	0.991920634	NA	NA
WHD7	F	inhb_withhld	24/10/2017	1508853796	testRound	1	c	67	3	2	NA	NA	NA	3	1	0.943494793	0.207883388	NA
WHD7	F	inhb_withhld	24/10/2017	1508853796	testRound	1	c	68	1	2	NA	NA	NA	1	1	0.815030976	NA	NA
WHD7	F	inhb_withhld	24/10/2017	1508853796	testRound	1	c	69	1	2	NA	NA	NA	1	1	0.622535238	NA	NA
WHD7	F	inhb_withhld	24/10/2017	1508853796	testRound	1	c	70	1	2	NA	NA	NA	1	1	0.630014161	NA	NA
WHD7	F	inhb_withhld	24/10/2017	1508853796	testRound	1	c	71	3	2	NA	NA	NA	3	1	1.053560403	0.223894576	NA
WHD7	F	inhb_withhld	24/10/2017	1508853796	testRound	1	c	72	3	2	NA	NA	NA	3	1	1.012973687	0.383981435	NA
WHD7	F	inhb_withhld	24/10/2017	1508853796	testRound	1	c	73	3	2	NA	NA	NA	3	1	0.948603375	0.231842756	NA
WHD7	F	inhb_withhld	24/10/2017	1508853796	testRound	1	c	74	1	2	NA	NA	NA	1	1	0.772132938	NA	NA
WHD7	F	inhb_withhld	24/10/2017	1508853796	testRound	1	c	75	1	2	NA	NA	NA	1	1	0.923569496	NA	NA
WHD7	F	inhb_withhld	24/10/2017	1508853796	testRound	1	c	76	1	2	NA	NA	NA	1	1	0.827062301	NA	NA
WHD7	F	inhb_withhld	24/10/2017	1508853796	testRound	1	c	77	3	2	NA	NA	NA	3	1	0.978564613	0.207958764	NA
WHD7	F	inhb_withhld	24/10/2017	1508853796	testRound	1	c	78	3	2	NA	NA	NA	3	1	1.130038057	0.239976649	NA
WHD7	F	inhb_withhld	24/10/2017	1508853796	testRound	1	c	79	1	2	NA	NA	NA	1	1	0.681589764	NA	NA
WHD7	F	inhb_withhld	24/10/2017	1508853796	testRound	1	c	80	1	2	NA	NA	NA	1	1	0.83317932	NA	NA
WHD7	F	inhb_withhld	24/10/2017	1508853796	testRound	1	c	81	1	2	NA	NA	NA	1	1	0.6727329	NA	NA
WHD7	F	inhb_withhld	24/10/2017	1508853796	testRound	1	c	82	3	2	NA	NA	NA	3	1	1.008157629	0.247907188	NA
WHD7	F	inhb_withhld	24/10/2017	1508853796	testRound	1	c	83	3	2	NA	NA	NA	3	1	0.983647214	0.279932771	NA
WHD7	F	inhb_withhld	24/10/2017	1508853796	testRound	1	c	84	3	2	NA	NA	NA	3	1	0.975224004	0.247889867	NA
WHD7	F	inhb_withhld	24/10/2017	1508853796	testRound	1	c	85	1	2	NA	NA	NA	1	1	0.790707237	NA	NA
WHD7	F	inhb_withhld	24/10/2017	1508853796	testRound	1	c	86	1	2	NA	NA	NA	1	1	0.654181054	NA	NA
WHD7	F	inhb_withhld	24/10/2017	1508853796	testRound	1	c	87	3	2	NA	NA	NA	3	1	1.061656127	0.239983064	NA
WHD7	F	inhb_withhld	24/10/2017	1508853796	testRound	1	c	88	1	2	NA	NA	NA	1	1	0.717235329	NA	NA
WHD7	F	inhb_withhld	24/10/2017	1508853796	testRound	1	c	89	3	2	NA	NA	NA	3	1	1.020705682	0.288007326	NA
WHD7	F	inhb_withhld	24/10/2017	1508853796	testRound	1	c	90	1	2	NA	NA	NA	1	1	0.700300382	NA	NA
WHD7	F	inhb_withhld	24/10/2017	1508853796	testRound	1	c	91	1	2	NA	NA	NA	1	1	0.95579651	NA	NA
WHD7	F	inhb_withhld	24/10/2017	1508853796	testRound	1	c	92	2	2	NA	NA	NA	2	1	0.891310728	0.215879039	NA
WHD7	F	inhb_withhld	24/10/2017	1508853796	testRound	1	c	93	3	2	NA	NA	NA	3	1	1.042766852	0.271899272	NA
WHD7	F	inhb_withhld	24/10/2017	1508853796	testRound	1	c	94	1	2	NA	NA	NA	1	1	0.922254422	NA	NA
WHD7	F	inhb_withhld	24/10/2017	1508853796	testRound	1	c	95	3	2	NA	NA	NA	3	1	1.297653555	0.256072194	NA
WHD7	F	inhb_withhld	24/10/2017	1508853796	testRound	1	c	96	3	2	NA	NA	NA	3	1	0.95334085	0.247966527	NA
WHD7	F	inhb_withhld	24/10/2017	1508853796	testRound	1	c	97	1	2	NA	NA	NA	1	1	0.832859532	NA	NA
WHD7	F	inhb_withhld	24/10/2017	1508853796	testRound	1	c	98	2	2	NA	NA	NA	2	1	0.840386247	0.239937518	NA
WHD7	F	inhb_withhld	24/10/2017	1508853796	testRound	1	c	99	1	2	NA	NA	NA	1	1	0.63996831	NA	NA
WHD7	F	inhb_withhld	24/10/2017	1508853796	testRound	1	c	100	3	2	NA	NA	NA	3	1	1.071339243	0.255829387	NA
WHD7	F	inhb_withhld	24/10/2017	1508853796	testRound	1	c	101	3	2	NA	NA	NA	3	1	0.998918432	0.263832735	NA
WHD7	F	inhb_withhld	24/10/2017	1508853796	testRound	1	c	102	1	2	NA	NA	NA	1	1	0.790377186	NA	NA
WHD7	F	inhb_withhld	24/10/2017	1508853796	testRound	2	ef	0	3	2	NA	NA	NA	3	1	0.980016968	0.24785234	NA
WHD7	F	inhb_withhld	24/10/2017	1508853796	testRound	2	ef	1	3	2	NA	NA	NA	3	1	1.010969322	0.22395199	NA
WHD7	F	inhb_withhld	24/10/2017	1508853796	testRound	2	ef	2	3	2	NA	NA	NA	3	1	0.970550359	0.38385089	NA
WHD7	F	inhb_withhld	24/10/2017	1508853796	testRound	2	ef	3	1	2	NA	NA	NA	1	1	0.882001286	NA	NA
WHD7	F	inhb_withhld	24/10/2017	1508853796	testRound	2	ef	4	2	2	NA	NA	NA	0	1	NA	NA	NA
WHD7	F	inhb_withhld	24/10/2017	1508853796	testRound	2	ef	5	3	2	NA	NA	NA	3	1	1.056870541	0.215996113	NA
WHD7	F	inhb_withhld	24/10/2017	1508853796	testRound	2	ef	6	2	2	NA	NA	NA	0	1	NA	NA	NA
WHD7	F	inhb_withhld	24/10/2017	1508853796	testRound	2	ef	7	2	2	NA	NA	NA	0	1	NA	NA	NA
WHD7	F	inhb_withhld	24/10/2017	1508853796	testRound	2	ef	8	3	2	NA	NA	NA	3	1	0.991601167	0.231955018	NA
WHD7	F	inhb_withhld	24/10/2017	1508853796	testRound	2	ef	9	2	2	NA	NA	NA	0	1	NA	NA	NA
WHD7	F	inhb_withhld	24/10/2017	1508853796	testRound	2	ef	10	1	2	NA	NA	NA	1	1	0.934602326	NA	NA
WHD7	F	inhb_withhld	24/10/2017	1508853796	testRound	2	ef	11	3	2	NA	NA	NA	3	1	0.998098275	0.22390933	NA
WHD7	F	inhb_withhld	24/10/2017	1508853796	testRound	2	ef	12	2	2	NA	NA	NA	0	1	NA	NA	NA
WHD7	F	inhb_withhld	24/10/2017	1508853796	testRound	2	ef	13	1	2	NA	NA	NA	1	1	1.061089042	NA	NA
WHD7	F	inhb_withhld	24/10/2017	1508853796	testRound	2	ef	14	1	2	NA	NA	NA	1	1	1.484616038	NA	NA
WHD7	F	inhb_withhld	24/10/2017	1508853796	testRound	2	ef	15	2	2	NA	NA	NA	0	1	NA	NA	NA
WHD7	F	inhb_withhld	24/10/2017	1508853796	testRound	2	ef	16	3	2	NA	NA	NA	3	1	0.995643576	0.223936273	NA
WHD7	F	inhb_withhld	24/10/2017	1508853796	testRound	2	ef	17	3	2	NA	NA	NA	3	1	1.011107244	0.24796813	NA
WHD7	F	inhb_withhld	24/10/2017	1508853796	testRound	2	ef	18	3	2	NA	NA	NA	3	1	0.978621706	0.199979151	NA
WHD7	F	inhb_withhld	24/10/2017	1508853796	testRound	2	ef	19	3	2	NA	NA	NA	3	1	0.898152321	0.215913038	NA
WHD7	F	inhb_withhld	24/10/2017	1508853796	testRound	2	ef	20	1	2	NA	NA	NA	1	1	0.953668335	NA	NA
WHD7	F	inhb_withhld	24/10/2017	1508853796	testRound	2	ef	21	2	2	NA	NA	NA	1	0	1.233206263	NA	NA
WHD7	F	inhb_withhld	24/10/2017	1508853796	testRound	2	ef	22	3	2	NA	NA	NA	3	1	1.272564507	0.216001245	NA
WHD7	F	inhb_withhld	24/10/2017	1508853796	testRound	2	ef	23	3	2	NA	NA	NA	3	1	0.984173243	0.239983385	NA
WHD7	F	inhb_withhld	24/10/2017	1508853796	testRound	2	ef	24	3	2	NA	NA	NA	3	1	0.967736421	0.231955018	NA
WHD7	F	inhb_withhld	24/10/2017	1508853796	testRound	2	ef	25	3	2	NA	NA	NA	3	1	1.087286922	0.223853199	NA
WHD7	F	inhb_withhld	24/10/2017	1508853796	testRound	2	ef	26	2	2	NA	NA	NA	0	1	NA	NA	NA
WHD7	F	inhb_withhld	24/10/2017	1508853796	testRound	2	ef	27	1	2	NA	NA	NA	1	1	0.686382408	NA	NA
WHD7	F	inhb_withhld	24/10/2017	1508853796	testRound	2	ef	28	3	2	NA	NA	NA	3	1	1.173717442	0.248021696	NA
WHD7	F	inhb_withhld	24/10/2017	1508853796	testRound	2	ef	29	2	2	NA	NA	NA	0	1	NA	NA	NA
WHD7	F	inhb_withhld	24/10/2017	1508853796	testRound	2	ef	30	1	2	NA	NA	NA	1	1	0.82882001	NA	NA
WHD7	F	inhb_withhld	24/10/2017	1508853796	testRound	2	ef	31	3	2	NA	NA	NA	3	1	1.116242929	0.255940366	NA
WHD7	F	inhb_withhld	24/10/2017	1508853796	testRound	2	ef	32	1	2	NA	NA	NA	1	1	0.883756429	NA	NA
WHD7	F	inhb_withhld	24/10/2017	1508853796	testRound	2	ef	33	1	2	NA	NA	NA	1	1	1.251290457	NA	NA
WHD7	F	inhb_withhld	24/10/2017	1508853796	testRound	2	ef	34	3	2	NA	NA	NA	3	1	0.978900758	0.239909933	NA
WHD7	F	inhb_withhld	24/10/2017	1508853796	testRound	2	ef	35	2	2	NA	NA	NA	0	1	NA	NA	NA
WHD7	F	inhb_withhld	24/10/2017	1508853796	testRound	2	ef	36	3	2	NA	NA	NA	3	1	1.081843477	0.335962947	NA
WHD7	F	inhb_withhld	24/10/2017	1508853796	testRound	2	ef	37	3	2	NA	NA	NA	3	1	0.937576639	0.239790935	NA
WHD7	F	inhb_withhld	24/10/2017	1508853796	testRound	2	ef	38	3	2	NA	NA	NA	3	1	1.12084184	0.239934952	NA
WHD7	F	inhb_withhld	24/10/2017	1508853796	testRound	2	ef	39	3	2	NA	NA	NA	3	1	0.992464625	0.26389881	NA
WHD7	F	inhb_withhld	24/10/2017	1508853796	testRound	2	ef	40	2	2	NA	NA	NA	0	1	NA	NA	NA
WHD7	F	inhb_withhld	24/10/2017	1508853796	testRound	2	ef	41	2	2	NA	NA	NA	0	1	NA	NA	NA
WHD7	F	inhb_withhld	24/10/2017	1508853796	testRound	2	ef	42	1	2	NA	NA	NA	1	1	1.054922627	NA	NA
WHD7	F	inhb_withhld	24/10/2017	1508853796	testRound	2	ef	43	2	2	NA	NA	NA	0	1	NA	NA	NA
WHD7	F	inhb_withhld	24/10/2017	1508853796	testRound	2	ef	44	3	2	NA	NA	NA	3	1	1.069897152	0.279991468	NA
WHD7	F	inhb_withhld	24/10/2017	1508853796	testRound	2	ef	45	1	2	NA	NA	NA	1	1	0.949577172	NA	NA
WHD7	F	inhb_withhld	24/10/2017	1508853796	testRound	2	ef	46	1	2	NA	NA	NA	1	1	1.57283121	NA	NA
WHD7	F	inhb_withhld	24/10/2017	1508853796	testRound	2	ef	47	3	2	NA	NA	NA	3	1	1.060500145	0.22393467	NA
WHD7	F	inhb_withhld	24/10/2017	1508853796	testRound	2	ef	48	1	2	NA	NA	NA	1	1	1.116069083	NA	NA
WHD7	F	inhb_withhld	24/10/2017	1508853796	testRound	2	ef	49	1	2	NA	NA	NA	1	1	1.035474605	NA	NA
WHD7	F	inhb_withhld	24/10/2017	1508853796	testRound	2	ef	50	1	2	NA	NA	NA	1	1	0.914988477	NA	NA
WHD7	F	inhb_withhld	24/10/2017	1508853796	testRound	2	ef	51	3	2	NA	NA	NA	3	1	1.072482716	0.240030215	NA
WHD7	F	inhb_withhld	24/10/2017	1508853796	testRound	2	ef	52	2	2	NA	NA	NA	0	1	NA	NA	NA
WHD7	F	inhb_withhld	24/10/2017	1508853796	testRound	2	ef	53	2	2	NA	NA	NA	0	1	NA	NA	NA
WHD7	F	inhb_withhld	24/10/2017	1508853796	testRound	2	ef	54	3	2	NA	NA	NA	3	1	0.977016995	0.256017667	NA
WHD7	F	inhb_withhld	24/10/2017	1508853796	testRound	2	ef	55	1	2	NA	NA	NA	1	1	1.072584393	NA	NA
WHD7	F	inhb_withhld	24/10/2017	1508853796	testRound	2	ef	56	3	2	NA	NA	NA	3	1	1.008125554	0.383891625	NA
WHD7	F	inhb_withhld	24/10/2017	1508853796	testRound	2	ef	57	3	2	NA	NA	NA	3	1	0.951610084	0.247987375	NA
WHD7	F	inhb_withhld	24/10/2017	1508853796	testRound	2	ef	58	2	2	NA	NA	NA	0	1	NA	NA	NA
WHD7	F	inhb_withhld	24/10/2017	1508853796	testRound	2	ef	59	3	2	NA	NA	NA	3	1	1.15056476	0.272004157	NA
WHD7	F	inhb_withhld	24/10/2017	1508853796	testRound	2	ef	60	1	2	NA	NA	NA	1	1	0.758170058	NA	NA
WHD7	F	inhb_withhld	24/10/2017	1508853796	testRound	2	ef	61	3	2	NA	NA	NA	3	1	1.205717044	0.255853122	NA
WHD7	F	inhb_withhld	24/10/2017	1508853796	testRound	2	ef	62	2	2	NA	NA	NA	0	1	NA	NA	NA
WHD7	F	inhb_withhld	24/10/2017	1508853796	testRound	2	ef	63	2	2	NA	NA	NA	0	1	NA	NA	NA
WHD7	F	inhb_withhld	24/10/2017	1508853796	testRound	2	ef	64	1	2	NA	NA	NA	1	1	1.236094615	NA	NA
WHD7	F	inhb_withhld	24/10/2017	1508853796	testRound	2	ef	65	3	2	NA	NA	NA	3	1	1.05178409	0.240689676	NA
WHD7	F	inhb_withhld	24/10/2017	1508853796	testRound	2	ef	66	3	2	NA	NA	NA	3	1	1.531154587	0.207940802	NA
WHD7	F	inhb_withhld	24/10/2017	1508853796	testRound	2	ef	67	2	2	NA	NA	NA	0	1	NA	NA	NA
WHD7	F	inhb_withhld	24/10/2017	1508853796	testRound	2	ef	68	3	2	NA	NA	NA	3	1	1.01821506	0.223926972	NA
WHD7	F	inhb_withhld	24/10/2017	1508853796	testRound	2	ef	69	2	2	NA	NA	NA	0	1	NA	NA	NA
WHD7	F	inhb_withhld	24/10/2017	1508853796	testRound	2	ef	70	1	2	NA	NA	NA	1	1	0.785207982	NA	NA
WHD7	F	inhb_withhld	24/10/2017	1508853796	testRound	2	ef	71	3	2	NA	NA	NA	3	1	1.032750157	0.21600798	NA
WHD7	F	inhb_withhld	24/10/2017	1508853796	testRound	2	ef	72	1	2	NA	NA	NA	1	1	1.240320172	NA	NA
WHD7	F	inhb_withhld	24/10/2017	1508853796	testRound	2	ef	73	2	2	NA	NA	NA	0	1	NA	NA	NA
WHD7	F	inhb_withhld	24/10/2017	1508853796	testRound	2	ef	74	1	2	NA	NA	NA	1	1	1.079292875	NA	NA
WHD7	F	inhb_withhld	24/10/2017	1508853796	testRound	2	ef	75	1	2	NA	NA	NA	1	1	1.190753425	NA	NA
WHD7	F	inhb_withhld	24/10/2017	1508853796	testRound	2	ef	76	3	2	NA	NA	NA	3	1	1.006329035	0.239897745	NA
WHD7	F	inhb_withhld	24/10/2017	1508853796	testRound	2	ef	77	3	2	NA	NA	NA	3	1	1.109876367	0.223836841	NA
WHD7	F	inhb_withhld	24/10/2017	1508853796	testRound	2	ef	78	3	2	NA	NA	NA	3	1	1.02935502	0.271963422	NA
WHD7	F	inhb_withhld	24/10/2017	1508853796	testRound	2	ef	79	3	2	NA	NA	NA	3	1	0.964888804	0.231925509	NA
WHD7	F	inhb_withhld	24/10/2017	1508853796	testRound	2	ef	80	2	2	NA	NA	NA	0	1	NA	NA	NA
WHD7	F	inhb_withhld	24/10/2017	1508853796	testRound	2	ef	81	1	2	NA	NA	NA	1	1	1.043894929	NA	NA
WHD7	F	inhb_withhld	24/10/2017	1508853796	testRound	2	ef	82	2	2	NA	NA	NA	0	1	NA	NA	NA
WHD7	F	inhb_withhld	24/10/2017	1508853796	testRound	2	ef	83	3	2	NA	NA	NA	3	1	1.242848322	0.224001706	NA
WHD7	F	inhb_withhld	24/10/2017	1508853796	testRound	2	ef	84	1	2	NA	NA	NA	1	1	0.938412192	NA	NA
WHD7	F	inhb_withhld	24/10/2017	1508853796	testRound	2	ef	85	1	2	NA	NA	NA	1	1	1.377785191	NA	NA
WHD7	F	inhb_withhld	24/10/2017	1508853796	testRound	2	ef	86	1	2	NA	NA	NA	1	1	0.95341366	NA	NA
WHD7	F	inhb_withhld	24/10/2017	1508853796	testRound	2	ef	87	1	2	NA	NA	NA	1	1	0.768909082	NA	NA
WHD7	F	inhb_withhld	24/10/2017	1508853796	testRound	2	ef	88	1	2	NA	NA	NA	1	1	1.080433461	NA	NA
WHD7	F	inhb_withhld	24/10/2017	1508853796	testRound	2	ef	89	1	2	NA	NA	NA	1	1	0.576174385	NA	NA
WHD7	F	inhb_withhld	24/10/2017	1508853796	testRound	2	ef	90	2	2	NA	NA	NA	2	0	0.871607069	0.383839343	NA
WHD7	F	inhb_withhld	24/10/2017	1508853796	testRound	2	ef	91	3	2	NA	NA	NA	3	1	1.023058381	0.25586948	NA
WHD7	F	inhb_withhld	24/10/2017	1508853796	testRound	2	ef	92	1	2	NA	NA	NA	1	1	1.07048701	NA	NA
WHD7	F	inhb_withhld	24/10/2017	1508853796	testRound	2	ef	93	1	2	NA	NA	NA	1	1	0.846060952	NA	NA
WHD7	F	inhb_withhld	24/10/2017	1508853796	testRound	2	ef	94	2	2	NA	NA	NA	0	1	NA	NA	NA
WHD7	F	inhb_withhld	24/10/2017	1508853796	testRound	2	ef	95	1	2	NA	NA	NA	1	1	0.893124568	NA	NA
WHD7	F	inhb_withhld	24/10/2017	1508853796	testRound	2	ef	96	3	2	NA	NA	NA	3	1	1.244657993	0.271764236	NA
WHD7	F	inhb_withhld	24/10/2017	1508853796	testRound	2	ef	97	3	2	NA	NA	NA	3	1	1.083992501	0.215977188	NA
WHD7	F	inhb_withhld	24/10/2017	1508853796	testRound	2	ef	98	1	2	NA	NA	NA	1	1	0.843641857	NA	NA
WHD7	F	inhb_withhld	24/10/2017	1508853796	testRound	2	ef	99	3	2	NA	NA	NA	3	1	1.466977366	0.256011252	NA
WHD7	F	inhb_withhld	24/10/2017	1508853796	testRound	2	ef	100	2	2	NA	NA	NA	0	1	NA	NA	NA
WHD7	F	inhb_withhld	24/10/2017	1508853796	testRound	2	ef	101	3	2	NA	NA	NA	4	0	1.386059252	0.23992982	0.208010405
WHD7	F	inhb_withhld	24/10/2017	1508853796	testRound	2	ef	102	1	2	NA	NA	NA	1	1	0.977633797	NA	NA
WHD7	F	inhb_withhld	24/10/2017	1508853796	testRound	2	ef	103	1	2	NA	NA	NA	1	1	0.929287823	NA	NA
WHD8	F	inhb_withhld	30/10/2017	1509360585	practise	-1	c	0	1	3	NA	NA	NA	1	1	NA	NA	NA
WHD8	F	inhb_withhld	30/10/2017	1509360585	practise	-1	c	1	1	3	NA	NA	NA	1	1	NA	NA	NA
WHD8	F	inhb_withhld	30/10/2017	1509360585	practise	-1	c	2	3	3	NA	NA	NA	1	0	NA	NA	NA
WHD8	F	inhb_withhld	30/10/2017	1509360585	practise	-1	c	3	2	3	NA	NA	NA	2	1	NA	NA	NA
WHD8	F	inhb_withhld	30/10/2017	1509360585	practise	-1	ef	0	2	3	NA	NA	NA	2	1	NA	NA	NA
WHD8	F	inhb_withhld	30/10/2017	1509360585	practise	-1	ef	1	1	3	NA	NA	NA	1	1	NA	NA	NA
WHD8	F	inhb_withhld	30/10/2017	1509360585	practise	-1	ef	2	1	3	NA	NA	NA	1	1	NA	NA	NA
WHD8	F	inhb_withhld	30/10/2017	1509360585	practise	-1	ef	3	3	3	NA	NA	NA	0	1	NA	NA	NA
WHD8	F	inhb_withhld	30/10/2017	1509360585	trainingRound	1	ef	0	1	3	NA	NA	NA	1	1	1.286124436	NA	NA
WHD8	F	inhb_withhld	30/10/2017	1509360585	trainingRound	1	ef	1	3	3	NA	NA	NA	0	1	NA	NA	NA
WHD8	F	inhb_withhld	30/10/2017	1509360585	trainingRound	1	ef	2	3	3	NA	NA	NA	1	0	1.109217285	NA	NA
WHD8	F	inhb_withhld	30/10/2017	1509360585	trainingRound	1	ef	3	2	3	NA	NA	NA	2	1	1.09276015	0.216014177	NA
WHD8	F	inhb_withhld	30/10/2017	1509360585	trainingRound	1	ef	4	2	3	NA	NA	NA	2	1	1.060283384	0.19999166	NA
WHD8	F	inhb_withhld	30/10/2017	1509360585	trainingRound	1	ef	5	3	3	NA	NA	NA	0	1	NA	NA	NA
WHD8	F	inhb_withhld	30/10/2017	1509360585	trainingRound	1	ef	6	3	3	NA	NA	NA	0	1	NA	NA	NA
WHD8	F	inhb_withhld	30/10/2017	1509360585	trainingRound	1	ef	7	2	3	NA	NA	NA	2	1	0.914963234	0.215865348	NA
WHD8	F	inhb_withhld	30/10/2017	1509360585	trainingRound	1	ef	8	1	3	NA	NA	NA	1	1	0.890506547	NA	NA
WHD8	F	inhb_withhld	30/10/2017	1509360585	trainingRound	1	ef	9	3	3	NA	NA	NA	0	1	NA	NA	NA
WHD8	F	inhb_withhld	30/10/2017	1509360585	trainingRound	1	ef	10	2	3	NA	NA	NA	2	1	0.993518247	0.223945087	NA
WHD8	F	inhb_withhld	30/10/2017	1509360585	trainingRound	1	ef	11	3	3	NA	NA	NA	0	1	NA	NA	NA
WHD8	F	inhb_withhld	30/10/2017	1509360585	trainingRound	1	ef	12	1	3	NA	NA	NA	1	1	0.720578636	NA	NA
WHD8	F	inhb_withhld	30/10/2017	1509360585	trainingRound	1	ef	13	1	3	NA	NA	NA	1	1	0.80806306	NA	NA
WHD8	F	inhb_withhld	30/10/2017	1509360585	trainingRound	1	ef	14	1	3	NA	NA	NA	1	1	0.879646211	NA	NA
WHD8	F	inhb_withhld	30/10/2017	1509360585	trainingRound	1	ef	15	2	3	NA	NA	NA	2	1	1.231081816	0.520077943	NA
WHD8	F	inhb_withhld	30/10/2017	1509360585	trainingRound	2	c	0	1	3	NA	NA	NA	1	1	0.940309686	NA	NA
WHD8	F	inhb_withhld	30/10/2017	1509360585	trainingRound	2	c	1	1	3	NA	NA	NA	1	1	0.836040639	NA	NA
WHD8	F	inhb_withhld	30/10/2017	1509360585	trainingRound	2	c	2	1	3	NA	NA	NA	1	1	0.667499018	NA	NA
WHD8	F	inhb_withhld	30/10/2017	1509360585	trainingRound	2	c	3	2	3	NA	NA	NA	2	1	0.978975679	0.215974083	NA
WHD8	F	inhb_withhld	30/10/2017	1509360585	trainingRound	2	c	4	2	3	NA	NA	NA	2	1	0.930496604	0.199998075	NA
WHD8	F	inhb_withhld	30/10/2017	1509360585	trainingRound	2	c	5	2	3	NA	NA	NA	2	1	0.842081679	0.199899605	NA
WHD8	F	inhb_withhld	30/10/2017	1509360585	trainingRound	2	c	6	1	3	NA	NA	NA	1	1	0.609622555	NA	NA
WHD8	F	inhb_withhld	30/10/2017	1509360585	trainingRound	2	c	7	3	3	NA	NA	NA	3	1	0.9771073	0.239987811	NA
WHD8	F	inhb_withhld	30/10/2017	1509360585	trainingRound	2	c	8	3	3	NA	NA	NA	3	1	1.000624504	0.183910125	NA
WHD8	F	inhb_withhld	30/10/2017	1509360585	trainingRound	2	c	9	3	3	NA	NA	NA	3	1	1.008188474	0.215973121	NA
WHD8	F	inhb_withhld	30/10/2017	1509360585	trainingRound	2	c	10	1	3	NA	NA	NA	1	1	0.767733648	NA	NA
WHD8	F	inhb_withhld	30/10/2017	1509360585	trainingRound	2	c	11	1	3	NA	NA	NA	1	1	0.655305316	NA	NA
WHD8	F	inhb_withhld	30/10/2017	1509360585	trainingRound	2	c	12	2	3	NA	NA	NA	2	1	0.966710449	0.183974596	NA
WHD8	F	inhb_withhld	30/10/2017	1509360585	trainingRound	2	c	13	2	3	NA	NA	NA	2	1	0.918258317	0.183958559	NA
WHD8	F	inhb_withhld	30/10/2017	1509360585	trainingRound	2	c	14	2	3	NA	NA	NA	2	1	1.00571227	0.215943291	NA
WHD8	F	inhb_withhld	30/10/2017	1509360585	trainingRound	2	c	15	1	3	NA	NA	NA	1	1	0.837320118	NA	NA
WHD8	F	inhb_withhld	30/10/2017	1509360585	testRound	1	ef	0	1	3	NA	NA	NA	1	1	0.89584033	NA	NA
WHD8	F	inhb_withhld	30/10/2017	1509360585	testRound	1	ef	1	3	3	NA	NA	NA	0	1	NA	NA	NA
WHD8	F	inhb_withhld	30/10/2017	1509360585	testRound	1	ef	2	1	3	NA	NA	NA	1	1	1.102767607	NA	NA
WHD8	F	inhb_withhld	30/10/2017	1509360585	testRound	1	ef	3	1	3	NA	NA	NA	1	1	0.814353003	NA	NA
WHD8	F	inhb_withhld	30/10/2017	1509360585	testRound	1	ef	4	3	3	NA	NA	NA	0	1	NA	NA	NA
WHD8	F	inhb_withhld	30/10/2017	1509360585	testRound	1	ef	5	2	3	NA	NA	NA	2	1	0.837291571	0.183978766	NA
WHD8	F	inhb_withhld	30/10/2017	1509360585	testRound	1	ef	6	2	3	NA	NA	NA	2	1	1.044844957	0.200030151	NA
WHD8	F	inhb_withhld	30/10/2017	1509360585	testRound	1	ef	7	1	3	NA	NA	NA	1	1	0.804327584	NA	NA
WHD8	F	inhb_withhld	30/10/2017	1509360585	testRound	1	ef	8	2	3	NA	NA	NA	2	1	1.123958398	0.215922763	NA
WHD8	F	inhb_withhld	30/10/2017	1509360585	testRound	1	ef	9	1	3	NA	NA	NA	1	1	0.987564451	NA	NA
WHD8	F	inhb_withhld	30/10/2017	1509360585	testRound	1	ef	10	1	3	NA	NA	NA	1	1	0.819009999	NA	NA
WHD8	F	inhb_withhld	30/10/2017	1509360585	testRound	1	ef	11	1	3	NA	NA	NA	1	1	0.690677829	NA	NA
WHD8	F	inhb_withhld	30/10/2017	1509360585	testRound	1	ef	12	2	3	NA	NA	NA	2	1	1.034042676	0.199921095	NA
WHD8	F	inhb_withhld	30/10/2017	1509360585	testRound	1	ef	13	2	3	NA	NA	NA	2	1	0.897570786	0.192033807	NA
WHD8	F	inhb_withhld	30/10/2017	1509360585	testRound	1	ef	14	3	3	NA	NA	NA	1	0	1.009114805	NA	NA
WHD8	F	inhb_withhld	30/10/2017	1509360585	testRound	1	ef	15	3	3	NA	NA	NA	0	1	NA	NA	NA
WHD8	F	inhb_withhld	30/10/2017	1509360585	testRound	1	ef	16	3	3	NA	NA	NA	0	1	NA	NA	NA
WHD8	F	inhb_withhld	30/10/2017	1509360585	testRound	1	ef	17	2	3	NA	NA	NA	2	1	1.031737433	0.192023222	NA
WHD8	F	inhb_withhld	30/10/2017	1509360585	testRound	1	ef	18	1	3	NA	NA	NA	1	1	0.791263041	NA	NA
WHD8	F	inhb_withhld	30/10/2017	1509360585	testRound	1	ef	19	1	3	NA	NA	NA	1	1	0.790855044	NA	NA
WHD8	F	inhb_withhld	30/10/2017	1509360585	testRound	1	ef	20	2	3	NA	NA	NA	2	1	0.870290842	0.184015973	NA
WHD8	F	inhb_withhld	30/10/2017	1509360585	testRound	1	ef	21	1	3	NA	NA	NA	1	1	0.757828831	NA	NA
WHD8	F	inhb_withhld	30/10/2017	1509360585	testRound	1	ef	22	1	3	NA	NA	NA	1	1	0.869403642	NA	NA
WHD8	F	inhb_withhld	30/10/2017	1509360585	testRound	1	ef	23	2	3	NA	NA	NA	2	1	0.997009951	0.191824998	NA
WHD8	F	inhb_withhld	30/10/2017	1509360585	testRound	1	ef	24	2	3	NA	NA	NA	2	1	0.876399881	0.183984219	NA
WHD8	F	inhb_withhld	30/10/2017	1509360585	testRound	1	ef	25	1	3	NA	NA	NA	1	1	0.779942104	NA	NA
WHD8	F	inhb_withhld	30/10/2017	1509360585	testRound	1	ef	26	3	3	NA	NA	NA	0	1	NA	NA	NA
WHD8	F	inhb_withhld	30/10/2017	1509360585	testRound	1	ef	27	2	3	NA	NA	NA	2	1	0.867026229	0.191988581	NA
WHD8	F	inhb_withhld	30/10/2017	1509360585	testRound	1	ef	28	2	3	NA	NA	NA	2	1	1.114662689	0.167992815	NA
WHD8	F	inhb_withhld	30/10/2017	1509360585	testRound	1	ef	29	3	3	NA	NA	NA	0	1	NA	NA	NA
WHD8	F	inhb_withhld	30/10/2017	1509360585	testRound	1	ef	30	1	3	NA	NA	NA	1	1	0.953665472	NA	NA
WHD8	F	inhb_withhld	30/10/2017	1509360585	testRound	1	ef	31	3	3	NA	NA	NA	0	1	NA	NA	NA
WHD8	F	inhb_withhld	30/10/2017	1509360585	testRound	1	ef	32	2	3	NA	NA	NA	2	1	0.96069539	0.207948872	NA
WHD8	F	inhb_withhld	30/10/2017	1509360585	testRound	1	ef	33	2	3	NA	NA	NA	1	0	0.62424499	NA	NA
WHD8	F	inhb_withhld	30/10/2017	1509360585	testRound	1	ef	34	3	3	NA	NA	NA	0	1	NA	NA	NA
WHD8	F	inhb_withhld	30/10/2017	1509360585	testRound	1	ef	35	2	3	NA	NA	NA	1	0	1.135448371	NA	NA
WHD8	F	inhb_withhld	30/10/2017	1509360585	testRound	1	ef	36	2	3	NA	NA	NA	2	1	1.014782169	0.19202226	NA
WHD8	F	inhb_withhld	30/10/2017	1509360585	testRound	1	ef	37	2	3	NA	NA	NA	2	1	0.978753398	0.195492474	NA
WHD8	F	inhb_withhld	30/10/2017	1509360585	testRound	1	ef	38	2	3	NA	NA	NA	2	1	1.053892404	0.207891458	NA
WHD8	F	inhb_withhld	30/10/2017	1509360585	testRound	1	ef	39	2	3	NA	NA	NA	2	1	0.949524245	0.175799594	NA
WHD8	F	inhb_withhld	30/10/2017	1509360585	testRound	1	ef	40	3	3	NA	NA	NA	0	1	NA	NA	NA
WHD8	F	inhb_withhld	30/10/2017	1509360585	testRound	1	ef	41	1	3	NA	NA	NA	1	1	0.748464481	NA	NA
WHD8	F	inhb_withhld	30/10/2017	1509360585	testRound	1	ef	42	1	3	NA	NA	NA	0	0	NA	NA	NA
WHD8	F	inhb_withhld	30/10/2017	1509360585	testRound	1	ef	43	1	3	NA	NA	NA	1	1	0.787692431	NA	NA
WHD8	F	inhb_withhld	30/10/2017	1509360585	testRound	1	ef	44	2	3	NA	NA	NA	2	1	0.915040214	0.191978317	NA
WHD8	F	inhb_withhld	30/10/2017	1509360585	testRound	1	ef	45	3	3	NA	NA	NA	0	1	NA	NA	NA
WHD8	F	inhb_withhld	30/10/2017	1509360585	testRound	1	ef	46	1	3	NA	NA	NA	1	1	0.698186309	NA	NA
WHD8	F	inhb_withhld	30/10/2017	1509360585	testRound	1	ef	47	2	3	NA	NA	NA	2	1	0.937652578	0.191892356	NA
WHD8	F	inhb_withhld	30/10/2017	1509360585	testRound	1	ef	48	2	3	NA	NA	NA	2	1	1.169254011	0.191809602	NA
WHD8	F	inhb_withhld	30/10/2017	1509360585	testRound	1	ef	49	2	3	NA	NA	NA	2	1	1.032707707	0.183921031	NA
WHD8	F	inhb_withhld	30/10/2017	1509360585	testRound	1	ef	50	1	3	NA	NA	NA	1	1	0.784209387	NA	NA
WHD8	F	inhb_withhld	30/10/2017	1509360585	testRound	1	ef	51	2	3	NA	NA	NA	2	1	0.831843281	0.183910446	NA
WHD8	F	inhb_withhld	30/10/2017	1509360585	testRound	1	ef	52	3	3	NA	NA	NA	0	1	NA	NA	NA
WHD8	F	inhb_withhld	30/10/2017	1509360585	testRound	1	ef	53	1	3	NA	NA	NA	1	1	0.838751955	NA	NA
WHD8	F	inhb_withhld	30/10/2017	1509360585	testRound	1	ef	54	2	3	NA	NA	NA	2	1	0.950423954	0.263882541	NA
WHD8	F	inhb_withhld	30/10/2017	1509360585	testRound	1	ef	55	2	3	NA	NA	NA	2	1	0.989921336	0.207867722	NA
WHD8	F	inhb_withhld	30/10/2017	1509360585	testRound	1	ef	56	2	3	NA	NA	NA	2	1	1.013484728	0.199842832	NA
WHD8	F	inhb_withhld	30/10/2017	1509360585	testRound	1	ef	57	1	3	NA	NA	NA	1	1	0.892971205	NA	NA
WHD8	F	inhb_withhld	30/10/2017	1509360585	testRound	1	ef	58	1	3	NA	NA	NA	1	1	0.956476541	NA	NA
WHD8	F	inhb_withhld	30/10/2017	1509360585	testRound	1	ef	59	2	3	NA	NA	NA	2	1	0.996038073	0.191871507	NA
WHD8	F	inhb_withhld	30/10/2017	1509360585	testRound	1	ef	60	3	3	NA	NA	NA	0	1	NA	NA	NA
WHD8	F	inhb_withhld	30/10/2017	1509360585	testRound	1	ef	61	2	3	NA	NA	NA	2	1	1.051107316	0.215928536	NA
WHD8	F	inhb_withhld	30/10/2017	1509360585	testRound	1	ef	62	2	3	NA	NA	NA	2	1	1.058649474	0.175865348	NA
WHD8	F	inhb_withhld	30/10/2017	1509360585	testRound	1	ef	63	1	3	NA	NA	NA	1	1	1.234036902	NA	NA
WHD8	F	inhb_withhld	30/10/2017	1509360585	testRound	1	ef	64	2	3	NA	NA	NA	2	1	0.98572109	0.223879333	NA
WHD8	F	inhb_withhld	30/10/2017	1509360585	testRound	1	ef	65	2	3	NA	NA	NA	2	1	1.36107933	0.200073131	NA
WHD8	F	inhb_withhld	30/10/2017	1509360585	testRound	1	ef	66	1	3	NA	NA	NA	1	1	0.82482074	NA	NA
WHD8	F	inhb_withhld	30/10/2017	1509360585	testRound	1	ef	67	2	3	NA	NA	NA	2	1	1.744191104	0.263920069	NA
WHD8	F	inhb_withhld	30/10/2017	1509360585	testRound	1	ef	68	1	3	NA	NA	NA	1	1	0.815848349	NA	NA
WHD8	F	inhb_withhld	30/10/2017	1509360585	testRound	1	ef	69	1	3	NA	NA	NA	1	1	0.895525672	NA	NA
WHD8	F	inhb_withhld	30/10/2017	1509360585	testRound	1	ef	70	2	3	NA	NA	NA	2	1	0.838914576	0.207897231	NA
WHD8	F	inhb_withhld	30/10/2017	1509360585	testRound	1	ef	71	3	3	NA	NA	NA	0	1	NA	NA	NA
WHD8	F	inhb_withhld	30/10/2017	1509360585	testRound	1	ef	72	1	3	NA	NA	NA	1	1	0.797983754	NA	NA
WHD8	F	inhb_withhld	30/10/2017	1509360585	testRound	1	ef	73	2	3	NA	NA	NA	2	1	1.069404925	0.191903582	NA
WHD8	F	inhb_withhld	30/10/2017	1509360585	testRound	1	ef	74	1	3	NA	NA	NA	1	1	0.684952729	NA	NA
WHD8	F	inhb_withhld	30/10/2017	1509360585	testRound	1	ef	75	2	3	NA	NA	NA	2	1	1.036508937	0.240036886	NA
WHD8	F	inhb_withhld	30/10/2017	1509360585	testRound	1	ef	76	2	3	NA	NA	NA	2	1	1.004050454	0.207981268	NA
WHD8	F	inhb_withhld	30/10/2017	1509360585	testRound	1	ef	77	1	3	NA	NA	NA	1	1	1.03555053	NA	NA
WHD8	F	inhb_withhld	30/10/2017	1509360585	testRound	1	ef	78	1	3	NA	NA	NA	1	1	0.896690322	NA	NA
WHD8	F	inhb_withhld	30/10/2017	1509360585	testRound	1	ef	79	1	3	NA	NA	NA	1	1	0.770813186	NA	NA
WHD8	F	inhb_withhld	30/10/2017	1509360585	testRound	1	ef	80	1	3	NA	NA	NA	1	1	0.778373949	NA	NA
WHD8	F	inhb_withhld	30/10/2017	1509360585	testRound	1	ef	81	2	3	NA	NA	NA	2	1	1.129700819	0.239998396	NA
WHD8	F	inhb_withhld	30/10/2017	1509360585	testRound	1	ef	82	3	3	NA	NA	NA	0	1	NA	NA	NA
WHD8	F	inhb_withhld	30/10/2017	1509360585	testRound	1	ef	83	1	3	NA	NA	NA	1	1	0.768880015	NA	NA
WHD8	F	inhb_withhld	30/10/2017	1509360585	testRound	1	ef	84	2	3	NA	NA	NA	2	1	1.256221704	0.183943163	NA
WHD8	F	inhb_withhld	30/10/2017	1509360585	testRound	1	ef	85	3	3	NA	NA	NA	0	1	NA	NA	NA
WHD8	F	inhb_withhld	30/10/2017	1509360585	testRound	1	ef	86	2	3	NA	NA	NA	2	1	0.991477624	0.207854571	NA
WHD8	F	inhb_withhld	30/10/2017	1509360585	testRound	1	ef	87	1	3	NA	NA	NA	1	1	0.790835478	NA	NA
WHD8	F	inhb_withhld	30/10/2017	1509360585	testRound	1	ef	88	2	3	NA	NA	NA	2	1	0.918388543	0.200046509	NA
WHD8	F	inhb_withhld	30/10/2017	1509360585	testRound	1	ef	89	1	3	NA	NA	NA	1	1	0.702004539	NA	NA
WHD8	F	inhb_withhld	30/10/2017	1509360585	testRound	1	ef	90	1	3	NA	NA	NA	1	1	0.70962047	NA	NA
WHD8	F	inhb_withhld	30/10/2017	1509360585	testRound	1	ef	91	1	3	NA	NA	NA	1	1	0.86095568	NA	NA
WHD8	F	inhb_withhld	30/10/2017	1509360585	testRound	1	ef	92	1	3	NA	NA	NA	1	1	0.716549352	NA	NA
WHD8	F	inhb_withhld	30/10/2017	1509360585	testRound	1	ef	93	3	3	NA	NA	NA	0	1	NA	NA	NA
WHD8	F	inhb_withhld	30/10/2017	1509360585	testRound	1	ef	94	1	3	NA	NA	NA	1	1	1.131566953	NA	NA
WHD8	F	inhb_withhld	30/10/2017	1509360585	testRound	1	ef	95	2	3	NA	NA	NA	2	1	0.875126176	0.208048305	NA
WHD8	F	inhb_withhld	30/10/2017	1509360585	testRound	1	ef	96	2	3	NA	NA	NA	2	1	1.210677187	0.191974468	NA
WHD8	F	inhb_withhld	30/10/2017	1509360585	testRound	1	ef	97	1	3	NA	NA	NA	1	1	1.450086042	NA	NA
WHD8	F	inhb_withhld	30/10/2017	1509360585	testRound	1	ef	98	3	3	NA	NA	NA	0	1	NA	NA	NA
WHD8	F	inhb_withhld	30/10/2017	1509360585	testRound	1	ef	99	3	3	NA	NA	NA	0	1	NA	NA	NA
WHD8	F	inhb_withhld	30/10/2017	1509360585	testRound	1	ef	100	1	3	NA	NA	NA	0	0	NA	NA	NA
WHD8	F	inhb_withhld	30/10/2017	1509360585	testRound	1	ef	101	2	3	NA	NA	NA	2	1	1.200338072	0.183854956	NA
WHD8	F	inhb_withhld	30/10/2017	1509360585	testRound	1	ef	102	2	3	NA	NA	NA	2	1	1.295730312	0.215983385	NA
WHD8	F	inhb_withhld	30/10/2017	1509360585	testRound	2	c	0	1	3	NA	NA	NA	1	1	0.973956233	NA	NA
WHD8	F	inhb_withhld	30/10/2017	1509360585	testRound	2	c	1	3	3	NA	NA	NA	3	1	0.93347286	0.231979921	NA
WHD8	F	inhb_withhld	30/10/2017	1509360585	testRound	2	c	2	2	3	NA	NA	NA	2	1	0.933121637	0.18386105	NA
WHD8	F	inhb_withhld	30/10/2017	1509360585	testRound	2	c	3	1	3	NA	NA	NA	1	1	0.700603174	NA	NA
WHD8	F	inhb_withhld	30/10/2017	1509360585	testRound	2	c	4	2	3	NA	NA	NA	2	1	0.820081631	0.224012766	NA
WHD8	F	inhb_withhld	30/10/2017	1509360585	testRound	2	c	5	2	3	NA	NA	NA	2	1	0.851590368	0.224034577	NA
WHD8	F	inhb_withhld	30/10/2017	1509360585	testRound	2	c	6	1	3	NA	NA	NA	1	1	0.73122856	NA	NA
WHD8	F	inhb_withhld	30/10/2017	1509360585	testRound	2	c	7	2	3	NA	NA	NA	2	1	0.71476116	0.223948936	NA
WHD8	F	inhb_withhld	30/10/2017	1509360585	testRound	2	c	8	3	3	NA	NA	NA	4	0	1.002268036	0.21587016	1.511837828
WHD8	F	inhb_withhld	30/10/2017	1509360585	testRound	2	c	9	1	3	NA	NA	NA	0	0	NA	NA	NA
WHD8	F	inhb_withhld	30/10/2017	1509360585	testRound	2	c	10	1	3	NA	NA	NA	1	1	0.761393988	NA	NA
WHD8	F	inhb_withhld	30/10/2017	1509360585	testRound	2	c	11	1	3	NA	NA	NA	1	1	0.71244437	NA	NA
WHD8	F	inhb_withhld	30/10/2017	1509360585	testRound	2	c	12	3	3	NA	NA	NA	3	1	0.992353918	0.215917952	NA
WHD8	F	inhb_withhld	30/10/2017	1509360585	testRound	2	c	13	2	3	NA	NA	NA	2	1	1.06375424	0.408025532	NA
WHD8	F	inhb_withhld	30/10/2017	1509360585	testRound	2	c	14	2	3	NA	NA	NA	2	1	0.935377164	0.191944959	NA
WHD8	F	inhb_withhld	30/10/2017	1509360585	testRound	2	c	15	2	3	NA	NA	NA	2	1	0.910960572	0.16793925	NA
WHD8	F	inhb_withhld	30/10/2017	1509360585	testRound	2	c	16	3	3	NA	NA	NA	3	1	0.966530828	0.21584033	NA
WHD8	F	inhb_withhld	30/10/2017	1509360585	testRound	2	c	17	2	3	NA	NA	NA	2	1	1.070019806	0.415871122	NA
WHD8	F	inhb_withhld	30/10/2017	1509360585	testRound	2	c	18	1	3	NA	NA	NA	1	1	0.821530147	NA	NA
WHD8	F	inhb_withhld	30/10/2017	1509360585	testRound	2	c	19	3	3	NA	NA	NA	3	1	0.933024449	0.224097765	NA
WHD8	F	inhb_withhld	30/10/2017	1509360585	testRound	2	c	20	1	3	NA	NA	NA	1	1	0.828581555	NA	NA
WHD8	F	inhb_withhld	30/10/2017	1509360585	testRound	2	c	21	3	3	NA	NA	NA	3	1	1.068048466	0.200075377	NA
WHD8	F	inhb_withhld	30/10/2017	1509360585	testRound	2	c	22	1	3	NA	NA	NA	1	1	0.755665039	NA	NA
WHD8	F	inhb_withhld	30/10/2017	1509360585	testRound	2	c	23	1	3	NA	NA	NA	1	1	0.675232345	NA	NA
WHD8	F	inhb_withhld	30/10/2017	1509360585	testRound	2	c	24	1	3	NA	NA	NA	1	1	0.730723376	NA	NA
WHD8	F	inhb_withhld	30/10/2017	1509360585	testRound	2	c	25	3	3	NA	NA	NA	3	1	0.986359386	0.207738459	NA
WHD8	F	inhb_withhld	30/10/2017	1509360585	testRound	2	c	26	2	3	NA	NA	NA	2	1	0.865862863	0.199838662	NA
WHD8	F	inhb_withhld	30/10/2017	1509360585	testRound	2	c	27	1	3	NA	NA	NA	1	1	0.641329837	NA	NA
WHD8	F	inhb_withhld	30/10/2017	1509360585	testRound	2	c	28	1	3	NA	NA	NA	1	1	0.912786291	NA	NA
WHD8	F	inhb_withhld	30/10/2017	1509360585	testRound	2	c	29	3	3	NA	NA	NA	3	1	0.872410049	0.215889084	NA
WHD8	F	inhb_withhld	30/10/2017	1509360585	testRound	2	c	30	2	3	NA	NA	NA	2	1	1.023897616	0.239997434	NA
WHD8	F	inhb_withhld	30/10/2017	1509360585	testRound	2	c	31	1	3	NA	NA	NA	1	1	0.767461329	NA	NA
WHD8	F	inhb_withhld	30/10/2017	1509360585	testRound	2	c	32	2	3	NA	NA	NA	2	1	1.598835029	0.255993008	NA
WHD8	F	inhb_withhld	30/10/2017	1509360585	testRound	2	c	33	3	3	NA	NA	NA	3	1	0.918508504	0.199916605	NA
WHD8	F	inhb_withhld	30/10/2017	1509360585	testRound	2	c	34	3	3	NA	NA	NA	3	1	1.254064648	0.17593848	NA
WHD8	F	inhb_withhld	30/10/2017	1509360585	testRound	2	c	35	3	3	NA	NA	NA	3	1	1.237472475	0.191937582	NA
WHD8	F	inhb_withhld	30/10/2017	1509360585	testRound	2	c	36	2	3	NA	NA	NA	2	1	0.933125165	0.215852839	NA
WHD8	F	inhb_withhld	30/10/2017	1509360585	testRound	2	c	37	1	3	NA	NA	NA	1	1	0.612734169	NA	NA
WHD8	F	inhb_withhld	30/10/2017	1509360585	testRound	2	c	38	2	3	NA	NA	NA	2	1	0.844194472	0.191916091	NA
WHD8	F	inhb_withhld	30/10/2017	1509360585	testRound	2	c	39	1	3	NA	NA	NA	1	1	0.651660292	NA	NA
WHD8	F	inhb_withhld	30/10/2017	1509360585	testRound	2	c	40	2	3	NA	NA	NA	2	1	0.971246201	0.191845847	NA
WHD8	F	inhb_withhld	30/10/2017	1509360585	testRound	2	c	41	3	3	NA	NA	NA	3	1	0.90688991	0.191995317	NA
WHD8	F	inhb_withhld	30/10/2017	1509360585	testRound	2	c	42	1	3	NA	NA	NA	1	1	0.730331738	NA	NA
WHD8	F	inhb_withhld	30/10/2017	1509360585	testRound	2	c	43	1	3	NA	NA	NA	1	1	0.696903622	NA	NA
WHD8	F	inhb_withhld	30/10/2017	1509360585	testRound	2	c	44	3	3	NA	NA	NA	3	1	0.977360052	0.183878692	NA
WHD8	F	inhb_withhld	30/10/2017	1509360585	testRound	2	c	45	2	3	NA	NA	NA	2	1	0.82492755	0.199835454	NA
WHD8	F	inhb_withhld	30/10/2017	1509360585	testRound	2	c	46	1	3	NA	NA	NA	1	1	0.720429166	NA	NA
WHD8	F	inhb_withhld	30/10/2017	1509360585	testRound	2	c	47	3	3	NA	NA	NA	3	1	1.056021234	0.215886839	NA
WHD8	F	inhb_withhld	30/10/2017	1509360585	testRound	2	c	48	3	3	NA	NA	NA	3	1	0.975600407	0.207860024	NA
WHD8	F	inhb_withhld	30/10/2017	1509360585	testRound	2	c	49	1	3	NA	NA	NA	1	1	0.695257524	NA	NA
WHD8	F	inhb_withhld	30/10/2017	1509360585	testRound	2	c	50	3	3	NA	NA	NA	3	1	0.870594273	0.223913012	NA
WHD8	F	inhb_withhld	30/10/2017	1509360585	testRound	2	c	51	2	3	NA	NA	NA	2	1	0.926014739	0.207869326	NA
WHD8	F	inhb_withhld	30/10/2017	1509360585	testRound	2	c	52	2	3	NA	NA	NA	2	1	0.821598788	0.200010906	NA
WHD8	F	inhb_withhld	30/10/2017	1509360585	testRound	2	c	53	1	3	NA	NA	NA	1	1	0.70916372	NA	NA
WHD8	F	inhb_withhld	30/10/2017	1509360585	testRound	2	c	54	1	3	NA	NA	NA	1	1	0.692699528	NA	NA
WHD8	F	inhb_withhld	30/10/2017	1509360585	testRound	2	c	55	2	3	NA	NA	NA	2	1	0.82823803	0.215922763	NA
WHD8	F	inhb_withhld	30/10/2017	1509360585	testRound	2	c	56	2	3	NA	NA	NA	2	1	0.77167665	0.207989608	NA
WHD8	F	inhb_withhld	30/10/2017	1509360585	testRound	2	c	57	2	3	NA	NA	NA	2	1	0.979224582	0.223944446	NA
WHD8	F	inhb_withhld	30/10/2017	1509360585	testRound	2	c	58	2	3	NA	NA	NA	3	0	0.474852895	0.247962023	NA
WHD8	F	inhb_withhld	30/10/2017	1509360585	testRound	2	c	59	2	3	NA	NA	NA	2	1	0.866312877	0.199913397	NA
WHD8	F	inhb_withhld	30/10/2017	1509360585	testRound	2	c	60	1	3	NA	NA	NA	1	1	0.641847531	NA	NA
WHD8	F	inhb_withhld	30/10/2017	1509360585	testRound	2	c	61	1	3	NA	NA	NA	1	1	0.737344656	NA	NA
WHD8	F	inhb_withhld	30/10/2017	1509360585	testRound	2	c	62	2	3	NA	NA	NA	2	1	0.84085769	0.232051769	NA
WHD8	F	inhb_withhld	30/10/2017	1509360585	testRound	2	c	63	2	3	NA	NA	NA	2	1	0.848482924	0.2319456	NA
WHD8	F	inhb_withhld	30/10/2017	1509360585	testRound	2	c	64	1	3	NA	NA	NA	1	1	1.183889276	NA	NA
WHD8	F	inhb_withhld	30/10/2017	1509360585	testRound	2	c	65	2	3	NA	NA	NA	2	1	1.455341561	0.199985245	NA
WHD8	F	inhb_withhld	30/10/2017	1509360585	testRound	2	c	66	1	3	NA	NA	NA	1	1	0.871077967	NA	NA
WHD8	F	inhb_withhld	30/10/2017	1509360585	testRound	2	c	67	2	3	NA	NA	NA	2	1	0.814644567	0.239832568	NA
WHD8	F	inhb_withhld	30/10/2017	1509360585	testRound	2	c	68	3	3	NA	NA	NA	3	1	0.974082289	0.239944189	NA
WHD8	F	inhb_withhld	30/10/2017	1509360585	testRound	2	c	69	2	3	NA	NA	NA	2	1	0.973604369	0.207886005	NA
WHD8	F	inhb_withhld	30/10/2017	1509360585	testRound	2	c	70	1	3	NA	NA	NA	1	1	0.773190278	NA	NA
WHD8	F	inhb_withhld	30/10/2017	1509360585	testRound	2	c	71	1	3	NA	NA	NA	1	1	0.735363692	NA	NA
WHD8	F	inhb_withhld	30/10/2017	1509360585	testRound	2	c	72	3	3	NA	NA	NA	3	1	1.068287746	0.19985085	NA
WHD8	F	inhb_withhld	30/10/2017	1509360585	testRound	2	c	73	1	3	NA	NA	NA	1	1	0.835735925	NA	NA
WHD8	F	inhb_withhld	30/10/2017	1509360585	testRound	2	c	74	2	3	NA	NA	NA	2	1	1.099287771	0.19191545	NA
WHD8	F	inhb_withhld	30/10/2017	1509360585	testRound	2	c	75	1	3	NA	NA	NA	1	1	0.786842439	NA	NA
WHD8	F	inhb_withhld	30/10/2017	1509360585	testRound	2	c	76	2	3	NA	NA	NA	2	1	0.818295044	0.17610495	NA
WHD8	F	inhb_withhld	30/10/2017	1509360585	testRound	2	c	77	1	3	NA	NA	NA	1	1	0.617881915	NA	NA
WHD8	F	inhb_withhld	30/10/2017	1509360585	testRound	2	c	78	1	3	NA	NA	NA	1	1	0.713501888	NA	NA
WHD8	F	inhb_withhld	30/10/2017	1509360585	testRound	2	c	79	2	3	NA	NA	NA	2	1	0.625054889	0.191750904	NA
WHD8	F	inhb_withhld	30/10/2017	1509360585	testRound	2	c	80	1	3	NA	NA	NA	1	1	0.920535014	NA	NA
WHD8	F	inhb_withhld	30/10/2017	1509360585	testRound	2	c	81	1	3	NA	NA	NA	1	1	1.135863424	NA	NA
WHD8	F	inhb_withhld	30/10/2017	1509360585	testRound	2	c	82	2	3	NA	NA	NA	2	1	1.191434322	0.167917438	NA
WHD8	F	inhb_withhld	30/10/2017	1509360585	testRound	2	c	83	2	3	NA	NA	NA	2	1	1.831305701	0.223608298	NA
WHD8	F	inhb_withhld	30/10/2017	1509360585	testRound	2	c	84	2	3	NA	NA	NA	2	1	1.486610695	0.199855341	NA
WHD8	F	inhb_withhld	30/10/2017	1509360585	testRound	2	c	85	3	3	NA	NA	NA	3	1	0.998081583	0.231933091	NA
WHD8	F	inhb_withhld	30/10/2017	1509360585	testRound	2	c	86	1	3	NA	NA	NA	1	1	0.757630606	NA	NA
WHD8	F	inhb_withhld	30/10/2017	1509360585	testRound	2	c	87	2	3	NA	NA	NA	2	1	0.853230372	0.191856431	NA
WHD8	F	inhb_withhld	30/10/2017	1509360585	testRound	2	c	88	3	3	NA	NA	NA	3	1	1.004696448	0.207907816	NA
WHD8	F	inhb_withhld	30/10/2017	1509360585	testRound	2	c	89	2	3	NA	NA	NA	2	1	0.956225392	0.199999038	NA
WHD8	F	inhb_withhld	30/10/2017	1509360585	testRound	2	c	90	2	3	NA	NA	NA	2	1	0.891812328	0.239899284	NA
WHD8	F	inhb_withhld	30/10/2017	1509360585	testRound	2	c	91	2	3	NA	NA	NA	2	1	0.883405743	0.207762195	NA
WHD8	F	inhb_withhld	30/10/2017	1509360585	testRound	2	c	92	3	3	NA	NA	NA	3	1	1.050734923	0.223990634	NA
WHD8	F	inhb_withhld	30/10/2017	1509360585	testRound	2	c	93	3	3	NA	NA	NA	3	1	1.010365096	0.223888635	NA
WHD8	F	inhb_withhld	30/10/2017	1509360585	testRound	2	c	94	1	3	NA	NA	NA	1	1	1.017840859	NA	NA
WHD8	F	inhb_withhld	30/10/2017	1509360585	testRound	2	c	95	2	3	NA	NA	NA	2	1	0.825519337	0.183838598	NA
WHD8	F	inhb_withhld	30/10/2017	1509360585	testRound	2	c	96	2	3	NA	NA	NA	2	1	0.944906381	0.184072426	NA
WHD8	F	inhb_withhld	30/10/2017	1509360585	testRound	2	c	97	1	3	NA	NA	NA	1	1	0.800495882	NA	NA
WHD8	F	inhb_withhld	30/10/2017	1509360585	testRound	2	c	98	1	3	NA	NA	NA	1	1	1.551977676	NA	NA
WHD8	F	inhb_withhld	30/10/2017	1509360585	testRound	2	c	99	2	3	NA	NA	NA	2	1	0.767658271	0.191874394	NA
WHD8	F	inhb_withhld	30/10/2017	1509360585	testRound	2	c	100	3	3	NA	NA	NA	3	1	0.999030367	0.207935401	NA
WHD8	F	inhb_withhld	30/10/2017	1509360585	testRound	2	c	101	1	3	NA	NA	NA	1	1	0.726730015	NA	NA
WHD9	F	inhb_withhld	31/10/2017	1509446932	practise	-1	c	0	1	3	NA	NA	NA	1	1	NA	NA	NA
WHD9	F	inhb_withhld	31/10/2017	1509446932	practise	-1	c	1	3	3	NA	NA	NA	0	0	NA	NA	NA
WHD9	F	inhb_withhld	31/10/2017	1509446932	practise	-1	c	2	2	3	NA	NA	NA	2	1	NA	NA	NA
WHD9	F	inhb_withhld	31/10/2017	1509446932	practise	-1	c	3	2	3	NA	NA	NA	2	1	NA	NA	NA
WHD9	F	inhb_withhld	31/10/2017	1509446932	practise	-1	ef	0	2	3	NA	NA	NA	2	1	NA	NA	NA
WHD9	F	inhb_withhld	31/10/2017	1509446932	practise	-1	ef	1	2	3	NA	NA	NA	2	1	NA	NA	NA
WHD9	F	inhb_withhld	31/10/2017	1509446932	practise	-1	ef	2	1	3	NA	NA	NA	1	1	NA	NA	NA
WHD9	F	inhb_withhld	31/10/2017	1509446932	practise	-1	ef	3	3	3	NA	NA	NA	0	1	NA	NA	NA
WHD9	F	inhb_withhld	31/10/2017	1509446932	trainingRound	1	ef	0	2	3	NA	NA	NA	1	0	1.970655107	NA	NA
WHD9	F	inhb_withhld	31/10/2017	1509446932	trainingRound	1	ef	1	3	3	NA	NA	NA	1	0	1.058293689	NA	NA
WHD9	F	inhb_withhld	31/10/2017	1509446932	trainingRound	1	ef	2	3	3	NA	NA	NA	0	1	NA	NA	NA
WHD9	F	inhb_withhld	31/10/2017	1509446932	trainingRound	1	ef	3	2	3	NA	NA	NA	2	1	0.976898053	0.17593305	NA
WHD9	F	inhb_withhld	31/10/2017	1509446932	trainingRound	1	ef	4	3	3	NA	NA	NA	0	1	NA	NA	NA
WHD9	F	inhb_withhld	31/10/2017	1509446932	trainingRound	1	ef	5	1	3	NA	NA	NA	1	1	0.671622322	NA	NA
WHD9	F	inhb_withhld	31/10/2017	1509446932	trainingRound	1	ef	6	2	3	NA	NA	NA	2	1	0.806805116	0.183970462	NA
WHD9	F	inhb_withhld	31/10/2017	1509446932	trainingRound	1	ef	7	1	3	NA	NA	NA	1	1	0.790084027	NA	NA
WHD9	F	inhb_withhld	31/10/2017	1509446932	trainingRound	1	ef	8	1	3	NA	NA	NA	1	1	1.517267126	NA	NA
WHD9	F	inhb_withhld	31/10/2017	1509446932	trainingRound	1	ef	9	1	3	NA	NA	NA	1	1	1.316569802	NA	NA
WHD9	F	inhb_withhld	31/10/2017	1509446932	trainingRound	1	ef	10	2	3	NA	NA	NA	2	1	0.995935751	0.183953464	NA
WHD9	F	inhb_withhld	31/10/2017	1509446932	trainingRound	1	ef	11	2	3	NA	NA	NA	2	1	1.043272773	0.175945879	NA
WHD9	F	inhb_withhld	31/10/2017	1509446932	trainingRound	1	ef	12	2	3	NA	NA	NA	2	1	0.946561793	0.199897752	NA
WHD9	F	inhb_withhld	31/10/2017	1509446932	trainingRound	1	ef	13	2	3	NA	NA	NA	2	1	0.897832497	0.183966293	NA
WHD9	F	inhb_withhld	31/10/2017	1509446932	trainingRound	1	ef	14	1	3	NA	NA	NA	1	1	0.825178268	NA	NA
WHD9	F	inhb_withhld	31/10/2017	1509446932	trainingRound	1	ef	15	3	3	NA	NA	NA	0	1	NA	NA	NA
WHD9	F	inhb_withhld	31/10/2017	1509446932	trainingRound	1	ef	16	2	3	NA	NA	NA	2	1	0.975825222	0.183821324	NA
WHD9	F	inhb_withhld	31/10/2017	1509446932	trainingRound	2	c	0	2	3	NA	NA	NA	2	1	0.763557039	0.16797582	NA
WHD9	F	inhb_withhld	31/10/2017	1509446932	trainingRound	2	c	1	1	3	NA	NA	NA	1	1	0.834922909	NA	NA
WHD9	F	inhb_withhld	31/10/2017	1509446932	trainingRound	2	c	2	2	3	NA	NA	NA	2	1	0.973032654	0.149026001	NA
WHD9	F	inhb_withhld	31/10/2017	1509446932	trainingRound	2	c	3	1	3	NA	NA	NA	1	1	0.833456867	NA	NA
WHD9	F	inhb_withhld	31/10/2017	1509446932	trainingRound	2	c	4	1	3	NA	NA	NA	1	1	0.576751994	NA	NA
WHD9	F	inhb_withhld	31/10/2017	1509446932	trainingRound	2	c	5	2	3	NA	NA	NA	2	1	0.872052802	0.183828701	NA
WHD9	F	inhb_withhld	31/10/2017	1509446932	trainingRound	2	c	6	1	3	NA	NA	NA	2	0	0.663382532	1.471637653	NA
WHD9	F	inhb_withhld	31/10/2017	1509446932	trainingRound	2	c	7	2	3	NA	NA	NA	2	1	0.774573361	0.159983309	NA
WHD9	F	inhb_withhld	31/10/2017	1509446932	trainingRound	2	c	8	3	3	NA	NA	NA	3	1	0.973921067	0.167882168	NA
WHD9	F	inhb_withhld	31/10/2017	1509446932	trainingRound	2	c	9	1	3	NA	NA	NA	1	1	0.661291714	NA	NA
WHD9	F	inhb_withhld	31/10/2017	1509446932	trainingRound	2	c	10	2	3	NA	NA	NA	2	1	0.788530427	0.175970255	NA
WHD9	F	inhb_withhld	31/10/2017	1509446932	trainingRound	2	c	11	3	3	NA	NA	NA	3	1	1.107761298	0.199945541	NA
WHD9	F	inhb_withhld	31/10/2017	1509446932	trainingRound	2	c	12	1	3	NA	NA	NA	1	1	0.667194048	NA	NA
WHD9	F	inhb_withhld	31/10/2017	1509446932	trainingRound	2	c	13	1	3	NA	NA	NA	1	1	0.803806321	NA	NA
WHD9	F	inhb_withhld	31/10/2017	1509446932	trainingRound	2	c	14	3	3	NA	NA	NA	3	1	0.969712491	0.159864961	NA
WHD9	F	inhb_withhld	31/10/2017	1509446932	trainingRound	2	c	15	2	3	NA	NA	NA	2	1	0.513071699	0.343870704	NA
WHD9	F	inhb_withhld	31/10/2017	1509446932	testRound	1	ef	0	3	3	NA	NA	NA	0	1	NA	NA	NA
WHD9	F	inhb_withhld	31/10/2017	1509446932	testRound	1	ef	1	1	3	NA	NA	NA	1	1	0.655916655	NA	NA
WHD9	F	inhb_withhld	31/10/2017	1509446932	testRound	1	ef	2	2	3	NA	NA	NA	2	1	0.807126163	0.167971009	NA
WHD9	F	inhb_withhld	31/10/2017	1509446932	testRound	1	ef	3	2	3	NA	NA	NA	2	1	0.782405508	0.18387681	NA
WHD9	F	inhb_withhld	31/10/2017	1509446932	testRound	1	ef	4	2	3	NA	NA	NA	2	1	0.933635864	0.191988631	NA
WHD9	F	inhb_withhld	31/10/2017	1509446932	testRound	1	ef	5	2	3	NA	NA	NA	2	1	0.789000612	0.183940955	NA
WHD9	F	inhb_withhld	31/10/2017	1509446932	testRound	1	ef	6	3	3	NA	NA	NA	0	1	NA	NA	NA
WHD9	F	inhb_withhld	31/10/2017	1509446932	testRound	1	ef	7	1	3	NA	NA	NA	1	1	1.043503054	NA	NA
WHD9	F	inhb_withhld	31/10/2017	1509446932	testRound	1	ef	8	1	3	NA	NA	NA	1	1	0.690904735	NA	NA
WHD9	F	inhb_withhld	31/10/2017	1509446932	testRound	1	ef	9	1	3	NA	NA	NA	1	1	0.850224781	NA	NA
WHD9	F	inhb_withhld	31/10/2017	1509446932	testRound	1	ef	10	1	3	NA	NA	NA	1	1	0.721497897	NA	NA
WHD9	F	inhb_withhld	31/10/2017	1509446932	testRound	1	ef	11	2	3	NA	NA	NA	2	1	0.976803759	0.175969292	NA
WHD9	F	inhb_withhld	31/10/2017	1509446932	testRound	1	ef	12	3	3	NA	NA	NA	0	1	NA	NA	NA
WHD9	F	inhb_withhld	31/10/2017	1509446932	testRound	1	ef	13	1	3	NA	NA	NA	1	1	0.759379894	NA	NA
WHD9	F	inhb_withhld	31/10/2017	1509446932	testRound	1	ef	14	1	3	NA	NA	NA	1	1	0.678716477	NA	NA
WHD9	F	inhb_withhld	31/10/2017	1509446932	testRound	1	ef	15	2	3	NA	NA	NA	2	1	0.845950456	0.159926541	NA
WHD9	F	inhb_withhld	31/10/2017	1509446932	testRound	1	ef	16	3	3	NA	NA	NA	0	1	NA	NA	NA
WHD9	F	inhb_withhld	31/10/2017	1509446932	testRound	1	ef	17	2	3	NA	NA	NA	2	1	0.996489646	0.180492181	NA
WHD9	F	inhb_withhld	31/10/2017	1509446932	testRound	1	ef	18	2	3	NA	NA	NA	2	1	0.867909975	0.183857246	NA
WHD9	F	inhb_withhld	31/10/2017	1509446932	testRound	1	ef	19	3	3	NA	NA	NA	0	1	NA	NA	NA
WHD9	F	inhb_withhld	31/10/2017	1509446932	testRound	1	ef	20	2	3	NA	NA	NA	2	1	1.034406923	0.183925881	NA
WHD9	F	inhb_withhld	31/10/2017	1509446932	testRound	1	ef	21	2	3	NA	NA	NA	2	1	0.977762091	0.175912844	NA
WHD9	F	inhb_withhld	31/10/2017	1509446932	testRound	1	ef	22	1	3	NA	NA	NA	1	1	1.145002805	NA	NA
WHD9	F	inhb_withhld	31/10/2017	1509446932	testRound	1	ef	23	1	3	NA	NA	NA	1	1	1.096323541	NA	NA
WHD9	F	inhb_withhld	31/10/2017	1509446932	testRound	1	ef	24	1	3	NA	NA	NA	1	1	0.799640722	NA	NA
WHD9	F	inhb_withhld	31/10/2017	1509446932	testRound	1	ef	25	3	3	NA	NA	NA	0	1	NA	NA	NA
WHD9	F	inhb_withhld	31/10/2017	1509446932	testRound	1	ef	26	1	3	NA	NA	NA	1	1	0.878275542	NA	NA
WHD9	F	inhb_withhld	31/10/2017	1509446932	testRound	1	ef	27	1	3	NA	NA	NA	1	1	0.74955411	NA	NA
WHD9	F	inhb_withhld	31/10/2017	1509446932	testRound	1	ef	28	2	3	NA	NA	NA	3	0	0.884847233	0.167915202	NA
WHD9	F	inhb_withhld	31/10/2017	1509446932	testRound	1	ef	29	2	3	NA	NA	NA	2	1	0.820195778	0.175892318	NA
WHD9	F	inhb_withhld	31/10/2017	1509446932	testRound	1	ef	30	1	3	NA	NA	NA	1	1	0.747438596	NA	NA
WHD9	F	inhb_withhld	31/10/2017	1509446932	testRound	1	ef	31	2	3	NA	NA	NA	2	1	0.858698382	0.207927467	NA
WHD9	F	inhb_withhld	31/10/2017	1509446932	testRound	1	ef	32	1	3	NA	NA	NA	1	1	0.817964482	NA	NA
WHD9	F	inhb_withhld	31/10/2017	1509446932	testRound	1	ef	33	3	3	NA	NA	NA	1	0	1.201218505	NA	NA
WHD9	F	inhb_withhld	31/10/2017	1509446932	testRound	1	ef	34	3	3	NA	NA	NA	0	1	NA	NA	NA
WHD9	F	inhb_withhld	31/10/2017	1509446932	testRound	1	ef	35	2	3	NA	NA	NA	2	1	0.999846372	0.167929314	NA
WHD9	F	inhb_withhld	31/10/2017	1509446932	testRound	1	ef	36	3	3	NA	NA	NA	0	1	NA	NA	NA
WHD9	F	inhb_withhld	31/10/2017	1509446932	testRound	1	ef	37	2	3	NA	NA	NA	2	1	0.9584893	0.167920655	NA
WHD9	F	inhb_withhld	31/10/2017	1509446932	testRound	1	ef	38	2	3	NA	NA	NA	2	1	0.885808451	0.191950464	NA
WHD9	F	inhb_withhld	31/10/2017	1509446932	testRound	1	ef	39	2	3	NA	NA	NA	2	1	0.901104872	0.167881526	NA
WHD9	F	inhb_withhld	31/10/2017	1509446932	testRound	1	ef	40	3	3	NA	NA	NA	0	1	NA	NA	NA
WHD9	F	inhb_withhld	31/10/2017	1509446932	testRound	1	ef	41	2	3	NA	NA	NA	2	1	0.891629962	0.639955047	NA
WHD9	F	inhb_withhld	31/10/2017	1509446932	testRound	1	ef	42	1	3	NA	NA	NA	1	1	0.722979333	NA	NA
WHD9	F	inhb_withhld	31/10/2017	1509446932	testRound	1	ef	43	2	3	NA	NA	NA	2	1	0.866220065	0.167998271	NA
WHD9	F	inhb_withhld	31/10/2017	1509446932	testRound	1	ef	44	2	3	NA	NA	NA	2	1	0.825561857	0.167923862	NA
WHD9	F	inhb_withhld	31/10/2017	1509446932	testRound	1	ef	45	2	3	NA	NA	NA	2	1	0.848822243	0.167945992	NA
WHD9	F	inhb_withhld	31/10/2017	1509446932	testRound	1	ef	46	2	3	NA	NA	NA	2	1	0.856136417	0.175935937	NA
WHD9	F	inhb_withhld	31/10/2017	1509446932	testRound	1	ef	47	1	3	NA	NA	NA	1	1	0.695521917	NA	NA
WHD9	F	inhb_withhld	31/10/2017	1509446932	testRound	1	ef	48	2	3	NA	NA	NA	2	1	0.82271669	0.18395186	NA
WHD9	F	inhb_withhld	31/10/2017	1509446932	testRound	1	ef	49	1	3	NA	NA	NA	1	1	0.758097308	NA	NA
WHD9	F	inhb_withhld	31/10/2017	1509446932	testRound	1	ef	50	2	3	NA	NA	NA	2	1	0.869330794	0.159965669	NA
WHD9	F	inhb_withhld	31/10/2017	1509446932	testRound	1	ef	51	1	3	NA	NA	NA	1	1	0.708659526	NA	NA
WHD9	F	inhb_withhld	31/10/2017	1509446932	testRound	1	ef	52	2	3	NA	NA	NA	2	1	0.8599861	0.15983802	NA
WHD9	F	inhb_withhld	31/10/2017	1509446932	testRound	1	ef	53	1	3	NA	NA	NA	1	1	0.675290474	NA	NA
WHD9	F	inhb_withhld	31/10/2017	1509446932	testRound	1	ef	54	2	3	NA	NA	NA	1	0	0.858490551	NA	NA
WHD9	F	inhb_withhld	31/10/2017	1509446932	testRound	1	ef	55	3	3	NA	NA	NA	0	1	NA	NA	NA
WHD9	F	inhb_withhld	31/10/2017	1509446932	testRound	1	ef	56	1	3	NA	NA	NA	1	1	1.089100775	NA	NA
WHD9	F	inhb_withhld	31/10/2017	1509446932	testRound	1	ef	57	1	3	NA	NA	NA	1	1	0.776442877	NA	NA
WHD9	F	inhb_withhld	31/10/2017	1509446932	testRound	1	ef	58	2	3	NA	NA	NA	1	0	1.407620596	NA	NA
WHD9	F	inhb_withhld	31/10/2017	1509446932	testRound	1	ef	59	2	3	NA	NA	NA	2	1	0.982958826	0.167981914	NA
WHD9	F	inhb_withhld	31/10/2017	1509446932	testRound	1	ef	60	3	3	NA	NA	NA	0	1	NA	NA	NA
WHD9	F	inhb_withhld	31/10/2017	1509446932	testRound	1	ef	61	1	3	NA	NA	NA	1	1	0.653645909	NA	NA
WHD9	F	inhb_withhld	31/10/2017	1509446932	testRound	1	ef	62	1	3	NA	NA	NA	1	1	0.732917372	NA	NA
WHD9	F	inhb_withhld	31/10/2017	1509446932	testRound	1	ef	63	1	3	NA	NA	NA	1	1	0.628267123	NA	NA
WHD9	F	inhb_withhld	31/10/2017	1509446932	testRound	1	ef	64	3	3	NA	NA	NA	0	1	NA	NA	NA
WHD9	F	inhb_withhld	31/10/2017	1509446932	testRound	1	ef	65	1	3	NA	NA	NA	1	1	0.754876891	NA	NA
WHD9	F	inhb_withhld	31/10/2017	1509446932	testRound	1	ef	66	2	3	NA	NA	NA	2	1	0.929986635	0.175940106	NA
WHD9	F	inhb_withhld	31/10/2017	1509446932	testRound	1	ef	67	2	3	NA	NA	NA	2	1	0.881326936	0.183928768	NA
WHD9	F	inhb_withhld	31/10/2017	1509446932	testRound	1	ef	68	1	3	NA	NA	NA	1	1	0.608757636	NA	NA
WHD9	F	inhb_withhld	31/10/2017	1509446932	testRound	1	ef	69	2	3	NA	NA	NA	2	1	0.887933586	0.19193539	NA
WHD9	F	inhb_withhld	31/10/2017	1509446932	testRound	1	ef	70	1	3	NA	NA	NA	1	1	0.679306294	NA	NA
WHD9	F	inhb_withhld	31/10/2017	1509446932	testRound	1	ef	71	3	3	NA	NA	NA	2	0	0.470594008	0.159959255	NA
WHD9	F	inhb_withhld	31/10/2017	1509446932	testRound	1	ef	72	1	3	NA	NA	NA	1	1	0.749880289	NA	NA
WHD9	F	inhb_withhld	31/10/2017	1509446932	testRound	1	ef	73	2	3	NA	NA	NA	2	1	0.981035749	0.160037191	NA
WHD9	F	inhb_withhld	31/10/2017	1509446932	testRound	1	ef	74	1	3	NA	NA	NA	1	1	0.628485538	NA	NA
WHD9	F	inhb_withhld	31/10/2017	1509446932	testRound	1	ef	75	2	3	NA	NA	NA	2	1	1.091703793	0.391795618	NA
WHD9	F	inhb_withhld	31/10/2017	1509446932	testRound	1	ef	76	2	3	NA	NA	NA	2	1	0.835107006	0.175905788	NA
WHD9	F	inhb_withhld	31/10/2017	1509446932	testRound	1	ef	77	2	3	NA	NA	NA	1	0	0.986317156	NA	NA
WHD9	F	inhb_withhld	31/10/2017	1509446932	testRound	1	ef	78	2	3	NA	NA	NA	2	1	0.889547483	0.160004157	NA
WHD9	F	inhb_withhld	31/10/2017	1509446932	testRound	1	ef	79	2	3	NA	NA	NA	2	1	0.696959094	0.183893488	NA
WHD9	F	inhb_withhld	31/10/2017	1509446932	testRound	1	ef	80	3	3	NA	NA	NA	0	1	NA	NA	NA
WHD9	F	inhb_withhld	31/10/2017	1509446932	testRound	1	ef	81	1	3	NA	NA	NA	1	1	0.615553836	NA	NA
WHD9	F	inhb_withhld	31/10/2017	1509446932	testRound	1	ef	82	3	3	NA	NA	NA	0	1	NA	NA	NA
WHD9	F	inhb_withhld	31/10/2017	1509446932	testRound	1	ef	83	1	3	NA	NA	NA	1	1	0.862138497	NA	NA
WHD9	F	inhb_withhld	31/10/2017	1509446932	testRound	1	ef	84	2	3	NA	NA	NA	2	1	0.80546993	0.175895846	NA
WHD9	F	inhb_withhld	31/10/2017	1509446932	testRound	1	ef	85	3	3	NA	NA	NA	0	1	NA	NA	NA
WHD9	F	inhb_withhld	31/10/2017	1509446932	testRound	1	ef	86	2	3	NA	NA	NA	2	1	0.835981307	0.183943201	NA
WHD9	F	inhb_withhld	31/10/2017	1509446932	testRound	1	ef	87	2	3	NA	NA	NA	2	1	0.787224748	0.18398265	NA
WHD9	F	inhb_withhld	31/10/2017	1509446932	testRound	1	ef	88	3	3	NA	NA	NA	2	0	0.770597312	0.207957936	NA
WHD9	F	inhb_withhld	31/10/2017	1509446932	testRound	1	ef	89	1	3	NA	NA	NA	1	1	0.673923216	NA	NA
WHD9	F	inhb_withhld	31/10/2017	1509446932	testRound	1	ef	90	2	3	NA	NA	NA	2	1	0.969201894	0.151917353	NA
WHD9	F	inhb_withhld	31/10/2017	1509446932	testRound	1	ef	91	3	3	NA	NA	NA	0	1	NA	NA	NA
WHD9	F	inhb_withhld	31/10/2017	1509446932	testRound	1	ef	92	1	3	NA	NA	NA	1	1	0.583791304	NA	NA
WHD9	F	inhb_withhld	31/10/2017	1509446932	testRound	1	ef	93	1	3	NA	NA	NA	1	1	0.711131367	NA	NA
WHD9	F	inhb_withhld	31/10/2017	1509446932	testRound	1	ef	94	2	3	NA	NA	NA	2	1	1.222225786	0.383938775	NA
WHD9	F	inhb_withhld	31/10/2017	1509446932	testRound	1	ef	95	2	3	NA	NA	NA	2	1	0.83762888	0.167925786	NA
WHD9	F	inhb_withhld	31/10/2017	1509446932	testRound	1	ef	96	2	3	NA	NA	NA	2	1	0.844924451	0.176001365	NA
WHD9	F	inhb_withhld	31/10/2017	1509446932	testRound	1	ef	97	1	3	NA	NA	NA	1	1	0.708249637	NA	NA
WHD9	F	inhb_withhld	31/10/2017	1509446932	testRound	1	ef	98	2	3	NA	NA	NA	2	1	0.819465483	0.183980726	NA
WHD9	F	inhb_withhld	31/10/2017	1509446932	testRound	1	ef	99	2	3	NA	NA	NA	2	1	0.658838475	0.16800661	NA
WHD9	F	inhb_withhld	31/10/2017	1509446932	testRound	1	ef	100	2	3	NA	NA	NA	2	1	0.770207629	0.175881413	NA
WHD9	F	inhb_withhld	31/10/2017	1509446932	testRound	2	c	0	3	3	NA	NA	NA	3	1	1.004517115	0.183890922	NA
WHD9	F	inhb_withhld	31/10/2017	1509446932	testRound	2	c	1	1	3	NA	NA	NA	1	1	0.651845991	NA	NA
WHD9	F	inhb_withhld	31/10/2017	1509446932	testRound	2	c	2	2	3	NA	NA	NA	2	1	0.75516362	0.143887317	NA
WHD9	F	inhb_withhld	31/10/2017	1509446932	testRound	2	c	3	2	3	NA	NA	NA	2	1	0.850384503	0.167899808	NA
WHD9	F	inhb_withhld	31/10/2017	1509446932	testRound	2	c	4	1	3	NA	NA	NA	1	1	0.657755702	NA	NA
WHD9	F	inhb_withhld	31/10/2017	1509446932	testRound	2	c	5	2	3	NA	NA	NA	2	1	0.753042013	0.151841982	NA
WHD9	F	inhb_withhld	31/10/2017	1509446932	testRound	2	c	6	2	3	NA	NA	NA	2	1	0.840314325	0.13588743	NA
WHD9	F	inhb_withhld	31/10/2017	1509446932	testRound	2	c	7	2	3	NA	NA	NA	2	1	0.823628837	0.167837587	NA
WHD9	F	inhb_withhld	31/10/2017	1509446932	testRound	2	c	8	1	3	NA	NA	NA	1	1	0.75887507	NA	NA
WHD9	F	inhb_withhld	31/10/2017	1509446932	testRound	2	c	9	2	3	NA	NA	NA	2	1	0.750192035	0.175896808	NA
WHD9	F	inhb_withhld	31/10/2017	1509446932	testRound	2	c	10	2	3	NA	NA	NA	2	1	0.837457291	0.167955293	NA
WHD9	F	inhb_withhld	31/10/2017	1509446932	testRound	2	c	11	1	3	NA	NA	NA	1	1	0.700803324	NA	NA
WHD9	F	inhb_withhld	31/10/2017	1509446932	testRound	2	c	12	2	3	NA	NA	NA	2	1	0.732121649	0.167843039	NA
WHD9	F	inhb_withhld	31/10/2017	1509446932	testRound	2	c	13	1	3	NA	NA	NA	1	1	0.675486759	NA	NA
WHD9	F	inhb_withhld	31/10/2017	1509446932	testRound	2	c	14	3	3	NA	NA	NA	3	1	1.01062247	0.175931767	NA
WHD9	F	inhb_withhld	31/10/2017	1509446932	testRound	2	c	15	3	3	NA	NA	NA	3	1	0.690005096	0.159938728	NA
WHD9	F	inhb_withhld	31/10/2017	1509446932	testRound	2	c	16	3	3	NA	NA	NA	3	1	1.049212632	0.191887923	NA
WHD9	F	inhb_withhld	31/10/2017	1509446932	testRound	2	c	17	2	3	NA	NA	NA	2	1	0.904526705	0.167953369	NA
WHD9	F	inhb_withhld	31/10/2017	1509446932	testRound	2	c	18	2	3	NA	NA	NA	2	1	0.815920811	0.183866547	NA
WHD9	F	inhb_withhld	31/10/2017	1509446932	testRound	2	c	19	1	3	NA	NA	NA	1	1	0.711187815	NA	NA
WHD9	F	inhb_withhld	31/10/2017	1509446932	testRound	2	c	20	3	3	NA	NA	NA	3	1	1.094397577	0.167840794	NA
WHD9	F	inhb_withhld	31/10/2017	1509446932	testRound	2	c	21	3	3	NA	NA	NA	3	1	1.013724539	0.199915392	NA
WHD9	F	inhb_withhld	31/10/2017	1509446932	testRound	2	c	22	2	3	NA	NA	NA	2	1	0.837040346	0.199868245	NA
WHD9	F	inhb_withhld	31/10/2017	1509446932	testRound	2	c	23	1	3	NA	NA	NA	2	0	0.020470064	1.463675291	NA
WHD9	F	inhb_withhld	31/10/2017	1509446932	testRound	2	c	24	1	3	NA	NA	NA	1	1	0.691697571	NA	NA
WHD9	F	inhb_withhld	31/10/2017	1509446932	testRound	2	c	25	1	3	NA	NA	NA	1	1	0.61894071	NA	NA
WHD9	F	inhb_withhld	31/10/2017	1509446932	testRound	2	c	26	3	3	NA	NA	NA	3	1	1.074170304	0.199869208	NA
WHD9	F	inhb_withhld	31/10/2017	1509446932	testRound	2	c	27	3	3	NA	NA	NA	3	1	0.969438911	0.192021024	NA
WHD9	F	inhb_withhld	31/10/2017	1509446932	testRound	2	c	28	1	3	NA	NA	NA	1	1	0.62487191	NA	NA
WHD9	F	inhb_withhld	31/10/2017	1509446932	testRound	2	c	29	3	3	NA	NA	NA	3	1	1.064060676	0.159931352	NA
WHD9	F	inhb_withhld	31/10/2017	1509446932	testRound	2	c	30	1	3	NA	NA	NA	1	1	0.695437245	NA	NA
WHD9	F	inhb_withhld	31/10/2017	1509446932	testRound	2	c	31	2	3	NA	NA	NA	2	1	0.862685336	0.215921581	NA
WHD9	F	inhb_withhld	31/10/2017	1509446932	testRound	2	c	32	2	3	NA	NA	NA	2	1	0.845935061	0.167929956	NA
WHD9	F	inhb_withhld	31/10/2017	1509446932	testRound	2	c	33	1	3	NA	NA	NA	1	1	0.637329899	NA	NA
WHD9	F	inhb_withhld	31/10/2017	1509446932	testRound	2	c	34	1	3	NA	NA	NA	1	1	0.580574415	NA	NA
WHD9	F	inhb_withhld	31/10/2017	1509446932	testRound	2	c	35	2	3	NA	NA	NA	2	1	0.867858017	0.167957218	NA
WHD9	F	inhb_withhld	31/10/2017	1509446932	testRound	2	c	36	1	3	NA	NA	NA	1	1	0.635207329	NA	NA
WHD9	F	inhb_withhld	31/10/2017	1509446932	testRound	2	c	37	1	3	NA	NA	NA	1	1	0.554554817	NA	NA
WHD9	F	inhb_withhld	31/10/2017	1509446932	testRound	2	c	38	3	3	NA	NA	NA	2	0	0.961729602	0.183933579	NA
WHD9	F	inhb_withhld	31/10/2017	1509446932	testRound	2	c	39	2	3	NA	NA	NA	2	1	0.865069298	0.167900128	NA
WHD9	F	inhb_withhld	31/10/2017	1509446932	testRound	2	c	40	3	3	NA	NA	NA	2	0	0.976365326	0.175930484	NA
WHD9	F	inhb_withhld	31/10/2017	1509446932	testRound	2	c	41	1	3	NA	NA	NA	2	0	0.631659771	1.983624655	NA
WHD9	F	inhb_withhld	31/10/2017	1509446932	testRound	2	c	42	3	3	NA	NA	NA	3	1	1.030964242	0.16791392	NA
WHD9	F	inhb_withhld	31/10/2017	1509446932	testRound	2	c	43	1	3	NA	NA	NA	1	1	0.662347226	NA	NA
WHD9	F	inhb_withhld	31/10/2017	1509446932	testRound	2	c	44	1	3	NA	NA	NA	1	1	0.645629986	NA	NA
WHD9	F	inhb_withhld	31/10/2017	1509446932	testRound	2	c	45	3	3	NA	NA	NA	3	1	1.012800846	0.199945541	NA
WHD9	F	inhb_withhld	31/10/2017	1509446932	testRound	2	c	46	1	3	NA	NA	NA	1	1	0.796113048	NA	NA
WHD9	F	inhb_withhld	31/10/2017	1509446932	testRound	2	c	47	3	3	NA	NA	NA	3	1	0.923467544	0.183851152	NA
WHD9	F	inhb_withhld	31/10/2017	1509446932	testRound	2	c	48	1	3	NA	NA	NA	1	1	1.098636302	NA	NA
WHD9	F	inhb_withhld	31/10/2017	1509446932	testRound	2	c	49	2	3	NA	NA	NA	2	1	0.881915149	0.159989082	NA
WHD9	F	inhb_withhld	31/10/2017	1509446932	testRound	2	c	50	1	3	NA	NA	NA	1	1	1.217133287	NA	NA
WHD9	F	inhb_withhld	31/10/2017	1509446932	testRound	2	c	51	3	3	NA	NA	NA	3	1	0.62468204	0.20788898	NA
WHD9	F	inhb_withhld	31/10/2017	1509446932	testRound	2	c	52	2	3	NA	NA	NA	2	1	1.079866732	0.199985311	NA
WHD9	F	inhb_withhld	31/10/2017	1509446932	testRound	2	c	53	1	3	NA	NA	NA	1	1	0.639213206	NA	NA
WHD9	F	inhb_withhld	31/10/2017	1509446932	testRound	2	c	54	1	3	NA	NA	NA	1	1	1.246359832	NA	NA
WHD9	F	inhb_withhld	31/10/2017	1509446932	testRound	2	c	55	2	3	NA	NA	NA	2	1	0.877741853	0.151977328	NA
WHD9	F	inhb_withhld	31/10/2017	1509446932	testRound	2	c	56	1	3	NA	NA	NA	1	1	0.637126558	NA	NA
WHD9	F	inhb_withhld	31/10/2017	1509446932	testRound	2	c	57	1	3	NA	NA	NA	1	1	0.596418637	NA	NA
WHD9	F	inhb_withhld	31/10/2017	1509446932	testRound	2	c	58	2	3	NA	NA	NA	2	1	0.851699483	0.159902807	NA
WHD9	F	inhb_withhld	31/10/2017	1509446932	testRound	2	c	59	2	3	NA	NA	NA	2	1	0.850971754	0.167908788	NA
WHD9	F	inhb_withhld	31/10/2017	1509446932	testRound	2	c	60	3	3	NA	NA	NA	3	1	0.970240086	0.199906412	NA
WHD9	F	inhb_withhld	31/10/2017	1509446932	testRound	2	c	61	3	3	NA	NA	NA	3	1	1.009548677	0.175944276	NA
WHD9	F	inhb_withhld	31/10/2017	1509446932	testRound	2	c	62	2	3	NA	NA	NA	2	1	0.872861675	0.167947275	NA
WHD9	F	inhb_withhld	31/10/2017	1509446932	testRound	2	c	63	1	3	NA	NA	NA	1	1	0.640201365	NA	NA
WHD9	F	inhb_withhld	31/10/2017	1509446932	testRound	2	c	64	2	3	NA	NA	NA	1	0	0.783495979	NA	NA
WHD9	F	inhb_withhld	31/10/2017	1509446932	testRound	2	c	65	2	3	NA	NA	NA	2	1	0.862787327	0.175904506	NA
WHD9	F	inhb_withhld	31/10/2017	1509446932	testRound	2	c	66	1	3	NA	NA	NA	2	0	0.646040837	2.319492905	NA
WHD9	F	inhb_withhld	31/10/2017	1509446932	testRound	2	c	67	2	3	NA	NA	NA	2	1	0.845423823	0.191894337	NA
WHD9	F	inhb_withhld	31/10/2017	1509446932	testRound	2	c	68	1	3	NA	NA	NA	1	1	0.71666679	NA	NA
WHD9	F	inhb_withhld	31/10/2017	1509446932	testRound	2	c	69	1	3	NA	NA	NA	1	1	0.699962699	NA	NA
WHD9	F	inhb_withhld	31/10/2017	1509446932	testRound	2	c	70	1	3	NA	NA	NA	1	1	0.595269473	NA	NA
WHD9	F	inhb_withhld	31/10/2017	1509446932	testRound	2	c	71	3	3	NA	NA	NA	3	1	0.570669732	0.191822174	NA
WHD9	F	inhb_withhld	31/10/2017	1509446932	testRound	2	c	72	2	3	NA	NA	NA	2	1	0.809875433	0.159957331	NA
WHD9	F	inhb_withhld	31/10/2017	1509446932	testRound	2	c	73	1	3	NA	NA	NA	1	1	1.040984387	NA	NA
WHD9	F	inhb_withhld	31/10/2017	1509446932	testRound	2	c	74	2	3	NA	NA	NA	2	1	0.744429538	0.167952407	NA
WHD9	F	inhb_withhld	31/10/2017	1509446932	testRound	2	c	75	2	3	NA	NA	NA	2	1	0.887786052	0.143917465	NA
WHD9	F	inhb_withhld	31/10/2017	1509446932	testRound	2	c	76	1	3	NA	NA	NA	1	1	0.631066426	NA	NA
WHD9	F	inhb_withhld	31/10/2017	1509446932	testRound	2	c	77	1	3	NA	NA	NA	1	1	0.558367296	NA	NA
WHD9	F	inhb_withhld	31/10/2017	1509446932	testRound	2	c	78	1	3	NA	NA	NA	1	1	0.661646438	NA	NA
WHD9	F	inhb_withhld	31/10/2017	1509446932	testRound	2	c	79	2	3	NA	NA	NA	2	1	0.820887906	0.167925786	NA
WHD9	F	inhb_withhld	31/10/2017	1509446932	testRound	2	c	80	1	3	NA	NA	NA	1	1	0.628263274	NA	NA
WHD9	F	inhb_withhld	31/10/2017	1509446932	testRound	2	c	81	1	3	NA	NA	NA	1	1	0.715531738	NA	NA
WHD9	F	inhb_withhld	31/10/2017	1509446932	testRound	2	c	82	3	3	NA	NA	NA	3	1	1.002743176	0.191931221	NA
WHD9	F	inhb_withhld	31/10/2017	1509446932	testRound	2	c	83	2	3	NA	NA	NA	2	1	0.874005386	0.167946313	NA
WHD9	F	inhb_withhld	31/10/2017	1509446932	testRound	2	c	84	2	3	NA	NA	NA	2	1	0.745404226	0.159886129	NA
WHD9	F	inhb_withhld	31/10/2017	1509446932	testRound	2	c	85	1	3	NA	NA	NA	1	1	0.680647573	NA	NA
WHD9	F	inhb_withhld	31/10/2017	1509446932	testRound	2	c	86	1	3	NA	NA	NA	1	1	0.648000477	NA	NA
WHD9	F	inhb_withhld	31/10/2017	1509446932	testRound	2	c	87	1	3	NA	NA	NA	1	1	0.599308706	NA	NA
WHD9	F	inhb_withhld	31/10/2017	1509446932	testRound	2	c	88	3	3	NA	NA	NA	3	1	0.990491414	0.183995479	NA
WHD9	F	inhb_withhld	31/10/2017	1509446932	testRound	2	c	89	1	3	NA	NA	NA	1	1	0.693899681	NA	NA
WHD9	F	inhb_withhld	31/10/2017	1509446932	testRound	2	c	90	2	3	NA	NA	NA	2	1	1.556944231	0.159975933	NA
WHD9	F	inhb_withhld	31/10/2017	1509446932	testRound	2	c	91	1	3	NA	NA	NA	1	1	0.948468193	NA	NA
WHD9	F	inhb_withhld	31/10/2017	1509446932	testRound	2	c	92	3	3	NA	NA	NA	3	1	0.971741729	0.159860471	NA
WHD9	F	inhb_withhld	31/10/2017	1509446932	testRound	2	c	93	3	3	NA	NA	NA	3	1	0.947012414	0.175870509	NA
WHD9	F	inhb_withhld	31/10/2017	1509446932	testRound	2	c	94	3	3	NA	NA	NA	3	1	1.082276672	0.176015477	NA
WHD9	F	inhb_withhld	31/10/2017	1509446932	testRound	2	c	95	2	3	NA	NA	NA	2	1	0.865619665	0.159940011	NA
WHD9	F	inhb_withhld	31/10/2017	1509446932	testRound	2	c	96	1	3	NA	NA	NA	2	0	1.112852515	0.26392379	NA
WHD9	F	inhb_withhld	31/10/2017	1509446932	testRound	2	c	97	3	3	NA	NA	NA	3	1	0.968236506	0.19186483	NA
WHD9	F	inhb_withhld	31/10/2017	1509446932	testRound	2	c	98	1	3	NA	NA	NA	1	1	1.511309306	NA	NA
WHD9	F	inhb_withhld	31/10/2017	1509446932	testRound	2	c	99	2	3	NA	NA	NA	2	1	0.96679516	0.15194718	NA
SW1	F	switching	19/10/2017	1508418373	trainingRound	1	ef	0	1	NA	0	NA	NA	1	1	0.781727131	NA	NA	NA
SW1	F	switching	19/10/2017	1508418373	trainingRound	1	ef	1	1	NA	0	NA	NA	0	0	NA	NA	NA	NA
SW1	F	switching	19/10/2017	1508418373	trainingRound	1	ef	2	2	NA	0	NA	NA	3	0	0.077129034	0.783904496	0.239929765	NA
SW1	F	switching	19/10/2017	1508418373	trainingRound	1	ef	3	2	NA	0	NA	NA	2	1	0.740720295	0.199959968	NA	NA
SW1	F	switching	19/10/2017	1508418373	trainingRound	1	ef	4	2	NA	0	NA	NA	2	1	0.828358293	0.22389495	NA	NA
SW1	F	switching	19/10/2017	1508418373	trainingRound	1	ef	5	1	NA	0	NA	NA	1	1	0.740047967	NA	NA	NA
SW1	F	switching	19/10/2017	1508418373	trainingRound	1	ef	6	2	NA	0	NA	NA	2	1	0.811683548	0.231956784	NA	NA
SW1	F	switching	19/10/2017	1508418373	trainingRound	1	ef	7	1	NA	0	NA	NA	2	0	0.811518995	0.215768963	NA	NA
SW1	F	switching	19/10/2017	1508418373	trainingRound	1	ef	8	1	NA	0	NA	NA	1	1	0.771056821	NA	NA	NA
SW1	F	switching	19/10/2017	1508418373	trainingRound	1	ef	9	1	NA	0	NA	NA	1	1	0.818756778	NA	NA	NA
SW1	F	switching	19/10/2017	1508418373	trainingRound	1	ef	10	2	NA	0	NA	NA	2	1	0.826451654	0.271971808	NA	NA
SW1	F	switching	19/10/2017	1508418373	trainingRound	1	ef	11	x	NA	1	NA	NA	2	0	1.258004336	0.319927417	NA	NA
SW1	F	switching	19/10/2017	1508418373	trainingRound	1	ef	12	2	NA	1	NA	NA	4	0	1.081873497	0.287788822	0.224005294	0.303979851
SW1	F	switching	19/10/2017	1508418373	trainingRound	1	ef	13	x	NA	0	NA	NA	0	0	NA	NA	NA	NA
SW1	F	switching	19/10/2017	1508418373	trainingRound	1	ef	14	2	NA	0	NA	NA	2	1	1.04110884	0.18395306	NA	NA
SW1	F	switching	19/10/2017	1508418373	trainingRound	1	ef	15	1	NA	0	NA	NA	1	1	0.840853766	NA	NA	NA
SW1	F	switching	19/10/2017	1508418373	trainingRound	1	ef	16	2	NA	0	NA	NA	1	0	1.840296273	NA	NA	NA
SW1	F	switching	19/10/2017	1508418373	trainingRound	1	ef	17	2	NA	0	NA	NA	3	0	0.040186635	0.928040124	0.199829737	NA
SW1	F	switching	19/10/2017	1508418373	trainingRound	1	ef	18	2	NA	0	NA	NA	2	1	0.911723997	0.215945706	NA	NA
SW1	F	switching	19/10/2017	1508418373	trainingRound	1	ef	19	1	NA	0	NA	NA	1	1	0.727456906	NA	NA	NA
SW1	F	switching	19/10/2017	1508418373	trainingRound	1	ef	20	2	NA	0	NA	NA	2	1	1.015086628	0.231904819	NA	NA
SW1	F	switching	19/10/2017	1508418373	trainingRound	1	ef	21	1	NA	0	NA	NA	1	1	0.790869949	NA	NA	NA
SW1	F	switching	19/10/2017	1508418373	trainingRound	2	c	0	2	NA	0	NA	NA	2	1	0.876464662	0.200022197	NA	NA
SW1	F	switching	19/10/2017	1508418373	trainingRound	2	c	1	1	NA	0	NA	NA	1	1	0.644109485	NA	NA	NA
SW1	F	switching	19/10/2017	1508418373	trainingRound	2	c	2	1	NA	0	NA	NA	1	1	1.315774769	NA	NA	NA
SW1	F	switching	19/10/2017	1508418373	trainingRound	2	c	3	1	NA	0	NA	NA	1	1	0.76364454	NA	NA	NA
SW1	F	switching	19/10/2017	1508418373	trainingRound	2	c	4	2	NA	0	NA	NA	2	1	0.947192793	0.231954859	NA	NA
SW1	F	switching	19/10/2017	1508418373	trainingRound	2	c	5	2	NA	0	NA	NA	2	1	0.730870186	0.223909064	NA	NA
SW1	F	switching	19/10/2017	1508418373	trainingRound	2	c	6	1	NA	0	NA	NA	1	1	0.706550605	NA	NA	NA
SW1	F	switching	19/10/2017	1508418373	trainingRound	2	c	7	1	NA	0	NA	NA	1	1	0.770243035	NA	NA	NA
SW1	F	switching	19/10/2017	1508418373	trainingRound	2	c	8	2	NA	0	NA	NA	2	1	0.833896333	0.199919872	NA	NA
SW1	F	switching	19/10/2017	1508418373	trainingRound	2	c	9	1	NA	0	NA	NA	1	1	0.993522434	NA	NA	NA
SW1	F	switching	19/10/2017	1508418373	trainingRound	2	c	10	1	NA	0	NA	NA	1	1	1.09718819	NA	NA	NA
[truncated: 5,162 more rows]
