# Supplementary material for: Limited evidence for executive function load impairing selective copying in a win-stay lose-shift task
Source: PLoS One. 2021 Mar 4;16(3):e0247183. doi: 10.1371/journal.pone.0247183 (PMC7932141; doi:10.1371/journal.pone.0247183)
Supplement: S5 Data — (CSV) [file pone.0247183.s007.csv]

BL1	FALSE	baseline	26/10/2017	1509011687	trainingRound	1	NA	0	1	1	f	0.411775573	1	NA
BL1	FALSE	baseline	26/10/2017	1509011687	trainingRound	1	NA	1	1	0	d	0.650784222	1	NA
BL1	FALSE	baseline	26/10/2017	1509011687	trainingRound	1	NA	2	1	1	f	0.527242602	1	NA
BL1	FALSE	baseline	26/10/2017	1509011687	trainingRound	1	NA	3	1	1	f	0.500265401	1	NA
BL1	FALSE	baseline	26/10/2017	1509011687	trainingRound	1	NA	4	1	0	d	0.571762218	1	NA
BL1	FALSE	baseline	26/10/2017	1509011687	trainingRound	1	NA	5	0	1	d	0.449867845	1	NA
BL1	FALSE	baseline	26/10/2017	1509011687	trainingRound	1	NA	6	0	1	d	0.517896334	1	NA
BL1	FALSE	baseline	26/10/2017	1509011687	trainingRound	1	NA	7	1	1	f	0.435574704	1	NA
BL1	FALSE	baseline	26/10/2017	1509011687	trainingRound	1	NA	8	1	0	d	0.396110046	1	NA
BL1	FALSE	baseline	26/10/2017	1509011687	trainingRound	1	NA	9	1	0	d	0.432106376	1	NA
BL1	FALSE	baseline	26/10/2017	1509011687	trainingRound	1	NA	10	0	0	f	0.514530959	1	NA
BL1	FALSE	baseline	26/10/2017	1509011687	trainingRound	1	NA	11	0	1	f	0.495975694	0	NA
BL1	FALSE	baseline	26/10/2017	1509011687	trainingRound	1	NA	12	0	0	f	0.574452786	1	NA
BL1	FALSE	baseline	26/10/2017	1509011687	trainingRound	1	NA	13	0	0	f	0.525427936	1	NA
BL1	FALSE	baseline	26/10/2017	1509011687	trainingRound	1	NA	14	0	0	f	0.509061945	1	NA
BL1	FALSE	baseline	26/10/2017	1509011687	trainingRound	1	NA	15	0	1	d	0.664906417	1	NA
BL1	FALSE	baseline	26/10/2017	1509011687	trainingRound	2	NA	0	1	1	f	0.520362074	1	NA
BL1	FALSE	baseline	26/10/2017	1509011687	trainingRound	2	NA	1	0	1	d	0.526876975	1	NA
BL1	FALSE	baseline	26/10/2017	1509011687	trainingRound	2	NA	2	0	1	d	0.61213068	1	NA
BL1	FALSE	baseline	26/10/2017	1509011687	trainingRound	2	NA	3	1	0	d	0.530884764	1	NA
BL1	FALSE	baseline	26/10/2017	1509011687	trainingRound	2	NA	4	1	0	d	0.522215227	1	NA
BL1	FALSE	baseline	26/10/2017	1509011687	trainingRound	2	NA	5	0	0	f	0.568268232	1	NA
BL1	FALSE	baseline	26/10/2017	1509011687	trainingRound	2	NA	6	0	0	f	0.62191506	1	NA
BL1	FALSE	baseline	26/10/2017	1509011687	trainingRound	2	NA	7	0	1	d	0.498963896	1	NA
BL1	FALSE	baseline	26/10/2017	1509011687	trainingRound	2	NA	8	1	1	f	0.69371368	1	NA
BL1	FALSE	baseline	26/10/2017	1509011687	trainingRound	2	NA	9	1	1	f	0.543361956	1	NA
BL1	FALSE	baseline	26/10/2017	1509011687	trainingRound	2	NA	10	1	1	f	0.535599432	1	NA
BL1	FALSE	baseline	26/10/2017	1509011687	trainingRound	2	NA	11	0	1	d	0.423216821	1	NA
BL1	FALSE	baseline	26/10/2017	1509011687	trainingRound	2	NA	12	0	0	d	0.394323925	0	NA
BL1	FALSE	baseline	26/10/2017	1509011687	trainingRound	2	NA	13	0	0	f	0.556545386	1	NA
BL1	FALSE	baseline	26/10/2017	1509011687	trainingRound	2	NA	14	1	0	d	0.652224922	1	NA
BL1	FALSE	baseline	26/10/2017	1509011687	trainingRound	2	NA	15	1	0	d	0.640698682	1	NA
BL1	FALSE	baseline	26/10/2017	1509011687	testRound	1	NA	0	1	1	f	0.63940295	1	NA
BL1	FALSE	baseline	26/10/2017	1509011687	testRound	1	NA	1	0	0	f	0.667583835	1	NA
BL1	FALSE	baseline	26/10/2017	1509011687	testRound	1	NA	2	1	1	f	0.612739097	1	NA
BL1	FALSE	baseline	26/10/2017	1509011687	testRound	1	NA	3	0	0	f	0.527216624	1	NA
BL1	FALSE	baseline	26/10/2017	1509011687	testRound	1	NA	4	1	1	f	0.700123383	1	NA
BL1	FALSE	baseline	26/10/2017	1509011687	testRound	1	NA	5	1	1	f	0.641473876	1	NA
BL1	FALSE	baseline	26/10/2017	1509011687	testRound	1	NA	6	1	1	f	0.410513838	1	NA
BL1	FALSE	baseline	26/10/2017	1509011687	testRound	1	NA	7	0	0	f	0.550177698	1	NA
BL1	FALSE	baseline	26/10/2017	1509011687	testRound	1	NA	8	0	1	d	0.547669302	1	NA
BL1	FALSE	baseline	26/10/2017	1509011687	testRound	1	NA	9	1	0	d	0.647022751	1	NA
BL1	FALSE	baseline	26/10/2017	1509011687	testRound	1	NA	10	1	0	d	0.419006975	1	NA
BL1	FALSE	baseline	26/10/2017	1509011687	testRound	1	NA	11	1	0	d	0.433523983	1	NA
BL1	FALSE	baseline	26/10/2017	1509011687	testRound	1	NA	12	1	1	d	0.333821585	0	NA
BL1	FALSE	baseline	26/10/2017	1509011687	testRound	1	NA	13	1	1	f	0.465184743	1	NA
BL1	FALSE	baseline	26/10/2017	1509011687	testRound	1	NA	14	0	1	d	0.405436108	1	NA
BL1	FALSE	baseline	26/10/2017	1509011687	testRound	1	NA	15	0	0	f	0.48074892	1	NA
BL1	FALSE	baseline	26/10/2017	1509011687	testRound	1	NA	16	0	1	d	0.449682466	1	NA
BL1	FALSE	baseline	26/10/2017	1509011687	testRound	1	NA	17	0	1	d	0.366064461	1	NA
BL1	FALSE	baseline	26/10/2017	1509011687	testRound	1	NA	18	1	0	d	0.370754754	1	NA
BL1	FALSE	baseline	26/10/2017	1509011687	testRound	1	NA	19	0	1	d	0.422108714	1	NA
BL1	FALSE	baseline	26/10/2017	1509011687	testRound	1	NA	20	0	1	d	0.437278399	1	NA
BL1	FALSE	baseline	26/10/2017	1509011687	testRound	1	NA	21	0	1	d	0.349831892	1	NA
BL1	FALSE	baseline	26/10/2017	1509011687	testRound	1	NA	22	1	1	f	0.467024746	1	NA
BL1	FALSE	baseline	26/10/2017	1509011687	testRound	1	NA	23	0	1	d	0.378898621	1	NA
BL1	FALSE	baseline	26/10/2017	1509011687	testRound	1	NA	24	1	0	f	0.494266868	0	NA
BL1	FALSE	baseline	26/10/2017	1509011687	testRound	1	NA	25	0	0	f	1.251813303	1	NA
BL1	FALSE	baseline	26/10/2017	1509011687	testRound	1	NA	26	0	0	f	0.479655246	1	NA
BL1	FALSE	baseline	26/10/2017	1509011687	testRound	1	NA	27	0	0	f	0.449692087	1	NA
BL1	FALSE	baseline	26/10/2017	1509011687	testRound	1	NA	28	1	0	d	0.522810814	1	NA
BL1	FALSE	baseline	26/10/2017	1509011687	testRound	1	NA	29	1	0	d	0.59832408	1	NA
BL1	FALSE	baseline	26/10/2017	1509011687	testRound	1	NA	30	1	0	d	0.454802531	1	NA
BL1	FALSE	baseline	26/10/2017	1509011687	testRound	1	NA	31	1	1	d	0.371880501	0	NA
BL1	FALSE	baseline	26/10/2017	1509011687	testRound	1	NA	32	0	1	d	0.576059301	1	NA
BL1	FALSE	baseline	26/10/2017	1509011687	testRound	1	NA	33	1	0	d	0.415951422	1	NA
BL1	FALSE	baseline	26/10/2017	1509011687	testRound	1	NA	34	0	1	d	0.479239264	1	NA
BL1	FALSE	baseline	26/10/2017	1509011687	testRound	1	NA	35	1	1	f	0.442187426	1	NA
BL1	FALSE	baseline	26/10/2017	1509011687	testRound	1	NA	36	0	0	f	0.647044881	1	NA
BL1	FALSE	baseline	26/10/2017	1509011687	testRound	1	NA	37	0	0	f	0.677219719	1	NA
BL1	FALSE	baseline	26/10/2017	1509011687	testRound	1	NA	38	0	0	f	0.47634696	1	NA
BL1	FALSE	baseline	26/10/2017	1509011687	testRound	1	NA	39	0	1	d	0.60756964	1	NA
BL1	FALSE	baseline	26/10/2017	1509011687	testRound	1	NA	40	0	0	f	0.487372548	1	NA
BL1	FALSE	baseline	26/10/2017	1509011687	testRound	1	NA	41	1	1	f	0.602260026	1	NA
BL1	FALSE	baseline	26/10/2017	1509011687	testRound	1	NA	42	0	1	d	0.426891055	1	NA
BL1	FALSE	baseline	26/10/2017	1509011687	testRound	1	NA	43	1	0	d	0.496176468	1	NA
BL1	FALSE	baseline	26/10/2017	1509011687	testRound	1	NA	44	1	0	d	0.546528802	1	NA
BL1	FALSE	baseline	26/10/2017	1509011687	testRound	1	NA	45	0	0	f	0.489378366	1	NA
BL1	FALSE	baseline	26/10/2017	1509011687	testRound	1	NA	46	1	1	d	0.505671874	0	NA
BL1	FALSE	baseline	26/10/2017	1509011687	testRound	1	NA	47	1	0	d	0.615096752	1	NA
BL1	FALSE	baseline	26/10/2017	1509011687	testRound	2	NA	0	1	0	d	0.542050188	1	NA
BL1	FALSE	baseline	26/10/2017	1509011687	testRound	2	NA	1	0	0	f	0.786485837	1	NA
BL1	FALSE	baseline	26/10/2017	1509011687	testRound	2	NA	2	0	1	d	0.50682809	1	NA
BL1	FALSE	baseline	26/10/2017	1509011687	testRound	2	NA	3	0	1	d	0.574870371	1	NA
BL1	FALSE	baseline	26/10/2017	1509011687	testRound	2	NA	4	0	1	d	0.463776436	1	NA
BL1	FALSE	baseline	26/10/2017	1509011687	testRound	2	NA	5	1	0	d	0.587515623	1	NA
BL1	FALSE	baseline	26/10/2017	1509011687	testRound	2	NA	6	0	1	d	0.508619343	1	NA
BL1	FALSE	baseline	26/10/2017	1509011687	testRound	2	NA	7	0	0	f	0.572770259	1	NA
BL1	FALSE	baseline	26/10/2017	1509011687	testRound	2	NA	8	0	1	d	0.46036616	1	NA
BL1	FALSE	baseline	26/10/2017	1509011687	testRound	2	NA	9	0	1	d	0.489879981	1	NA
BL1	FALSE	baseline	26/10/2017	1509011687	testRound	2	NA	10	1	1	f	0.405546759	1	NA
BL1	FALSE	baseline	26/10/2017	1509011687	testRound	2	NA	11	1	0	d	0.449870732	1	NA
BL1	FALSE	baseline	26/10/2017	1509011687	testRound	2	NA	12	1	0	d	0.553980543	1	NA
BL1	FALSE	baseline	26/10/2017	1509011687	testRound	2	NA	13	1	1	f	0.581617477	1	NA
BL1	FALSE	baseline	26/10/2017	1509011687	testRound	2	NA	14	1	1	f	0.474810363	1	NA
BL1	FALSE	baseline	26/10/2017	1509011687	testRound	2	NA	15	1	1	f	0.402855549	1	NA
BL1	FALSE	baseline	26/10/2017	1509011687	testRound	2	NA	16	0	0	d	0.435947708	0	NA
BL1	FALSE	baseline	26/10/2017	1509011687	testRound	2	NA	17	0	1	d	0.518410137	1	NA
BL1	FALSE	baseline	26/10/2017	1509011687	testRound	2	NA	18	1	1	f	0.434099045	1	NA
BL1	FALSE	baseline	26/10/2017	1509011687	testRound	2	NA	19	0	1	d	0.424854767	1	NA
BL1	FALSE	baseline	26/10/2017	1509011687	testRound	2	NA	20	0	0	f	0.584536402	1	NA
BL1	FALSE	baseline	26/10/2017	1509011687	testRound	2	NA	21	0	0	f	0.541596682	1	NA
BL1	FALSE	baseline	26/10/2017	1509011687	testRound	2	NA	22	1	0	d	0.54236065	1	NA
BL1	FALSE	baseline	26/10/2017	1509011687	testRound	2	NA	23	1	0	d	0.450307239	1	NA
BL1	FALSE	baseline	26/10/2017	1509011687	testRound	2	NA	24	0	0	f	0.523306656	1	NA
BL1	FALSE	baseline	26/10/2017	1509011687	testRound	2	NA	25	1	0	d	0.49150125	1	NA
BL1	FALSE	baseline	26/10/2017	1509011687	testRound	2	NA	26	0	0	f	0.549251763	1	NA
BL1	FALSE	baseline	26/10/2017	1509011687	testRound	2	NA	27	1	0	d	0.474257111	1	NA
BL1	FALSE	baseline	26/10/2017	1509011687	testRound	2	NA	28	1	1	f	0.554962284	1	NA
BL1	FALSE	baseline	26/10/2017	1509011687	testRound	2	NA	29	0	0	f	0.437943263	1	NA
BL1	FALSE	baseline	26/10/2017	1509011687	testRound	2	NA	30	0	1	d	0.506864974	1	NA
BL1	FALSE	baseline	26/10/2017	1509011687	testRound	2	NA	31	0	0	f	0.432311961	1	NA
BL1	FALSE	baseline	26/10/2017	1509011687	testRound	2	NA	32	1	0	f	0.401429924	0	NA
BL1	FALSE	baseline	26/10/2017	1509011687	testRound	2	NA	33	0	0	f	0.519651025	1	NA
BL1	FALSE	baseline	26/10/2017	1509011687	testRound	2	NA	34	0	0	f	0.505724152	1	NA
BL1	FALSE	baseline	26/10/2017	1509011687	testRound	2	NA	35	1	0	d	0.455859643	1	NA
BL1	FALSE	baseline	26/10/2017	1509011687	testRound	2	NA	36	0	1	d	0.597086079	1	NA
BL1	FALSE	baseline	26/10/2017	1509011687	testRound	2	NA	37	1	0	d	0.439856392	1	NA
BL1	FALSE	baseline	26/10/2017	1509011687	testRound	2	NA	38	1	0	d	0.754106652	1	NA
BL1	FALSE	baseline	26/10/2017	1509011687	testRound	2	NA	39	0	0	f	0.706057771	1	NA
BL1	FALSE	baseline	26/10/2017	1509011687	testRound	2	NA	40	0	1	d	0.514193235	1	NA
BL1	FALSE	baseline	26/10/2017	1509011687	testRound	2	NA	41	1	1	f	0.53187773	1	NA
BL1	FALSE	baseline	26/10/2017	1509011687	testRound	2	NA	42	1	1	f	0.538782955	1	NA
BL1	FALSE	baseline	26/10/2017	1509011687	testRound	2	NA	43	1	1	f	0.40567537	1	NA
BL1	FALSE	baseline	26/10/2017	1509011687	testRound	2	NA	44	0	1	d	0.4669513	1	NA
BL1	FALSE	baseline	26/10/2017	1509011687	testRound	2	NA	45	1	1	f	0.530285969	1	NA
BL1	FALSE	baseline	26/10/2017	1509011687	testRound	2	NA	46	1	1	f	0.420293086	1	NA
BL1	FALSE	baseline	26/10/2017	1509011687	testRound	2	NA	47	1	1	f	0.534109019	1	NA
BL2	FALSE	baseline	26/10/2017	1509014727	trainingRound	1	NA	0	0	0	f	0.654669814	1	NA
BL2	FALSE	baseline	26/10/2017	1509014727	trainingRound	1	NA	1	1	0	d	0.708045308	1	NA
BL2	FALSE	baseline	26/10/2017	1509014727	trainingRound	1	NA	2	0	1	d	0.790750527	1	NA
BL2	FALSE	baseline	26/10/2017	1509014727	trainingRound	1	NA	3	1	1	f	0.462083646	1	NA
BL2	FALSE	baseline	26/10/2017	1509014727	trainingRound	1	NA	4	1	1	f	0.391713859	1	NA
BL2	FALSE	baseline	26/10/2017	1509014727	trainingRound	1	NA	5	0	1	d	0.459756781	1	NA
BL2	FALSE	baseline	26/10/2017	1509014727	trainingRound	1	NA	6	1	1	f	0.433860425	1	NA
BL2	FALSE	baseline	26/10/2017	1509014727	trainingRound	1	NA	7	1	1	f	0.408407311	1	NA
BL2	FALSE	baseline	26/10/2017	1509014727	trainingRound	1	NA	8	1	0	f	0.374277285	0	NA
BL2	FALSE	baseline	26/10/2017	1509014727	trainingRound	1	NA	9	1	0	d	0.672571762	1	NA
BL2	FALSE	baseline	26/10/2017	1509014727	trainingRound	1	NA	10	0	1	d	0.53499775	1	NA
BL2	FALSE	baseline	26/10/2017	1509014727	trainingRound	1	NA	11	0	0	f	0.581929544	1	NA
BL2	FALSE	baseline	26/10/2017	1509014727	trainingRound	1	NA	12	0	1	d	0.695566512	1	NA
BL2	FALSE	baseline	26/10/2017	1509014727	trainingRound	1	NA	13	0	0	f	0.493760121	1	NA
BL2	FALSE	baseline	26/10/2017	1509014727	trainingRound	1	NA	14	1	0	d	0.495472155	1	NA
BL2	FALSE	baseline	26/10/2017	1509014727	trainingRound	1	NA	15	0	0	f	0.508244415	1	NA
BL2	FALSE	baseline	26/10/2017	1509014727	trainingRound	2	NA	0	0	0	f	0.420165757	1	NA
BL2	FALSE	baseline	26/10/2017	1509014727	trainingRound	2	NA	1	0	0	f	0.467145018	1	NA
BL2	FALSE	baseline	26/10/2017	1509014727	trainingRound	2	NA	2	1	1	f	0.395012843	1	NA
BL2	FALSE	baseline	26/10/2017	1509014727	trainingRound	2	NA	3	1	0	d	0.531809095	1	NA
BL2	FALSE	baseline	26/10/2017	1509014727	trainingRound	2	NA	4	1	1	f	0.420534271	1	NA
BL2	FALSE	baseline	26/10/2017	1509014727	trainingRound	2	NA	5	1	1	f	0.384352883	1	NA
BL2	FALSE	baseline	26/10/2017	1509014727	trainingRound	2	NA	6	1	0	d	0.48985721	1	NA
BL2	FALSE	baseline	26/10/2017	1509014727	trainingRound	2	NA	7	0	0	f	0.521020203	1	NA
BL2	FALSE	baseline	26/10/2017	1509014727	trainingRound	2	NA	8	0	1	d	0.383605592	1	NA
BL2	FALSE	baseline	26/10/2017	1509014727	trainingRound	2	NA	9	0	0	f	0.477691121	1	NA
BL2	FALSE	baseline	26/10/2017	1509014727	trainingRound	2	NA	10	0	1	d	0.324722917	1	NA
BL2	FALSE	baseline	26/10/2017	1509014727	trainingRound	2	NA	11	0	1	d	0.418149996	1	NA
BL2	FALSE	baseline	26/10/2017	1509014727	trainingRound	2	NA	12	1	1	f	0.349519825	1	NA
BL2	FALSE	baseline	26/10/2017	1509014727	trainingRound	2	NA	13	0	1	d	0.362016582	1	NA
BL2	FALSE	baseline	26/10/2017	1509014727	trainingRound	2	NA	14	1	0	d	0.681260863	1	NA
BL2	FALSE	baseline	26/10/2017	1509014727	trainingRound	2	NA	15	1	0	d	0.601088094	1	NA
BL2	FALSE	baseline	26/10/2017	1509014727	testRound	1	NA	0	0	1	d	0.551625454	1	NA
BL2	FALSE	baseline	26/10/2017	1509014727	testRound	1	NA	1	0	1	d	0.38950887	1	NA
BL2	FALSE	baseline	26/10/2017	1509014727	testRound	1	NA	2	0	0	f	0.549353433	1	NA
BL2	FALSE	baseline	26/10/2017	1509014727	testRound	1	NA	3	1	0	d	0.638508446	1	NA
BL2	FALSE	baseline	26/10/2017	1509014727	testRound	1	NA	4	1	1	f	0.465932354	1	NA
BL2	FALSE	baseline	26/10/2017	1509014727	testRound	1	NA	5	1	1	f	0.430097671	1	NA
BL2	FALSE	baseline	26/10/2017	1509014727	testRound	1	NA	6	0	1	d	0.482115853	1	NA
BL2	FALSE	baseline	26/10/2017	1509014727	testRound	1	NA	7	1	0	f	0.398244476	0	NA
BL2	FALSE	baseline	26/10/2017	1509014727	testRound	1	NA	8	1	0	d	0.577655553	1	NA
BL2	FALSE	baseline	26/10/2017	1509014727	testRound	1	NA	9	1	0	d	0.570616265	1	NA
BL2	FALSE	baseline	26/10/2017	1509014727	testRound	1	NA	10	0	1	d	0.755041568	1	NA
BL2	FALSE	baseline	26/10/2017	1509014727	testRound	1	NA	11	1	0	d	0.614545745	1	NA
BL2	FALSE	baseline	26/10/2017	1509014727	testRound	1	NA	12	0	1	d	0.55802746	1	NA
BL2	FALSE	baseline	26/10/2017	1509014727	testRound	1	NA	13	0	0	f	0.488631075	1	NA
BL2	FALSE	baseline	26/10/2017	1509014727	testRound	1	NA	14	0	0	f	0.461271248	1	NA
BL2	FALSE	baseline	26/10/2017	1509014727	testRound	1	NA	15	1	0	d	0.903446807	1	NA
BL2	FALSE	baseline	26/10/2017	1509014727	testRound	1	NA	16	1	1	f	0.414808676	1	NA
BL2	FALSE	baseline	26/10/2017	1509014727	testRound	1	NA	17	1	0	d	0.535937156	1	NA
BL2	FALSE	baseline	26/10/2017	1509014727	testRound	1	NA	18	1	1	f	0.43188732	1	NA
BL2	FALSE	baseline	26/10/2017	1509014727	testRound	1	NA	19	1	0	d	0.695501084	1	NA
BL2	FALSE	baseline	26/10/2017	1509014727	testRound	1	NA	20	1	1	f	0.387929616	1	NA
BL2	FALSE	baseline	26/10/2017	1509014727	testRound	1	NA	21	1	1	f	0.835860919	1	NA
BL2	FALSE	baseline	26/10/2017	1509014727	testRound	1	NA	22	1	0	d	0.711368668	1	NA
BL2	FALSE	baseline	26/10/2017	1509014727	testRound	1	NA	23	0	0	f	0.550748269	1	NA
BL2	FALSE	baseline	26/10/2017	1509014727	testRound	1	NA	24	1	1	f	0.463355644	1	NA
BL2	FALSE	baseline	26/10/2017	1509014727	testRound	1	NA	25	1	0	d	0.611213405	1	NA
BL2	FALSE	baseline	26/10/2017	1509014727	testRound	1	NA	26	0	1	d	0.466180917	1	NA
BL2	FALSE	baseline	26/10/2017	1509014727	testRound	1	NA	27	1	1	f	0.627512044	1	NA
BL2	FALSE	baseline	26/10/2017	1509014727	testRound	1	NA	28	0	0	f	0.672368421	1	NA
BL2	FALSE	baseline	26/10/2017	1509014727	testRound	1	NA	29	0	1	d	0.566440416	1	NA
BL2	FALSE	baseline	26/10/2017	1509014727	testRound	1	NA	30	0	1	d	0.611013913	1	NA
BL2	FALSE	baseline	26/10/2017	1509014727	testRound	1	NA	31	0	0	f	0.779684207	1	NA
BL2	FALSE	baseline	26/10/2017	1509014727	testRound	1	NA	32	0	1	d	0.605150406	1	NA
BL2	FALSE	baseline	26/10/2017	1509014727	testRound	1	NA	33	0	0	f	0.574771266	1	NA
BL2	FALSE	baseline	26/10/2017	1509014727	testRound	1	NA	34	1	1	f	0.487199676	1	NA
BL2	FALSE	baseline	26/10/2017	1509014727	testRound	1	NA	35	0	1	d	0.507002565	1	NA
BL2	FALSE	baseline	26/10/2017	1509014727	testRound	1	NA	36	0	1	d	0.535530476	1	NA
BL2	FALSE	baseline	26/10/2017	1509014727	testRound	1	NA	37	1	1	f	0.477931345	1	NA
BL2	FALSE	baseline	26/10/2017	1509014727	testRound	1	NA	38	0	0	f	1.820571604	1	NA
BL2	FALSE	baseline	26/10/2017	1509014727	testRound	1	NA	39	0	0	f	0.807471562	1	NA
BL2	FALSE	baseline	26/10/2017	1509014727	testRound	1	NA	40	1	1	f	0.558967828	1	NA
BL2	FALSE	baseline	26/10/2017	1509014727	testRound	1	NA	41	0	0	f	0.730765838	1	NA
BL2	FALSE	baseline	26/10/2017	1509014727	testRound	1	NA	42	0	0	f	0.513879566	1	NA
BL2	FALSE	baseline	26/10/2017	1509014727	testRound	1	NA	43	1	0	d	0.677117728	1	NA
BL2	FALSE	baseline	26/10/2017	1509014727	testRound	1	NA	44	0	1	d	0.516556342	1	NA
BL2	FALSE	baseline	26/10/2017	1509014727	testRound	1	NA	45	1	0	d	0.624957784	1	NA
BL2	FALSE	baseline	26/10/2017	1509014727	testRound	1	NA	46	0	0	f	0.670546699	1	NA
BL2	FALSE	baseline	26/10/2017	1509014727	testRound	1	NA	47	1	1	f	0.621615502	1	NA
BL2	FALSE	baseline	26/10/2017	1509014727	testRound	2	NA	0	0	0	d	0.545632053	0	NA
BL2	FALSE	baseline	26/10/2017	1509014727	testRound	2	NA	1	1	1	f	0.412564558	1	NA
BL2	FALSE	baseline	26/10/2017	1509014727	testRound	2	NA	2	1	1	f	0.428538944	1	NA
BL2	FALSE	baseline	26/10/2017	1509014727	testRound	2	NA	3	0	1	d	0.686093558	1	NA
BL2	FALSE	baseline	26/10/2017	1509014727	testRound	2	NA	4	1	1	f	0.491331907	1	NA
BL2	FALSE	baseline	26/10/2017	1509014727	testRound	2	NA	5	0	0	f	0.546177286	1	NA
BL2	FALSE	baseline	26/10/2017	1509014727	testRound	2	NA	6	1	0	d	0.562194008	1	NA
BL2	FALSE	baseline	26/10/2017	1509014727	testRound	2	NA	7	1	0	d	0.701115388	1	NA
BL2	FALSE	baseline	26/10/2017	1509014727	testRound	2	NA	8	0	0	f	0.685997661	1	NA
BL2	FALSE	baseline	26/10/2017	1509014727	testRound	2	NA	9	0	1	d	0.775552939	1	NA
BL2	FALSE	baseline	26/10/2017	1509014727	testRound	2	NA	10	1	0	d	0.853784355	1	NA
BL2	FALSE	baseline	26/10/2017	1509014727	testRound	2	NA	11	1	1	f	0.647537516	1	NA
BL2	FALSE	baseline	26/10/2017	1509014727	testRound	2	NA	12	0	0	f	1.145644753	1	NA
BL2	FALSE	baseline	26/10/2017	1509014727	testRound	2	NA	13	1	1	f	0.745982349	1	NA
BL2	FALSE	baseline	26/10/2017	1509014727	testRound	2	NA	14	1	0	d	0.64540886	1	NA
BL2	FALSE	baseline	26/10/2017	1509014727	testRound	2	NA	15	1	0	d	0.585160214	1	NA
BL2	FALSE	baseline	26/10/2017	1509014727	testRound	2	NA	16	1	1	f	0.811238165	1	NA
BL2	FALSE	baseline	26/10/2017	1509014727	testRound	2	NA	17	0	1	d	0.618896069	1	NA
BL2	FALSE	baseline	26/10/2017	1509014727	testRound	2	NA	18	1	0	d	0.737826294	1	NA
BL2	FALSE	baseline	26/10/2017	1509014727	testRound	2	NA	19	1	0	d	0.761350242	1	NA
BL2	FALSE	baseline	26/10/2017	1509014727	testRound	2	NA	20	0	1	d	0.782861637	1	NA
BL2	FALSE	baseline	26/10/2017	1509014727	testRound	2	NA	21	1	0	d	0.977078696	1	NA
BL2	FALSE	baseline	26/10/2017	1509014727	testRound	2	NA	22	0	1	d	0.44853555	1	NA
BL2	FALSE	baseline	26/10/2017	1509014727	testRound	2	NA	23	1	0	d	0.832142746	1	NA
BL2	FALSE	baseline	26/10/2017	1509014727	testRound	2	NA	24	0	0	f	0.813753296	1	NA
BL2	FALSE	baseline	26/10/2017	1509014727	testRound	2	NA	25	1	0	d	0.545822243	1	NA
BL2	FALSE	baseline	26/10/2017	1509014727	testRound	2	NA	26	0	0	f	0.568670743	1	NA
BL2	FALSE	baseline	26/10/2017	1509014727	testRound	2	NA	27	1	1	f	0.733906064	1	NA
BL2	FALSE	baseline	26/10/2017	1509014727	testRound	2	NA	28	1	0	d	0.657465901	1	NA
BL2	FALSE	baseline	26/10/2017	1509014727	testRound	2	NA	29	0	1	d	0.526862222	1	NA
BL2	FALSE	baseline	26/10/2017	1509014727	testRound	2	NA	30	0	1	d	0.583804185	1	NA
BL2	FALSE	baseline	26/10/2017	1509014727	testRound	2	NA	31	0	0	f	0.48049683	1	NA
BL2	FALSE	baseline	26/10/2017	1509014727	testRound	2	NA	32	0	1	d	0.558665704	1	NA
BL2	FALSE	baseline	26/10/2017	1509014727	testRound	2	NA	33	0	1	d	0.503731804	1	NA
BL2	FALSE	baseline	26/10/2017	1509014727	testRound	2	NA	34	0	0	f	0.698033214	1	NA
BL2	FALSE	baseline	26/10/2017	1509014727	testRound	2	NA	35	1	1	f	0.516255181	1	NA
BL2	FALSE	baseline	26/10/2017	1509014727	testRound	2	NA	36	1	1	f	1.221800112	1	NA
BL2	FALSE	baseline	26/10/2017	1509014727	testRound	2	NA	37	1	1	f	0.86643955	1	NA
BL2	FALSE	baseline	26/10/2017	1509014727	testRound	2	NA	38	0	0	f	0.535838693	1	NA
BL2	FALSE	baseline	26/10/2017	1509014727	testRound	2	NA	39	0	0	f	0.741163766	1	NA
BL2	FALSE	baseline	26/10/2017	1509014727	testRound	2	NA	40	1	1	f	0.565628018	1	NA
BL2	FALSE	baseline	26/10/2017	1509014727	testRound	2	NA	41	0	0	f	0.829702986	1	NA
BL2	FALSE	baseline	26/10/2017	1509014727	testRound	2	NA	42	1	1	f	0.37206107	1	NA
BL2	FALSE	baseline	26/10/2017	1509014727	testRound	2	NA	43	0	0	f	0.493522142	1	NA
BL2	FALSE	baseline	26/10/2017	1509014727	testRound	2	NA	44	1	0	f	0.458641618	0	NA
BL2	FALSE	baseline	26/10/2017	1509014727	testRound	2	NA	45	0	1	d	0.545037427	1	NA
BL2	FALSE	baseline	26/10/2017	1509014727	testRound	2	NA	46	0	1	d	0.57155535	1	NA
BL2	FALSE	baseline	26/10/2017	1509014727	testRound	2	NA	47	0	1	d	0.504741128	1	NA
BL3	FALSE	baseline	26/10/2017	1509019551	trainingRound	1	NA	0	1	1	f	0.408348298	1	NA
BL3	FALSE	baseline	26/10/2017	1509019551	trainingRound	1	NA	1	1	0	d	0.390442823	1	NA
BL3	FALSE	baseline	26/10/2017	1509019551	trainingRound	1	NA	2	1	0	f	0.446812291	0	NA
BL3	FALSE	baseline	26/10/2017	1509019551	trainingRound	1	NA	3	0	0	f	0.506173168	1	NA
BL3	FALSE	baseline	26/10/2017	1509019551	trainingRound	1	NA	4	1	1	f	0.535259462	1	NA
BL3	FALSE	baseline	26/10/2017	1509019551	trainingRound	1	NA	5	0	1	d	0.468839412	1	NA
BL3	FALSE	baseline	26/10/2017	1509019551	trainingRound	1	NA	6	1	1	f	0.297820444	1	NA
BL3	FALSE	baseline	26/10/2017	1509019551	trainingRound	1	NA	7	1	0	d	0.457417408	1	NA
BL3	FALSE	baseline	26/10/2017	1509019551	trainingRound	1	NA	8	0	0	f	0.372639338	1	NA
BL3	FALSE	baseline	26/10/2017	1509019551	trainingRound	1	NA	9	0	0	f	0.354455153	1	NA
BL3	FALSE	baseline	26/10/2017	1509019551	trainingRound	1	NA	10	0	1	f	0.30795217	0	NA
BL3	FALSE	baseline	26/10/2017	1509019551	trainingRound	1	NA	11	0	1	d	0.595113295	1	NA
BL3	FALSE	baseline	26/10/2017	1509019551	trainingRound	1	NA	12	0	0	f	0.323247579	1	NA
BL3	FALSE	baseline	26/10/2017	1509019551	trainingRound	1	NA	13	1	0	d	0.422544259	1	NA
BL3	FALSE	baseline	26/10/2017	1509019551	trainingRound	1	NA	14	1	1	f	0.380148169	1	NA
BL3	FALSE	baseline	26/10/2017	1509019551	trainingRound	1	NA	15	0	1	f	0.466988504	0	NA
BL3	FALSE	baseline	26/10/2017	1509019551	trainingRound	2	NA	0	1	1	f	0.419520778	1	NA
BL3	FALSE	baseline	26/10/2017	1509019551	trainingRound	2	NA	1	1	0	d	0.458237824	1	NA
BL3	FALSE	baseline	26/10/2017	1509019551	trainingRound	2	NA	2	0	0	f	0.40531295	1	NA
BL3	FALSE	baseline	26/10/2017	1509019551	trainingRound	2	NA	3	1	1	f	0.596822763	1	NA
BL3	FALSE	baseline	26/10/2017	1509019551	trainingRound	2	NA	4	0	0	f	0.467832654	1	NA
BL3	FALSE	baseline	26/10/2017	1509019551	trainingRound	2	NA	5	1	0	d	0.406863017	1	NA
BL3	FALSE	baseline	26/10/2017	1509019551	trainingRound	2	NA	6	0	1	f	0.554984414	0	NA
BL3	FALSE	baseline	26/10/2017	1509019551	trainingRound	2	NA	7	0	1	d	0.718739907	1	NA
BL3	FALSE	baseline	26/10/2017	1509019551	trainingRound	2	NA	8	0	0	f	0.686453091	1	NA
BL3	FALSE	baseline	26/10/2017	1509019551	trainingRound	2	NA	9	1	1	f	0.58430548	1	NA
BL3	FALSE	baseline	26/10/2017	1509019551	trainingRound	2	NA	10	0	1	d	0.779453285	1	NA
BL3	FALSE	baseline	26/10/2017	1509019551	trainingRound	2	NA	11	0	0	f	0.63524859	1	NA
BL3	FALSE	baseline	26/10/2017	1509019551	trainingRound	2	NA	12	1	0	d	0.509270416	1	NA
BL3	FALSE	baseline	26/10/2017	1509019551	trainingRound	2	NA	13	0	1	d	0.585013321	1	NA
BL3	FALSE	baseline	26/10/2017	1509019551	trainingRound	2	NA	14	1	0	d	0.551835529	1	NA
BL3	FALSE	baseline	26/10/2017	1509019551	trainingRound	2	NA	15	1	1	f	0.52268509	1	NA
BL3	FALSE	baseline	26/10/2017	1509019551	testRound	1	NA	0	1	1	f	0.38033002	1	NA
BL3	FALSE	baseline	26/10/2017	1509019551	testRound	1	NA	1	1	0	d	0.502064351	1	NA
BL3	FALSE	baseline	26/10/2017	1509019551	testRound	1	NA	2	0	0	f	0.538228741	1	NA
BL3	FALSE	baseline	26/10/2017	1509019551	testRound	1	NA	3	0	0	f	0.48594596	1	NA
BL3	FALSE	baseline	26/10/2017	1509019551	testRound	1	NA	4	1	1	f	0.556736218	1	NA
BL3	FALSE	baseline	26/10/2017	1509019551	testRound	1	NA	5	0	0	f	0.378334144	1	NA
BL3	FALSE	baseline	26/10/2017	1509019551	testRound	1	NA	6	1	1	f	0.431711883	1	NA
BL3	FALSE	baseline	26/10/2017	1509019551	testRound	1	NA	7	0	1	d	0.642429638	1	NA
BL3	FALSE	baseline	26/10/2017	1509019551	testRound	1	NA	8	0	1	d	0.494226456	1	NA
BL3	FALSE	baseline	26/10/2017	1509019551	testRound	1	NA	9	0	1	d	0.491652312	1	NA
BL3	FALSE	baseline	26/10/2017	1509019551	testRound	1	NA	10	0	1	d	0.404065327	1	NA
BL3	FALSE	baseline	26/10/2017	1509019551	testRound	1	NA	11	0	0	d	0.342072254	0	NA
BL3	FALSE	baseline	26/10/2017	1509019551	testRound	1	NA	12	1	0	d	0.572058889	1	NA
BL3	FALSE	baseline	26/10/2017	1509019551	testRound	1	NA	13	1	0	d	0.491378091	1	NA
BL3	FALSE	baseline	26/10/2017	1509019551	testRound	1	NA	14	0	0	f	0.58760254	1	NA
BL3	FALSE	baseline	26/10/2017	1509019551	testRound	1	NA	15	0	1	d	0.483357062	1	NA
BL3	FALSE	baseline	26/10/2017	1509019551	testRound	1	NA	16	1	0	d	0.583420597	1	NA
BL3	FALSE	baseline	26/10/2017	1509019551	testRound	1	NA	17	0	0	f	0.496207579	1	NA
BL3	FALSE	baseline	26/10/2017	1509019551	testRound	1	NA	18	1	0	d	0.489381894	1	NA
BL3	FALSE	baseline	26/10/2017	1509019551	testRound	1	NA	19	1	0	d	0.430822511	1	NA
BL3	FALSE	baseline	26/10/2017	1509019551	testRound	1	NA	20	1	1	f	0.455377913	1	NA
BL3	FALSE	baseline	26/10/2017	1509019551	testRound	1	NA	21	1	1	f	0.486017481	1	NA
BL3	FALSE	baseline	26/10/2017	1509019551	testRound	1	NA	22	0	0	f	0.598464237	1	NA
BL3	FALSE	baseline	26/10/2017	1509019551	testRound	1	NA	23	1	1	f	0.441501073	1	NA
BL3	FALSE	baseline	26/10/2017	1509019551	testRound	1	NA	24	0	0	f	0.49973043	1	NA
BL3	FALSE	baseline	26/10/2017	1509019551	testRound	1	NA	25	1	1	f	0.505678288	1	NA
BL3	FALSE	baseline	26/10/2017	1509019551	testRound	1	NA	26	0	1	d	0.475566634	1	NA
BL3	FALSE	baseline	26/10/2017	1509019551	testRound	1	NA	27	0	1	d	0.380655557	1	NA
BL3	FALSE	baseline	26/10/2017	1509019551	testRound	1	NA	28	1	0	d	0.531658995	1	NA
BL3	FALSE	baseline	26/10/2017	1509019551	testRound	1	NA	29	0	0	f	0.402594479	1	NA
BL3	FALSE	baseline	26/10/2017	1509019551	testRound	1	NA	30	0	0	f	0.480482076	1	NA
BL3	FALSE	baseline	26/10/2017	1509019551	testRound	1	NA	31	1	0	d	0.534153279	1	NA
BL3	FALSE	baseline	26/10/2017	1509019551	testRound	1	NA	32	0	0	f	0.523903527	1	NA
BL3	FALSE	baseline	26/10/2017	1509019551	testRound	1	NA	33	1	0	d	0.369327846	1	NA
BL3	FALSE	baseline	26/10/2017	1509019551	testRound	1	NA	34	1	1	f	0.552932411	1	NA
BL3	FALSE	baseline	26/10/2017	1509019551	testRound	1	NA	35	1	1	f	0.287397821	1	NA
BL3	FALSE	baseline	26/10/2017	1509019551	testRound	1	NA	36	0	1	d	0.321116998	1	NA
BL3	FALSE	baseline	26/10/2017	1509019551	testRound	1	NA	37	0	1	d	0.46629285	1	NA
BL3	FALSE	baseline	26/10/2017	1509019551	testRound	1	NA	38	1	0	d	0.428497249	1	NA
BL3	FALSE	baseline	26/10/2017	1509019551	testRound	1	NA	39	1	1	f	0.42512995	1	NA
BL3	FALSE	baseline	26/10/2017	1509019551	testRound	1	NA	40	1	0	d	0.411729068	1	NA
BL3	FALSE	baseline	26/10/2017	1509019551	testRound	1	NA	41	0	1	d	0.494982727	1	NA
BL3	FALSE	baseline	26/10/2017	1509019551	testRound	1	NA	42	1	1	f	0.308001561	1	NA
BL3	FALSE	baseline	26/10/2017	1509019551	testRound	1	NA	43	1	1	f	0.348355591	1	NA
BL3	FALSE	baseline	26/10/2017	1509019551	testRound	1	NA	44	0	1	d	0.437167427	1	NA
BL3	FALSE	baseline	26/10/2017	1509019551	testRound	1	NA	45	0	0	f	0.432499906	1	NA
BL3	FALSE	baseline	26/10/2017	1509019551	testRound	1	NA	46	1	0	d	0.418716077	1	NA
BL3	FALSE	baseline	26/10/2017	1509019551	testRound	1	NA	47	0	1	d	0.415824093	1	NA
BL3	FALSE	baseline	26/10/2017	1509019551	testRound	2	NA	0	0	1	d	0.42901907	1	NA
BL3	FALSE	baseline	26/10/2017	1509019551	testRound	2	NA	1	0	0	d	0.345565598	0	NA
BL3	FALSE	baseline	26/10/2017	1509019551	testRound	2	NA	2	1	1	f	0.357282991	1	NA
BL3	FALSE	baseline	26/10/2017	1509019551	testRound	2	NA	3	0	0	f	0.521459276	1	NA
BL3	FALSE	baseline	26/10/2017	1509019551	testRound	2	NA	4	1	0	d	0.507783211	1	NA
BL3	FALSE	baseline	26/10/2017	1509019551	testRound	2	NA	5	0	0	f	0.373618193	1	NA
BL3	FALSE	baseline	26/10/2017	1509019551	testRound	2	NA	6	1	1	f	0.379066361	1	NA
BL3	FALSE	baseline	26/10/2017	1509019551	testRound	2	NA	7	0	0	f	0.51636102	1	NA
BL3	FALSE	baseline	26/10/2017	1509019551	testRound	2	NA	8	1	0	f	0.406566987	0	NA
BL3	FALSE	baseline	26/10/2017	1509019551	testRound	2	NA	9	0	0	f	0.609310218	1	NA
BL3	FALSE	baseline	26/10/2017	1509019551	testRound	2	NA	10	1	0	d	0.422696925	1	NA
BL3	FALSE	baseline	26/10/2017	1509019551	testRound	2	NA	11	1	1	f	0.378038114	1	NA
BL3	FALSE	baseline	26/10/2017	1509019551	testRound	2	NA	12	1	1	f	0.56511197	1	NA
BL3	FALSE	baseline	26/10/2017	1509019551	testRound	2	NA	13	0	0	f	0.407586254	1	NA
BL3	FALSE	baseline	26/10/2017	1509019551	testRound	2	NA	14	0	0	f	0.462570508	1	NA
BL3	FALSE	baseline	26/10/2017	1509019551	testRound	2	NA	15	1	1	f	0.550510291	1	NA
BL3	FALSE	baseline	26/10/2017	1509019551	testRound	2	NA	16	1	0	d	0.405851769	1	NA
BL3	FALSE	baseline	26/10/2017	1509019551	testRound	2	NA	17	1	0	d	0.613865806	1	NA
BL3	FALSE	baseline	26/10/2017	1509019551	testRound	2	NA	18	1	0	d	0.481613917	1	NA
BL3	FALSE	baseline	26/10/2017	1509019551	testRound	2	NA	19	1	1	f	0.515722776	1	NA
BL3	FALSE	baseline	26/10/2017	1509019551	testRound	2	NA	20	0	0	f	0.416403324	1	NA
BL3	FALSE	baseline	26/10/2017	1509019551	testRound	2	NA	21	0	1	d	0.547697847	1	NA
BL3	FALSE	baseline	26/10/2017	1509019551	testRound	2	NA	22	1	0	d	0.466529225	1	NA
BL3	FALSE	baseline	26/10/2017	1509019551	testRound	2	NA	23	1	1	f	0.334196513	1	NA
BL3	FALSE	baseline	26/10/2017	1509019551	testRound	2	NA	24	1	0	d	0.400571341	1	NA
BL3	FALSE	baseline	26/10/2017	1509019551	testRound	2	NA	25	1	1	f	0.41776256	1	NA
BL3	FALSE	baseline	26/10/2017	1509019551	testRound	2	NA	26	0	1	d	0.507008979	1	NA
BL3	FALSE	baseline	26/10/2017	1509019551	testRound	2	NA	27	1	0	d	0.48712623	1	NA
BL3	FALSE	baseline	26/10/2017	1509019551	testRound	2	NA	28	0	0	f	0.448909517	1	NA
BL3	FALSE	baseline	26/10/2017	1509019551	testRound	2	NA	29	1	0	d	0.327591809	1	NA
BL3	FALSE	baseline	26/10/2017	1509019551	testRound	2	NA	30	0	0	f	0.393641741	1	NA
BL3	FALSE	baseline	26/10/2017	1509019551	testRound	2	NA	31	0	1	d	0.370218822	1	NA
BL3	FALSE	baseline	26/10/2017	1509019551	testRound	2	NA	32	0	1	d	0.365994543	1	NA
BL3	FALSE	baseline	26/10/2017	1509019551	testRound	2	NA	33	0	1	d	0.341222972	1	NA
BL3	FALSE	baseline	26/10/2017	1509019551	testRound	2	NA	34	0	0	f	0.492396395	1	NA
BL3	FALSE	baseline	26/10/2017	1509019551	testRound	2	NA	35	1	1	f	0.583870255	1	NA
BL3	FALSE	baseline	26/10/2017	1509019551	testRound	2	NA	36	0	1	d	0.439239636	1	NA
BL3	FALSE	baseline	26/10/2017	1509019551	testRound	2	NA	37	1	0	d	0.423778412	1	NA
BL3	FALSE	baseline	26/10/2017	1509019551	testRound	2	NA	38	0	1	d	0.3963105	1	NA
BL3	FALSE	baseline	26/10/2017	1509019551	testRound	2	NA	39	0	1	d	0.346391146	1	NA
BL3	FALSE	baseline	26/10/2017	1509019551	testRound	2	NA	40	1	1	f	0.388973258	1	NA
BL3	FALSE	baseline	26/10/2017	1509019551	testRound	2	NA	41	1	1	f	0.404175656	1	NA
BL3	FALSE	baseline	26/10/2017	1509019551	testRound	2	NA	42	0	1	d	0.370729417	1	NA
BL3	FALSE	baseline	26/10/2017	1509019551	testRound	2	NA	43	0	1	d	0.351681196	1	NA
BL3	FALSE	baseline	26/10/2017	1509019551	testRound	2	NA	44	1	1	f	0.36553334	1	NA
BL3	FALSE	baseline	26/10/2017	1509019551	testRound	2	NA	45	0	1	d	0.443446275	1	NA
BL3	FALSE	baseline	26/10/2017	1509019551	testRound	2	NA	46	1	0	d	0.568116208	1	NA
BL3	FALSE	baseline	26/10/2017	1509019551	testRound	2	NA	47	0	0	d	0.384838141	0	NA
BL4	M	baseline	26/10/2017	1509022886	trainingRound	1	NA	0	0	0	f	0.44779307	1	NA
BL4	M	baseline	26/10/2017	1509022886	trainingRound	1	NA	1	1	0	f	0.453707252	0	NA
BL4	M	baseline	26/10/2017	1509022886	trainingRound	1	NA	2	1	1	f	0.558199369	1	NA
BL4	M	baseline	26/10/2017	1509022886	trainingRound	1	NA	3	0	1	d	0.621947774	1	NA
BL4	M	baseline	26/10/2017	1509022886	trainingRound	1	NA	4	1	0	d	0.563120263	1	NA
BL4	M	baseline	26/10/2017	1509022886	trainingRound	1	NA	5	0	0	f	0.904475375	1	NA
BL4	M	baseline	26/10/2017	1509022886	trainingRound	1	NA	6	1	1	f	0.395007391	1	NA
BL4	M	baseline	26/10/2017	1509022886	trainingRound	1	NA	7	1	0	d	0.481721361	1	NA
BL4	M	baseline	26/10/2017	1509022886	trainingRound	1	NA	8	0	0	f	0.465334842	1	NA
BL4	M	baseline	26/10/2017	1509022886	trainingRound	1	NA	9	1	0	d	0.51527344	1	NA
BL4	M	baseline	26/10/2017	1509022886	trainingRound	1	NA	10	0	1	d	0.692298317	1	NA
BL4	M	baseline	26/10/2017	1509022886	trainingRound	1	NA	11	0	1	d	0.601078472	1	NA
BL4	M	baseline	26/10/2017	1509022886	trainingRound	1	NA	12	0	0	f	1.005518727	1	NA
BL4	M	baseline	26/10/2017	1509022886	trainingRound	1	NA	13	1	1	f	0.836832718	1	NA
BL4	M	baseline	26/10/2017	1509022886	trainingRound	1	NA	14	1	1	f	0.456338165	1	NA
BL4	M	baseline	26/10/2017	1509022886	trainingRound	1	NA	15	0	1	d	0.84882786	1	NA
BL4	M	baseline	26/10/2017	1509022886	trainingRound	2	NA	0	1	0	d	0.724173001	1	NA
BL4	M	baseline	26/10/2017	1509022886	trainingRound	2	NA	1	1	0	d	0.470236494	1	NA
BL4	M	baseline	26/10/2017	1509022886	trainingRound	2	NA	2	0	1	d	0.501876085	1	NA
BL4	M	baseline	26/10/2017	1509022886	trainingRound	2	NA	3	1	1	f	0.499899452	1	NA
BL4	M	baseline	26/10/2017	1509022886	trainingRound	2	NA	4	0	0	f	0.708207916	1	NA
BL4	M	baseline	26/10/2017	1509022886	trainingRound	2	NA	5	0	0	f	0.489129162	1	NA
BL4	M	baseline	26/10/2017	1509022886	trainingRound	2	NA	6	0	0	f	0.467846766	1	NA
BL4	M	baseline	26/10/2017	1509022886	trainingRound	2	NA	7	1	0	d	0.558691683	1	NA
BL4	M	baseline	26/10/2017	1509022886	trainingRound	2	NA	8	0	1	d	0.375148055	1	NA
BL4	M	baseline	26/10/2017	1509022886	trainingRound	2	NA	9	1	1	f	0.507044901	1	NA
BL4	M	baseline	26/10/2017	1509022886	trainingRound	2	NA	10	1	1	f	0.421441925	1	NA
BL4	M	baseline	26/10/2017	1509022886	trainingRound	2	NA	11	1	0	d	0.467349	1	NA
BL4	M	baseline	26/10/2017	1509022886	trainingRound	2	NA	12	1	1	f	0.468369549	1	NA
BL4	M	baseline	26/10/2017	1509022886	trainingRound	2	NA	13	0	1	d	0.547366858	1	NA
BL4	M	baseline	26/10/2017	1509022886	trainingRound	2	NA	14	0	0	f	0.73153975	1	NA
BL4	M	baseline	26/10/2017	1509022886	trainingRound	2	NA	15	0	1	d	0.499935694	1	NA
BL4	M	baseline	26/10/2017	1509022886	testRound	1	NA	0	1	0	d	0.54913566	1	NA
BL4	M	baseline	26/10/2017	1509022886	testRound	1	NA	1	0	1	d	0.582141864	1	NA
BL4	M	baseline	26/10/2017	1509022886	testRound	1	NA	2	1	0	d	0.440530878	1	NA
BL4	M	baseline	26/10/2017	1509022886	testRound	1	NA	3	1	0	d	0.519239534	1	NA
BL4	M	baseline	26/10/2017	1509022886	testRound	1	NA	4	1	1	f	0.324084352	1	NA
BL4	M	baseline	26/10/2017	1509022886	testRound	1	NA	5	0	1	d	0.291593555	1	NA
BL4	M	baseline	26/10/2017	1509022886	testRound	1	NA	6	0	0	f	0.415334987	1	NA
BL4	M	baseline	26/10/2017	1509022886	testRound	1	NA	7	1	0	d	0.446114713	1	NA
BL4	M	baseline	26/10/2017	1509022886	testRound	1	NA	8	0	1	d	0.474193607	1	NA
BL4	M	baseline	26/10/2017	1509022886	testRound	1	NA	9	1	1	f	0.358357423	1	NA
BL4	M	baseline	26/10/2017	1509022886	testRound	1	NA	10	0	0	f	0.654794256	1	NA
BL4	M	baseline	26/10/2017	1509022886	testRound	1	NA	11	1	1	f	0.557535467	1	NA
BL4	M	baseline	26/10/2017	1509022886	testRound	1	NA	12	0	0	f	0.673971729	1	NA
BL4	M	baseline	26/10/2017	1509022886	testRound	1	NA	13	1	1	f	0.649634421	1	NA
BL4	M	baseline	26/10/2017	1509022886	testRound	1	NA	14	0	0	f	0.46830797	1	NA
BL4	M	baseline	26/10/2017	1509022886	testRound	1	NA	15	1	0	d	0.436418854	1	NA
BL4	M	baseline	26/10/2017	1509022886	testRound	1	NA	16	0	0	f	0.473806491	1	NA
BL4	M	baseline	26/10/2017	1509022886	testRound	1	NA	17	1	1	f	0.541000773	1	NA
BL4	M	baseline	26/10/2017	1509022886	testRound	1	NA	18	1	1	d	0.439956458	0	NA
BL4	M	baseline	26/10/2017	1509022886	testRound	1	NA	19	0	1	d	1.158209504	1	NA
BL4	M	baseline	26/10/2017	1509022886	testRound	1	NA	20	1	0	d	0.494481433	1	NA
BL4	M	baseline	26/10/2017	1509022886	testRound	1	NA	21	1	1	f	0.292081058	1	NA
BL4	M	baseline	26/10/2017	1509022886	testRound	1	NA	22	0	0	f	0.462727022	1	NA
BL4	M	baseline	26/10/2017	1509022886	testRound	1	NA	23	0	0	f	0.395796056	1	NA
BL4	M	baseline	26/10/2017	1509022886	testRound	1	NA	24	0	1	d	0.684072665	1	NA
BL4	M	baseline	26/10/2017	1509022886	testRound	1	NA	25	0	1	d	0.486717946	1	NA
BL4	M	baseline	26/10/2017	1509022886	testRound	1	NA	26	0	1	d	0.572212517	1	NA
BL4	M	baseline	26/10/2017	1509022886	testRound	1	NA	27	1	0	d	0.804418574	1	NA
BL4	M	baseline	26/10/2017	1509022886	testRound	1	NA	28	1	1	f	0.467324625	1	NA
BL4	M	baseline	26/10/2017	1509022886	testRound	1	NA	29	0	0	f	0.673622138	1	NA
BL4	M	baseline	26/10/2017	1509022886	testRound	1	NA	30	1	1	f	0.531348212	1	NA
BL4	M	baseline	26/10/2017	1509022886	testRound	1	NA	31	1	1	f	0.536234468	1	NA
BL4	M	baseline	26/10/2017	1509022886	testRound	1	NA	32	0	1	d	0.399526737	1	NA
BL4	M	baseline	26/10/2017	1509022886	testRound	1	NA	33	0	0	f	0.505019838	1	NA
BL4	M	baseline	26/10/2017	1509022886	testRound	1	NA	34	1	1	f	0.856516938	1	NA
BL4	M	baseline	26/10/2017	1509022886	testRound	1	NA	35	0	0	f	0.590224473	1	NA
BL4	M	baseline	26/10/2017	1509022886	testRound	1	NA	36	1	0	d	0.555042145	1	NA
BL4	M	baseline	26/10/2017	1509022886	testRound	1	NA	37	0	1	d	0.795892722	1	NA
BL4	M	baseline	26/10/2017	1509022886	testRound	1	NA	38	1	0	d	0.540683255	1	NA
BL4	M	baseline	26/10/2017	1509022886	testRound	1	NA	39	1	0	d	0.392021755	1	NA
BL4	M	baseline	26/10/2017	1509022886	testRound	1	NA	40	1	0	d	0.49902772	1	NA
BL4	M	baseline	26/10/2017	1509022886	testRound	1	NA	41	1	0	d	0.531746554	1	NA
BL4	M	baseline	26/10/2017	1509022886	testRound	1	NA	42	0	1	f	0.489676962	0	NA
BL4	M	baseline	26/10/2017	1509022886	testRound	1	NA	43	0	0	f	0.505991958	1	NA
BL4	M	baseline	26/10/2017	1509022886	testRound	1	NA	44	0	1	d	0.534937454	1	NA
BL4	M	baseline	26/10/2017	1509022886	testRound	1	NA	45	0	1	d	0.558451139	1	NA
BL4	M	baseline	26/10/2017	1509022886	testRound	1	NA	46	1	1	f	0.945493627	1	NA
BL4	M	baseline	26/10/2017	1509022886	testRound	1	NA	47	0	0	f	0.473777947	1	NA
BL4	M	baseline	26/10/2017	1509022886	testRound	2	NA	0	1	1	f	0.842885775	1	NA
BL4	M	baseline	26/10/2017	1509022886	testRound	2	NA	1	1	0	d	0.61890986	1	NA
BL4	M	baseline	26/10/2017	1509022886	testRound	2	NA	2	0	1	d	0.532744011	1	NA
BL4	M	baseline	26/10/2017	1509022886	testRound	2	NA	3	0	1	d	0.637159473	1	NA
BL4	M	baseline	26/10/2017	1509022886	testRound	2	NA	4	1	1	f	0.507627018	1	NA
BL4	M	baseline	26/10/2017	1509022886	testRound	2	NA	5	0	1	d	0.508686375	1	NA
BL4	M	baseline	26/10/2017	1509022886	testRound	2	NA	6	0	0	f	0.708702796	1	NA
BL4	M	baseline	26/10/2017	1509022886	testRound	2	NA	7	0	1	d	0.545577529	1	NA
BL4	M	baseline	26/10/2017	1509022886	testRound	2	NA	8	1	0	d	0.65126948	1	NA
BL4	M	baseline	26/10/2017	1509022886	testRound	2	NA	9	1	1	f	0.484463886	1	NA
BL4	M	baseline	26/10/2017	1509022886	testRound	2	NA	10	0	0	f	0.714491254	1	NA
BL4	M	baseline	26/10/2017	1509022886	testRound	2	NA	11	1	0	d	0.717846686	1	NA
BL4	M	baseline	26/10/2017	1509022886	testRound	2	NA	12	0	0	f	0.543377992	1	NA
BL4	M	baseline	26/10/2017	1509022886	testRound	2	NA	13	0	0	f	0.604254298	1	NA
BL4	M	baseline	26/10/2017	1509022886	testRound	2	NA	14	1	1	f	1.507883919	1	NA
BL4	M	baseline	26/10/2017	1509022886	testRound	2	NA	15	1	0	d	0.495443289	1	NA
BL4	M	baseline	26/10/2017	1509022886	testRound	2	NA	16	0	0	f	0.750185139	1	NA
BL4	M	baseline	26/10/2017	1509022886	testRound	2	NA	17	0	1	d	0.778971555	1	NA
BL4	M	baseline	26/10/2017	1509022886	testRound	2	NA	18	1	1	f	0.51123422	1	NA
BL4	M	baseline	26/10/2017	1509022886	testRound	2	NA	19	0	0	f	0.391041297	1	NA
BL4	M	baseline	26/10/2017	1509022886	testRound	2	NA	20	0	1	d	0.44204759	1	NA
BL4	M	baseline	26/10/2017	1509022886	testRound	2	NA	21	0	1	d	0.494880416	1	NA
BL4	M	baseline	26/10/2017	1509022886	testRound	2	NA	22	0	1	d	0.550973419	1	NA
BL4	M	baseline	26/10/2017	1509022886	testRound	2	NA	23	0	0	f	0.432600935	1	NA
BL4	M	baseline	26/10/2017	1509022886	testRound	2	NA	24	1	0	d	1.540077725	1	NA
BL4	M	baseline	26/10/2017	1509022886	testRound	2	NA	25	1	1	f	0.568863499	1	NA
BL4	M	baseline	26/10/2017	1509022886	testRound	2	NA	26	1	0	d	0.466930774	1	NA
BL4	M	baseline	26/10/2017	1509022886	testRound	2	NA	27	1	1	f	0.470867361	1	NA
BL4	M	baseline	26/10/2017	1509022886	testRound	2	NA	28	0	1	d	0.423341263	1	NA
BL4	M	baseline	26/10/2017	1509022886	testRound	2	NA	29	1	0	f	0.264082665	0	NA
BL4	M	baseline	26/10/2017	1509022886	testRound	2	NA	30	1	1	f	0.300440453	1	NA
BL4	M	baseline	26/10/2017	1509022886	testRound	2	NA	31	0	0	f	0.760877493	1	NA
BL4	M	baseline	26/10/2017	1509022886	testRound	2	NA	32	0	0	f	0.478997758	1	NA
BL4	M	baseline	26/10/2017	1509022886	testRound	2	NA	33	0	0	f	0.702352106	1	NA
BL4	M	baseline	26/10/2017	1509022886	testRound	2	NA	34	0	0	f	0.480710112	1	NA
BL4	M	baseline	26/10/2017	1509022886	testRound	2	NA	35	0	1	d	0.777693783	1	NA
BL4	M	baseline	26/10/2017	1509022886	testRound	2	NA	36	1	0	d	0.525944305	1	NA
BL4	M	baseline	26/10/2017	1509022886	testRound	2	NA	37	1	0	d	0.631127585	1	NA
BL4	M	baseline	26/10/2017	1509022886	testRound	2	NA	38	1	0	d	0.461900191	1	NA
BL4	M	baseline	26/10/2017	1509022886	testRound	2	NA	39	1	1	f	0.591859853	1	NA
BL4	M	baseline	26/10/2017	1509022886	testRound	2	NA	40	1	1	f	0.541961026	1	NA
BL4	M	baseline	26/10/2017	1509022886	testRound	2	NA	41	1	1	f	0.537937201	1	NA
BL4	M	baseline	26/10/2017	1509022886	testRound	2	NA	42	1	0	d	0.506883255	1	NA
BL4	M	baseline	26/10/2017	1509022886	testRound	2	NA	43	0	1	d	0.598539287	1	NA
BL4	M	baseline	26/10/2017	1509022886	testRound	2	NA	44	1	0	d	0.523214287	1	NA
BL4	M	baseline	26/10/2017	1509022886	testRound	2	NA	45	0	1	d	0.656951457	1	NA
BL4	M	baseline	26/10/2017	1509022886	testRound	2	NA	46	0	0	f	0.840985475	1	NA
BL4	M	baseline	26/10/2017	1509022886	testRound	2	NA	47	1	1	f	0.46941287	1	NA
BL5	M	baseline	26/10/2017	1509026858	trainingRound	1	NA	0	1	0	d	0.443165319	1	NA
BL5	M	baseline	26/10/2017	1509026858	trainingRound	1	NA	1	1	1	f	0.45083772	1	NA
BL5	M	baseline	26/10/2017	1509026858	trainingRound	1	NA	2	0	1	d	0.480786445	1	NA
BL5	M	baseline	26/10/2017	1509026858	trainingRound	1	NA	3	0	1	d	0.387021321	1	NA
BL5	M	baseline	26/10/2017	1509026858	trainingRound	1	NA	4	0	1	d	0.418749753	1	NA
BL5	M	baseline	26/10/2017	1509026858	trainingRound	1	NA	5	1	0	d	0.474595156	1	NA
BL5	M	baseline	26/10/2017	1509026858	trainingRound	1	NA	6	0	0	f	0.693270758	1	NA
BL5	M	baseline	26/10/2017	1509026858	trainingRound	1	NA	7	1	1	d	0.424976002	0	NA
BL5	M	baseline	26/10/2017	1509026858	trainingRound	1	NA	8	0	1	d	0.384192841	1	NA
BL5	M	baseline	26/10/2017	1509026858	trainingRound	1	NA	9	1	0	d	0.538137334	1	NA
BL5	M	baseline	26/10/2017	1509026858	trainingRound	1	NA	10	0	0	f	0.46902415	1	NA
BL5	M	baseline	26/10/2017	1509026858	trainingRound	1	NA	11	0	0	f	0.501375111	1	NA
BL5	M	baseline	26/10/2017	1509026858	trainingRound	1	NA	12	1	1	f	0.525298363	1	NA
BL5	M	baseline	26/10/2017	1509026858	trainingRound	1	NA	13	1	1	f	0.39256282	1	NA
BL5	M	baseline	26/10/2017	1509026858	trainingRound	1	NA	14	1	0	d	0.481437198	1	NA
BL5	M	baseline	26/10/2017	1509026858	trainingRound	1	NA	15	0	0	f	0.542243585	1	NA
BL5	M	baseline	26/10/2017	1509026858	trainingRound	2	NA	0	1	0	d	0.435856621	1	NA
BL5	M	baseline	26/10/2017	1509026858	trainingRound	2	NA	1	1	0	d	0.400914517	1	NA
BL5	M	baseline	26/10/2017	1509026858	trainingRound	2	NA	2	0	0	f	0.361961417	1	NA
BL5	M	baseline	26/10/2017	1509026858	trainingRound	2	NA	3	0	1	f	0.375735625	0	NA
BL5	M	baseline	26/10/2017	1509026858	trainingRound	2	NA	4	1	1	f	0.496672631	1	NA
BL5	M	baseline	26/10/2017	1509026858	trainingRound	2	NA	5	0	0	f	0.605363047	1	NA
BL5	M	baseline	26/10/2017	1509026858	trainingRound	2	NA	6	1	1	f	0.368729692	1	NA
BL5	M	baseline	26/10/2017	1509026858	trainingRound	2	NA	7	1	0	d	0.375874499	1	NA
BL5	M	baseline	26/10/2017	1509026858	trainingRound	2	NA	8	1	0	d	0.62290514	1	NA
BL5	M	baseline	26/10/2017	1509026858	trainingRound	2	NA	9	1	1	f	0.481949397	1	NA
BL5	M	baseline	26/10/2017	1509026858	trainingRound	2	NA	10	0	1	d	0.425768515	1	NA
BL5	M	baseline	26/10/2017	1509026858	trainingRound	2	NA	11	1	1	f	0.592465704	1	NA
BL5	M	baseline	26/10/2017	1509026858	trainingRound	2	NA	12	0	0	f	0.695330137	1	NA
BL5	M	baseline	26/10/2017	1509026858	trainingRound	2	NA	13	0	0	f	0.494357954	1	NA
BL5	M	baseline	26/10/2017	1509026858	trainingRound	2	NA	14	0	1	d	0.534242441	1	NA
BL5	M	baseline	26/10/2017	1509026858	trainingRound	2	NA	15	0	1	d	0.451476605	1	NA
BL5	M	baseline	26/10/2017	1509026858	testRound	1	NA	0	0	0	f	0.52676408	1	NA
BL5	M	baseline	26/10/2017	1509026858	testRound	1	NA	1	1	1	f	0.442571976	1	NA
BL5	M	baseline	26/10/2017	1509026858	testRound	1	NA	2	1	1	f	0.416979668	1	NA
BL5	M	baseline	26/10/2017	1509026858	testRound	1	NA	3	0	0	f	0.450563499	1	NA
BL5	M	baseline	26/10/2017	1509026858	testRound	1	NA	4	0	0	f	0.429674954	1	NA
BL5	M	baseline	26/10/2017	1509026858	testRound	1	NA	5	0	0	f	0.461514678	1	NA
BL5	M	baseline	26/10/2017	1509026858	testRound	1	NA	6	1	1	f	0.547240171	1	NA
BL5	M	baseline	26/10/2017	1509026858	testRound	1	NA	7	0	0	f	0.464769724	1	NA
BL5	M	baseline	26/10/2017	1509026858	testRound	1	NA	8	0	0	f	0.41397511	1	NA
BL5	M	baseline	26/10/2017	1509026858	testRound	1	NA	9	1	1	d	0.392248829	0	NA
BL5	M	baseline	26/10/2017	1509026858	testRound	1	NA	10	0	0	f	0.490710982	1	NA
BL5	M	baseline	26/10/2017	1509026858	testRound	1	NA	11	0	0	f	0.407535579	1	NA
BL5	M	baseline	26/10/2017	1509026858	testRound	1	NA	12	0	1	d	0.565477597	1	NA
BL5	M	baseline	26/10/2017	1509026858	testRound	1	NA	13	0	1	d	0.564275838	1	NA
BL5	M	baseline	26/10/2017	1509026858	testRound	1	NA	14	1	1	f	0.517022357	1	NA
BL5	M	baseline	26/10/2017	1509026858	testRound	1	NA	15	1	0	d	0.567138957	1	NA
BL5	M	baseline	26/10/2017	1509026858	testRound	1	NA	16	1	0	d	0.649889077	1	NA
BL5	M	baseline	26/10/2017	1509026858	testRound	1	NA	17	0	1	f	0.385025765	0	NA
BL5	M	baseline	26/10/2017	1509026858	testRound	1	NA	18	0	0	f	0.794308979	1	NA
BL5	M	baseline	26/10/2017	1509026858	testRound	1	NA	19	1	1	f	0.557007231	1	NA
BL5	M	baseline	26/10/2017	1509026858	testRound	1	NA	20	0	1	d	0.54703651	1	NA
BL5	M	baseline	26/10/2017	1509026858	testRound	1	NA	21	0	1	d	0.407921733	1	NA
BL5	M	baseline	26/10/2017	1509026858	testRound	1	NA	22	1	1	f	0.439192169	1	NA
BL5	M	baseline	26/10/2017	1509026858	testRound	1	NA	23	0	1	d	0.553691248	1	NA
BL5	M	baseline	26/10/2017	1509026858	testRound	1	NA	24	0	1	d	0.52267643	1	NA
BL5	M	baseline	26/10/2017	1509026858	testRound	1	NA	25	1	0	d	0.628417453	1	NA
BL5	M	baseline	26/10/2017	1509026858	testRound	1	NA	26	1	1	f	0.514361937	1	NA
BL5	M	baseline	26/10/2017	1509026858	testRound	1	NA	27	1	0	d	0.401471618	1	NA
BL5	M	baseline	26/10/2017	1509026858	testRound	1	NA	28	1	1	f	0.483483428	1	NA
BL5	M	baseline	26/10/2017	1509026858	testRound	1	NA	29	0	1	d	0.468886559	1	NA
BL5	M	baseline	26/10/2017	1509026858	testRound	1	NA	30	0	0	f	0.534296323	1	NA
BL5	M	baseline	26/10/2017	1509026858	testRound	1	NA	31	1	0	d	0.507996815	1	NA
BL5	M	baseline	26/10/2017	1509026858	testRound	1	NA	32	1	0	d	0.572001479	1	NA
BL5	M	baseline	26/10/2017	1509026858	testRound	1	NA	33	1	0	d	0.526261182	1	NA
BL5	M	baseline	26/10/2017	1509026858	testRound	1	NA	34	1	1	f	0.395169678	1	NA
BL5	M	baseline	26/10/2017	1509026858	testRound	1	NA	35	1	1	f	0.383777501	1	NA
BL5	M	baseline	26/10/2017	1509026858	testRound	1	NA	36	0	1	d	0.560580437	1	NA
BL5	M	baseline	26/10/2017	1509026858	testRound	1	NA	37	1	0	d	0.47968828	1	NA
BL5	M	baseline	26/10/2017	1509026858	testRound	1	NA	38	0	1	d	0.497752515	1	NA
BL5	M	baseline	26/10/2017	1509026858	testRound	1	NA	39	1	0	d	0.450619626	1	NA
BL5	M	baseline	26/10/2017	1509026858	testRound	1	NA	40	0	1	f	0.420158381	0	NA
BL5	M	baseline	26/10/2017	1509026858	testRound	1	NA	41	0	0	f	0.649757259	1	NA
BL5	M	baseline	26/10/2017	1509026858	testRound	1	NA	42	1	0	d	0.557321543	1	NA
BL5	M	baseline	26/10/2017	1509026858	testRound	1	NA	43	1	0	d	0.601158974	1	NA
BL5	M	baseline	26/10/2017	1509026858	testRound	1	NA	44	1	1	f	0.595577385	1	NA
BL5	M	baseline	26/10/2017	1509026858	testRound	1	NA	45	0	1	d	0.456824706	1	NA
BL5	M	baseline	26/10/2017	1509026858	testRound	1	NA	46	0	0	f	0.626614974	1	NA
BL5	M	baseline	26/10/2017	1509026858	testRound	1	NA	47	1	0	d	0.460544804	1	NA
BL5	M	baseline	26/10/2017	1509026858	testRound	2	NA	0	0	0	f	0.445023283	1	NA
BL5	M	baseline	26/10/2017	1509026858	testRound	2	NA	1	0	1	f	0.481496211	0	NA
BL5	M	baseline	26/10/2017	1509026858	testRound	2	NA	2	1	0	d	0.501528739	1	NA
BL5	M	baseline	26/10/2017	1509026858	testRound	2	NA	3	0	1	d	0.525669122	1	NA
BL5	M	baseline	26/10/2017	1509026858	testRound	2	NA	4	1	0	d	0.444803907	1	NA
BL5	M	baseline	26/10/2017	1509026858	testRound	2	NA	5	1	1	f	0.504587821	1	NA
BL5	M	baseline	26/10/2017	1509026858	testRound	2	NA	6	1	0	d	0.682500467	1	NA
BL5	M	baseline	26/10/2017	1509026858	testRound	2	NA	7	0	1	d	0.825805847	1	NA
BL5	M	baseline	26/10/2017	1509026858	testRound	2	NA	8	0	0	f	0.640374749	1	NA
BL5	M	baseline	26/10/2017	1509026858	testRound	2	NA	9	1	1	f	0.486943417	1	NA
BL5	M	baseline	26/10/2017	1509026858	testRound	2	NA	10	0	0	f	0.630104791	1	NA
BL5	M	baseline	26/10/2017	1509026858	testRound	2	NA	11	1	1	f	0.628189096	1	NA
BL5	M	baseline	26/10/2017	1509026858	testRound	2	NA	12	0	1	d	0.507958969	1	NA
BL5	M	baseline	26/10/2017	1509026858	testRound	2	NA	13	1	1	f	0.483606907	1	NA
BL5	M	baseline	26/10/2017	1509026858	testRound	2	NA	14	1	1	f	0.448015333	1	NA
BL5	M	baseline	26/10/2017	1509026858	testRound	2	NA	15	1	1	f	0.494041718	1	NA
BL5	M	baseline	26/10/2017	1509026858	testRound	2	NA	16	1	1	f	0.450185043	1	NA
BL5	M	baseline	26/10/2017	1509026858	testRound	2	NA	17	1	0	d	0.576258792	1	NA
BL5	M	baseline	26/10/2017	1509026858	testRound	2	NA	18	1	0	d	0.536973741	1	NA
BL5	M	baseline	26/10/2017	1509026858	testRound	2	NA	19	1	0	d	0.436413401	1	NA
BL5	M	baseline	26/10/2017	1509026858	testRound	2	NA	20	1	0	d	0.512825982	1	NA
BL5	M	baseline	26/10/2017	1509026858	testRound	2	NA	21	1	1	f	0.42825029	1	NA
BL5	M	baseline	26/10/2017	1509026858	testRound	2	NA	22	0	0	f	0.699732419	1	NA
BL5	M	baseline	26/10/2017	1509026858	testRound	2	NA	23	0	0	f	0.371541494	1	NA
BL5	M	baseline	26/10/2017	1509026858	testRound	2	NA	24	1	0	d	0.413946244	1	NA
BL5	M	baseline	26/10/2017	1509026858	testRound	2	NA	25	0	0	f	0.531714802	1	NA
BL5	M	baseline	26/10/2017	1509026858	testRound	2	NA	26	1	0	d	0.504049643	1	NA
BL5	M	baseline	26/10/2017	1509026858	testRound	2	NA	27	1	1	f	0.511285215	1	NA
BL5	M	baseline	26/10/2017	1509026858	testRound	2	NA	28	1	0	d	0.384231649	1	NA
BL5	M	baseline	26/10/2017	1509026858	testRound	2	NA	29	0	1	f	0.381752439	0	NA
BL5	M	baseline	26/10/2017	1509026858	testRound	2	NA	30	1	1	f	0.610156934	1	NA
BL5	M	baseline	26/10/2017	1509026858	testRound	2	NA	31	0	0	f	0.656869351	1	NA
BL5	M	baseline	26/10/2017	1509026858	testRound	2	NA	32	1	1	f	0.471997598	1	NA
BL5	M	baseline	26/10/2017	1509026858	testRound	2	NA	33	0	1	d	0.507386153	1	NA
BL5	M	baseline	26/10/2017	1509026858	testRound	2	NA	34	1	1	f	0.47856574	1	NA
BL5	M	baseline	26/10/2017	1509026858	testRound	2	NA	35	1	0	d	0.606011875	1	NA
BL5	M	baseline	26/10/2017	1509026858	testRound	2	NA	36	0	0	f	0.551242507	1	NA
BL5	M	baseline	26/10/2017	1509026858	testRound	2	NA	37	0	0	f	0.493701749	1	NA
BL5	M	baseline	26/10/2017	1509026858	testRound	2	NA	38	0	1	d	0.517216396	1	NA
BL5	M	baseline	26/10/2017	1509026858	testRound	2	NA	39	0	0	f	0.544830238	1	NA
BL5	M	baseline	26/10/2017	1509026858	testRound	2	NA	40	1	0	d	0.437666797	1	NA
BL5	M	baseline	26/10/2017	1509026858	testRound	2	NA	41	0	1	d	0.504131108	1	NA
BL5	M	baseline	26/10/2017	1509026858	testRound	2	NA	42	0	1	d	0.486331472	1	NA
BL5	M	baseline	26/10/2017	1509026858	testRound	2	NA	43	0	0	f	0.42471012	1	NA
BL5	M	baseline	26/10/2017	1509026858	testRound	2	NA	44	0	1	d	0.560036806	1	NA
BL5	M	baseline	26/10/2017	1509026858	testRound	2	NA	45	0	1	d	0.489014343	1	NA
BL5	M	baseline	26/10/2017	1509026858	testRound	2	NA	46	0	0	f	0.588707119	1	NA
BL5	M	baseline	26/10/2017	1509026858	testRound	2	NA	47	0	1	d	0.449036524	1	NA
BL6	FALSE	baseline	27/10/2017	1509099659	trainingRound	1	NA	0	1	1	f	0.66961526	1	NA
BL6	FALSE	baseline	27/10/2017	1509099659	trainingRound	1	NA	1	0	0	f	0.581849602	1	NA
BL6	FALSE	baseline	27/10/2017	1509099659	trainingRound	1	NA	2	0	1	d	0.591890749	1	NA
BL6	FALSE	baseline	27/10/2017	1509099659	trainingRound	1	NA	3	1	0	f	0.616399139	0	NA
BL6	FALSE	baseline	27/10/2017	1509099659	trainingRound	1	NA	4	1	1	f	0.731309602	1	NA
BL6	FALSE	baseline	27/10/2017	1509099659	trainingRound	1	NA	5	1	1	f	0.64879368	1	NA
BL6	FALSE	baseline	27/10/2017	1509099659	trainingRound	1	NA	6	0	0	f	0.671511426	1	NA
BL6	FALSE	baseline	27/10/2017	1509099659	trainingRound	1	NA	7	0	1	d	0.542685057	1	NA
BL6	FALSE	baseline	27/10/2017	1509099659	trainingRound	1	NA	8	1	0	d	0.737249873	1	NA
BL6	FALSE	baseline	27/10/2017	1509099659	trainingRound	1	NA	9	1	0	d	0.485015256	1	NA
BL6	FALSE	baseline	27/10/2017	1509099659	trainingRound	1	NA	10	0	1	d	0.556835097	1	NA
BL6	FALSE	baseline	27/10/2017	1509099659	trainingRound	1	NA	11	1	0	d	0.552226824	1	NA
BL6	FALSE	baseline	27/10/2017	1509099659	trainingRound	1	NA	12	0	0	f	0.627408575	1	NA
BL6	FALSE	baseline	27/10/2017	1509099659	trainingRound	1	NA	13	0	1	d	0.578256766	1	NA
BL6	FALSE	baseline	27/10/2017	1509099659	trainingRound	1	NA	14	0	0	f	0.632433478	1	NA
BL6	FALSE	baseline	27/10/2017	1509099659	trainingRound	1	NA	15	1	1	f	0.653050431	1	NA
BL6	FALSE	baseline	27/10/2017	1509099659	trainingRound	2	NA	0	0	1	d	0.496646269	1	NA
BL6	FALSE	baseline	27/10/2017	1509099659	trainingRound	2	NA	1	1	0	d	0.488851527	1	NA
BL6	FALSE	baseline	27/10/2017	1509099659	trainingRound	2	NA	2	1	1	f	0.576572604	1	NA
BL6	FALSE	baseline	27/10/2017	1509099659	trainingRound	2	NA	3	0	0	f	0.540101884	1	NA
BL6	FALSE	baseline	27/10/2017	1509099659	trainingRound	2	NA	4	0	0	f	0.379225119	1	NA
BL6	FALSE	baseline	27/10/2017	1509099659	trainingRound	2	NA	5	1	1	f	0.42857065	1	NA
BL6	FALSE	baseline	27/10/2017	1509099659	trainingRound	2	NA	6	1	1	f	0.429585124	1	NA
BL6	FALSE	baseline	27/10/2017	1509099659	trainingRound	2	NA	7	0	0	f	0.443801556	1	NA
BL6	FALSE	baseline	27/10/2017	1509099659	trainingRound	2	NA	8	1	0	d	0.601251944	1	NA
BL6	FALSE	baseline	27/10/2017	1509099659	trainingRound	2	NA	9	1	1	f	0.572830627	1	NA
BL6	FALSE	baseline	27/10/2017	1509099659	trainingRound	2	NA	10	0	1	d	0.736669349	1	NA
BL6	FALSE	baseline	27/10/2017	1509099659	trainingRound	2	NA	11	1	0	d	0.492770868	1	NA
BL6	FALSE	baseline	27/10/2017	1509099659	trainingRound	2	NA	12	1	0	d	0.447852717	1	NA
BL6	FALSE	baseline	27/10/2017	1509099659	trainingRound	2	NA	13	0	0	f	0.465434266	1	NA
BL6	FALSE	baseline	27/10/2017	1509099659	trainingRound	2	NA	14	0	1	d	0.587311662	1	NA
BL6	FALSE	baseline	27/10/2017	1509099659	trainingRound	2	NA	15	0	1	d	0.501566614	1	NA
BL6	FALSE	baseline	27/10/2017	1509099659	testRound	1	NA	0	1	0	d	0.781386401	1	NA
BL6	FALSE	baseline	27/10/2017	1509099659	testRound	1	NA	1	1	1	f	0.531965242	1	NA
BL6	FALSE	baseline	27/10/2017	1509099659	testRound	1	NA	2	0	0	f	0.440123725	1	NA
BL6	FALSE	baseline	27/10/2017	1509099659	testRound	1	NA	3	1	0	d	0.547259332	1	NA
BL6	FALSE	baseline	27/10/2017	1509099659	testRound	1	NA	4	0	0	f	0.644358923	1	NA
BL6	FALSE	baseline	27/10/2017	1509099659	testRound	1	NA	5	0	0	f	0.473613244	1	NA
BL6	FALSE	baseline	27/10/2017	1509099659	testRound	1	NA	6	0	0	f	0.498311508	1	NA
BL6	FALSE	baseline	27/10/2017	1509099659	testRound	1	NA	7	0	0	f	0.449047443	1	NA
BL6	FALSE	baseline	27/10/2017	1509099659	testRound	1	NA	8	1	0	d	0.503846054	1	NA
BL6	FALSE	baseline	27/10/2017	1509099659	testRound	1	NA	9	1	1	f	0.470175963	1	NA
BL6	FALSE	baseline	27/10/2017	1509099659	testRound	1	NA	10	1	1	f	0.509276683	1	NA
BL6	FALSE	baseline	27/10/2017	1509099659	testRound	1	NA	11	1	1	f	0.557554819	1	NA
BL6	FALSE	baseline	27/10/2017	1509099659	testRound	1	NA	12	0	0	f	0.363833205	1	NA
BL6	FALSE	baseline	27/10/2017	1509099659	testRound	1	NA	13	0	0	f	0.347362992	1	NA
BL6	FALSE	baseline	27/10/2017	1509099659	testRound	1	NA	14	1	0	d	0.569106291	1	NA
BL6	FALSE	baseline	27/10/2017	1509099659	testRound	1	NA	15	0	1	d	0.548230828	1	NA
BL6	FALSE	baseline	27/10/2017	1509099659	testRound	1	NA	16	1	1	f	0.398987322	1	NA
BL6	FALSE	baseline	27/10/2017	1509099659	testRound	1	NA	17	0	0	f	0.43771054	1	NA
BL6	FALSE	baseline	27/10/2017	1509099659	testRound	1	NA	18	0	1	d	0.448978806	1	NA
BL6	FALSE	baseline	27/10/2017	1509099659	testRound	1	NA	19	1	0	d	0.600227206	1	NA
BL6	FALSE	baseline	27/10/2017	1509099659	testRound	1	NA	20	1	1	f	0.517681456	1	NA
BL6	FALSE	baseline	27/10/2017	1509099659	testRound	1	NA	21	0	1	d	0.430996343	1	NA
BL6	FALSE	baseline	27/10/2017	1509099659	testRound	1	NA	22	0	1	d	0.517122742	1	NA
BL6	FALSE	baseline	27/10/2017	1509099659	testRound	1	NA	23	0	1	d	0.415785002	1	NA
BL6	FALSE	baseline	27/10/2017	1509099659	testRound	1	NA	24	1	1	f	0.417210654	1	NA
BL6	FALSE	baseline	27/10/2017	1509099659	testRound	1	NA	25	1	1	f	0.535627356	1	NA
BL6	FALSE	baseline	27/10/2017	1509099659	testRound	1	NA	26	0	1	d	0.428679698	1	NA
BL6	FALSE	baseline	27/10/2017	1509099659	testRound	1	NA	27	1	0	d	0.439662513	1	NA
BL6	FALSE	baseline	27/10/2017	1509099659	testRound	1	NA	28	0	0	f	0.853605874	1	NA
BL6	FALSE	baseline	27/10/2017	1509099659	testRound	1	NA	29	0	1	d	0.471137837	1	NA
BL6	FALSE	baseline	27/10/2017	1509099659	testRound	1	NA	30	1	1	f	0.683883971	1	NA
BL6	FALSE	baseline	27/10/2017	1509099659	testRound	1	NA	31	0	1	d	0.535802155	1	NA
BL6	FALSE	baseline	27/10/2017	1509099659	testRound	1	NA	32	0	1	d	0.454526181	1	NA
BL6	FALSE	baseline	27/10/2017	1509099659	testRound	1	NA	33	0	1	d	0.443212372	1	NA
BL6	FALSE	baseline	27/10/2017	1509099659	testRound	1	NA	34	0	0	f	0.581728686	1	NA
BL6	FALSE	baseline	27/10/2017	1509099659	testRound	1	NA	35	0	1	d	0.542305952	1	NA
BL6	FALSE	baseline	27/10/2017	1509099659	testRound	1	NA	36	1	0	d	0.57721535	1	NA
BL6	FALSE	baseline	27/10/2017	1509099659	testRound	1	NA	37	0	0	f	0.455621801	1	NA
BL6	FALSE	baseline	27/10/2017	1509099659	testRound	1	NA	38	1	0	d	0.453550516	1	NA
BL6	FALSE	baseline	27/10/2017	1509099659	testRound	1	NA	39	0	1	d	0.598252141	1	NA
BL6	FALSE	baseline	27/10/2017	1509099659	testRound	1	NA	40	1	0	d	0.529356089	1	NA
BL6	FALSE	baseline	27/10/2017	1509099659	testRound	1	NA	41	1	0	d	0.448051571	1	NA
BL6	FALSE	baseline	27/10/2017	1509099659	testRound	1	NA	42	1	0	d	0.469362587	1	NA
BL6	FALSE	baseline	27/10/2017	1509099659	testRound	1	NA	43	1	1	f	0.484708636	1	NA
BL6	FALSE	baseline	27/10/2017	1509099659	testRound	1	NA	44	1	1	f	0.637499114	1	NA
BL6	FALSE	baseline	27/10/2017	1509099659	testRound	1	NA	45	1	0	d	0.507890801	1	NA
BL6	FALSE	baseline	27/10/2017	1509099659	testRound	1	NA	46	0	0	f	0.464671245	1	NA
BL6	FALSE	baseline	27/10/2017	1509099659	testRound	1	NA	47	1	1	f	0.556891866	1	NA
BL6	FALSE	baseline	27/10/2017	1509099659	testRound	2	NA	0	0	0	f	0.477326034	1	NA
BL6	FALSE	baseline	27/10/2017	1509099659	testRound	2	NA	1	1	1	f	0.498950085	1	NA
BL6	FALSE	baseline	27/10/2017	1509099659	testRound	2	NA	2	1	1	f	0.371858233	1	NA
BL6	FALSE	baseline	27/10/2017	1509099659	testRound	2	NA	3	1	1	f	0.436725573	1	NA
BL6	FALSE	baseline	27/10/2017	1509099659	testRound	2	NA	4	1	1	f	0.551232556	1	NA
BL6	FALSE	baseline	27/10/2017	1509099659	testRound	2	NA	5	0	1	d	0.493273455	1	NA
BL6	FALSE	baseline	27/10/2017	1509099659	testRound	2	NA	6	0	0	f	0.51301449	1	NA
BL6	FALSE	baseline	27/10/2017	1509099659	testRound	2	NA	7	0	0	f	0.44098906	1	NA
BL6	FALSE	baseline	27/10/2017	1509099659	testRound	2	NA	8	0	1	d	0.517368743	1	NA
BL6	FALSE	baseline	27/10/2017	1509099659	testRound	2	NA	9	0	0	f	0.428205657	1	NA
BL6	FALSE	baseline	27/10/2017	1509099659	testRound	2	NA	10	1	0	d	0.520393884	1	NA
BL6	FALSE	baseline	27/10/2017	1509099659	testRound	2	NA	11	1	0	d	0.451079599	1	NA
BL6	FALSE	baseline	27/10/2017	1509099659	testRound	2	NA	12	0	0	f	0.473310153	1	NA
BL6	FALSE	baseline	27/10/2017	1509099659	testRound	2	NA	13	1	0	d	0.651789314	1	NA
BL6	FALSE	baseline	27/10/2017	1509099659	testRound	2	NA	14	0	1	f	0.387462791	0	NA
BL6	FALSE	baseline	27/10/2017	1509099659	testRound	2	NA	15	0	0	f	0.429472868	1	NA
BL6	FALSE	baseline	27/10/2017	1509099659	testRound	2	NA	16	1	0	d	0.396525065	1	NA
BL6	FALSE	baseline	27/10/2017	1509099659	testRound	2	NA	17	1	1	f	0.474883663	1	NA
BL6	FALSE	baseline	27/10/2017	1509099659	testRound	2	NA	18	0	1	d	0.529624542	1	NA
BL6	FALSE	baseline	27/10/2017	1509099659	testRound	2	NA	19	0	1	d	0.574687663	1	NA
BL6	FALSE	baseline	27/10/2017	1509099659	testRound	2	NA	20	0	1	d	0.580879709	1	NA
BL6	FALSE	baseline	27/10/2017	1509099659	testRound	2	NA	21	1	0	d	0.764586797	1	NA
BL6	FALSE	baseline	27/10/2017	1509099659	testRound	2	NA	22	1	1	f	0.447986783	1	NA
BL6	FALSE	baseline	27/10/2017	1509099659	testRound	2	NA	23	0	1	d	0.475492091	1	NA
BL6	FALSE	baseline	27/10/2017	1509099659	testRound	2	NA	24	1	1	f	0.474287102	1	NA
BL6	FALSE	baseline	27/10/2017	1509099659	testRound	2	NA	25	0	0	f	0.608038306	1	NA
BL6	FALSE	baseline	27/10/2017	1509099659	testRound	2	NA	26	0	0	f	0.45796667	1	NA
BL6	FALSE	baseline	27/10/2017	1509099659	testRound	2	NA	27	0	1	d	0.472277718	1	NA
BL6	FALSE	baseline	27/10/2017	1509099659	testRound	2	NA	28	0	1	d	0.41640658	1	NA
BL6	FALSE	baseline	27/10/2017	1509099659	testRound	2	NA	29	0	0	f	0.487370068	1	NA
BL6	FALSE	baseline	27/10/2017	1509099659	testRound	2	NA	30	0	1	d	0.431526834	1	NA
BL6	FALSE	baseline	27/10/2017	1509099659	testRound	2	NA	31	0	0	f	0.655404922	1	NA
BL6	FALSE	baseline	27/10/2017	1509099659	testRound	2	NA	32	0	0	f	0.467225232	1	NA
BL6	FALSE	baseline	27/10/2017	1509099659	testRound	2	NA	33	1	1	f	0.427841306	1	NA
BL6	FALSE	baseline	27/10/2017	1509099659	testRound	2	NA	34	1	0	d	0.447225687	1	NA
BL6	FALSE	baseline	27/10/2017	1509099659	testRound	2	NA	35	1	0	d	0.449014408	1	NA
BL6	FALSE	baseline	27/10/2017	1509099659	testRound	2	NA	36	1	0	d	0.50233637	1	NA
BL6	FALSE	baseline	27/10/2017	1509099659	testRound	2	NA	37	0	1	d	0.457365298	1	NA
BL6	FALSE	baseline	27/10/2017	1509099659	testRound	2	NA	38	1	0	d	0.399974855	1	NA
BL6	FALSE	baseline	27/10/2017	1509099659	testRound	2	NA	39	1	1	f	0.491978661	1	NA
BL6	FALSE	baseline	27/10/2017	1509099659	testRound	2	NA	40	1	1	f	0.448890284	1	NA
BL6	FALSE	baseline	27/10/2017	1509099659	testRound	2	NA	41	0	1	d	0.368219211	1	NA
BL6	FALSE	baseline	27/10/2017	1509099659	testRound	2	NA	42	1	0	d	0.356405701	1	NA
BL6	FALSE	baseline	27/10/2017	1509099659	testRound	2	NA	43	1	1	f	0.581160991	1	NA
BL6	FALSE	baseline	27/10/2017	1509099659	testRound	2	NA	44	1	1	f	0.462895033	1	NA
BL6	FALSE	baseline	27/10/2017	1509099659	testRound	2	NA	45	1	0	d	0.474334891	1	NA
BL6	FALSE	baseline	27/10/2017	1509099659	testRound	2	NA	46	0	0	f	0.454867119	1	NA
BL6	FALSE	baseline	27/10/2017	1509099659	testRound	2	NA	47	1	0	d	0.504605547	1	NA
BL7	FALSE	baseline	27/10/2017	1509102516	trainingRound	1	NA	0	0	0	f	0.459073515	1	NA
BL7	FALSE	baseline	27/10/2017	1509102516	trainingRound	1	NA	1	1	0	d	0.624170468	1	NA
BL7	FALSE	baseline	27/10/2017	1509102516	trainingRound	1	NA	2	0	0	f	0.35995588	1	NA
BL7	FALSE	baseline	27/10/2017	1509102516	trainingRound	1	NA	3	0	1	d	0.506861894	1	NA
BL7	FALSE	baseline	27/10/2017	1509102516	trainingRound	1	NA	4	0	1	d	0.404208834	1	NA
BL7	FALSE	baseline	27/10/2017	1509102516	trainingRound	1	NA	5	0	1	d	0.393448286	1	NA
BL7	FALSE	baseline	27/10/2017	1509102516	trainingRound	1	NA	6	0	1	d	0.366035028	1	NA
BL7	FALSE	baseline	27/10/2017	1509102516	trainingRound	1	NA	7	1	0	d	0.452814437	1	NA
BL7	FALSE	baseline	27/10/2017	1509102516	trainingRound	1	NA	8	1	0	d	0.423598026	1	NA
BL7	FALSE	baseline	27/10/2017	1509102516	trainingRound	1	NA	9	1	0	d	0.484812232	1	NA
BL7	FALSE	baseline	27/10/2017	1509102516	trainingRound	1	NA	10	1	1	f	0.423180754	1	NA
BL7	FALSE	baseline	27/10/2017	1509102516	trainingRound	1	NA	11	1	1	f	0.392083572	1	NA
BL7	FALSE	baseline	27/10/2017	1509102516	trainingRound	1	NA	12	1	1	f	0.32739071	1	NA
BL7	FALSE	baseline	27/10/2017	1509102516	trainingRound	1	NA	13	1	1	f	0.415760626	1	NA
BL7	FALSE	baseline	27/10/2017	1509102516	trainingRound	1	NA	14	0	0	f	0.456798886	1	NA
BL7	FALSE	baseline	27/10/2017	1509102516	trainingRound	1	NA	15	0	0	f	0.348241156	1	NA
BL7	FALSE	baseline	27/10/2017	1509102516	trainingRound	2	NA	0	1	0	d	0.550960896	1	NA
BL7	FALSE	baseline	27/10/2017	1509102516	trainingRound	2	NA	1	0	0	d	0.316674423	0	NA
BL7	FALSE	baseline	27/10/2017	1509102516	trainingRound	2	NA	2	0	0	f	0.357024713	1	NA
BL7	FALSE	baseline	27/10/2017	1509102516	trainingRound	2	NA	3	1	0	d	0.339161242	1	NA
BL7	FALSE	baseline	27/10/2017	1509102516	trainingRound	2	NA	4	0	0	f	0.381809895	1	NA
BL7	FALSE	baseline	27/10/2017	1509102516	trainingRound	2	NA	5	1	0	d	0.382055576	1	NA
BL7	FALSE	baseline	27/10/2017	1509102516	trainingRound	2	NA	6	1	1	f	0.548836049	1	NA
BL7	FALSE	baseline	27/10/2017	1509102516	trainingRound	2	NA	7	1	1	f	0.347200381	1	NA
BL7	FALSE	baseline	27/10/2017	1509102516	trainingRound	2	NA	8	1	0	d	0.407266369	1	NA
BL7	FALSE	baseline	27/10/2017	1509102516	trainingRound	2	NA	9	0	1	d	0.471447343	1	NA
BL7	FALSE	baseline	27/10/2017	1509102516	trainingRound	2	NA	10	0	0	f	0.357420175	1	NA
BL7	FALSE	baseline	27/10/2017	1509102516	trainingRound	2	NA	11	1	1	f	0.440325786	1	NA
BL7	FALSE	baseline	27/10/2017	1509102516	trainingRound	2	NA	12	0	1	d	0.378684686	1	NA
BL7	FALSE	baseline	27/10/2017	1509102516	trainingRound	2	NA	13	1	1	f	0.367868972	1	NA
BL7	FALSE	baseline	27/10/2017	1509102516	trainingRound	2	NA	14	0	1	d	0.358575772	1	NA
BL7	FALSE	baseline	27/10/2017	1509102516	trainingRound	2	NA	15	0	1	d	0.335784258	1	NA
BL7	FALSE	baseline	27/10/2017	1509102516	testRound	1	NA	0	0	1	d	0.442149146	1	NA
BL7	FALSE	baseline	27/10/2017	1509102516	testRound	1	NA	1	1	0	d	0.391804536	1	NA
BL7	FALSE	baseline	27/10/2017	1509102516	testRound	1	NA	2	0	1	d	0.331064691	1	NA
BL7	FALSE	baseline	27/10/2017	1509102516	testRound	1	NA	3	0	0	f	0.420457742	1	NA
BL7	FALSE	baseline	27/10/2017	1509102516	testRound	1	NA	4	1	0	d	0.43073206	1	NA
BL7	FALSE	baseline	27/10/2017	1509102516	testRound	1	NA	5	1	1	f	0.359075792	1	NA
BL7	FALSE	baseline	27/10/2017	1509102516	testRound	1	NA	6	0	0	f	0.399455269	1	NA
BL7	FALSE	baseline	27/10/2017	1509102516	testRound	1	NA	7	0	0	d	0.365056476	0	NA
BL7	FALSE	baseline	27/10/2017	1509102516	testRound	1	NA	8	1	1	f	0.336437268	1	NA
BL7	FALSE	baseline	27/10/2017	1509102516	testRound	1	NA	9	0	0	f	0.374451028	1	NA
BL7	FALSE	baseline	27/10/2017	1509102516	testRound	1	NA	10	0	1	d	0.404864409	1	NA
BL7	FALSE	baseline	27/10/2017	1509102516	testRound	1	NA	11	1	1	f	0.368360333	1	NA
BL7	FALSE	baseline	27/10/2017	1509102516	testRound	1	NA	12	0	1	d	0.394954442	1	NA
BL7	FALSE	baseline	27/10/2017	1509102516	testRound	1	NA	13	0	1	d	0.359486329	1	NA
BL7	FALSE	baseline	27/10/2017	1509102516	testRound	1	NA	14	0	0	f	0.535890997	1	NA
BL7	FALSE	baseline	27/10/2017	1509102516	testRound	1	NA	15	0	1	d	0.382917061	1	NA
BL7	FALSE	baseline	27/10/2017	1509102516	testRound	1	NA	16	0	0	f	0.504555512	1	NA
BL7	FALSE	baseline	27/10/2017	1509102516	testRound	1	NA	17	0	0	f	0.395751781	1	NA
BL7	FALSE	baseline	27/10/2017	1509102516	testRound	1	NA	18	1	0	d	0.562864532	1	NA
BL7	FALSE	baseline	27/10/2017	1509102516	testRound	1	NA	19	1	1	f	0.349132148	1	NA
BL7	FALSE	baseline	27/10/2017	1509102516	testRound	1	NA	20	0	1	d	0.393657723	1	NA
BL7	FALSE	baseline	27/10/2017	1509102516	testRound	1	NA	21	1	1	f	0.415311602	1	NA
BL7	FALSE	baseline	27/10/2017	1509102516	testRound	1	NA	22	1	1	d	0.350380115	0	NA
BL7	FALSE	baseline	27/10/2017	1509102516	testRound	1	NA	23	1	0	d	0.489918602	1	NA
BL7	FALSE	baseline	27/10/2017	1509102516	testRound	1	NA	24	0	0	f	0.483884997	1	NA
BL7	FALSE	baseline	27/10/2017	1509102516	testRound	1	NA	25	1	0	d	0.40163432	1	NA
BL7	FALSE	baseline	27/10/2017	1509102516	testRound	1	NA	26	0	0	f	0.365180599	1	NA
BL7	FALSE	baseline	27/10/2017	1509102516	testRound	1	NA	27	1	0	d	0.651672568	1	NA
BL7	FALSE	baseline	27/10/2017	1509102516	testRound	1	NA	28	0	0	f	0.397894268	1	NA
BL7	FALSE	baseline	27/10/2017	1509102516	testRound	1	NA	29	1	0	d	0.415615656	1	NA
BL7	FALSE	baseline	27/10/2017	1509102516	testRound	1	NA	30	1	1	f	0.53629544	1	NA
BL7	FALSE	baseline	27/10/2017	1509102516	testRound	1	NA	31	1	0	d	0.330646457	1	NA
BL7	FALSE	baseline	27/10/2017	1509102516	testRound	1	NA	32	0	0	f	0.378372614	1	NA
BL7	FALSE	baseline	27/10/2017	1509102516	testRound	1	NA	33	0	1	d	0.403126685	1	NA
BL7	FALSE	baseline	27/10/2017	1509102516	testRound	1	NA	34	1	1	d	0.34176847	0	NA
BL7	FALSE	baseline	27/10/2017	1509102516	testRound	1	NA	35	1	1	f	0.450120611	1	NA
BL7	FALSE	baseline	27/10/2017	1509102516	testRound	1	NA	36	1	1	f	0.323435768	1	NA
BL7	FALSE	baseline	27/10/2017	1509102516	testRound	1	NA	37	1	0	d	0.748337888	1	NA
BL7	FALSE	baseline	27/10/2017	1509102516	testRound	1	NA	38	1	0	d	0.490125153	1	NA
BL7	FALSE	baseline	27/10/2017	1509102516	testRound	1	NA	39	0	1	d	0.369734348	1	NA
BL7	FALSE	baseline	27/10/2017	1509102516	testRound	1	NA	40	0	1	d	0.339754275	1	NA
BL7	FALSE	baseline	27/10/2017	1509102516	testRound	1	NA	41	1	1	f	0.37586802	1	NA
BL7	FALSE	baseline	27/10/2017	1509102516	testRound	1	NA	42	1	0	d	0.418523409	1	NA
BL7	FALSE	baseline	27/10/2017	1509102516	testRound	1	NA	43	0	0	f	0.555942821	1	NA
BL7	FALSE	baseline	27/10/2017	1509102516	testRound	1	NA	44	1	0	d	0.409294996	1	NA
BL7	FALSE	baseline	27/10/2017	1509102516	testRound	1	NA	45	0	1	f	0.552568724	0	NA
BL7	FALSE	baseline	27/10/2017	1509102516	testRound	1	NA	46	1	1	f	0.427477596	1	NA
BL7	FALSE	baseline	27/10/2017	1509102516	testRound	1	NA	47	0	1	d	0.451455496	1	NA
BL7	FALSE	baseline	27/10/2017	1509102516	testRound	2	NA	0	0	1	d	0.553654721	1	NA
BL7	FALSE	baseline	27/10/2017	1509102516	testRound	2	NA	1	0	0	f	0.48368037	1	NA
BL7	FALSE	baseline	27/10/2017	1509102516	testRound	2	NA	2	0	0	f	0.355818762	1	NA
BL7	FALSE	baseline	27/10/2017	1509102516	testRound	2	NA	3	1	1	f	0.543108422	1	NA
BL7	FALSE	baseline	27/10/2017	1509102516	testRound	2	NA	4	0	0	f	0.402998392	1	NA
BL7	FALSE	baseline	27/10/2017	1509102516	testRound	2	NA	5	0	1	d	0.480838046	1	NA
BL7	FALSE	baseline	27/10/2017	1509102516	testRound	2	NA	6	0	0	f	0.35018511	1	NA
BL7	FALSE	baseline	27/10/2017	1509102516	testRound	2	NA	7	0	1	d	0.357939761	1	NA
BL7	FALSE	baseline	27/10/2017	1509102516	testRound	2	NA	8	1	1	f	0.408987094	1	NA
BL7	FALSE	baseline	27/10/2017	1509102516	testRound	2	NA	9	1	0	d	0.446562414	1	NA
BL7	FALSE	baseline	27/10/2017	1509102516	testRound	2	NA	10	1	1	f	0.364964747	1	NA
BL7	FALSE	baseline	27/10/2017	1509102516	testRound	2	NA	11	1	0	d	0.391202202	1	NA
BL7	FALSE	baseline	27/10/2017	1509102516	testRound	2	NA	12	0	1	d	0.410236023	1	NA
BL7	FALSE	baseline	27/10/2017	1509102516	testRound	2	NA	13	0	0	f	0.479262933	1	NA
BL7	FALSE	baseline	27/10/2017	1509102516	testRound	2	NA	14	0	1	d	0.410172839	1	NA
BL7	FALSE	baseline	27/10/2017	1509102516	testRound	2	NA	15	1	1	f	0.35051386	1	NA
BL7	FALSE	baseline	27/10/2017	1509102516	testRound	2	NA	16	1	1	f	0.357094954	1	NA
BL7	FALSE	baseline	27/10/2017	1509102516	testRound	2	NA	17	1	0	d	0.516775069	1	NA
BL7	FALSE	baseline	27/10/2017	1509102516	testRound	2	NA	18	1	0	d	0.414426062	1	NA
BL7	FALSE	baseline	27/10/2017	1509102516	testRound	2	NA	19	0	0	f	0.438901096	1	NA
BL7	FALSE	baseline	27/10/2017	1509102516	testRound	2	NA	20	1	1	f	0.40468063	1	NA
BL7	FALSE	baseline	27/10/2017	1509102516	testRound	2	NA	21	1	0	d	0.427178353	1	NA
BL7	FALSE	baseline	27/10/2017	1509102516	testRound	2	NA	22	1	0	d	0.46056171	1	NA
BL7	FALSE	baseline	27/10/2017	1509102516	testRound	2	NA	23	0	1	d	0.495564762	1	NA
BL7	FALSE	baseline	27/10/2017	1509102516	testRound	2	NA	24	1	1	f	0.353260606	1	NA
BL7	FALSE	baseline	27/10/2017	1509102516	testRound	2	NA	25	0	0	f	0.446951782	1	NA
BL7	FALSE	baseline	27/10/2017	1509102516	testRound	2	NA	26	0	1	d	0.397295783	1	NA
BL7	FALSE	baseline	27/10/2017	1509102516	testRound	2	NA	27	1	0	d	0.487028809	1	NA
BL7	FALSE	baseline	27/10/2017	1509102516	testRound	2	NA	28	0	1	d	0.403636969	1	NA
BL7	FALSE	baseline	27/10/2017	1509102516	testRound	2	NA	29	1	0	d	0.454726318	1	NA
BL7	FALSE	baseline	27/10/2017	1509102516	testRound	2	NA	30	1	1	f	0.411738651	1	NA
BL7	FALSE	baseline	27/10/2017	1509102516	testRound	2	NA	31	1	0	d	0.507363839	1	NA
BL7	FALSE	baseline	27/10/2017	1509102516	testRound	2	NA	32	1	0	d	0.331166363	1	NA
BL7	FALSE	baseline	27/10/2017	1509102516	testRound	2	NA	33	0	1	d	0.38414418	1	NA
BL7	FALSE	baseline	27/10/2017	1509102516	testRound	2	NA	34	1	1	f	0.47255066	1	NA
BL7	FALSE	baseline	27/10/2017	1509102516	testRound	2	NA	35	0	1	d	0.277351757	1	NA
BL7	FALSE	baseline	27/10/2017	1509102516	testRound	2	NA	36	1	0	d	0.713703999	1	NA
BL7	FALSE	baseline	27/10/2017	1509102516	testRound	2	NA	37	0	1	d	0.670224971	1	NA
BL7	FALSE	baseline	27/10/2017	1509102516	testRound	2	NA	38	0	0	f	0.385793383	1	NA
BL7	FALSE	baseline	27/10/2017	1509102516	testRound	2	NA	39	0	0	f	0.426358563	1	NA
BL7	FALSE	baseline	27/10/2017	1509102516	testRound	2	NA	40	0	1	d	0.458994615	1	NA
BL7	FALSE	baseline	27/10/2017	1509102516	testRound	2	NA	41	0	0	f	0.465697907	1	NA
BL7	FALSE	baseline	27/10/2017	1509102516	testRound	2	NA	42	1	1	f	0.508145783	1	NA
BL7	FALSE	baseline	27/10/2017	1509102516	testRound	2	NA	43	1	1	f	0.415125257	1	NA
BL7	FALSE	baseline	27/10/2017	1509102516	testRound	2	NA	44	0	0	f	0.651063819	1	NA
BL7	FALSE	baseline	27/10/2017	1509102516	testRound	2	NA	45	0	0	f	0.48034893	1	NA
BL7	FALSE	baseline	27/10/2017	1509102516	testRound	2	NA	46	1	1	f	0.367934401	1	NA
BL7	FALSE	baseline	27/10/2017	1509102516	testRound	2	NA	47	1	0	d	0.54234027	1	NA
BL8	FALSE	baseline	27/10/2017	1509105490	trainingRound	1	NA	0	1	0	d	1.062855391	1	NA
BL8	FALSE	baseline	27/10/2017	1509105490	trainingRound	1	NA	1	1	0	d	0.782453475	1	NA
BL8	FALSE	baseline	27/10/2017	1509105490	trainingRound	1	NA	2	1	1	f	0.429366706	1	NA
BL8	FALSE	baseline	27/10/2017	1509105490	trainingRound	1	NA	3	1	1	f	0.529719478	1	NA
BL8	FALSE	baseline	27/10/2017	1509105490	trainingRound	1	NA	4	0	1	d	0.52994367	1	NA
BL8	FALSE	baseline	27/10/2017	1509105490	trainingRound	1	NA	5	1	0	d	0.733099285	1	NA
BL8	FALSE	baseline	27/10/2017	1509105490	trainingRound	1	NA	6	0	1	d	0.600225603	1	NA
BL8	FALSE	baseline	27/10/2017	1509105490	trainingRound	1	NA	7	0	0	f	0.668185759	1	NA
BL8	FALSE	baseline	27/10/2017	1509105490	trainingRound	1	NA	8	0	0	f	0.657900535	1	NA
BL8	FALSE	baseline	27/10/2017	1509105490	trainingRound	1	NA	9	0	1	d	0.557419149	1	NA
BL8	FALSE	baseline	27/10/2017	1509105490	trainingRound	1	NA	10	0	0	f	0.445994719	1	NA
BL8	FALSE	baseline	27/10/2017	1509105490	trainingRound	1	NA	11	0	0	f	0.573940679	1	NA
BL8	FALSE	baseline	27/10/2017	1509105490	trainingRound	1	NA	12	1	1	f	0.476936345	1	NA
BL8	FALSE	baseline	27/10/2017	1509105490	trainingRound	1	NA	13	1	1	f	0.504396109	1	NA
BL8	FALSE	baseline	27/10/2017	1509105490	trainingRound	1	NA	14	1	0	f	0.547073307	0	NA
BL8	FALSE	baseline	27/10/2017	1509105490	trainingRound	1	NA	15	0	1	d	0.413215941	1	NA
BL8	FALSE	baseline	27/10/2017	1509105490	trainingRound	2	NA	0	1	1	f	0.551592737	1	NA
BL8	FALSE	baseline	27/10/2017	1509105490	trainingRound	2	NA	1	0	0	f	0.550457989	1	NA
BL8	FALSE	baseline	27/10/2017	1509105490	trainingRound	2	NA	2	0	0	f	0.494301721	1	NA
BL8	FALSE	baseline	27/10/2017	1509105490	trainingRound	2	NA	3	0	1	d	0.53521714	1	NA
BL8	FALSE	baseline	27/10/2017	1509105490	trainingRound	2	NA	4	1	1	f	0.493910749	1	NA
BL8	FALSE	baseline	27/10/2017	1509105490	trainingRound	2	NA	5	1	1	f	0.576633863	1	NA
BL8	FALSE	baseline	27/10/2017	1509105490	trainingRound	2	NA	6	1	0	d	0.474897133	1	NA
BL8	FALSE	baseline	27/10/2017	1509105490	trainingRound	2	NA	7	1	0	d	0.432693014	1	NA
BL8	FALSE	baseline	27/10/2017	1509105490	trainingRound	2	NA	8	0	0	f	0.464519539	1	NA
BL8	FALSE	baseline	27/10/2017	1509105490	trainingRound	2	NA	9	1	0	d	0.430496002	1	NA
BL8	FALSE	baseline	27/10/2017	1509105490	trainingRound	2	NA	10	0	1	d	0.399944706	1	NA
BL8	FALSE	baseline	27/10/2017	1509105490	trainingRound	2	NA	11	0	0	f	0.519094279	1	NA
BL8	FALSE	baseline	27/10/2017	1509105490	trainingRound	2	NA	12	0	1	d	0.482919274	1	NA
BL8	FALSE	baseline	27/10/2017	1509105490	trainingRound	2	NA	13	1	1	f	0.495571497	1	NA
BL8	FALSE	baseline	27/10/2017	1509105490	trainingRound	2	NA	14	1	0	d	0.486243979	1	NA
BL8	FALSE	baseline	27/10/2017	1509105490	trainingRound	2	NA	15	0	1	d	0.415908484	1	NA
BL8	FALSE	baseline	27/10/2017	1509105490	testRound	1	NA	0	1	1	f	0.417913698	1	NA
BL8	FALSE	baseline	27/10/2017	1509105490	testRound	1	NA	1	1	0	d	0.391952714	1	NA
BL8	FALSE	baseline	27/10/2017	1509105490	testRound	1	NA	2	0	1	d	0.396221332	1	NA
BL8	FALSE	baseline	27/10/2017	1509105490	testRound	1	NA	3	1	1	f	0.384616939	1	NA
BL8	FALSE	baseline	27/10/2017	1509105490	testRound	1	NA	4	1	0	d	0.397641852	1	NA
BL8	FALSE	baseline	27/10/2017	1509105490	testRound	1	NA	5	0	0	f	0.392647739	1	NA
BL8	FALSE	baseline	27/10/2017	1509105490	testRound	1	NA	6	1	0	d	0.366031821	1	NA
BL8	FALSE	baseline	27/10/2017	1509105490	testRound	1	NA	7	1	0	d	0.401761651	1	NA
BL8	FALSE	baseline	27/10/2017	1509105490	testRound	1	NA	8	0	1	d	0.444168152	1	NA
BL8	FALSE	baseline	27/10/2017	1509105490	testRound	1	NA	9	0	1	d	0.414286544	1	NA
BL8	FALSE	baseline	27/10/2017	1509105490	testRound	1	NA	10	1	1	f	0.435789999	1	NA
BL8	FALSE	baseline	27/10/2017	1509105490	testRound	1	NA	11	0	0	f	0.388751491	1	NA
BL8	FALSE	baseline	27/10/2017	1509105490	testRound	1	NA	12	0	1	d	0.353781154	1	NA
BL8	FALSE	baseline	27/10/2017	1509105490	testRound	1	NA	13	0	0	f	0.467725252	1	NA
BL8	FALSE	baseline	27/10/2017	1509105490	testRound	1	NA	14	1	0	d	0.457621242	1	NA
BL8	FALSE	baseline	27/10/2017	1509105490	testRound	1	NA	15	1	0	d	0.455138458	1	NA
BL8	FALSE	baseline	27/10/2017	1509105490	testRound	1	NA	16	1	1	f	0.458430448	1	NA
BL8	FALSE	baseline	27/10/2017	1509105490	testRound	1	NA	17	0	0	f	0.478394712	1	NA
BL8	FALSE	baseline	27/10/2017	1509105490	testRound	1	NA	18	0	0	f	0.549525622	1	NA
BL8	FALSE	baseline	27/10/2017	1509105490	testRound	1	NA	19	1	1	f	0.470536786	1	NA
BL8	FALSE	baseline	27/10/2017	1509105490	testRound	1	NA	20	1	0	d	0.504845454	1	NA
BL8	FALSE	baseline	27/10/2017	1509105490	testRound	1	NA	21	1	0	d	0.507461341	1	NA
BL8	FALSE	baseline	27/10/2017	1509105490	testRound	1	NA	22	0	0	f	0.404121595	1	NA
BL8	FALSE	baseline	27/10/2017	1509105490	testRound	1	NA	23	1	1	f	0.513991118	1	NA
BL8	FALSE	baseline	27/10/2017	1509105490	testRound	1	NA	24	0	1	d	0.314454639	1	NA
BL8	FALSE	baseline	27/10/2017	1509105490	testRound	1	NA	25	0	1	d	0.374195725	1	NA
BL8	FALSE	baseline	27/10/2017	1509105490	testRound	1	NA	26	0	0	f	0.458584399	1	NA
BL8	FALSE	baseline	27/10/2017	1509105490	testRound	1	NA	27	1	0	d	0.583617154	1	NA
BL8	FALSE	baseline	27/10/2017	1509105490	testRound	1	NA	28	1	0	d	0.437584813	1	NA
BL8	FALSE	baseline	27/10/2017	1509105490	testRound	1	NA	29	1	1	d	0.472102598	0	NA
BL8	FALSE	baseline	27/10/2017	1509105490	testRound	1	NA	30	0	1	d	0.560912238	1	NA
BL8	FALSE	baseline	27/10/2017	1509105490	testRound	1	NA	31	1	1	f	0.667209131	1	NA
BL8	FALSE	baseline	27/10/2017	1509105490	testRound	1	NA	32	0	0	f	0.665177937	1	NA
BL8	FALSE	baseline	27/10/2017	1509105490	testRound	1	NA	33	1	1	f	0.619838024	1	NA
BL8	FALSE	baseline	27/10/2017	1509105490	testRound	1	NA	34	1	1	f	0.505446826	1	NA
BL8	FALSE	baseline	27/10/2017	1509105490	testRound	1	NA	35	0	0	f	0.42736983	1	NA
BL8	FALSE	baseline	27/10/2017	1509105490	testRound	1	NA	36	0	1	d	0.465234129	1	NA
BL8	FALSE	baseline	27/10/2017	1509105490	testRound	1	NA	37	0	0	f	0.499677504	1	NA
BL8	FALSE	baseline	27/10/2017	1509105490	testRound	1	NA	38	0	0	f	0.759324231	1	NA
BL8	FALSE	baseline	27/10/2017	1509105490	testRound	1	NA	39	0	1	d	0.385816796	1	NA
BL8	FALSE	baseline	27/10/2017	1509105490	testRound	1	NA	40	0	0	f	0.463091	1	NA
BL8	FALSE	baseline	27/10/2017	1509105490	testRound	1	NA	41	0	1	d	0.547347533	1	NA
BL8	FALSE	baseline	27/10/2017	1509105490	testRound	1	NA	42	1	1	f	0.453167562	1	NA
BL8	FALSE	baseline	27/10/2017	1509105490	testRound	1	NA	43	0	1	d	0.479109623	1	NA
BL8	FALSE	baseline	27/10/2017	1509105490	testRound	1	NA	44	0	1	d	0.374082828	1	NA
BL8	FALSE	baseline	27/10/2017	1509105490	testRound	1	NA	45	1	1	f	0.486903082	1	NA
BL8	FALSE	baseline	27/10/2017	1509105490	testRound	1	NA	46	1	0	d	0.4295043	1	NA
BL8	FALSE	baseline	27/10/2017	1509105490	testRound	1	NA	47	1	0	d	0.379192404	1	NA
BL8	FALSE	baseline	27/10/2017	1509105490	testRound	2	NA	0	1	0	d	0.364915033	1	NA
BL8	FALSE	baseline	27/10/2017	1509105490	testRound	2	NA	1	0	0	f	0.400004362	1	NA
BL8	FALSE	baseline	27/10/2017	1509105490	testRound	2	NA	2	1	0	d	0.35517762	1	NA
BL8	FALSE	baseline	27/10/2017	1509105490	testRound	2	NA	3	0	0	f	0.671914906	1	NA
BL8	FALSE	baseline	27/10/2017	1509105490	testRound	2	NA	4	1	1	f	0.450367895	1	NA
BL8	FALSE	baseline	27/10/2017	1509105490	testRound	2	NA	5	0	0	f	0.387152323	1	NA
BL8	FALSE	baseline	27/10/2017	1509105490	testRound	2	NA	6	1	1	f	0.527657815	1	NA
BL8	FALSE	baseline	27/10/2017	1509105490	testRound	2	NA	7	1	1	f	0.443341306	1	NA
BL8	FALSE	baseline	27/10/2017	1509105490	testRound	2	NA	8	1	1	f	0.456636917	1	NA
BL8	FALSE	baseline	27/10/2017	1509105490	testRound	2	NA	9	1	1	f	0.445411629	1	NA
BL8	FALSE	baseline	27/10/2017	1509105490	testRound	2	NA	10	0	1	d	0.414187117	1	NA
BL8	FALSE	baseline	27/10/2017	1509105490	testRound	2	NA	11	1	0	d	0.370604813	1	NA
BL8	FALSE	baseline	27/10/2017	1509105490	testRound	2	NA	12	1	0	d	0.462296548	1	NA
BL8	FALSE	baseline	27/10/2017	1509105490	testRound	2	NA	13	1	1	f	0.420245097	1	NA
BL8	FALSE	baseline	27/10/2017	1509105490	testRound	2	NA	14	0	0	f	0.436083468	1	NA
BL8	FALSE	baseline	27/10/2017	1509105490	testRound	2	NA	15	1	1	f	0.475011635	1	NA
BL8	FALSE	baseline	27/10/2017	1509105490	testRound	2	NA	16	1	1	f	0.588259745	1	NA
BL8	FALSE	baseline	27/10/2017	1509105490	testRound	2	NA	17	1	0	d	0.589960906	1	NA
BL8	FALSE	baseline	27/10/2017	1509105490	testRound	2	NA	18	0	0	f	0.397792596	1	NA
BL8	FALSE	baseline	27/10/2017	1509105490	testRound	2	NA	19	0	1	d	0.455641045	1	NA
BL8	FALSE	baseline	27/10/2017	1509105490	testRound	2	NA	20	1	0	d	0.360064287	1	NA
BL8	FALSE	baseline	27/10/2017	1509105490	testRound	2	NA	21	1	1	f	0.377769959	1	NA
BL8	FALSE	baseline	27/10/2017	1509105490	testRound	2	NA	22	1	1	f	0.512574767	1	NA
BL8	FALSE	baseline	27/10/2017	1509105490	testRound	2	NA	23	0	1	d	0.479327721	1	NA
BL8	FALSE	baseline	27/10/2017	1509105490	testRound	2	NA	24	0	0	f	0.48861611	1	NA
BL8	FALSE	baseline	27/10/2017	1509105490	testRound	2	NA	25	0	0	f	0.521556536	1	NA
BL8	FALSE	baseline	27/10/2017	1509105490	testRound	2	NA	26	0	0	f	0.400049585	1	NA
BL8	FALSE	baseline	27/10/2017	1509105490	testRound	2	NA	27	0	1	d	0.443743824	1	NA
BL8	FALSE	baseline	27/10/2017	1509105490	testRound	2	NA	28	0	0	f	0.657440606	1	NA
BL8	FALSE	baseline	27/10/2017	1509105490	testRound	2	NA	29	0	0	f	1.566093017	1	NA
BL8	FALSE	baseline	27/10/2017	1509105490	testRound	2	NA	30	0	1	d	0.382408701	1	NA
BL8	FALSE	baseline	27/10/2017	1509105490	testRound	2	NA	31	1	0	d	0.421455217	1	NA
BL8	FALSE	baseline	27/10/2017	1509105490	testRound	2	NA	32	0	1	d	0.452029606	1	NA
BL8	FALSE	baseline	27/10/2017	1509105490	testRound	2	NA	33	1	0	d	0.324606759	1	NA
BL8	FALSE	baseline	27/10/2017	1509105490	testRound	2	NA	34	0	1	d	0.380879453	1	NA
BL8	FALSE	baseline	27/10/2017	1509105490	testRound	2	NA	35	1	1	f	0.544072221	1	NA
BL8	FALSE	baseline	27/10/2017	1509105490	testRound	2	NA	36	1	0	d	0.42899145	1	NA
BL8	FALSE	baseline	27/10/2017	1509105490	testRound	2	NA	37	1	0	d	0.453071022	1	NA
BL8	FALSE	baseline	27/10/2017	1509105490	testRound	2	NA	38	1	1	f	0.381279084	1	NA
BL8	FALSE	baseline	27/10/2017	1509105490	testRound	2	NA	39	0	0	f	0.452402938	1	NA
BL8	FALSE	baseline	27/10/2017	1509105490	testRound	2	NA	40	0	1	d	0.368093164	1	NA
BL8	FALSE	baseline	27/10/2017	1509105490	testRound	2	NA	41	0	1	d	0.495876513	1	NA
BL8	FALSE	baseline	27/10/2017	1509105490	testRound	2	NA	42	0	1	d	0.447004382	1	NA
BL8	FALSE	baseline	27/10/2017	1509105490	testRound	2	NA	43	0	1	d	0.318890679	1	NA
BL8	FALSE	baseline	27/10/2017	1509105490	testRound	2	NA	44	0	0	d	0.318013478	0	NA
BL8	FALSE	baseline	27/10/2017	1509105490	testRound	2	NA	45	0	1	d	0.447366167	1	NA
BL8	FALSE	baseline	27/10/2017	1509105490	testRound	2	NA	46	1	0	d	0.575635426	1	NA
BL8	FALSE	baseline	27/10/2017	1509105490	testRound	2	NA	47	1	0	d	0.513388784	1	NA
WHD10	FALSE	inhb_withhld	31/10/2017	1509446992	trainingRound	1	c	0	1	1	f	0.605673699	1	NA
WHD10	FALSE	inhb_withhld	31/10/2017	1509446992	trainingRound	1	c	1	0	0	f	0.561452512	1	NA
WHD10	FALSE	inhb_withhld	31/10/2017	1509446992	trainingRound	1	c	2	0	0	f	0.49898511	1	NA
WHD10	FALSE	inhb_withhld	31/10/2017	1509446992	trainingRound	1	c	3	0	1	d	0.48373481	1	NA
WHD10	FALSE	inhb_withhld	31/10/2017	1509446992	trainingRound	1	c	4	1	0	d	0.581329802	1	NA
WHD10	FALSE	inhb_withhld	31/10/2017	1509446992	trainingRound	1	c	5	1	0	d	0.563412046	1	NA
WHD10	FALSE	inhb_withhld	31/10/2017	1509446992	trainingRound	1	c	6	0	1	d	0.400114769	1	NA
WHD10	FALSE	inhb_withhld	31/10/2017	1509446992	trainingRound	1	c	7	1	1	f	0.452591723	1	NA
WHD10	FALSE	inhb_withhld	31/10/2017	1509446992	trainingRound	2	ef	0	0	0	f	0.448654372	1	NA
WHD10	FALSE	inhb_withhld	31/10/2017	1509446992	trainingRound	2	ef	1	1	0	d	0.517640938	1	NA
WHD10	FALSE	inhb_withhld	31/10/2017	1509446992	trainingRound	2	ef	2	0	1	d	0.455560695	1	NA
WHD10	FALSE	inhb_withhld	31/10/2017	1509446992	trainingRound	2	ef	3	0	0	f	0.530557054	1	NA
WHD10	FALSE	inhb_withhld	31/10/2017	1509446992	trainingRound	2	ef	4	1	1	d	0.324264541	0	NA
WHD10	FALSE	inhb_withhld	31/10/2017	1509446992	trainingRound	2	ef	5	1	0	d	1.405539813	1	NA
WHD10	FALSE	inhb_withhld	31/10/2017	1509446992	trainingRound	2	ef	6	0	1	d	0.389010957	1	NA
WHD10	FALSE	inhb_withhld	31/10/2017	1509446992	trainingRound	2	ef	7	1	1	f	0.42233811	1	NA
WHD10	FALSE	inhb_withhld	31/10/2017	1509446992	testRound	1	c	0	1	0	d	0.521679009	1	NA
WHD10	FALSE	inhb_withhld	31/10/2017	1509446992	testRound	1	c	1	0	0	f	0.586933831	1	NA
WHD10	FALSE	inhb_withhld	31/10/2017	1509446992	testRound	1	c	2	1	0	d	0.584329566	1	NA
WHD10	FALSE	inhb_withhld	31/10/2017	1509446992	testRound	1	c	3	1	0	d	0.40602673	1	NA
WHD10	FALSE	inhb_withhld	31/10/2017	1509446992	testRound	1	c	4	0	0	f	0.512465125	1	NA
WHD10	FALSE	inhb_withhld	31/10/2017	1509446992	testRound	1	c	5	0	1	d	0.458106902	1	NA
WHD10	FALSE	inhb_withhld	31/10/2017	1509446992	testRound	1	c	6	0	0	f	0.494735657	1	NA
WHD10	FALSE	inhb_withhld	31/10/2017	1509446992	testRound	1	c	7	0	1	d	0.363189309	1	NA
WHD10	FALSE	inhb_withhld	31/10/2017	1509446992	testRound	1	c	8	1	1	f	0.462883687	1	NA
WHD10	FALSE	inhb_withhld	31/10/2017	1509446992	testRound	1	c	9	1	0	d	0.498872201	1	NA
WHD10	FALSE	inhb_withhld	31/10/2017	1509446992	testRound	1	c	10	0	1	d	0.671463232	1	NA
WHD10	FALSE	inhb_withhld	31/10/2017	1509446992	testRound	1	c	11	0	1	d	0.552281611	1	NA
WHD10	FALSE	inhb_withhld	31/10/2017	1509446992	testRound	1	c	12	0	1	d	0.450684153	1	NA
WHD10	FALSE	inhb_withhld	31/10/2017	1509446992	testRound	1	c	13	0	1	d	0.509337377	1	NA
WHD10	FALSE	inhb_withhld	31/10/2017	1509446992	testRound	1	c	14	0	0	d	0.382339431	0	NA
WHD10	FALSE	inhb_withhld	31/10/2017	1509446992	testRound	1	c	15	1	1	f	0.440692101	1	NA
WHD10	FALSE	inhb_withhld	31/10/2017	1509446992	testRound	1	c	16	0	1	d	0.434766027	1	NA
WHD10	FALSE	inhb_withhld	31/10/2017	1509446992	testRound	1	c	17	1	0	d	0.626338138	1	NA
WHD10	FALSE	inhb_withhld	31/10/2017	1509446992	testRound	1	c	18	1	1	f	0.389511345	1	NA
WHD10	FALSE	inhb_withhld	31/10/2017	1509446992	testRound	1	c	19	1	1	f	0.458861013	1	NA
WHD10	FALSE	inhb_withhld	31/10/2017	1509446992	testRound	1	c	20	0	0	f	0.641449869	1	NA
WHD10	FALSE	inhb_withhld	31/10/2017	1509446992	testRound	1	c	21	1	1	f	0.382840141	1	NA
WHD10	FALSE	inhb_withhld	31/10/2017	1509446992	testRound	1	c	22	0	1	d	0.468420036	1	NA
WHD10	FALSE	inhb_withhld	31/10/2017	1509446992	testRound	1	c	23	0	0	d	0.416172747	0	NA
WHD10	FALSE	inhb_withhld	31/10/2017	1509446992	testRound	1	c	24	1	1	f	0.435503458	1	NA
WHD10	FALSE	inhb_withhld	31/10/2017	1509446992	testRound	1	c	25	1	1	f	0.43587458	1	NA
WHD10	FALSE	inhb_withhld	31/10/2017	1509446992	testRound	1	c	26	0	1	d	0.482793694	1	NA
WHD10	FALSE	inhb_withhld	31/10/2017	1509446992	testRound	1	c	27	1	1	f	0.438404749	1	NA
WHD10	FALSE	inhb_withhld	31/10/2017	1509446992	testRound	1	c	28	0	1	d	0.823843702	1	NA
WHD10	FALSE	inhb_withhld	31/10/2017	1509446992	testRound	1	c	29	0	0	f	0.516915695	1	NA
WHD10	FALSE	inhb_withhld	31/10/2017	1509446992	testRound	1	c	30	1	0	d	0.47874985	1	NA
WHD10	FALSE	inhb_withhld	31/10/2017	1509446992	testRound	1	c	31	0	0	f	0.43792521	1	NA
WHD10	FALSE	inhb_withhld	31/10/2017	1509446992	testRound	1	c	32	1	0	d	0.476527933	1	NA
WHD10	FALSE	inhb_withhld	31/10/2017	1509446992	testRound	1	c	33	0	1	d	0.59782979	1	NA
WHD10	FALSE	inhb_withhld	31/10/2017	1509446992	testRound	1	c	34	0	0	f	0.576652453	1	NA
WHD10	FALSE	inhb_withhld	31/10/2017	1509446992	testRound	1	c	35	1	1	f	0.579593197	1	NA
WHD10	FALSE	inhb_withhld	31/10/2017	1509446992	testRound	1	c	36	0	1	d	0.437040549	1	NA
WHD10	FALSE	inhb_withhld	31/10/2017	1509446992	testRound	1	c	37	0	0	f	0.570320294	1	NA
WHD10	FALSE	inhb_withhld	31/10/2017	1509446992	testRound	1	c	38	1	1	f	0.495441012	1	NA
WHD10	FALSE	inhb_withhld	31/10/2017	1509446992	testRound	1	c	39	1	0	d	0.539472629	1	NA
WHD10	FALSE	inhb_withhld	31/10/2017	1509446992	testRound	1	c	40	1	0	d	0.49055581	1	NA
WHD10	FALSE	inhb_withhld	31/10/2017	1509446992	testRound	1	c	41	0	0	f	0.549652326	1	NA
WHD10	FALSE	inhb_withhld	31/10/2017	1509446992	testRound	1	c	42	1	1	f	0.797217263	1	NA
WHD10	FALSE	inhb_withhld	31/10/2017	1509446992	testRound	1	c	43	1	0	d	0.509156788	1	NA
WHD10	FALSE	inhb_withhld	31/10/2017	1509446992	testRound	1	c	44	1	0	d	0.384186699	1	NA
WHD10	FALSE	inhb_withhld	31/10/2017	1509446992	testRound	1	c	45	1	1	f	0.572301639	1	NA
WHD10	FALSE	inhb_withhld	31/10/2017	1509446992	testRound	1	c	46	0	0	f	0.555024445	1	NA
WHD10	FALSE	inhb_withhld	31/10/2017	1509446992	testRound	1	c	47	1	0	d	0.499246851	1	NA
WHD10	FALSE	inhb_withhld	31/10/2017	1509446992	testRound	2	ef	0	1	0	d	0.480185259	1	NA
WHD10	FALSE	inhb_withhld	31/10/2017	1509446992	testRound	2	ef	1	0	0	f	0.515108523	1	NA
WHD10	FALSE	inhb_withhld	31/10/2017	1509446992	testRound	2	ef	2	1	1	f	0.487256133	1	NA
WHD10	FALSE	inhb_withhld	31/10/2017	1509446992	testRound	2	ef	3	1	0	d	0.454496086	1	NA
WHD10	FALSE	inhb_withhld	31/10/2017	1509446992	testRound	2	ef	4	1	0	d	0.500197589	1	NA
WHD10	FALSE	inhb_withhld	31/10/2017	1509446992	testRound	2	ef	5	0	0	f	0.53895075	1	NA
WHD10	FALSE	inhb_withhld	31/10/2017	1509446992	testRound	2	ef	6	0	1	d	0.460332669	1	NA
WHD10	FALSE	inhb_withhld	31/10/2017	1509446992	testRound	2	ef	7	0	0	f	0.500411217	1	NA
WHD10	FALSE	inhb_withhld	31/10/2017	1509446992	testRound	2	ef	8	0	0	f	0.387198011	1	NA
WHD10	FALSE	inhb_withhld	31/10/2017	1509446992	testRound	2	ef	9	1	0	d	0.612182277	1	NA
WHD10	FALSE	inhb_withhld	31/10/2017	1509446992	testRound	2	ef	10	0	1	d	0.425307402	1	NA
WHD10	FALSE	inhb_withhld	31/10/2017	1509446992	testRound	2	ef	11	0	0	f	0.639877815	1	NA
WHD10	FALSE	inhb_withhld	31/10/2017	1509446992	testRound	2	ef	12	0	0	f	0.742470277	1	NA
WHD10	FALSE	inhb_withhld	31/10/2017	1509446992	testRound	2	ef	13	0	1	d	0.470309965	1	NA
WHD10	FALSE	inhb_withhld	31/10/2017	1509446992	testRound	2	ef	14	1	1	f	1.48256435	1	NA
WHD10	FALSE	inhb_withhld	31/10/2017	1509446992	testRound	2	ef	15	0	1	d	0.589213165	1	NA
WHD10	FALSE	inhb_withhld	31/10/2017	1509446992	testRound	2	ef	16	1	1	f	0.409018154	1	NA
WHD10	FALSE	inhb_withhld	31/10/2017	1509446992	testRound	2	ef	17	0	0	f	0.69450195	1	NA
WHD10	FALSE	inhb_withhld	31/10/2017	1509446992	testRound	2	ef	18	1	0	d	0.589011406	1	NA
WHD10	FALSE	inhb_withhld	31/10/2017	1509446992	testRound	2	ef	19	1	0	d	0.559240859	1	NA
WHD10	FALSE	inhb_withhld	31/10/2017	1509446992	testRound	2	ef	20	0	1	d	0.459812072	1	NA
WHD10	FALSE	inhb_withhld	31/10/2017	1509446992	testRound	2	ef	21	1	1	f	0.476763051	1	NA
WHD10	FALSE	inhb_withhld	31/10/2017	1509446992	testRound	2	ef	22	1	1	f	0.522440176	1	NA
WHD10	FALSE	inhb_withhld	31/10/2017	1509446992	testRound	2	ef	23	1	0	d	0.412206527	1	NA
WHD10	FALSE	inhb_withhld	31/10/2017	1509446992	testRound	2	ef	24	0	0	f	0.947654878	1	NA
WHD10	FALSE	inhb_withhld	31/10/2017	1509446992	testRound	2	ef	25	0	1	d	0.476450309	1	NA
WHD10	FALSE	inhb_withhld	31/10/2017	1509446992	testRound	2	ef	26	0	1	d	0.475407512	1	NA
WHD10	FALSE	inhb_withhld	31/10/2017	1509446992	testRound	2	ef	27	0	1	d	0.378060148	1	NA
WHD10	FALSE	inhb_withhld	31/10/2017	1509446992	testRound	2	ef	28	1	1	f	0.625448666	1	NA
WHD10	FALSE	inhb_withhld	31/10/2017	1509446992	testRound	2	ef	29	1	1	f	0.415253764	1	NA
WHD10	FALSE	inhb_withhld	31/10/2017	1509446992	testRound	2	ef	30	1	1	f	0.376196522	1	NA
WHD10	FALSE	inhb_withhld	31/10/2017	1509446992	testRound	2	ef	31	0	0	f	0.551414912	1	NA
WHD10	FALSE	inhb_withhld	31/10/2017	1509446992	testRound	2	ef	32	1	1	f	1.025661267	1	NA
WHD10	FALSE	inhb_withhld	31/10/2017	1509446992	testRound	2	ef	33	1	1	f	0.287368913	1	NA
WHD10	FALSE	inhb_withhld	31/10/2017	1509446992	testRound	2	ef	34	0	1	d	0.439284919	1	NA
WHD10	FALSE	inhb_withhld	31/10/2017	1509446992	testRound	2	ef	35	1	0	d	0.508390167	1	NA
WHD10	FALSE	inhb_withhld	31/10/2017	1509446992	testRound	2	ef	36	0	1	f	0.331790255	0	NA
WHD10	FALSE	inhb_withhld	31/10/2017	1509446992	testRound	2	ef	37	1	0	d	0.491632607	1	NA
WHD10	FALSE	inhb_withhld	31/10/2017	1509446992	testRound	2	ef	38	1	1	f	0.592683808	1	NA
WHD10	FALSE	inhb_withhld	31/10/2017	1509446992	testRound	2	ef	39	1	0	d	0.982191304	1	NA
WHD10	FALSE	inhb_withhld	31/10/2017	1509446992	testRound	2	ef	40	0	0	f	0.563461123	1	NA
WHD10	FALSE	inhb_withhld	31/10/2017	1509446992	testRound	2	ef	41	1	0	d	0.464459911	1	NA
WHD10	FALSE	inhb_withhld	31/10/2017	1509446992	testRound	2	ef	42	0	0	f	0.51217259	1	NA
WHD10	FALSE	inhb_withhld	31/10/2017	1509446992	testRound	2	ef	43	0	1	d	0.446312811	1	NA
WHD10	FALSE	inhb_withhld	31/10/2017	1509446992	testRound	2	ef	44	0	0	f	0.844930263	1	NA
WHD10	FALSE	inhb_withhld	31/10/2017	1509446992	testRound	2	ef	45	1	0	d	0.88528627	1	NA
WHD10	FALSE	inhb_withhld	31/10/2017	1509446992	testRound	2	ef	46	1	1	f	0.538268168	1	NA
WHD10	FALSE	inhb_withhld	31/10/2017	1509446992	testRound	2	ef	47	0	1	d	0.384867355	1	NA
WHD2	FALSE	inhb_withhld	20/10/2017	1508496666	trainingRound	1	ef	0	1	0	d	0.754591315	1	NA
WHD2	FALSE	inhb_withhld	20/10/2017	1508496666	trainingRound	1	ef	1	0	1	d	0.968425786	1	NA
WHD2	FALSE	inhb_withhld	20/10/2017	1508496666	trainingRound	1	ef	2	1	1	f	0.671868735	1	NA
WHD2	FALSE	inhb_withhld	20/10/2017	1508496666	trainingRound	1	ef	3	1	1	f	0.624538848	1	NA
WHD2	FALSE	inhb_withhld	20/10/2017	1508496666	trainingRound	1	ef	4	1	0	d	0.478533448	1	NA
WHD2	FALSE	inhb_withhld	20/10/2017	1508496666	trainingRound	1	ef	5	0	1	d	0.603636487	1	NA
WHD2	FALSE	inhb_withhld	20/10/2017	1508496666	trainingRound	1	ef	6	0	0	f	0.965379984	1	NA
WHD2	FALSE	inhb_withhld	20/10/2017	1508496666	trainingRound	1	ef	7	0	0	f	0.887647888	1	NA
WHD2	FALSE	inhb_withhld	20/10/2017	1508496666	trainingRound	2	c	0	1	1	f	0.538030505	1	NA
WHD2	FALSE	inhb_withhld	20/10/2017	1508496666	trainingRound	2	c	1	0	0	f	0.523501043	1	NA
WHD2	FALSE	inhb_withhld	20/10/2017	1508496666	trainingRound	2	c	2	0	1	d	0.509346211	1	NA
WHD2	FALSE	inhb_withhld	20/10/2017	1508496666	trainingRound	2	c	3	1	0	d	0.658915738	1	NA
WHD2	FALSE	inhb_withhld	20/10/2017	1508496666	trainingRound	2	c	4	1	0	d	0.460766056	1	NA
WHD2	FALSE	inhb_withhld	20/10/2017	1508496666	trainingRound	2	c	5	0	1	d	1.130489323	1	NA
WHD2	FALSE	inhb_withhld	20/10/2017	1508496666	trainingRound	2	c	6	1	1	f	0.569918088	1	NA
WHD2	FALSE	inhb_withhld	20/10/2017	1508496666	trainingRound	2	c	7	0	0	f	0.68502284	1	NA
WHD2	FALSE	inhb_withhld	20/10/2017	1508496666	testRound	1	ef	0	0	0	f	0.626937064	1	NA
WHD2	FALSE	inhb_withhld	20/10/2017	1508496666	testRound	1	ef	1	1	0	d	0.469069523	1	NA
WHD2	FALSE	inhb_withhld	20/10/2017	1508496666	testRound	1	ef	2	1	1	f	0.566690423	1	NA
WHD2	FALSE	inhb_withhld	20/10/2017	1508496666	testRound	1	ef	3	1	1	f	0.530558733	1	NA
WHD2	FALSE	inhb_withhld	20/10/2017	1508496666	testRound	1	ef	4	1	0	d	0.525956031	1	NA
WHD2	FALSE	inhb_withhld	20/10/2017	1508496666	testRound	1	ef	5	1	0	d	0.757998277	1	NA
WHD2	FALSE	inhb_withhld	20/10/2017	1508496666	testRound	1	ef	6	1	1	f	0.717886131	1	NA
WHD2	FALSE	inhb_withhld	20/10/2017	1508496666	testRound	1	ef	7	0	0	f	0.420303015	1	NA
WHD2	FALSE	inhb_withhld	20/10/2017	1508496666	testRound	1	ef	8	1	0	d	0.374949883	1	NA
WHD2	FALSE	inhb_withhld	20/10/2017	1508496666	testRound	1	ef	9	0	1	d	0.545372055	1	NA
WHD2	FALSE	inhb_withhld	20/10/2017	1508496666	testRound	1	ef	10	1	0	d	0.402360176	1	NA
WHD2	FALSE	inhb_withhld	20/10/2017	1508496666	testRound	1	ef	11	1	0	d	0.527335238	1	NA
WHD2	FALSE	inhb_withhld	20/10/2017	1508496666	testRound	1	ef	12	0	1	d	0.540895086	1	NA
WHD2	FALSE	inhb_withhld	20/10/2017	1508496666	testRound	1	ef	13	0	1	d	0.519689621	1	NA
WHD2	FALSE	inhb_withhld	20/10/2017	1508496666	testRound	1	ef	14	0	0	f	0.665384539	1	NA
WHD2	FALSE	inhb_withhld	20/10/2017	1508496666	testRound	1	ef	15	1	0	d	0.427361667	1	NA
WHD2	FALSE	inhb_withhld	20/10/2017	1508496666	testRound	1	ef	16	0	1	d	0.392507186	1	NA
WHD2	FALSE	inhb_withhld	20/10/2017	1508496666	testRound	1	ef	17	1	1	f	0.549153007	1	NA
WHD2	FALSE	inhb_withhld	20/10/2017	1508496666	testRound	1	ef	18	1	1	f	0.559583018	1	NA
WHD2	FALSE	inhb_withhld	20/10/2017	1508496666	testRound	1	ef	19	1	1	f	0.672280252	1	NA
WHD2	FALSE	inhb_withhld	20/10/2017	1508496666	testRound	1	ef	20	1	0	d	0.649378363	1	NA
WHD2	FALSE	inhb_withhld	20/10/2017	1508496666	testRound	1	ef	21	1	1	f	0.469509586	1	NA
WHD2	FALSE	inhb_withhld	20/10/2017	1508496666	testRound	1	ef	22	0	0	f	0.701175597	1	NA
WHD2	FALSE	inhb_withhld	20/10/2017	1508496666	testRound	1	ef	23	0	1	d	0.514739872	1	NA
WHD2	FALSE	inhb_withhld	20/10/2017	1508496666	testRound	1	ef	24	0	1	d	0.45900869	1	NA
WHD2	FALSE	inhb_withhld	20/10/2017	1508496666	testRound	1	ef	25	0	0	f	0.450959254	1	NA
WHD2	FALSE	inhb_withhld	20/10/2017	1508496666	testRound	1	ef	26	1	0	d	0.609217464	1	NA
WHD2	FALSE	inhb_withhld	20/10/2017	1508496666	testRound	1	ef	27	0	0	f	1.21467258	1	NA
WHD2	FALSE	inhb_withhld	20/10/2017	1508496666	testRound	1	ef	28	0	0	f	0.43500119	1	NA
WHD2	FALSE	inhb_withhld	20/10/2017	1508496666	testRound	1	ef	29	0	0	f	0.440594675	1	NA
WHD2	FALSE	inhb_withhld	20/10/2017	1508496666	testRound	1	ef	30	0	0	f	0.428599425	1	NA
WHD2	FALSE	inhb_withhld	20/10/2017	1508496666	testRound	1	ef	31	0	0	f	0.41088624	1	NA
WHD2	FALSE	inhb_withhld	20/10/2017	1508496666	testRound	1	ef	32	1	0	d	0.468954696	1	NA
WHD2	FALSE	inhb_withhld	20/10/2017	1508496666	testRound	1	ef	33	0	1	d	0.509081275	1	NA
WHD2	FALSE	inhb_withhld	20/10/2017	1508496666	testRound	1	ef	34	1	1	f	0.585353337	1	NA
WHD2	FALSE	inhb_withhld	20/10/2017	1508496666	testRound	1	ef	35	1	1	d	0.564294132	0	NA
WHD2	FALSE	inhb_withhld	20/10/2017	1508496666	testRound	1	ef	36	1	0	d	0.495945132	1	NA
WHD2	FALSE	inhb_withhld	20/10/2017	1508496666	testRound	1	ef	37	1	1	f	0.398879763	1	NA
WHD2	FALSE	inhb_withhld	20/10/2017	1508496666	testRound	1	ef	38	0	0	f	0.456624587	1	NA
WHD2	FALSE	inhb_withhld	20/10/2017	1508496666	testRound	1	ef	39	0	1	d	0.516123569	1	NA
WHD2	FALSE	inhb_withhld	20/10/2017	1508496666	testRound	1	ef	40	1	1	f	0.432400262	1	NA
WHD2	FALSE	inhb_withhld	20/10/2017	1508496666	testRound	1	ef	41	0	1	d	0.565267274	1	NA
WHD2	FALSE	inhb_withhld	20/10/2017	1508496666	testRound	1	ef	42	1	1	f	0.440438472	1	NA
WHD2	FALSE	inhb_withhld	20/10/2017	1508496666	testRound	1	ef	43	1	0	d	1.042691904	1	NA
WHD2	FALSE	inhb_withhld	20/10/2017	1508496666	testRound	1	ef	44	0	0	f	0.725721951	1	NA
WHD2	FALSE	inhb_withhld	20/10/2017	1508496666	testRound	1	ef	45	0	1	d	0.433054584	1	NA
WHD2	FALSE	inhb_withhld	20/10/2017	1508496666	testRound	1	ef	46	0	1	d	0.520928982	1	NA
WHD2	FALSE	inhb_withhld	20/10/2017	1508496666	testRound	1	ef	47	0	1	d	0.54685358	1	NA
WHD2	FALSE	inhb_withhld	20/10/2017	1508496666	testRound	2	c	0	1	0	d	0.634542267	1	NA
WHD2	FALSE	inhb_withhld	20/10/2017	1508496666	testRound	2	c	1	1	0	d	0.643861535	1	NA
WHD2	FALSE	inhb_withhld	20/10/2017	1508496666	testRound	2	c	2	0	1	d	0.402096843	1	NA
WHD2	FALSE	inhb_withhld	20/10/2017	1508496666	testRound	2	c	3	0	0	f	0.590863108	1	NA
WHD2	FALSE	inhb_withhld	20/10/2017	1508496666	testRound	2	c	4	0	0	f	0.382035799	1	NA
WHD2	FALSE	inhb_withhld	20/10/2017	1508496666	testRound	2	c	5	1	1	f	0.471604377	1	NA
WHD2	FALSE	inhb_withhld	20/10/2017	1508496666	testRound	2	c	6	0	0	f	0.506236902	1	NA
WHD2	FALSE	inhb_withhld	20/10/2017	1508496666	testRound	2	c	7	0	0	f	0.59385759	1	NA
WHD2	FALSE	inhb_withhld	20/10/2017	1508496666	testRound	2	c	8	0	1	d	0.393562119	1	NA
WHD2	FALSE	inhb_withhld	20/10/2017	1508496666	testRound	2	c	9	1	1	f	0.906855107	1	NA
WHD2	FALSE	inhb_withhld	20/10/2017	1508496666	testRound	2	c	10	0	1	d	0.407379526	1	NA
WHD2	FALSE	inhb_withhld	20/10/2017	1508496666	testRound	2	c	11	0	0	f	0.551462697	1	NA
WHD2	FALSE	inhb_withhld	20/10/2017	1508496666	testRound	2	c	12	0	0	f	0.414729416	1	NA
WHD2	FALSE	inhb_withhld	20/10/2017	1508496666	testRound	2	c	13	0	1	d	0.55086611	1	NA
WHD2	FALSE	inhb_withhld	20/10/2017	1508496666	testRound	2	c	14	1	0	d	0.436146894	1	NA
WHD2	FALSE	inhb_withhld	20/10/2017	1508496666	testRound	2	c	15	1	0	d	0.418170697	1	NA
WHD2	FALSE	inhb_withhld	20/10/2017	1508496666	testRound	2	c	16	1	1	f	0.840409413	1	NA
WHD2	FALSE	inhb_withhld	20/10/2017	1508496666	testRound	2	c	17	1	0	d	0.434105989	1	NA
WHD2	FALSE	inhb_withhld	20/10/2017	1508496666	testRound	2	c	18	0	1	d	0.751628266	1	NA
WHD2	FALSE	inhb_withhld	20/10/2017	1508496666	testRound	2	c	19	1	1	f	0.460201223	1	NA
WHD2	FALSE	inhb_withhld	20/10/2017	1508496666	testRound	2	c	20	1	1	f	0.384481165	1	NA
WHD2	FALSE	inhb_withhld	20/10/2017	1508496666	testRound	2	c	21	0	0	f	0.645835405	1	NA
WHD2	FALSE	inhb_withhld	20/10/2017	1508496666	testRound	2	c	22	0	0	f	0.376813416	1	NA
WHD2	FALSE	inhb_withhld	20/10/2017	1508496666	testRound	2	c	23	1	0	d	0.359436373	1	NA
WHD2	FALSE	inhb_withhld	20/10/2017	1508496666	testRound	2	c	24	1	1	f	0.683346302	1	NA
WHD2	FALSE	inhb_withhld	20/10/2017	1508496666	testRound	2	c	25	1	0	d	0.45609696	1	NA
WHD2	FALSE	inhb_withhld	20/10/2017	1508496666	testRound	2	c	26	1	1	f	0.515598829	1	NA
WHD2	FALSE	inhb_withhld	20/10/2017	1508496666	testRound	2	c	27	0	1	d	0.493543067	1	NA
WHD2	FALSE	inhb_withhld	20/10/2017	1508496666	testRound	2	c	28	1	1	f	0.423898896	1	NA
WHD2	FALSE	inhb_withhld	20/10/2017	1508496666	testRound	2	c	29	1	1	f	0.424220604	1	NA
WHD2	FALSE	inhb_withhld	20/10/2017	1508496666	testRound	2	c	30	1	0	d	0.375874914	1	NA
WHD2	FALSE	inhb_withhld	20/10/2017	1508496666	testRound	2	c	31	0	0	f	0.581727947	1	NA
WHD2	FALSE	inhb_withhld	20/10/2017	1508496666	testRound	2	c	32	1	0	d	0.585394713	1	NA
WHD2	FALSE	inhb_withhld	20/10/2017	1508496666	testRound	2	c	33	0	1	d	0.507838385	1	NA
WHD2	FALSE	inhb_withhld	20/10/2017	1508496666	testRound	2	c	34	0	1	d	0.488174745	1	NA
WHD2	FALSE	inhb_withhld	20/10/2017	1508496666	testRound	2	c	35	0	0	f	0.56339476	1	NA
WHD2	FALSE	inhb_withhld	20/10/2017	1508496666	testRound	2	c	36	0	1	d	0.414394878	1	NA
WHD2	FALSE	inhb_withhld	20/10/2017	1508496666	testRound	2	c	37	0	0	f	0.539509785	1	NA
WHD2	FALSE	inhb_withhld	20/10/2017	1508496666	testRound	2	c	38	0	1	d	0.431757167	1	NA
WHD2	FALSE	inhb_withhld	20/10/2017	1508496666	testRound	2	c	39	0	1	d	1.280410388	1	NA
WHD2	FALSE	inhb_withhld	20/10/2017	1508496666	testRound	2	c	40	1	1	f	0.510479085	1	NA
WHD2	FALSE	inhb_withhld	20/10/2017	1508496666	testRound	2	c	41	1	0	d	0.451472768	1	NA
WHD2	FALSE	inhb_withhld	20/10/2017	1508496666	testRound	2	c	42	0	0	f	0.438798499	1	NA
WHD2	FALSE	inhb_withhld	20/10/2017	1508496666	testRound	2	c	43	1	1	f	0.377425079	1	NA
WHD2	FALSE	inhb_withhld	20/10/2017	1508496666	testRound	2	c	44	1	1	f	0.351545064	1	NA
WHD2	FALSE	inhb_withhld	20/10/2017	1508496666	testRound	2	c	45	0	1	d	0.421953893	1	NA
WHD2	FALSE	inhb_withhld	20/10/2017	1508496666	testRound	2	c	46	1	0	d	0.416202922	1	NA
WHD2	FALSE	inhb_withhld	20/10/2017	1508496666	testRound	2	c	47	1	0	d	0.57336386	1	NA
WHD3	FALSE	inhb_withhld	20/10/2017	1508496616	trainingRound	1	c	0	0	1	d	1.376032663	1	NA
WHD3	FALSE	inhb_withhld	20/10/2017	1508496616	trainingRound	1	c	1	0	0	f	1.109371983	1	NA
WHD3	FALSE	inhb_withhld	20/10/2017	1508496616	trainingRound	1	c	2	1	0	d	1.015744842	1	NA
WHD3	FALSE	inhb_withhld	20/10/2017	1508496616	trainingRound	1	c	3	0	1	d	1.76540022	1	NA
WHD3	FALSE	inhb_withhld	20/10/2017	1508496616	trainingRound	1	c	4	0	0	f	0.558963536	1	NA
WHD3	FALSE	inhb_withhld	20/10/2017	1508496616	trainingRound	1	c	5	1	1	f	0.768402872	1	NA
WHD3	FALSE	inhb_withhld	20/10/2017	1508496616	trainingRound	1	c	6	1	1	f	0.601518325	1	NA
WHD3	FALSE	inhb_withhld	20/10/2017	1508496616	trainingRound	1	c	7	1	0	d	0.646993338	1	NA
WHD3	FALSE	inhb_withhld	20/10/2017	1508496616	trainingRound	2	ef	0	0	1	d	0.852032932	1	NA
WHD3	FALSE	inhb_withhld	20/10/2017	1508496616	trainingRound	2	ef	1	0	0	f	0.578165823	1	NA
WHD3	FALSE	inhb_withhld	20/10/2017	1508496616	trainingRound	2	ef	2	0	1	d	1.236497846	1	NA
WHD3	FALSE	inhb_withhld	20/10/2017	1508496616	trainingRound	2	ef	3	1	0	d	0.742555109	1	NA
WHD3	FALSE	inhb_withhld	20/10/2017	1508496616	trainingRound	2	ef	4	0	0	f	0.676251078	1	NA
WHD3	FALSE	inhb_withhld	20/10/2017	1508496616	trainingRound	2	ef	5	1	1	f	0.607775722	1	NA
WHD3	FALSE	inhb_withhld	20/10/2017	1508496616	trainingRound	2	ef	6	1	1	f	0.572275659	1	NA
WHD3	FALSE	inhb_withhld	20/10/2017	1508496616	trainingRound	2	ef	7	1	0	d	1.006237512	1	NA
WHD3	FALSE	inhb_withhld	20/10/2017	1508496616	testRound	1	c	0	1	1	f	0.523446796	1	NA
WHD3	FALSE	inhb_withhld	20/10/2017	1508496616	testRound	1	c	1	0	0	f	0.558740951	1	NA
WHD3	FALSE	inhb_withhld	20/10/2017	1508496616	testRound	1	c	2	1	1	f	0.721264244	1	NA
WHD3	FALSE	inhb_withhld	20/10/2017	1508496616	testRound	1	c	3	1	0	d	0.844589164	1	NA
WHD3	FALSE	inhb_withhld	20/10/2017	1508496616	testRound	1	c	4	0	1	d	0.559503642	1	NA
WHD3	FALSE	inhb_withhld	20/10/2017	1508496616	testRound	1	c	5	1	1	f	0.462943767	1	NA
WHD3	FALSE	inhb_withhld	20/10/2017	1508496616	testRound	1	c	6	1	0	d	0.57662184	1	NA
WHD3	FALSE	inhb_withhld	20/10/2017	1508496616	testRound	1	c	7	0	1	d	0.586990965	1	NA
WHD3	FALSE	inhb_withhld	20/10/2017	1508496616	testRound	1	c	8	0	1	d	0.553233095	1	NA
WHD3	FALSE	inhb_withhld	20/10/2017	1508496616	testRound	1	c	9	1	1	f	0.63951429	1	NA
WHD3	FALSE	inhb_withhld	20/10/2017	1508496616	testRound	1	c	10	0	0	f	0.767157166	1	NA
WHD3	FALSE	inhb_withhld	20/10/2017	1508496616	testRound	1	c	11	0	0	f	0.401455783	1	NA
WHD3	FALSE	inhb_withhld	20/10/2017	1508496616	testRound	1	c	12	1	1	f	0.522562229	1	NA
WHD3	FALSE	inhb_withhld	20/10/2017	1508496616	testRound	1	c	13	1	1	f	0.462287879	1	NA
WHD3	FALSE	inhb_withhld	20/10/2017	1508496616	testRound	1	c	14	1	0	d	0.751540936	1	NA
WHD3	FALSE	inhb_withhld	20/10/2017	1508496616	testRound	1	c	15	0	1	d	0.613431113	1	NA
WHD3	FALSE	inhb_withhld	20/10/2017	1508496616	testRound	1	c	16	0	0	f	0.558421827	1	NA
WHD3	FALSE	inhb_withhld	20/10/2017	1508496616	testRound	1	c	17	1	0	d	0.61635647	1	NA
WHD3	FALSE	inhb_withhld	20/10/2017	1508496616	testRound	1	c	18	0	1	d	0.619002794	1	NA
WHD3	FALSE	inhb_withhld	20/10/2017	1508496616	testRound	1	c	19	1	1	f	0.689701114	1	NA
WHD3	FALSE	inhb_withhld	20/10/2017	1508496616	testRound	1	c	20	1	0	d	0.593053359	1	NA
WHD3	FALSE	inhb_withhld	20/10/2017	1508496616	testRound	1	c	21	0	1	d	0.617779217	1	NA
WHD3	FALSE	inhb_withhld	20/10/2017	1508496616	testRound	1	c	22	0	0	f	0.515726881	1	NA
WHD3	FALSE	inhb_withhld	20/10/2017	1508496616	testRound	1	c	23	1	0	d	0.514283607	1	NA
WHD3	FALSE	inhb_withhld	20/10/2017	1508496616	testRound	1	c	24	1	1	f	0.387485527	1	NA
WHD3	FALSE	inhb_withhld	20/10/2017	1508496616	testRound	1	c	25	0	0	f	0.680706948	1	NA
WHD3	FALSE	inhb_withhld	20/10/2017	1508496616	testRound	1	c	26	0	1	d	0.553929074	1	NA
WHD3	FALSE	inhb_withhld	20/10/2017	1508496616	testRound	1	c	27	0	0	f	0.555761712	1	NA
WHD3	FALSE	inhb_withhld	20/10/2017	1508496616	testRound	1	c	28	0	1	d	0.909099365	1	NA
WHD3	FALSE	inhb_withhld	20/10/2017	1508496616	testRound	1	c	29	1	0	d	0.512215875	1	NA
WHD3	FALSE	inhb_withhld	20/10/2017	1508496616	testRound	1	c	30	0	1	d	0.536482131	1	NA
WHD3	FALSE	inhb_withhld	20/10/2017	1508496616	testRound	1	c	31	1	0	d	0.691917021	1	NA
WHD3	FALSE	inhb_withhld	20/10/2017	1508496616	testRound	1	c	32	0	1	d	0.572201892	1	NA
WHD3	FALSE	inhb_withhld	20/10/2017	1508496616	testRound	1	c	33	0	1	d	0.470897172	1	NA
WHD3	FALSE	inhb_withhld	20/10/2017	1508496616	testRound	1	c	34	1	1	f	0.63720473	1	NA
WHD3	FALSE	inhb_withhld	20/10/2017	1508496616	testRound	1	c	35	1	0	d	0.525655006	1	NA
WHD3	FALSE	inhb_withhld	20/10/2017	1508496616	testRound	1	c	36	1	1	f	0.40040572	1	NA
WHD3	FALSE	inhb_withhld	20/10/2017	1508496616	testRound	1	c	37	0	0	f	0.567150752	1	NA
WHD3	FALSE	inhb_withhld	20/10/2017	1508496616	testRound	1	c	38	1	0	d	0.552839562	1	NA
WHD3	FALSE	inhb_withhld	20/10/2017	1508496616	testRound	1	c	39	0	0	f	0.700201738	1	NA
WHD3	FALSE	inhb_withhld	20/10/2017	1508496616	testRound	1	c	40	0	0	f	0.744914061	1	NA
WHD3	FALSE	inhb_withhld	20/10/2017	1508496616	testRound	1	c	41	1	0	d	0.971621695	1	NA
WHD3	FALSE	inhb_withhld	20/10/2017	1508496616	testRound	1	c	42	1	0	d	0.539917765	1	NA
WHD3	FALSE	inhb_withhld	20/10/2017	1508496616	testRound	1	c	43	1	1	f	0.539552777	1	NA
WHD3	FALSE	inhb_withhld	20/10/2017	1508496616	testRound	1	c	44	0	0	f	0.713385248	1	NA
WHD3	FALSE	inhb_withhld	20/10/2017	1508496616	testRound	1	c	45	0	0	f	0.58841692	1	NA
WHD3	FALSE	inhb_withhld	20/10/2017	1508496616	testRound	1	c	46	1	1	f	0.451402061	1	NA
WHD3	FALSE	inhb_withhld	20/10/2017	1508496616	testRound	1	c	47	0	1	d	0.52746808	1	NA
WHD3	FALSE	inhb_withhld	20/10/2017	1508496616	testRound	2	ef	0	0	0	f	0.544272606	1	NA
WHD3	FALSE	inhb_withhld	20/10/2017	1508496616	testRound	2	ef	1	0	0	f	0.520186599	1	NA
WHD3	FALSE	inhb_withhld	20/10/2017	1508496616	testRound	2	ef	2	0	0	f	1.875024937	1	NA
WHD3	FALSE	inhb_withhld	20/10/2017	1508496616	testRound	2	ef	3	1	0	d	0.485386044	1	NA
WHD3	FALSE	inhb_withhld	20/10/2017	1508496616	testRound	2	ef	4	0	0	f	0.46985641	1	NA
WHD3	FALSE	inhb_withhld	20/10/2017	1508496616	testRound	2	ef	5	1	0	d	0.651903358	1	NA
WHD3	FALSE	inhb_withhld	20/10/2017	1508496616	testRound	2	ef	6	1	1	f	0.958252804	1	NA
WHD3	FALSE	inhb_withhld	20/10/2017	1508496616	testRound	2	ef	7	1	1	f	0.547148571	1	NA
WHD3	FALSE	inhb_withhld	20/10/2017	1508496616	testRound	2	ef	8	0	1	d	0.499465026	1	NA
WHD3	FALSE	inhb_withhld	20/10/2017	1508496616	testRound	2	ef	9	0	1	d	0.542726057	1	NA
WHD3	FALSE	inhb_withhld	20/10/2017	1508496616	testRound	2	ef	10	1	0	d	0.438919661	1	NA
WHD3	FALSE	inhb_withhld	20/10/2017	1508496616	testRound	2	ef	11	0	1	d	0.483283995	1	NA
WHD3	FALSE	inhb_withhld	20/10/2017	1508496616	testRound	2	ef	12	0	0	f	0.472452059	1	NA
WHD3	FALSE	inhb_withhld	20/10/2017	1508496616	testRound	2	ef	13	0	0	f	0.799771321	1	NA
WHD3	FALSE	inhb_withhld	20/10/2017	1508496616	testRound	2	ef	14	1	1	f	0.482399749	1	NA
WHD3	FALSE	inhb_withhld	20/10/2017	1508496616	testRound	2	ef	15	0	1	d	0.460012316	1	NA
WHD3	FALSE	inhb_withhld	20/10/2017	1508496616	testRound	2	ef	16	0	0	f	0.545041069	1	NA
WHD3	FALSE	inhb_withhld	20/10/2017	1508496616	testRound	2	ef	17	1	0	d	0.500168703	1	NA
WHD3	FALSE	inhb_withhld	20/10/2017	1508496616	testRound	2	ef	18	1	1	f	0.401400297	1	NA
WHD3	FALSE	inhb_withhld	20/10/2017	1508496616	testRound	2	ef	19	1	1	f	0.430208697	1	NA
WHD3	FALSE	inhb_withhld	20/10/2017	1508496616	testRound	2	ef	20	0	0	f	0.9623764	1	NA
WHD3	FALSE	inhb_withhld	20/10/2017	1508496616	testRound	2	ef	21	0	1	d	0.537299024	1	NA
WHD3	FALSE	inhb_withhld	20/10/2017	1508496616	testRound	2	ef	22	0	1	d	0.403162375	1	NA
WHD3	FALSE	inhb_withhld	20/10/2017	1508496616	testRound	2	ef	23	0	0	f	0.403222351	1	NA
WHD3	FALSE	inhb_withhld	20/10/2017	1508496616	testRound	2	ef	24	1	1	f	0.44431398	1	NA
WHD3	FALSE	inhb_withhld	20/10/2017	1508496616	testRound	2	ef	25	1	0	d	0.405006559	1	NA
WHD3	FALSE	inhb_withhld	20/10/2017	1508496616	testRound	2	ef	26	1	0	d	0.941255841	1	NA
WHD3	FALSE	inhb_withhld	20/10/2017	1508496616	testRound	2	ef	27	0	1	d	0.509435808	1	NA
WHD3	FALSE	inhb_withhld	20/10/2017	1508496616	testRound	2	ef	28	1	0	d	0.518495402	1	NA
WHD3	FALSE	inhb_withhld	20/10/2017	1508496616	testRound	2	ef	29	0	1	d	0.505287196	1	NA
WHD3	FALSE	inhb_withhld	20/10/2017	1508496616	testRound	2	ef	30	0	0	f	0.685656417	1	NA
WHD3	FALSE	inhb_withhld	20/10/2017	1508496616	testRound	2	ef	31	0	1	d	0.504739393	1	NA
WHD3	FALSE	inhb_withhld	20/10/2017	1508496616	testRound	2	ef	32	1	1	f	0.424615848	1	NA
WHD3	FALSE	inhb_withhld	20/10/2017	1508496616	testRound	2	ef	33	1	1	f	0.422340927	1	NA
WHD3	FALSE	inhb_withhld	20/10/2017	1508496616	testRound	2	ef	34	1	0	d	1.094128118	1	NA
WHD3	FALSE	inhb_withhld	20/10/2017	1508496616	testRound	2	ef	35	0	1	d	0.416274043	1	NA
WHD3	FALSE	inhb_withhld	20/10/2017	1508496616	testRound	2	ef	36	0	0	f	0.445296048	1	NA
WHD3	FALSE	inhb_withhld	20/10/2017	1508496616	testRound	2	ef	37	1	0	d	0.493398783	1	NA
WHD3	FALSE	inhb_withhld	20/10/2017	1508496616	testRound	2	ef	38	0	0	f	0.468514486	1	NA
WHD3	FALSE	inhb_withhld	20/10/2017	1508496616	testRound	2	ef	39	0	1	d	0.565377128	1	NA
WHD3	FALSE	inhb_withhld	20/10/2017	1508496616	testRound	2	ef	40	1	1	f	0.499288626	1	NA
WHD3	FALSE	inhb_withhld	20/10/2017	1508496616	testRound	2	ef	41	0	1	d	0.584418408	1	NA
WHD3	FALSE	inhb_withhld	20/10/2017	1508496616	testRound	2	ef	42	1	0	d	0.686179203	1	NA
WHD3	FALSE	inhb_withhld	20/10/2017	1508496616	testRound	2	ef	43	1	1	f	0.439379264	1	NA
WHD3	FALSE	inhb_withhld	20/10/2017	1508496616	testRound	2	ef	44	1	0	d	0.508640724	1	NA
WHD3	FALSE	inhb_withhld	20/10/2017	1508496616	testRound	2	ef	45	1	0	d	0.431231177	1	NA
WHD3	FALSE	inhb_withhld	20/10/2017	1508496616	testRound	2	ef	46	1	1	f	0.484351697	1	NA
WHD3	FALSE	inhb_withhld	20/10/2017	1508496616	testRound	2	ef	47	1	1	f	0.357406724	1	NA
WHD4	FALSE	inhb_withhld	20/10/2017	1508504970	trainingRound	1	ef	0	0	1	d	0.805345568	1	NA
WHD4	FALSE	inhb_withhld	20/10/2017	1508504970	trainingRound	1	ef	1	1	1	d	0.697893781	0	NA
WHD4	FALSE	inhb_withhld	20/10/2017	1508504970	trainingRound	1	ef	2	1	0	d	0.908703907	1	NA
WHD4	FALSE	inhb_withhld	20/10/2017	1508504970	trainingRound	1	ef	3	0	0	f	0.584747154	1	NA
WHD4	FALSE	inhb_withhld	20/10/2017	1508504970	trainingRound	1	ef	4	0	0	f	0.70080214	1	NA
WHD4	FALSE	inhb_withhld	20/10/2017	1508504970	trainingRound	1	ef	5	1	0	d	0.553278639	1	NA
WHD4	FALSE	inhb_withhld	20/10/2017	1508504970	trainingRound	1	ef	6	1	1	f	0.528077462	1	NA
WHD4	FALSE	inhb_withhld	20/10/2017	1508504970	trainingRound	1	ef	7	0	1	d	0.472165008	1	NA
WHD4	FALSE	inhb_withhld	20/10/2017	1508504970	trainingRound	2	c	0	0	1	d	0.704461001	1	NA
WHD4	FALSE	inhb_withhld	20/10/2017	1508504970	trainingRound	2	c	1	0	1	d	0.515647341	1	NA
WHD4	FALSE	inhb_withhld	20/10/2017	1508504970	trainingRound	2	c	2	0	0	d	0.372535769	0	NA
WHD4	FALSE	inhb_withhld	20/10/2017	1508504970	trainingRound	2	c	3	1	1	f	0.392513575	1	NA
WHD4	FALSE	inhb_withhld	20/10/2017	1508504970	trainingRound	2	c	4	1	0	d	0.443325176	1	NA
WHD4	FALSE	inhb_withhld	20/10/2017	1508504970	trainingRound	2	c	5	0	0	f	0.524740291	1	NA
WHD4	FALSE	inhb_withhld	20/10/2017	1508504970	trainingRound	2	c	6	1	0	d	0.626170736	1	NA
WHD4	FALSE	inhb_withhld	20/10/2017	1508504970	trainingRound	2	c	7	1	1	f	0.518286288	1	NA
WHD4	FALSE	inhb_withhld	20/10/2017	1508504970	testRound	1	ef	0	1	1	f	1.318716704	1	NA
WHD4	FALSE	inhb_withhld	20/10/2017	1508504970	testRound	1	ef	1	1	1	f	0.460452034	1	NA
WHD4	FALSE	inhb_withhld	20/10/2017	1508504970	testRound	1	ef	2	0	0	f	0.40630711	1	NA
WHD4	FALSE	inhb_withhld	20/10/2017	1508504970	testRound	1	ef	3	0	0	f	0.400833571	1	NA
WHD4	FALSE	inhb_withhld	20/10/2017	1508504970	testRound	1	ef	4	0	1	d	0.419691717	1	NA
WHD4	FALSE	inhb_withhld	20/10/2017	1508504970	testRound	1	ef	5	1	0	d	0.494436658	1	NA
WHD4	FALSE	inhb_withhld	20/10/2017	1508504970	testRound	1	ef	6	1	1	f	0.32848639	1	NA
WHD4	FALSE	inhb_withhld	20/10/2017	1508504970	testRound	1	ef	7	1	1	f	0.882804507	1	NA
WHD4	FALSE	inhb_withhld	20/10/2017	1508504970	testRound	1	ef	8	1	1	f	0.78195073	1	NA
WHD4	FALSE	inhb_withhld	20/10/2017	1508504970	testRound	1	ef	9	0	0	f	3.465755907	1	NA
WHD4	FALSE	inhb_withhld	20/10/2017	1508504970	testRound	1	ef	10	1	1	f	0.483425115	1	NA
WHD4	FALSE	inhb_withhld	20/10/2017	1508504970	testRound	1	ef	11	1	1	f	0.613478259	1	NA
WHD4	FALSE	inhb_withhld	20/10/2017	1508504970	testRound	1	ef	12	0	1	d	0.420357226	1	NA
WHD4	FALSE	inhb_withhld	20/10/2017	1508504970	testRound	1	ef	13	1	1	f	0.456702406	1	NA
WHD4	FALSE	inhb_withhld	20/10/2017	1508504970	testRound	1	ef	14	1	1	f	0.56958283	1	NA
WHD4	FALSE	inhb_withhld	20/10/2017	1508504970	testRound	1	ef	15	0	1	d	0.81855153	1	NA
WHD4	FALSE	inhb_withhld	20/10/2017	1508504970	testRound	1	ef	16	0	1	d	0.526143474	1	NA
WHD4	FALSE	inhb_withhld	20/10/2017	1508504970	testRound	1	ef	17	0	1	d	0.598049014	1	NA
WHD4	FALSE	inhb_withhld	20/10/2017	1508504970	testRound	1	ef	18	0	1	d	0.457761449	1	NA
WHD4	FALSE	inhb_withhld	20/10/2017	1508504970	testRound	1	ef	19	1	0	d	0.562938956	1	NA
WHD4	FALSE	inhb_withhld	20/10/2017	1508504970	testRound	1	ef	20	0	1	d	0.405878617	1	NA
WHD4	FALSE	inhb_withhld	20/10/2017	1508504970	testRound	1	ef	21	1	0	d	0.489717792	1	NA
WHD4	FALSE	inhb_withhld	20/10/2017	1508504970	testRound	1	ef	22	1	1	d	0.671665314	0	NA
WHD4	FALSE	inhb_withhld	20/10/2017	1508504970	testRound	1	ef	23	1	1	f	0.435618411	1	NA
WHD4	FALSE	inhb_withhld	20/10/2017	1508504970	testRound	1	ef	24	0	1	d	0.44946679	1	NA
WHD4	FALSE	inhb_withhld	20/10/2017	1508504970	testRound	1	ef	25	1	1	f	0.450854258	1	NA
WHD4	FALSE	inhb_withhld	20/10/2017	1508504970	testRound	1	ef	26	1	0	d	0.644235081	1	NA
WHD4	FALSE	inhb_withhld	20/10/2017	1508504970	testRound	1	ef	27	1	0	d	0.551322521	1	NA
WHD4	FALSE	inhb_withhld	20/10/2017	1508504970	testRound	1	ef	28	1	0	d	0.483553727	1	NA
WHD4	FALSE	inhb_withhld	20/10/2017	1508504970	testRound	1	ef	29	0	0	f	0.534840005	1	NA
WHD4	FALSE	inhb_withhld	20/10/2017	1508504970	testRound	1	ef	30	0	1	d	0.516178466	1	NA
WHD4	FALSE	inhb_withhld	20/10/2017	1508504970	testRound	1	ef	31	0	0	f	0.378895799	1	NA
WHD4	FALSE	inhb_withhld	20/10/2017	1508504970	testRound	1	ef	32	0	0	f	0.50791171	1	NA
WHD4	FALSE	inhb_withhld	20/10/2017	1508504970	testRound	1	ef	33	1	0	d	0.408444759	1	NA
WHD4	FALSE	inhb_withhld	20/10/2017	1508504970	testRound	1	ef	34	1	0	d	0.386695254	1	NA
WHD4	FALSE	inhb_withhld	20/10/2017	1508504970	testRound	1	ef	35	0	1	d	0.414296115	1	NA
WHD4	FALSE	inhb_withhld	20/10/2017	1508504970	testRound	1	ef	36	0	0	f	0.534414079	1	NA
WHD4	FALSE	inhb_withhld	20/10/2017	1508504970	testRound	1	ef	37	1	0	d	0.661447893	1	NA
WHD4	FALSE	inhb_withhld	20/10/2017	1508504970	testRound	1	ef	38	0	0	f	0.61485354	1	NA
WHD4	FALSE	inhb_withhld	20/10/2017	1508504970	testRound	1	ef	39	0	1	d	0.569851599	1	NA
WHD4	FALSE	inhb_withhld	20/10/2017	1508504970	testRound	1	ef	40	0	1	d	0.504748694	1	NA
WHD4	FALSE	inhb_withhld	20/10/2017	1508504970	testRound	1	ef	41	1	0	d	0.423270717	1	NA
WHD4	FALSE	inhb_withhld	20/10/2017	1508504970	testRound	1	ef	42	0	0	f	0.423755657	1	NA
WHD4	FALSE	inhb_withhld	20/10/2017	1508504970	testRound	1	ef	43	1	0	d	0.496533255	1	NA
WHD4	FALSE	inhb_withhld	20/10/2017	1508504970	testRound	1	ef	44	0	0	f	0.490482406	1	NA
WHD4	FALSE	inhb_withhld	20/10/2017	1508504970	testRound	1	ef	45	0	0	f	0.435881087	1	NA
WHD4	FALSE	inhb_withhld	20/10/2017	1508504970	testRound	1	ef	46	0	0	f	0.553722526	1	NA
WHD4	FALSE	inhb_withhld	20/10/2017	1508504970	testRound	1	ef	47	1	0	d	0.548582865	1	NA
WHD4	FALSE	inhb_withhld	20/10/2017	1508504970	testRound	2	c	0	1	1	f	0.62764448	1	NA
WHD4	FALSE	inhb_withhld	20/10/2017	1508504970	testRound	2	c	1	0	1	d	0.435088569	1	NA
WHD4	FALSE	inhb_withhld	20/10/2017	1508504970	testRound	2	c	2	0	1	d	0.479439753	1	NA
WHD4	FALSE	inhb_withhld	20/10/2017	1508504970	testRound	2	c	3	1	1	f	0.415045335	1	NA
WHD4	FALSE	inhb_withhld	20/10/2017	1508504970	testRound	2	c	4	0	0	f	0.44041361	1	NA
WHD4	FALSE	inhb_withhld	20/10/2017	1508504970	testRound	2	c	5	0	1	d	0.420338624	1	NA
WHD4	FALSE	inhb_withhld	20/10/2017	1508504970	testRound	2	c	6	0	0	f	0.630587798	1	NA
WHD4	FALSE	inhb_withhld	20/10/2017	1508504970	testRound	2	c	7	0	1	d	0.456142416	1	NA
WHD4	FALSE	inhb_withhld	20/10/2017	1508504970	testRound	2	c	8	0	1	d	0.385229849	1	NA
WHD4	FALSE	inhb_withhld	20/10/2017	1508504970	testRound	2	c	9	1	0	d	0.518960457	1	NA
WHD4	FALSE	inhb_withhld	20/10/2017	1508504970	testRound	2	c	10	0	0	f	0.548261816	1	NA
WHD4	FALSE	inhb_withhld	20/10/2017	1508504970	testRound	2	c	11	1	0	d	0.49462268	1	NA
WHD4	FALSE	inhb_withhld	20/10/2017	1508504970	testRound	2	c	12	0	0	f	0.399133073	1	NA
WHD4	FALSE	inhb_withhld	20/10/2017	1508504970	testRound	2	c	13	0	0	f	0.463879009	1	NA
WHD4	FALSE	inhb_withhld	20/10/2017	1508504970	testRound	2	c	14	0	1	d	0.373470049	1	NA
WHD4	FALSE	inhb_withhld	20/10/2017	1508504970	testRound	2	c	15	0	1	d	0.795703211	1	NA
WHD4	FALSE	inhb_withhld	20/10/2017	1508504970	testRound	2	c	16	1	1	f	0.532164816	1	NA
WHD4	FALSE	inhb_withhld	20/10/2017	1508504970	testRound	2	c	17	0	1	d	0.380944607	1	NA
WHD4	FALSE	inhb_withhld	20/10/2017	1508504970	testRound	2	c	18	1	1	f	0.415304804	1	NA
WHD4	FALSE	inhb_withhld	20/10/2017	1508504970	testRound	2	c	19	1	0	d	0.512963492	1	NA
WHD4	FALSE	inhb_withhld	20/10/2017	1508504970	testRound	2	c	20	0	0	f	0.561574901	1	NA
WHD4	FALSE	inhb_withhld	20/10/2017	1508504970	testRound	2	c	21	1	0	d	0.571399431	1	NA
WHD4	FALSE	inhb_withhld	20/10/2017	1508504970	testRound	2	c	22	1	0	d	0.479325253	1	NA
WHD4	FALSE	inhb_withhld	20/10/2017	1508504970	testRound	2	c	23	0	0	f	1.036183533	1	NA
WHD4	FALSE	inhb_withhld	20/10/2017	1508504970	testRound	2	c	24	0	1	d	0.361860028	1	NA
WHD4	FALSE	inhb_withhld	20/10/2017	1508504970	testRound	2	c	25	0	0	f	0.491368577	1	NA
WHD4	FALSE	inhb_withhld	20/10/2017	1508504970	testRound	2	c	26	1	0	d	0.407989326	1	NA
WHD4	FALSE	inhb_withhld	20/10/2017	1508504970	testRound	2	c	27	0	1	d	0.402332011	1	NA
WHD4	FALSE	inhb_withhld	20/10/2017	1508504970	testRound	2	c	28	0	1	d	0.384384411	1	NA
WHD4	FALSE	inhb_withhld	20/10/2017	1508504970	testRound	2	c	29	1	0	d	0.57431677	1	NA
WHD4	FALSE	inhb_withhld	20/10/2017	1508504970	testRound	2	c	30	1	1	f	1.06615393	1	NA
WHD4	FALSE	inhb_withhld	20/10/2017	1508504970	testRound	2	c	31	0	0	f	0.541125947	1	NA
WHD4	FALSE	inhb_withhld	20/10/2017	1508504970	testRound	2	c	32	1	1	f	0.40063889	1	NA
WHD4	FALSE	inhb_withhld	20/10/2017	1508504970	testRound	2	c	33	0	0	f	0.55749717	1	NA
WHD4	FALSE	inhb_withhld	20/10/2017	1508504970	testRound	2	c	34	1	0	d	0.373856526	1	NA
WHD4	FALSE	inhb_withhld	20/10/2017	1508504970	testRound	2	c	35	1	0	d	0.505494706	1	NA
WHD4	FALSE	inhb_withhld	20/10/2017	1508504970	testRound	2	c	36	1	1	f	0.647295785	1	NA
WHD4	FALSE	inhb_withhld	20/10/2017	1508504970	testRound	2	c	37	0	0	f	0.644198197	1	NA
WHD4	FALSE	inhb_withhld	20/10/2017	1508504970	testRound	2	c	38	1	1	f	0.455820405	1	NA
WHD4	FALSE	inhb_withhld	20/10/2017	1508504970	testRound	2	c	39	1	1	f	0.536986315	1	NA
WHD4	FALSE	inhb_withhld	20/10/2017	1508504970	testRound	2	c	40	0	1	d	0.332740201	1	NA
WHD4	FALSE	inhb_withhld	20/10/2017	1508504970	testRound	2	c	41	1	0	d	0.539417751	1	NA
WHD4	FALSE	inhb_withhld	20/10/2017	1508504970	testRound	2	c	42	1	1	f	0.518610864	1	NA
WHD4	FALSE	inhb_withhld	20/10/2017	1508504970	testRound	2	c	43	1	1	f	0.524725537	1	NA
WHD4	FALSE	inhb_withhld	20/10/2017	1508504970	testRound	2	c	44	1	0	d	0.551042846	1	NA
WHD4	FALSE	inhb_withhld	20/10/2017	1508504970	testRound	2	c	45	0	0	f	0.499454122	1	NA
WHD4	FALSE	inhb_withhld	20/10/2017	1508504970	testRound	2	c	46	1	1	f	0.401222614	1	NA
WHD4	FALSE	inhb_withhld	20/10/2017	1508504970	testRound	2	c	47	1	0	d	0.498707788	1	NA
WHD5	FALSE	inhb_withhld	20/10/2017	1508504915	trainingRound	1	c	0	0	1	d	0.797512552	1	NA
WHD5	FALSE	inhb_withhld	20/10/2017	1508504915	trainingRound	1	c	1	0	1	d	0.560491049	1	NA
WHD5	FALSE	inhb_withhld	20/10/2017	1508504915	trainingRound	1	c	2	1	1	f	0.520924492	1	NA
WHD5	FALSE	inhb_withhld	20/10/2017	1508504915	trainingRound	1	c	3	1	0	d	0.819680896	1	NA
WHD5	FALSE	inhb_withhld	20/10/2017	1508504915	trainingRound	1	c	4	0	0	d	0.414484687	0	NA
WHD5	FALSE	inhb_withhld	20/10/2017	1508504915	trainingRound	1	c	5	0	0	f	0.52155604	1	NA
WHD5	FALSE	inhb_withhld	20/10/2017	1508504915	trainingRound	1	c	6	1	1	f	0.491125927	1	NA
WHD5	FALSE	inhb_withhld	20/10/2017	1508504915	trainingRound	1	c	7	1	0	d	0.538663658	1	NA
WHD5	FALSE	inhb_withhld	20/10/2017	1508504915	trainingRound	2	ef	0	1	0	d	0.751184675	1	NA
WHD5	FALSE	inhb_withhld	20/10/2017	1508504915	trainingRound	2	ef	1	0	1	d	0.527190261	1	NA
WHD5	FALSE	inhb_withhld	20/10/2017	1508504915	trainingRound	2	ef	2	0	1	d	0.462516687	1	NA
WHD5	FALSE	inhb_withhld	20/10/2017	1508504915	trainingRound	2	ef	3	1	0	d	0.523028263	1	NA
WHD5	FALSE	inhb_withhld	20/10/2017	1508504915	trainingRound	2	ef	4	0	0	f	0.611807486	1	NA
WHD5	FALSE	inhb_withhld	20/10/2017	1508504915	trainingRound	2	ef	5	0	0	f	0.550928655	1	NA
WHD5	FALSE	inhb_withhld	20/10/2017	1508504915	trainingRound	2	ef	6	1	1	f	0.459876949	1	NA
WHD5	FALSE	inhb_withhld	20/10/2017	1508504915	trainingRound	2	ef	7	1	1	f	0.44827782	1	NA
WHD5	FALSE	inhb_withhld	20/10/2017	1508504915	testRound	1	c	0	1	0	d	0.590195636	1	NA
WHD5	FALSE	inhb_withhld	20/10/2017	1508504915	testRound	1	c	1	0	0	f	0.481472441	1	NA
WHD5	FALSE	inhb_withhld	20/10/2017	1508504915	testRound	1	c	2	0	0	f	0.477382612	1	NA
WHD5	FALSE	inhb_withhld	20/10/2017	1508504915	testRound	1	c	3	1	1	f	0.550747434	1	NA
WHD5	FALSE	inhb_withhld	20/10/2017	1508504915	testRound	1	c	4	0	1	d	0.609748619	1	NA
WHD5	FALSE	inhb_withhld	20/10/2017	1508504915	testRound	1	c	5	0	0	f	0.465079446	1	NA
WHD5	FALSE	inhb_withhld	20/10/2017	1508504915	testRound	1	c	6	0	1	d	0.491460144	1	NA
WHD5	FALSE	inhb_withhld	20/10/2017	1508504915	testRound	1	c	7	0	1	d	0.44059243	1	NA
WHD5	FALSE	inhb_withhld	20/10/2017	1508504915	testRound	1	c	8	0	1	d	0.42540159	1	NA
WHD5	FALSE	inhb_withhld	20/10/2017	1508504915	testRound	1	c	9	1	1	f	0.492921462	1	NA
WHD5	FALSE	inhb_withhld	20/10/2017	1508504915	testRound	1	c	10	0	0	f	0.617858355	1	NA
WHD5	FALSE	inhb_withhld	20/10/2017	1508504915	testRound	1	c	11	1	1	f	0.49451204	1	NA
WHD5	FALSE	inhb_withhld	20/10/2017	1508504915	testRound	1	c	12	1	0	d	0.469796974	1	NA
WHD5	FALSE	inhb_withhld	20/10/2017	1508504915	testRound	1	c	13	0	0	f	0.64283996	1	NA
WHD5	FALSE	inhb_withhld	20/10/2017	1508504915	testRound	1	c	14	1	0	d	0.482528978	1	NA
WHD5	FALSE	inhb_withhld	20/10/2017	1508504915	testRound	1	c	15	1	1	d	0.420658081	0	NA
WHD5	FALSE	inhb_withhld	20/10/2017	1508504915	testRound	1	c	16	0	0	f	0.459063538	1	NA
WHD5	FALSE	inhb_withhld	20/10/2017	1508504915	testRound	1	c	17	0	0	f	0.423248744	1	NA
WHD5	FALSE	inhb_withhld	20/10/2017	1508504915	testRound	1	c	18	0	1	d	0.537376184	1	NA
WHD5	FALSE	inhb_withhld	20/10/2017	1508504915	testRound	1	c	19	1	0	d	0.46293526	1	NA
WHD5	FALSE	inhb_withhld	20/10/2017	1508504915	testRound	1	c	20	1	0	d	0.491548028	1	NA
WHD5	FALSE	inhb_withhld	20/10/2017	1508504915	testRound	1	c	21	1	0	d	0.456669812	1	NA
WHD5	FALSE	inhb_withhld	20/10/2017	1508504915	testRound	1	c	22	1	1	f	0.67145786	1	NA
WHD5	FALSE	inhb_withhld	20/10/2017	1508504915	testRound	1	c	23	0	1	d	0.530777161	1	NA
WHD5	FALSE	inhb_withhld	20/10/2017	1508504915	testRound	1	c	24	1	1	f	0.511066371	1	NA
WHD5	FALSE	inhb_withhld	20/10/2017	1508504915	testRound	1	c	25	1	0	d	0.63373944	1	NA
WHD5	FALSE	inhb_withhld	20/10/2017	1508504915	testRound	1	c	26	0	1	d	0.450393459	1	NA
WHD5	FALSE	inhb_withhld	20/10/2017	1508504915	testRound	1	c	27	0	1	d	0.435296276	1	NA
WHD5	FALSE	inhb_withhld	20/10/2017	1508504915	testRound	1	c	28	1	0	d	0.557423436	1	NA
WHD5	FALSE	inhb_withhld	20/10/2017	1508504915	testRound	1	c	29	1	0	d	0.555219271	1	NA
WHD5	FALSE	inhb_withhld	20/10/2017	1508504915	testRound	1	c	30	0	1	d	0.377209858	1	NA
WHD5	FALSE	inhb_withhld	20/10/2017	1508504915	testRound	1	c	31	1	0	d	0.429766298	1	NA
WHD5	FALSE	inhb_withhld	20/10/2017	1508504915	testRound	1	c	32	1	1	f	0.856138785	1	NA
WHD5	FALSE	inhb_withhld	20/10/2017	1508504915	testRound	1	c	33	0	0	f	0.781424586	1	NA
WHD5	FALSE	inhb_withhld	20/10/2017	1508504915	testRound	1	c	34	1	1	f	0.399221037	1	NA
WHD5	FALSE	inhb_withhld	20/10/2017	1508504915	testRound	1	c	35	0	1	d	0.535156623	1	NA
WHD5	FALSE	inhb_withhld	20/10/2017	1508504915	testRound	1	c	36	1	0	d	0.60916422	1	NA
WHD5	FALSE	inhb_withhld	20/10/2017	1508504915	testRound	1	c	37	0	0	f	0.46238903	1	NA
WHD5	FALSE	inhb_withhld	20/10/2017	1508504915	testRound	1	c	38	0	1	d	0.327742841	1	NA
WHD5	FALSE	inhb_withhld	20/10/2017	1508504915	testRound	1	c	39	0	0	f	0.48198788	1	NA
WHD5	FALSE	inhb_withhld	20/10/2017	1508504915	testRound	1	c	40	1	1	f	0.409036499	1	NA
WHD5	FALSE	inhb_withhld	20/10/2017	1508504915	testRound	1	c	41	0	0	f	0.421563867	1	NA
WHD5	FALSE	inhb_withhld	20/10/2017	1508504915	testRound	1	c	42	1	1	f	0.456692906	1	NA
WHD5	FALSE	inhb_withhld	20/10/2017	1508504915	testRound	1	c	43	1	1	f	0.479877372	1	NA
WHD5	FALSE	inhb_withhld	20/10/2017	1508504915	testRound	1	c	44	1	0	d	0.475862918	1	NA
WHD5	FALSE	inhb_withhld	20/10/2017	1508504915	testRound	1	c	45	0	1	d	0.440427567	1	NA
WHD5	FALSE	inhb_withhld	20/10/2017	1508504915	testRound	1	c	46	0	0	f	0.548315219	1	NA
WHD5	FALSE	inhb_withhld	20/10/2017	1508504915	testRound	1	c	47	1	1	f	0.483185544	1	NA
WHD5	FALSE	inhb_withhld	20/10/2017	1508504915	testRound	2	ef	0	0	1	d	0.652311903	1	NA
WHD5	FALSE	inhb_withhld	20/10/2017	1508504915	testRound	2	ef	1	1	0	d	0.465357853	1	NA
WHD5	FALSE	inhb_withhld	20/10/2017	1508504915	testRound	2	ef	2	1	1	f	0.513839539	1	NA
WHD5	FALSE	inhb_withhld	20/10/2017	1508504915	testRound	2	ef	3	1	1	f	0.462882658	1	NA
WHD5	FALSE	inhb_withhld	20/10/2017	1508504915	testRound	2	ef	4	1	1	f	0.465997099	1	NA
WHD5	FALSE	inhb_withhld	20/10/2017	1508504915	testRound	2	ef	5	1	0	d	0.563080109	1	NA
WHD5	FALSE	inhb_withhld	20/10/2017	1508504915	testRound	2	ef	6	1	0	d	0.5288761	1	NA
WHD5	FALSE	inhb_withhld	20/10/2017	1508504915	testRound	2	ef	7	0	0	f	0.445492143	1	NA
WHD5	FALSE	inhb_withhld	20/10/2017	1508504915	testRound	2	ef	8	0	1	d	0.719569405	1	NA
WHD5	FALSE	inhb_withhld	20/10/2017	1508504915	testRound	2	ef	9	0	1	d	0.428032667	1	NA
WHD5	FALSE	inhb_withhld	20/10/2017	1508504915	testRound	2	ef	10	0	0	f	0.377153407	1	NA
WHD5	FALSE	inhb_withhld	20/10/2017	1508504915	testRound	2	ef	11	1	0	d	0.411578409	1	NA
WHD5	FALSE	inhb_withhld	20/10/2017	1508504915	testRound	2	ef	12	0	1	d	0.428413393	1	NA
WHD5	FALSE	inhb_withhld	20/10/2017	1508504915	testRound	2	ef	13	0	0	f	0.417987551	1	NA
WHD5	FALSE	inhb_withhld	20/10/2017	1508504915	testRound	2	ef	14	0	0	f	0.472846304	1	NA
WHD5	FALSE	inhb_withhld	20/10/2017	1508504915	testRound	2	ef	15	1	0	d	0.574959249	1	NA
WHD5	FALSE	inhb_withhld	20/10/2017	1508504915	testRound	2	ef	16	0	1	d	0.688144017	1	NA
WHD5	FALSE	inhb_withhld	20/10/2017	1508504915	testRound	2	ef	17	0	1	d	0.455585371	1	NA
WHD5	FALSE	inhb_withhld	20/10/2017	1508504915	testRound	2	ef	18	1	1	f	0.453914927	1	NA
WHD5	FALSE	inhb_withhld	20/10/2017	1508504915	testRound	2	ef	19	1	0	d	0.394637259	1	NA
WHD5	FALSE	inhb_withhld	20/10/2017	1508504915	testRound	2	ef	20	0	1	d	0.372904488	1	NA
WHD5	FALSE	inhb_withhld	20/10/2017	1508504915	testRound	2	ef	21	0	0	f	0.649985534	1	NA
WHD5	FALSE	inhb_withhld	20/10/2017	1508504915	testRound	2	ef	22	1	1	f	0.496599133	1	NA
WHD5	FALSE	inhb_withhld	20/10/2017	1508504915	testRound	2	ef	23	1	1	f	0.426231359	1	NA
WHD5	FALSE	inhb_withhld	20/10/2017	1508504915	testRound	2	ef	24	0	0	f	1.547114026	1	NA
WHD5	FALSE	inhb_withhld	20/10/2017	1508504915	testRound	2	ef	25	1	1	f	0.363738215	1	NA
WHD5	FALSE	inhb_withhld	20/10/2017	1508504915	testRound	2	ef	26	1	1	f	0.342256267	1	NA
WHD5	FALSE	inhb_withhld	20/10/2017	1508504915	testRound	2	ef	27	1	0	d	0.450168616	1	NA
WHD5	FALSE	inhb_withhld	20/10/2017	1508504915	testRound	2	ef	28	1	0	d	0.46834592	1	NA
WHD5	FALSE	inhb_withhld	20/10/2017	1508504915	testRound	2	ef	29	1	0	d	0.47435413	1	NA
WHD5	FALSE	inhb_withhld	20/10/2017	1508504915	testRound	2	ef	30	1	0	d	0.448618772	1	NA
WHD5	FALSE	inhb_withhld	20/10/2017	1508504915	testRound	2	ef	31	1	1	d	0.632291594	0	NA
WHD5	FALSE	inhb_withhld	20/10/2017	1508504915	testRound	2	ef	32	1	1	f	0.524354868	1	NA
WHD5	FALSE	inhb_withhld	20/10/2017	1508504915	testRound	2	ef	33	0	1	d	0.39571304	1	NA
WHD5	FALSE	inhb_withhld	20/10/2017	1508504915	testRound	2	ef	34	1	1	f	0.464943449	1	NA
WHD5	FALSE	inhb_withhld	20/10/2017	1508504915	testRound	2	ef	35	0	0	f	0.53431659	1	NA
WHD5	FALSE	inhb_withhld	20/10/2017	1508504915	testRound	2	ef	36	0	1	d	0.429897162	1	NA
WHD5	FALSE	inhb_withhld	20/10/2017	1508504915	testRound	2	ef	37	0	0	f	0.437916448	1	NA
WHD5	FALSE	inhb_withhld	20/10/2017	1508504915	testRound	2	ef	38	0	1	d	0.510377729	1	NA
WHD5	FALSE	inhb_withhld	20/10/2017	1508504915	testRound	2	ef	39	1	0	d	0.799847902	1	NA
WHD5	FALSE	inhb_withhld	20/10/2017	1508504915	testRound	2	ef	40	0	0	f	0.539530954	1	NA
WHD5	FALSE	inhb_withhld	20/10/2017	1508504915	testRound	2	ef	41	0	1	d	0.447697911	1	NA
WHD5	FALSE	inhb_withhld	20/10/2017	1508504915	testRound	2	ef	42	0	1	d	0.470359562	1	NA
WHD5	FALSE	inhb_withhld	20/10/2017	1508504915	testRound	2	ef	43	1	1	f	0.445359675	1	NA
WHD5	FALSE	inhb_withhld	20/10/2017	1508504915	testRound	2	ef	44	0	0	f	0.610051723	1	NA
WHD5	FALSE	inhb_withhld	20/10/2017	1508504915	testRound	2	ef	45	1	0	d	0.43851913	1	NA
WHD5	FALSE	inhb_withhld	20/10/2017	1508504915	testRound	2	ef	46	0	0	f	0.561025411	1	NA
WHD5	FALSE	inhb_withhld	20/10/2017	1508504915	testRound	2	ef	47	0	0	f	0.698878416	1	NA
WHD7	FALSE	inhb_withhld	24/10/2017	1508853796	trainingRound	1	c	0	0	0	d	1.530079113	0	NA
WHD7	FALSE	inhb_withhld	24/10/2017	1508853796	trainingRound	1	c	1	1	0	d	2.014856489	1	NA
WHD7	FALSE	inhb_withhld	24/10/2017	1508853796	trainingRound	1	c	2	0	0	f	0.878960899	1	NA
WHD7	FALSE	inhb_withhld	24/10/2017	1508853796	trainingRound	1	c	3	0	1	d	0.787592436	1	NA
WHD7	FALSE	inhb_withhld	24/10/2017	1508853796	trainingRound	1	c	4	0	1	d	0.521507396	1	NA
WHD7	FALSE	inhb_withhld	24/10/2017	1508853796	trainingRound	1	c	5	1	0	d	1.695798338	1	NA
WHD7	FALSE	inhb_withhld	24/10/2017	1508853796	trainingRound	1	c	6	1	1	f	0.829560942	1	NA
WHD7	FALSE	inhb_withhld	24/10/2017	1508853796	trainingRound	1	c	7	1	1	f	0.815655155	1	NA
WHD7	FALSE	inhb_withhld	24/10/2017	1508853796	trainingRound	2	ef	0	1	1	f	1.525818594	1	NA
WHD7	FALSE	inhb_withhld	24/10/2017	1508853796	trainingRound	2	ef	1	0	1	d	0.510520753	1	NA
WHD7	FALSE	inhb_withhld	24/10/2017	1508853796	trainingRound	2	ef	2	0	1	d	0.495468287	1	NA
WHD7	FALSE	inhb_withhld	24/10/2017	1508853796	trainingRound	2	ef	3	1	0	d	0.76622184	1	NA
WHD7	FALSE	inhb_withhld	24/10/2017	1508853796	trainingRound	2	ef	4	0	0	f	0.909920951	1	NA
WHD7	FALSE	inhb_withhld	24/10/2017	1508853796	trainingRound	2	ef	5	1	1	f	0.649183772	1	NA
WHD7	FALSE	inhb_withhld	24/10/2017	1508853796	trainingRound	2	ef	6	1	0	d	0.527416248	1	NA
WHD7	FALSE	inhb_withhld	24/10/2017	1508853796	trainingRound	2	ef	7	0	0	f	0.462128913	1	NA
WHD7	FALSE	inhb_withhld	24/10/2017	1508853796	testRound	1	c	0	0	0	f	0.696133522	1	NA
WHD7	FALSE	inhb_withhld	24/10/2017	1508853796	testRound	1	c	1	0	0	f	0.527092932	1	NA
WHD7	FALSE	inhb_withhld	24/10/2017	1508853796	testRound	1	c	2	1	0	d	0.810328464	1	NA
WHD7	FALSE	inhb_withhld	24/10/2017	1508853796	testRound	1	c	3	0	1	d	0.857378287	1	NA
WHD7	FALSE	inhb_withhld	24/10/2017	1508853796	testRound	1	c	4	1	1	f	0.66842908	1	NA
WHD7	FALSE	inhb_withhld	24/10/2017	1508853796	testRound	1	c	5	1	1	f	0.548253437	1	NA
WHD7	FALSE	inhb_withhld	24/10/2017	1508853796	testRound	1	c	6	0	1	d	0.847084785	1	NA
WHD7	FALSE	inhb_withhld	24/10/2017	1508853796	testRound	1	c	7	1	1	f	0.844188415	1	NA
WHD7	FALSE	inhb_withhld	24/10/2017	1508853796	testRound	1	c	8	1	0	d	0.47681797	1	NA
WHD7	FALSE	inhb_withhld	24/10/2017	1508853796	testRound	1	c	9	1	0	d	0.421632007	1	NA
WHD7	FALSE	inhb_withhld	24/10/2017	1508853796	testRound	1	c	10	0	1	f	0.509005852	0	NA
WHD7	FALSE	inhb_withhld	24/10/2017	1508853796	testRound	1	c	11	0	1	d	0.509965856	1	NA
WHD7	FALSE	inhb_withhld	24/10/2017	1508853796	testRound	1	c	12	0	0	f	0.496691626	1	NA
WHD7	FALSE	inhb_withhld	24/10/2017	1508853796	testRound	1	c	13	1	0	d	0.819805658	1	NA
WHD7	FALSE	inhb_withhld	24/10/2017	1508853796	testRound	1	c	14	0	1	d	0.493850104	1	NA
WHD7	FALSE	inhb_withhld	24/10/2017	1508853796	testRound	1	c	15	0	0	f	0.60530905	1	NA
WHD7	FALSE	inhb_withhld	24/10/2017	1508853796	testRound	1	c	16	1	1	f	0.647877358	1	NA
WHD7	FALSE	inhb_withhld	24/10/2017	1508853796	testRound	1	c	17	0	0	f	0.541127339	1	NA
WHD7	FALSE	inhb_withhld	24/10/2017	1508853796	testRound	1	c	18	0	0	f	0.638092565	1	NA
WHD7	FALSE	inhb_withhld	24/10/2017	1508853796	testRound	1	c	19	0	1	d	1.338132499	1	NA
WHD7	FALSE	inhb_withhld	24/10/2017	1508853796	testRound	1	c	20	0	1	d	0.346502785	1	NA
WHD7	FALSE	inhb_withhld	24/10/2017	1508853796	testRound	1	c	21	0	0	f	0.435712923	1	NA
WHD7	FALSE	inhb_withhld	24/10/2017	1508853796	testRound	1	c	22	0	1	d	0.47573576	1	NA
WHD7	FALSE	inhb_withhld	24/10/2017	1508853796	testRound	1	c	23	0	0	f	0.524386125	1	NA
WHD7	FALSE	inhb_withhld	24/10/2017	1508853796	testRound	1	c	24	0	0	f	0.677152832	1	NA
WHD7	FALSE	inhb_withhld	24/10/2017	1508853796	testRound	1	c	25	0	0	f	0.830716282	1	NA
WHD7	FALSE	inhb_withhld	24/10/2017	1508853796	testRound	1	c	26	0	0	f	0.833072831	1	NA
WHD7	FALSE	inhb_withhld	24/10/2017	1508853796	testRound	1	c	27	0	1	d	0.472403811	1	NA
WHD7	FALSE	inhb_withhld	24/10/2017	1508853796	testRound	1	c	28	1	0	d	0.610393576	1	NA
WHD7	FALSE	inhb_withhld	24/10/2017	1508853796	testRound	1	c	29	1	1	f	0.562521029	1	NA
WHD7	FALSE	inhb_withhld	24/10/2017	1508853796	testRound	1	c	30	1	1	f	1.397264967	1	NA
WHD7	FALSE	inhb_withhld	24/10/2017	1508853796	testRound	1	c	31	1	1	f	0.493433129	1	NA
WHD7	FALSE	inhb_withhld	24/10/2017	1508853796	testRound	1	c	32	0	1	d	0.42774197	1	NA
WHD7	FALSE	inhb_withhld	24/10/2017	1508853796	testRound	1	c	33	0	1	d	0.408623679	1	NA
WHD7	FALSE	inhb_withhld	24/10/2017	1508853796	testRound	1	c	34	1	1	f	0.48937789	1	NA
WHD7	FALSE	inhb_withhld	24/10/2017	1508853796	testRound	1	c	35	1	0	d	0.587417948	1	NA
WHD7	FALSE	inhb_withhld	24/10/2017	1508853796	testRound	1	c	36	1	1	f	0.499688392	1	NA
WHD7	FALSE	inhb_withhld	24/10/2017	1508853796	testRound	1	c	37	1	0	d	0.519145394	1	NA
WHD7	FALSE	inhb_withhld	24/10/2017	1508853796	testRound	1	c	38	1	1	f	0.617121944	1	NA
WHD7	FALSE	inhb_withhld	24/10/2017	1508853796	testRound	1	c	39	1	0	d	0.419617378	1	NA
WHD7	FALSE	inhb_withhld	24/10/2017	1508853796	testRound	1	c	40	0	1	d	0.468124368	1	NA
WHD7	FALSE	inhb_withhld	24/10/2017	1508853796	testRound	1	c	41	1	0	d	0.429381322	1	NA
WHD7	FALSE	inhb_withhld	24/10/2017	1508853796	testRound	1	c	42	1	0	d	0.70753778	1	NA
WHD7	FALSE	inhb_withhld	24/10/2017	1508853796	testRound	1	c	43	1	0	d	0.474617626	1	NA
WHD7	FALSE	inhb_withhld	24/10/2017	1508853796	testRound	1	c	44	1	1	f	0.47072629	1	NA
WHD7	FALSE	inhb_withhld	24/10/2017	1508853796	testRound	1	c	45	1	1	f	0.522354817	1	NA
WHD7	FALSE	inhb_withhld	24/10/2017	1508853796	testRound	1	c	46	0	0	f	0.616526953	1	NA
WHD7	FALSE	inhb_withhld	24/10/2017	1508853796	testRound	1	c	47	1	0	d	0.550523063	1	NA
WHD7	FALSE	inhb_withhld	24/10/2017	1508853796	testRound	2	ef	0	1	1	f	0.762819968	1	NA
WHD7	FALSE	inhb_withhld	24/10/2017	1508853796	testRound	2	ef	1	1	0	d	0.57950441	1	NA
WHD7	FALSE	inhb_withhld	24/10/2017	1508853796	testRound	2	ef	2	1	0	d	0.693082229	1	NA
WHD7	FALSE	inhb_withhld	24/10/2017	1508853796	testRound	2	ef	3	1	1	f	0.942762842	1	NA
WHD7	FALSE	inhb_withhld	24/10/2017	1508853796	testRound	2	ef	4	1	0	d	0.498234112	1	NA
WHD7	FALSE	inhb_withhld	24/10/2017	1508853796	testRound	2	ef	5	0	1	d	0.521063799	1	NA
WHD7	FALSE	inhb_withhld	24/10/2017	1508853796	testRound	2	ef	6	1	0	d	0.55115911	1	NA
WHD7	FALSE	inhb_withhld	24/10/2017	1508853796	testRound	2	ef	7	1	0	d	0.46825395	1	NA
WHD7	FALSE	inhb_withhld	24/10/2017	1508853796	testRound	2	ef	8	0	0	f	0.458991659	1	NA
WHD7	FALSE	inhb_withhld	24/10/2017	1508853796	testRound	2	ef	9	0	0	f	0.450648636	1	NA
WHD7	FALSE	inhb_withhld	24/10/2017	1508853796	testRound	2	ef	10	0	1	d	1.494683091	1	NA
WHD7	FALSE	inhb_withhld	24/10/2017	1508853796	testRound	2	ef	11	0	0	f	0.442188861	1	NA
WHD7	FALSE	inhb_withhld	24/10/2017	1508853796	testRound	2	ef	12	0	0	f	0.479994355	1	NA
WHD7	FALSE	inhb_withhld	24/10/2017	1508853796	testRound	2	ef	13	1	1	f	0.643190883	1	NA
WHD7	FALSE	inhb_withhld	24/10/2017	1508853796	testRound	2	ef	14	1	0	d	0.712802567	1	NA
WHD7	FALSE	inhb_withhld	24/10/2017	1508853796	testRound	2	ef	15	1	1	f	0.995316412	1	NA
WHD7	FALSE	inhb_withhld	24/10/2017	1508853796	testRound	2	ef	16	0	1	d	0.461176927	1	NA
WHD7	FALSE	inhb_withhld	24/10/2017	1508853796	testRound	2	ef	17	0	0	f	0.570618037	1	NA
WHD7	FALSE	inhb_withhld	24/10/2017	1508853796	testRound	2	ef	18	1	0	d	0.593389668	1	NA
WHD7	FALSE	inhb_withhld	24/10/2017	1508853796	testRound	2	ef	19	0	1	d	0.504383848	1	NA
WHD7	FALSE	inhb_withhld	24/10/2017	1508853796	testRound	2	ef	20	1	1	f	0.61211087	1	NA
WHD7	FALSE	inhb_withhld	24/10/2017	1508853796	testRound	2	ef	21	1	1	f	0.701850566	1	NA
WHD7	FALSE	inhb_withhld	24/10/2017	1508853796	testRound	2	ef	22	0	1	d	0.520400488	1	NA
WHD7	FALSE	inhb_withhld	24/10/2017	1508853796	testRound	2	ef	23	1	0	d	0.477393716	1	NA
WHD7	FALSE	inhb_withhld	24/10/2017	1508853796	testRound	2	ef	24	0	0	f	0.553897992	1	NA
WHD7	FALSE	inhb_withhld	24/10/2017	1508853796	testRound	2	ef	25	0	1	d	0.557937835	1	NA
WHD7	FALSE	inhb_withhld	24/10/2017	1508853796	testRound	2	ef	26	0	1	d	0.447556929	1	NA
WHD7	FALSE	inhb_withhld	24/10/2017	1508853796	testRound	2	ef	27	1	1	f	0.65051328	1	NA
WHD7	FALSE	inhb_withhld	24/10/2017	1508853796	testRound	2	ef	28	0	1	d	1.264382821	1	NA
WHD7	FALSE	inhb_withhld	24/10/2017	1508853796	testRound	2	ef	29	1	0	d	0.519576803	1	NA
WHD7	FALSE	inhb_withhld	24/10/2017	1508853796	testRound	2	ef	30	0	0	f	0.498432015	1	NA
WHD7	FALSE	inhb_withhld	24/10/2017	1508853796	testRound	2	ef	31	0	1	d	0.494536829	1	NA
WHD7	FALSE	inhb_withhld	24/10/2017	1508853796	testRound	2	ef	32	1	0	d	0.528598211	1	NA
WHD7	FALSE	inhb_withhld	24/10/2017	1508853796	testRound	2	ef	33	0	1	d	0.73892892	1	NA
WHD7	FALSE	inhb_withhld	24/10/2017	1508853796	testRound	2	ef	34	1	1	f	0.52870021	1	NA
WHD7	FALSE	inhb_withhld	24/10/2017	1508853796	testRound	2	ef	35	1	0	d	0.599462744	1	NA
WHD7	FALSE	inhb_withhld	24/10/2017	1508853796	testRound	2	ef	36	0	1	d	0.544935281	1	NA
WHD7	FALSE	inhb_withhld	24/10/2017	1508853796	testRound	2	ef	37	1	0	d	0.455940045	1	NA
WHD7	FALSE	inhb_withhld	24/10/2017	1508853796	testRound	2	ef	38	1	1	f	0.745403575	1	NA
WHD7	FALSE	inhb_withhld	24/10/2017	1508853796	testRound	2	ef	39	0	0	f	0.898368827	1	NA
WHD7	FALSE	inhb_withhld	24/10/2017	1508853796	testRound	2	ef	40	0	0	f	0.518038487	1	NA
WHD7	FALSE	inhb_withhld	24/10/2017	1508853796	testRound	2	ef	41	1	1	f	0.696151484	1	NA
WHD7	FALSE	inhb_withhld	24/10/2017	1508853796	testRound	2	ef	42	1	1	f	0.531902575	1	NA
WHD7	FALSE	inhb_withhld	24/10/2017	1508853796	testRound	2	ef	43	0	0	f	0.886318258	1	NA
WHD7	FALSE	inhb_withhld	24/10/2017	1508853796	testRound	2	ef	44	1	1	f	0.642974377	1	NA
WHD7	FALSE	inhb_withhld	24/10/2017	1508853796	testRound	2	ef	45	0	0	f	0.688064099	1	NA
WHD7	FALSE	inhb_withhld	24/10/2017	1508853796	testRound	2	ef	46	0	1	d	0.684502814	1	NA
WHD7	FALSE	inhb_withhld	24/10/2017	1508853796	testRound	2	ef	47	0	0	f	0.675871758	1	NA
WHD8	FALSE	inhb_withhld	30/10/2017	1509360585	trainingRound	1	ef	0	1	0	d	0.919728002	1	NA
WHD8	FALSE	inhb_withhld	30/10/2017	1509360585	trainingRound	1	ef	1	1	1	f	0.862200518	1	NA
WHD8	FALSE	inhb_withhld	30/10/2017	1509360585	trainingRound	1	ef	2	0	1	d	0.975239882	1	NA
WHD8	FALSE	inhb_withhld	30/10/2017	1509360585	trainingRound	1	ef	3	0	0	f	0.738056083	1	NA
WHD8	FALSE	inhb_withhld	30/10/2017	1509360585	trainingRound	1	ef	4	0	0	f	0.640466373	1	NA
WHD8	FALSE	inhb_withhld	30/10/2017	1509360585	trainingRound	1	ef	5	1	1	f	0.57443704	1	NA
WHD8	FALSE	inhb_withhld	30/10/2017	1509360585	trainingRound	1	ef	6	0	1	d	0.500211536	1	NA
WHD8	FALSE	inhb_withhld	30/10/2017	1509360585	trainingRound	1	ef	7	1	0	d	0.704479781	1	NA
WHD8	FALSE	inhb_withhld	30/10/2017	1509360585	trainingRound	2	c	0	1	0	d	0.712630726	1	NA
WHD8	FALSE	inhb_withhld	30/10/2017	1509360585	trainingRound	2	c	1	0	1	d	0.752895988	1	NA
WHD8	FALSE	inhb_withhld	30/10/2017	1509360585	trainingRound	2	c	2	0	0	f	0.518500806	1	NA
WHD8	FALSE	inhb_withhld	30/10/2017	1509360585	trainingRound	2	c	3	1	0	d	0.634322372	1	NA
WHD8	FALSE	inhb_withhld	30/10/2017	1509360585	trainingRound	2	c	4	0	0	f	0.511363115	1	NA
WHD8	FALSE	inhb_withhld	30/10/2017	1509360585	trainingRound	2	c	5	0	1	d	0.572907375	1	NA
WHD8	FALSE	inhb_withhld	30/10/2017	1509360585	trainingRound	2	c	6	1	1	f	0.611141636	1	NA
WHD8	FALSE	inhb_withhld	30/10/2017	1509360585	trainingRound	2	c	7	1	1	f	0.454957941	1	NA
WHD8	FALSE	inhb_withhld	30/10/2017	1509360585	testRound	1	ef	0	0	0	f	1.096745491	1	NA
WHD8	FALSE	inhb_withhld	30/10/2017	1509360585	testRound	1	ef	1	0	1	d	0.653381125	1	NA
WHD8	FALSE	inhb_withhld	30/10/2017	1509360585	testRound	1	ef	2	0	1	d	0.594519955	1	NA
WHD8	FALSE	inhb_withhld	30/10/2017	1509360585	testRound	1	ef	3	0	0	f	0.612693433	1	NA
WHD8	FALSE	inhb_withhld	30/10/2017	1509360585	testRound	1	ef	4	1	1	f	0.428802232	1	NA
WHD8	FALSE	inhb_withhld	30/10/2017	1509360585	testRound	1	ef	5	0	0	f	0.646773317	1	NA
WHD8	FALSE	inhb_withhld	30/10/2017	1509360585	testRound	1	ef	6	1	0	d	0.490370549	1	NA
WHD8	FALSE	inhb_withhld	30/10/2017	1509360585	testRound	1	ef	7	1	0	d	0.791659811	1	NA
WHD8	FALSE	inhb_withhld	30/10/2017	1509360585	testRound	1	ef	8	1	1	f	0.537597088	1	NA
WHD8	FALSE	inhb_withhld	30/10/2017	1509360585	testRound	1	ef	9	0	0	f	0.455626388	1	NA
WHD8	FALSE	inhb_withhld	30/10/2017	1509360585	testRound	1	ef	10	1	1	f	0.568385095	1	NA
WHD8	FALSE	inhb_withhld	30/10/2017	1509360585	testRound	1	ef	11	1	1	f	0.426033503	1	NA
WHD8	FALSE	inhb_withhld	30/10/2017	1509360585	testRound	1	ef	12	0	1	d	0.730036646	1	NA
WHD8	FALSE	inhb_withhld	30/10/2017	1509360585	testRound	1	ef	13	1	1	f	0.475705774	1	NA
WHD8	FALSE	inhb_withhld	30/10/2017	1509360585	testRound	1	ef	14	1	0	d	1.127154691	1	NA
WHD8	FALSE	inhb_withhld	30/10/2017	1509360585	testRound	1	ef	15	0	0	f	0.863158283	1	NA
WHD8	FALSE	inhb_withhld	30/10/2017	1509360585	testRound	1	ef	16	0	1	d	0.929359539	1	NA
WHD8	FALSE	inhb_withhld	30/10/2017	1509360585	testRound	1	ef	17	1	0	d	0.443662665	1	NA
WHD8	FALSE	inhb_withhld	30/10/2017	1509360585	testRound	1	ef	18	1	1	f	0.477392608	1	NA
WHD8	FALSE	inhb_withhld	30/10/2017	1509360585	testRound	1	ef	19	0	1	f	0.48139944	0	NA
WHD8	FALSE	inhb_withhld	30/10/2017	1509360585	testRound	1	ef	20	1	1	f	0.455856367	1	NA
WHD8	FALSE	inhb_withhld	30/10/2017	1509360585	testRound	1	ef	21	1	1	f	0.423369017	1	NA
WHD8	FALSE	inhb_withhld	30/10/2017	1509360585	testRound	1	ef	22	1	1	f	0.446893599	1	NA
WHD8	FALSE	inhb_withhld	30/10/2017	1509360585	testRound	1	ef	23	1	0	d	0.560339997	1	NA
WHD8	FALSE	inhb_withhld	30/10/2017	1509360585	testRound	1	ef	24	1	0	d	1.176015781	1	NA
WHD8	FALSE	inhb_withhld	30/10/2017	1509360585	testRound	1	ef	25	0	1	f	0.474594048	0	NA
WHD8	FALSE	inhb_withhld	30/10/2017	1509360585	testRound	1	ef	26	0	1	d	0.4008532	1	NA
WHD8	FALSE	inhb_withhld	30/10/2017	1509360585	testRound	1	ef	27	0	0	f	0.456372778	1	NA
WHD8	FALSE	inhb_withhld	30/10/2017	1509360585	testRound	1	ef	28	1	0	d	0.545734562	1	NA
WHD8	FALSE	inhb_withhld	30/10/2017	1509360585	testRound	1	ef	29	1	0	d	0.549241021	1	NA
WHD8	FALSE	inhb_withhld	30/10/2017	1509360585	testRound	1	ef	30	0	0	f	0.691944157	1	NA
WHD8	FALSE	inhb_withhld	30/10/2017	1509360585	testRound	1	ef	31	0	0	f	0.553010497	1	NA
WHD8	FALSE	inhb_withhld	30/10/2017	1509360585	testRound	1	ef	32	0	0	f	0.416313439	1	NA
WHD8	FALSE	inhb_withhld	30/10/2017	1509360585	testRound	1	ef	33	0	1	d	0.678631031	1	NA
WHD8	FALSE	inhb_withhld	30/10/2017	1509360585	testRound	1	ef	34	0	1	d	0.470102881	1	NA
WHD8	FALSE	inhb_withhld	30/10/2017	1509360585	testRound	1	ef	35	1	1	f	0.640452902	1	NA
WHD8	FALSE	inhb_withhld	30/10/2017	1509360585	testRound	1	ef	36	1	1	f	0.594858989	1	NA
WHD8	FALSE	inhb_withhld	30/10/2017	1509360585	testRound	1	ef	37	1	0	d	0.713556416	1	NA
WHD8	FALSE	inhb_withhld	30/10/2017	1509360585	testRound	1	ef	38	1	1	f	0.489004146	1	NA
WHD8	FALSE	inhb_withhld	30/10/2017	1509360585	testRound	1	ef	39	0	0	f	0.459313751	1	NA
WHD8	FALSE	inhb_withhld	30/10/2017	1509360585	testRound	1	ef	40	1	0	d	0.433985261	1	NA
WHD8	FALSE	inhb_withhld	30/10/2017	1509360585	testRound	1	ef	41	1	0	d	0.483215216	1	NA
WHD8	FALSE	inhb_withhld	30/10/2017	1509360585	testRound	1	ef	42	0	1	d	0.47724827	1	NA
WHD8	FALSE	inhb_withhld	30/10/2017	1509360585	testRound	1	ef	43	0	1	d	0.411118863	1	NA
WHD8	FALSE	inhb_withhld	30/10/2017	1509360585	testRound	1	ef	44	0	0	f	0.390116673	1	NA
WHD8	FALSE	inhb_withhld	30/10/2017	1509360585	testRound	1	ef	45	0	0	f	0.508975118	1	NA
WHD8	FALSE	inhb_withhld	30/10/2017	1509360585	testRound	1	ef	46	1	0	d	0.818921793	1	NA
WHD8	FALSE	inhb_withhld	30/10/2017	1509360585	testRound	1	ef	47	0	1	d	0.493063581	1	NA
WHD8	FALSE	inhb_withhld	30/10/2017	1509360585	testRound	2	c	0	0	0	f	0.759018179	1	NA
WHD8	FALSE	inhb_withhld	30/10/2017	1509360585	testRound	2	c	1	0	1	d	0.499397788	1	NA
WHD8	FALSE	inhb_withhld	30/10/2017	1509360585	testRound	2	c	2	1	1	f	0.541408582	1	NA
WHD8	FALSE	inhb_withhld	30/10/2017	1509360585	testRound	2	c	3	0	1	d	0.336177761	1	NA
WHD8	FALSE	inhb_withhld	30/10/2017	1509360585	testRound	2	c	4	0	1	d	0.317969962	1	NA
WHD8	FALSE	inhb_withhld	30/10/2017	1509360585	testRound	2	c	5	1	1	f	0.416338137	1	NA
WHD8	FALSE	inhb_withhld	30/10/2017	1509360585	testRound	2	c	6	0	0	f	0.643235745	1	NA
WHD8	FALSE	inhb_withhld	30/10/2017	1509360585	testRound	2	c	7	0	1	d	0.810802922	1	NA
WHD8	FALSE	inhb_withhld	30/10/2017	1509360585	testRound	2	c	8	0	0	f	0.660722814	1	NA
WHD8	FALSE	inhb_withhld	30/10/2017	1509360585	testRound	2	c	9	1	1	f	0.532250475	1	NA
WHD8	FALSE	inhb_withhld	30/10/2017	1509360585	testRound	2	c	10	0	0	f	0.438235544	1	NA
WHD8	FALSE	inhb_withhld	30/10/2017	1509360585	testRound	2	c	11	1	0	d	0.471270739	1	NA
WHD8	FALSE	inhb_withhld	30/10/2017	1509360585	testRound	2	c	12	0	0	f	0.389878996	1	NA
WHD8	FALSE	inhb_withhld	30/10/2017	1509360585	testRound	2	c	13	0	0	f	0.351994676	1	NA
WHD8	FALSE	inhb_withhld	30/10/2017	1509360585	testRound	2	c	14	1	1	d	0.554710481	0	NA
WHD8	FALSE	inhb_withhld	30/10/2017	1509360585	testRound	2	c	15	1	0	d	0.608334416	1	NA
WHD8	FALSE	inhb_withhld	30/10/2017	1509360585	testRound	2	c	16	1	0	d	0.56057575	1	NA
WHD8	FALSE	inhb_withhld	30/10/2017	1509360585	testRound	2	c	17	1	1	f	0.611313559	1	NA
WHD8	FALSE	inhb_withhld	30/10/2017	1509360585	testRound	2	c	18	1	1	f	0.435650284	1	NA
WHD8	FALSE	inhb_withhld	30/10/2017	1509360585	testRound	2	c	19	0	1	d	0.361308347	1	NA
WHD8	FALSE	inhb_withhld	30/10/2017	1509360585	testRound	2	c	20	0	0	f	0.450021891	1	NA
WHD8	FALSE	inhb_withhld	30/10/2017	1509360585	testRound	2	c	21	1	1	f	0.505055851	1	NA
WHD8	FALSE	inhb_withhld	30/10/2017	1509360585	testRound	2	c	22	0	0	f	0.553790886	1	NA
WHD8	FALSE	inhb_withhld	30/10/2017	1509360585	testRound	2	c	23	0	0	f	0.646443263	1	NA
WHD8	FALSE	inhb_withhld	30/10/2017	1509360585	testRound	2	c	24	0	1	d	0.548870232	1	NA
WHD8	FALSE	inhb_withhld	30/10/2017	1509360585	testRound	2	c	25	0	0	f	0.401800701	1	NA
WHD8	FALSE	inhb_withhld	30/10/2017	1509360585	testRound	2	c	26	1	0	d	0.44475258	1	NA
WHD8	FALSE	inhb_withhld	30/10/2017	1509360585	testRound	2	c	27	1	0	d	0.436137186	1	NA
WHD8	FALSE	inhb_withhld	30/10/2017	1509360585	testRound	2	c	28	1	1	f	0.558907198	1	NA
WHD8	FALSE	inhb_withhld	30/10/2017	1509360585	testRound	2	c	29	1	0	d	0.459606919	1	NA
WHD8	FALSE	inhb_withhld	30/10/2017	1509360585	testRound	2	c	30	0	1	d	0.594262391	1	NA
WHD8	FALSE	inhb_withhld	30/10/2017	1509360585	testRound	2	c	31	1	0	d	0.611574651	1	NA
WHD8	FALSE	inhb_withhld	30/10/2017	1509360585	testRound	2	c	32	0	1	d	0.463535808	1	NA
WHD8	FALSE	inhb_withhld	30/10/2017	1509360585	testRound	2	c	33	0	1	d	0.412019855	1	NA
WHD8	FALSE	inhb_withhld	30/10/2017	1509360585	testRound	2	c	34	1	1	f	0.325065955	1	NA
WHD8	FALSE	inhb_withhld	30/10/2017	1509360585	testRound	2	c	35	1	0	d	0.363125406	1	NA
WHD8	FALSE	inhb_withhld	30/10/2017	1509360585	testRound	2	c	36	1	1	f	0.343801711	1	NA
WHD8	FALSE	inhb_withhld	30/10/2017	1509360585	testRound	2	c	37	0	1	d	0.814391494	1	NA
WHD8	FALSE	inhb_withhld	30/10/2017	1509360585	testRound	2	c	38	0	1	d	0.589591923	1	NA
WHD8	FALSE	inhb_withhld	30/10/2017	1509360585	testRound	2	c	39	1	0	d	1.124012606	1	NA
WHD8	FALSE	inhb_withhld	30/10/2017	1509360585	testRound	2	c	40	0	1	d	0.40299903	1	NA
WHD8	FALSE	inhb_withhld	30/10/2017	1509360585	testRound	2	c	41	0	0	f	0.632197391	1	NA
WHD8	FALSE	inhb_withhld	30/10/2017	1509360585	testRound	2	c	42	1	1	f	0.513312966	1	NA
WHD8	FALSE	inhb_withhld	30/10/2017	1509360585	testRound	2	c	43	0	0	f	0.474657237	1	NA
WHD8	FALSE	inhb_withhld	30/10/2017	1509360585	testRound	2	c	44	1	1	f	0.381510581	1	NA
WHD8	FALSE	inhb_withhld	30/10/2017	1509360585	testRound	2	c	45	1	0	d	0.747130795	1	NA
WHD8	FALSE	inhb_withhld	30/10/2017	1509360585	testRound	2	c	46	1	0	d	0.803318178	1	NA
WHD8	FALSE	inhb_withhld	30/10/2017	1509360585	testRound	2	c	47	1	0	d	0.44922354	1	NA
WHD9	FALSE	inhb_withhld	31/10/2017	1509446932	trainingRound	1	ef	0	1	0	d	1.178528692	1	NA
WHD9	FALSE	inhb_withhld	31/10/2017	1509446932	trainingRound	1	ef	1	1	0	d	1.329971689	1	NA
WHD9	FALSE	inhb_withhld	31/10/2017	1509446932	trainingRound	1	ef	2	0	0	f	0.57894801	1	NA
WHD9	FALSE	inhb_withhld	31/10/2017	1509446932	trainingRound	1	ef	3	0	1	f	0.693542392	0	NA
WHD9	FALSE	inhb_withhld	31/10/2017	1509446932	trainingRound	1	ef	4	1	1	f	0.569964454	1	NA
WHD9	FALSE	inhb_withhld	31/10/2017	1509446932	trainingRound	1	ef	5	0	0	f	0.898150978	1	NA
WHD9	FALSE	inhb_withhld	31/10/2017	1509446932	trainingRound	1	ef	6	0	1	f	0.408496821	0	NA
WHD9	FALSE	inhb_withhld	31/10/2017	1509446932	trainingRound	1	ef	7	1	1	f	0.443167382	1	NA
WHD9	FALSE	inhb_withhld	31/10/2017	1509446932	trainingRound	2	c	0	1	1	f	0.499527088	1	NA
WHD9	FALSE	inhb_withhld	31/10/2017	1509446932	trainingRound	2	c	1	0	0	d	0.361138311	0	NA
WHD9	FALSE	inhb_withhld	31/10/2017	1509446932	trainingRound	2	c	2	0	1	d	0.390292051	1	NA
WHD9	FALSE	inhb_withhld	31/10/2017	1509446932	trainingRound	2	c	3	1	0	d	0.42052664	1	NA
WHD9	FALSE	inhb_withhld	31/10/2017	1509446932	trainingRound	2	c	4	1	1	f	0.483710449	1	NA
WHD9	FALSE	inhb_withhld	31/10/2017	1509446932	trainingRound	2	c	5	0	0	f	0.543954477	1	NA
WHD9	FALSE	inhb_withhld	31/10/2017	1509446932	trainingRound	2	c	6	0	1	f	0.438379894	0	NA
WHD9	FALSE	inhb_withhld	31/10/2017	1509446932	trainingRound	2	c	7	1	0	d	0.443369119	1	NA
WHD9	FALSE	inhb_withhld	31/10/2017	1509446932	testRound	1	ef	0	0	0	f	0.659585448	1	NA
WHD9	FALSE	inhb_withhld	31/10/2017	1509446932	testRound	1	ef	1	1	0	d	0.484360562	1	NA
WHD9	FALSE	inhb_withhld	31/10/2017	1509446932	testRound	1	ef	2	1	0	d	0.46117266	1	NA
WHD9	FALSE	inhb_withhld	31/10/2017	1509446932	testRound	1	ef	3	1	0	d	0.499034452	1	NA
WHD9	FALSE	inhb_withhld	31/10/2017	1509446932	testRound	1	ef	4	0	0	f	0.558088905	1	NA
WHD9	FALSE	inhb_withhld	31/10/2017	1509446932	testRound	1	ef	5	1	1	f	0.615639791	1	NA
WHD9	FALSE	inhb_withhld	31/10/2017	1509446932	testRound	1	ef	6	0	0	f	0.613487714	1	NA
WHD9	FALSE	inhb_withhld	31/10/2017	1509446932	testRound	1	ef	7	0	1	d	0.374502352	1	NA
WHD9	FALSE	inhb_withhld	31/10/2017	1509446932	testRound	1	ef	8	0	0	f	0.46329074	1	NA
WHD9	FALSE	inhb_withhld	31/10/2017	1509446932	testRound	1	ef	9	0	0	f	0.514724084	1	NA
WHD9	FALSE	inhb_withhld	31/10/2017	1509446932	testRound	1	ef	10	1	0	d	0.501520084	1	NA
WHD9	FALSE	inhb_withhld	31/10/2017	1509446932	testRound	1	ef	11	0	0	f	0.444194028	1	NA
WHD9	FALSE	inhb_withhld	31/10/2017	1509446932	testRound	1	ef	12	1	0	d	0.616944507	1	NA
WHD9	FALSE	inhb_withhld	31/10/2017	1509446932	testRound	1	ef	13	0	1	d	0.538320912	1	NA
WHD9	FALSE	inhb_withhld	31/10/2017	1509446932	testRound	1	ef	14	1	0	d	0.529611577	1	NA
WHD9	FALSE	inhb_withhld	31/10/2017	1509446932	testRound	1	ef	15	0	0	f	0.420496171	1	NA
WHD9	FALSE	inhb_withhld	31/10/2017	1509446932	testRound	1	ef	16	0	1	d	0.677072111	1	NA
WHD9	FALSE	inhb_withhld	31/10/2017	1509446932	testRound	1	ef	17	1	1	f	0.378743964	1	NA
WHD9	FALSE	inhb_withhld	31/10/2017	1509446932	testRound	1	ef	18	0	1	d	0.380465625	1	NA
WHD9	FALSE	inhb_withhld	31/10/2017	1509446932	testRound	1	ef	19	1	0	d	0.627641064	1	NA
WHD9	FALSE	inhb_withhld	31/10/2017	1509446932	testRound	1	ef	20	0	0	f	0.591458277	1	NA
WHD9	FALSE	inhb_withhld	31/10/2017	1509446932	testRound	1	ef	21	1	1	f	0.519663917	1	NA
WHD9	FALSE	inhb_withhld	31/10/2017	1509446932	testRound	1	ef	22	1	0	d	0.475724995	1	NA
WHD9	FALSE	inhb_withhld	31/10/2017	1509446932	testRound	1	ef	23	1	0	d	0.470157179	1	NA
WHD9	FALSE	inhb_withhld	31/10/2017	1509446932	testRound	1	ef	24	0	1	d	0.627767431	1	NA
WHD9	FALSE	inhb_withhld	31/10/2017	1509446932	testRound	1	ef	25	0	0	f	0.915755669	1	NA
WHD9	FALSE	inhb_withhld	31/10/2017	1509446932	testRound	1	ef	26	1	1	f	0.444263947	1	NA
WHD9	FALSE	inhb_withhld	31/10/2017	1509446932	testRound	1	ef	27	1	1	f	0.385000059	1	NA
WHD9	FALSE	inhb_withhld	31/10/2017	1509446932	testRound	1	ef	28	0	1	d	0.460883044	1	NA
WHD9	FALSE	inhb_withhld	31/10/2017	1509446932	testRound	1	ef	29	1	1	f	0.381245953	1	NA
WHD9	FALSE	inhb_withhld	31/10/2017	1509446932	testRound	1	ef	30	1	0	d	0.502906586	1	NA
WHD9	FALSE	inhb_withhld	31/10/2017	1509446932	testRound	1	ef	31	1	0	d	0.544121576	1	NA
WHD9	FALSE	inhb_withhld	31/10/2017	1509446932	testRound	1	ef	32	0	1	d	0.482036897	1	NA
WHD9	FALSE	inhb_withhld	31/10/2017	1509446932	testRound	1	ef	33	0	1	d	0.358699504	1	NA
WHD9	FALSE	inhb_withhld	31/10/2017	1509446932	testRound	1	ef	34	0	0	f	0.427823494	1	NA
WHD9	FALSE	inhb_withhld	31/10/2017	1509446932	testRound	1	ef	35	1	1	f	0.415313547	1	NA
WHD9	FALSE	inhb_withhld	31/10/2017	1509446932	testRound	1	ef	36	0	1	d	0.557168098	1	NA
WHD9	FALSE	inhb_withhld	31/10/2017	1509446932	testRound	1	ef	37	1	1	f	0.453029088	1	NA
WHD9	FALSE	inhb_withhld	31/10/2017	1509446932	testRound	1	ef	38	0	0	f	0.437824716	1	NA
WHD9	FALSE	inhb_withhld	31/10/2017	1509446932	testRound	1	ef	39	0	1	d	0.467437416	1	NA
WHD9	FALSE	inhb_withhld	31/10/2017	1509446932	testRound	1	ef	40	1	1	f	0.383529206	1	NA
WHD9	FALSE	inhb_withhld	31/10/2017	1509446932	testRound	1	ef	41	1	1	f	0.378492514	1	NA
WHD9	FALSE	inhb_withhld	31/10/2017	1509446932	testRound	1	ef	42	0	0	f	0.574916154	1	NA
WHD9	FALSE	inhb_withhld	31/10/2017	1509446932	testRound	1	ef	43	0	1	d	0.429222825	1	NA
WHD9	FALSE	inhb_withhld	31/10/2017	1509446932	testRound	1	ef	44	1	0	d	0.69233229	1	NA
WHD9	FALSE	inhb_withhld	31/10/2017	1509446932	testRound	1	ef	45	0	1	d	0.477773797	1	NA
WHD9	FALSE	inhb_withhld	31/10/2017	1509446932	testRound	1	ef	46	1	1	f	0.419348931	1	NA
WHD9	FALSE	inhb_withhld	31/10/2017	1509446932	testRound	1	ef	47	1	1	f	0.518426874	1	NA
WHD9	FALSE	inhb_withhld	31/10/2017	1509446932	testRound	2	c	0	1	0	d	0.556191165	1	NA
WHD9	FALSE	inhb_withhld	31/10/2017	1509446932	testRound	2	c	1	1	1	f	0.480974329	1	NA
WHD9	FALSE	inhb_withhld	31/10/2017	1509446932	testRound	2	c	2	1	0	d	0.426463292	1	NA
WHD9	FALSE	inhb_withhld	31/10/2017	1509446932	testRound	2	c	3	0	0	f	0.45088086	1	NA
WHD9	FALSE	inhb_withhld	31/10/2017	1509446932	testRound	2	c	4	1	1	f	0.593954173	1	NA
WHD9	FALSE	inhb_withhld	31/10/2017	1509446932	testRound	2	c	5	1	0	d	0.454170875	1	NA
WHD9	FALSE	inhb_withhld	31/10/2017	1509446932	testRound	2	c	6	1	1	f	0.429274462	1	NA
WHD9	FALSE	inhb_withhld	31/10/2017	1509446932	testRound	2	c	7	1	1	f	0.34202428	1	NA
WHD9	FALSE	inhb_withhld	31/10/2017	1509446932	testRound	2	c	8	1	1	f	0.370081776	1	NA
WHD9	FALSE	inhb_withhld	31/10/2017	1509446932	testRound	2	c	9	1	1	f	0.345727391	1	NA
WHD9	FALSE	inhb_withhld	31/10/2017	1509446932	testRound	2	c	10	1	0	d	0.295401195	1	NA
WHD9	FALSE	inhb_withhld	31/10/2017	1509446932	testRound	2	c	11	1	0	d	0.346339337	1	NA
WHD9	FALSE	inhb_withhld	31/10/2017	1509446932	testRound	2	c	12	1	0	d	0.395868526	1	NA
WHD9	FALSE	inhb_withhld	31/10/2017	1509446932	testRound	2	c	13	0	0	f	0.349242556	1	NA
WHD9	FALSE	inhb_withhld	31/10/2017	1509446932	testRound	2	c	14	0	1	d	0.526056642	1	NA
WHD9	FALSE	inhb_withhld	31/10/2017	1509446932	testRound	2	c	15	0	0	f	0.667204632	1	NA
WHD9	FALSE	inhb_withhld	31/10/2017	1509446932	testRound	2	c	16	0	1	d	0.332617044	1	NA
WHD9	FALSE	inhb_withhld	31/10/2017	1509446932	testRound	2	c	17	1	1	f	0.3392795	1	NA
WHD9	FALSE	inhb_withhld	31/10/2017	1509446932	testRound	2	c	18	0	1	d	0.279359727	1	NA
WHD9	FALSE	inhb_withhld	31/10/2017	1509446932	testRound	2	c	19	1	0	d	0.481441307	1	NA
WHD9	FALSE	inhb_withhld	31/10/2017	1509446932	testRound	2	c	20	0	1	d	0.33901907	1	NA
WHD9	FALSE	inhb_withhld	31/10/2017	1509446932	testRound	2	c	21	0	0	f	0.462574236	1	NA
WHD9	FALSE	inhb_withhld	31/10/2017	1509446932	testRound	2	c	22	0	0	f	0.475562707	1	NA
WHD9	FALSE	inhb_withhld	31/10/2017	1509446932	testRound	2	c	23	1	0	d	0.440199697	1	NA
WHD9	FALSE	inhb_withhld	31/10/2017	1509446932	testRound	2	c	24	1	1	f	0.384393886	1	NA
WHD9	FALSE	inhb_withhld	31/10/2017	1509446932	testRound	2	c	25	1	0	d	0.360571586	1	NA
WHD9	FALSE	inhb_withhld	31/10/2017	1509446932	testRound	2	c	26	0	0	f	0.355803983	1	NA
WHD9	FALSE	inhb_withhld	31/10/2017	1509446932	testRound	2	c	27	0	0	f	0.397478575	1	NA
WHD9	FALSE	inhb_withhld	31/10/2017	1509446932	testRound	2	c	28	0	1	d	0.455346659	1	NA
WHD9	FALSE	inhb_withhld	31/10/2017	1509446932	testRound	2	c	29	0	1	d	0.339274689	1	NA
WHD9	FALSE	inhb_withhld	31/10/2017	1509446932	testRound	2	c	30	0	0	f	0.373432729	1	NA
WHD9	FALSE	inhb_withhld	31/10/2017	1509446932	testRound	2	c	31	1	0	d	0.471025065	1	NA
WHD9	FALSE	inhb_withhld	31/10/2017	1509446932	testRound	2	c	32	0	1	d	0.37798769	1	NA
WHD9	FALSE	inhb_withhld	31/10/2017	1509446932	testRound	2	c	33	1	0	d	0.47163605	1	NA
WHD9	FALSE	inhb_withhld	31/10/2017	1509446932	testRound	2	c	34	0	0	f	0.359796711	1	NA
WHD9	FALSE	inhb_withhld	31/10/2017	1509446932	testRound	2	c	35	1	1	f	0.410484685	1	NA
WHD9	FALSE	inhb_withhld	31/10/2017	1509446932	testRound	2	c	36	0	1	d	0.688772543	1	NA
WHD9	FALSE	inhb_withhld	31/10/2017	1509446932	testRound	2	c	37	0	1	d	0.357337699	1	NA
WHD9	FALSE	inhb_withhld	31/10/2017	1509446932	testRound	2	c	38	0	1	d	0.326856471	1	NA
WHD9	FALSE	inhb_withhld	31/10/2017	1509446932	testRound	2	c	39	0	1	d	0.517009262	1	NA
WHD9	FALSE	inhb_withhld	31/10/2017	1509446932	testRound	2	c	40	0	0	f	0.311818556	1	NA
WHD9	FALSE	inhb_withhld	31/10/2017	1509446932	testRound	2	c	41	1	0	d	0.355276067	1	NA
WHD9	FALSE	inhb_withhld	31/10/2017	1509446932	testRound	2	c	42	0	0	f	0.463400749	1	NA
WHD9	FALSE	inhb_withhld	31/10/2017	1509446932	testRound	2	c	43	1	1	d	0.483319804	0	NA
WHD9	FALSE	inhb_withhld	31/10/2017	1509446932	testRound	2	c	44	1	1	f	0.368386093	1	NA
WHD9	FALSE	inhb_withhld	31/10/2017	1509446932	testRound	2	c	45	1	1	f	0.379511783	1	NA
WHD9	FALSE	inhb_withhld	31/10/2017	1509446932	testRound	2	c	46	0	1	d	0.354948605	1	NA
WHD9	FALSE	inhb_withhld	31/10/2017	1509446932	testRound	2	c	47	0	0	f	0.554916597	1	NA
SW1	FALSE	switching	19/10/2017	1508418373	trainingRound	1	ef	0	1	1	f	0.552935033	1	NA
SW1	FALSE	switching	19/10/2017	1508418373	trainingRound	1	ef	1	1	0	d	0.886878999	1	NA
SW1	FALSE	switching	19/10/2017	1508418373	trainingRound	1	ef	2	1	1	f	0.476402625	1	NA
SW1	FALSE	switching	19/10/2017	1508418373	trainingRound	1	ef	3	0	1	d	0.435340297	1	NA
SW1	FALSE	switching	19/10/2017	1508418373	trainingRound	1	ef	4	0	0	f	0.592548137	1	NA
SW1	FALSE	switching	19/10/2017	1508418373	trainingRound	1	ef	5	0	1	d	0.592303392	1	NA
SW1	FALSE	switching	19/10/2017	1508418373	trainingRound	1	ef	6	0	0	f	0.886504664	1	NA
SW1	FALSE	switching	19/10/2017	1508418373	trainingRound	1	ef	7	1	0	d	0.648161733	1	NA
SW1	FALSE	switching	19/10/2017	1508418373	trainingRound	1	ef	8	1	1	f	1.887240183	1	NA
SW1	FALSE	switching	19/10/2017	1508418373	trainingRound	1	ef	9	0	1	d	0.631005838	1	NA
SW1	FALSE	switching	19/10/2017	1508418373	trainingRound	1	ef	10	0	0	f	0.482005781	1	NA
SW1	FALSE	switching	19/10/2017	1508418373	trainingRound	1	ef	11	1	1	d	0.545559961	0	NA
SW1	FALSE	switching	19/10/2017	1508418373	trainingRound	1	ef	12	1	0	d	0.862793257	1	NA
SW1	FALSE	switching	19/10/2017	1508418373	trainingRound	1	ef	13	0	0	f	0.572019057	1	NA
SW1	FALSE	switching	19/10/2017	1508418373	trainingRound	1	ef	14	1	0	d	0.377462407	1	NA
SW1	FALSE	switching	19/10/2017	1508418373	trainingRound	1	ef	15	0	1	d	0.45053791	1	NA
SW1	FALSE	switching	19/10/2017	1508418373	trainingRound	2	c	0	1	0	d	0.447616686	1	NA
SW1	FALSE	switching	19/10/2017	1508418373	trainingRound	2	c	1	0	0	f	0.400496996	1	NA
SW1	FALSE	switching	19/10/2017	1508418373	trainingRound	2	c	2	1	1	f	0.527359328	1	NA
SW1	FALSE	switching	19/10/2017	1508418373	trainingRound	2	c	3	0	1	d	0.497081823	1	NA
SW1	FALSE	switching	19/10/2017	1508418373	trainingRound	2	c	4	0	1	d	0.423425412	1	NA
SW1	FALSE	switching	19/10/2017	1508418373	trainingRound	2	c	5	1	1	f	0.464679879	1	NA
SW1	FALSE	switching	19/10/2017	1508418373	trainingRound	2	c	6	1	0	d	0.593987097	1	NA
SW1	FALSE	switching	19/10/2017	1508418373	trainingRound	2	c	7	1	1	f	0.846259329	1	NA
SW1	FALSE	switching	19/10/2017	1508418373	trainingRound	2	c	8	1	0	d	0.84038288	1	NA
SW1	FALSE	switching	19/10/2017	1508418373	trainingRound	2	c	9	0	1	d	0.678810686	1	NA
SW1	FALSE	switching	19/10/2017	1508418373	trainingRound	2	c	10	1	1	f	0.367365308	1	NA
SW1	FALSE	switching	19/10/2017	1508418373	trainingRound	2	c	11	0	0	f	0.553438637	1	NA
SW1	FALSE	switching	19/10/2017	1508418373	trainingRound	2	c	12	0	1	d	0.492272887	1	NA
SW1	FALSE	switching	19/10/2017	1508418373	trainingRound	2	c	13	0	0	f	0.554437826	1	NA
SW1	FALSE	switching	19/10/2017	1508418373	trainingRound	2	c	14	1	0	d	0.766322302	1	NA
SW1	FALSE	switching	19/10/2017	1508418373	trainingRound	2	c	15	0	0	f	0.707371126	1	NA
SW1	FALSE	switching	19/10/2017	1508418373	testRound	1	ef	0	0	0	f	0.946054712	1	NA
SW1	FALSE	switching	19/10/2017	1508418373	testRound	1	ef	1	0	0	f	0.476678806	1	NA
SW1	FALSE	switching	19/10/2017	1508418373	testRound	1	ef	2	1	1	f	0.530216399	1	NA
SW1	FALSE	switching	19/10/2017	1508418373	testRound	1	ef	3	0	0	f	0.536104716	1	NA
SW1	FALSE	switching	19/10/2017	1508418373	testRound	1	ef	4	1	1	f	0.487583596	1	NA
SW1	FALSE	switching	19/10/2017	1508418373	testRound	1	ef	5	1	0	d	0.521342063	1	NA
SW1	FALSE	switching	19/10/2017	1508418373	testRound	1	ef	6	0	1	d	0.44745919	1	NA
SW1	FALSE	switching	19/10/2017	1508418373	testRound	1	ef	7	1	1	f	0.808904424	1	NA
SW1	FALSE	switching	19/10/2017	1508418373	testRound	1	ef	8	1	0	d	0.468890586	1	NA
SW1	FALSE	switching	19/10/2017	1508418373	testRound	1	ef	9	1	1	f	0.396569527	1	NA
SW1	FALSE	switching	19/10/2017	1508418373	testRound	1	ef	10	0	0	f	0.504832192	1	NA
SW1	FALSE	switching	19/10/2017	1508418373	testRound	1	ef	11	0	1	d	0.440422206	1	NA
SW1	FALSE	switching	19/10/2017	1508418373	testRound	1	ef	12	1	0	d	0.616264676	1	NA
SW1	FALSE	switching	19/10/2017	1508418373	testRound	1	ef	13	0	0	f	0.907506233	1	NA
SW1	FALSE	switching	19/10/2017	1508418373	testRound	1	ef	14	0	0	f	0.687062735	1	NA
SW1	FALSE	switching	19/10/2017	1508418373	testRound	1	ef	15	1	1	f	0.475653314	1	NA
SW1	FALSE	switching	19/10/2017	1508418373	testRound	1	ef	16	0	0	f	0.527712814	1	NA
SW1	FALSE	switching	19/10/2017	1508418373	testRound	1	ef	17	1	0	d	0.495273661	1	NA
SW1	FALSE	switching	19/10/2017	1508418373	testRound	1	ef	18	1	0	d	0.593455586	1	NA
SW1	FALSE	switching	19/10/2017	1508418373	testRound	1	ef	19	1	0	d	0.400414559	1	NA
SW1	FALSE	switching	19/10/2017	1508418373	testRound	1	ef	20	1	0	d	0.460167973	1	NA
SW1	FALSE	switching	19/10/2017	1508418373	testRound	1	ef	21	0	1	d	0.56499298	1	NA
SW1	FALSE	switching	19/10/2017	1508418373	testRound	1	ef	22	1	0	d	0.423461017	1	NA
SW1	FALSE	switching	19/10/2017	1508418373	testRound	1	ef	23	0	1	d	0.315351998	1	NA
SW1	FALSE	switching	19/10/2017	1508418373	testRound	1	ef	24	0	1	d	0.421745876	1	NA
SW1	FALSE	switching	19/10/2017	1508418373	testRound	1	ef	25	1	1	f	0.820348744	1	NA
SW1	FALSE	switching	19/10/2017	1508418373	testRound	1	ef	26	1	0	d	1.186933947	1	NA
SW1	FALSE	switching	19/10/2017	1508418373	testRound	1	ef	27	0	0	f	0.535091093	1	NA
SW1	FALSE	switching	19/10/2017	1508418373	testRound	1	ef	28	0	0	f	0.451224351	1	NA
SW1	FALSE	switching	19/10/2017	1508418373	testRound	1	ef	29	1	1	f	0.456909302	1	NA
SW1	FALSE	switching	19/10/2017	1508418373	testRound	1	ef	30	1	1	f	0.567785897	1	NA
SW1	FALSE	switching	19/10/2017	1508418373	testRound	1	ef	31	1	1	f	0.450666858	1	NA
SW1	FALSE	switching	19/10/2017	1508418373	testRound	1	ef	32	0	0	f	0.471746053	1	NA
SW1	FALSE	switching	19/10/2017	1508418373	testRound	1	ef	33	1	0	d	0.550549169	1	NA
SW1	FALSE	switching	19/10/2017	1508418373	testRound	1	ef	34	0	0	f	0.544987392	1	NA
SW1	FALSE	switching	19/10/2017	1508418373	testRound	1	ef	35	0	1	d	0.443323222	1	NA
SW1	FALSE	switching	19/10/2017	1508418373	testRound	1	ef	36	0	1	d	0.452246635	1	NA
SW1	FALSE	switching	19/10/2017	1508418373	testRound	1	ef	37	0	1	d	0.359298983	1	NA
SW1	FALSE	switching	19/10/2017	1508418373	testRound	1	ef	38	1	1	f	0.36069464	1	NA
SW1	FALSE	switching	19/10/2017	1508418373	testRound	1	ef	39	1	0	d	0.521841497	1	NA
SW1	FALSE	switching	19/10/2017	1508418373	testRound	1	ef	40	0	1	d	0.49759505	1	NA
SW1	FALSE	switching	19/10/2017	1508418373	testRound	1	ef	41	0	1	d	0.382390027	1	NA
SW1	FALSE	switching	19/10/2017	1508418373	testRound	1	ef	42	0	1	d	0.465392944	1	NA
SW1	FALSE	switching	19/10/2017	1508418373	testRound	1	ef	43	1	0	d	1.275119173	1	NA
SW1	FALSE	switching	19/10/2017	1508418373	testRound	1	ef	44	1	1	f	0.532076526	1	NA
SW1	FALSE	switching	19/10/2017	1508418373	testRound	1	ef	45	1	1	f	0.539218079	1	NA
SW1	FALSE	switching	19/10/2017	1508418373	testRound	1	ef	46	0	0	f	0.430565682	1	NA
SW1	FALSE	switching	19/10/2017	1508418373	testRound	1	ef	47	0	1	d	0.4526755	1	NA
[truncated: 3,248 more rows]
