# Supplementary material for: Limited evidence for executive function load impairing selective copying in a win-stay lose-shift task
Source: PLoS One. 2021 Mar 4;16(3):e0247183. doi: 10.1371/journal.pone.0247183 (PMC7932141; doi:10.1371/journal.pone.0247183)
Supplement: S6 Data — (TXT) [file pone.0247183.s008.txt]

LS01	f	LS	07/02/2018	1517997426	trainingRound	1	ef	0	1	0	1	1	1.916425988	NA	NA	NA
LS01	f	LS	07/02/2018	1517997426	trainingRound	1	ef	1	2	0	1	0	2.259643371	NA	NA	NA
LS01	f	LS	07/02/2018	1517997426	trainingRound	1	ef	2	x	1	2	0	1.664892193	0.479918818	NA	NA
LS01	f	LS	07/02/2018	1517997426	trainingRound	1	ef	3	1	1	0	0	NA	NA	NA	NA
LS01	f	LS	07/02/2018	1517997426	trainingRound	1	ef	4	x	0	2	0	1.521709191	0.503928101	NA	NA
LS01	f	LS	07/02/2018	1517997426	trainingRound	1	ef	5	1	0	0	0	NA	NA	NA	NA
LS01	f	LS	07/02/2018	1517997426	trainingRound	1	ef	6	1	0	0	0	NA	NA	NA	NA
LS01	f	LS	07/02/2018	1517997426	trainingRound	1	ef	7	1	0	1	1	0.759696451	NA	NA	NA
LS01	f	LS	07/02/2018	1517997426	trainingRound	1	ef	8	1	0	1	1	2.606602994	NA	NA	NA
LS01	f	LS	07/02/2018	1517997426	trainingRound	1	ef	9	2	0	0	0	NA	NA	NA	NA
LS01	f	LS	07/02/2018	1517997426	trainingRound	1	ef	10	1	0	0	0	NA	NA	NA	NA
LS01	f	LS	07/02/2018	1517997426	trainingRound	1	ef	11	2	0	0	0	NA	NA	NA	NA
LS01	f	LS	07/02/2018	1517997426	trainingRound	1	ef	12	2	0	1	0	0.94821963	NA	NA	NA
LS01	f	LS	07/02/2018	1517997426	trainingRound	1	ef	13	2	0	1	0	2.19514811	NA	NA	NA
LS01	f	LS	07/02/2018	1517997426	trainingRound	1	ef	14	x	1	2	0	1.44260162	0.455914025	NA	NA
LS01	f	LS	07/02/2018	1517997426	trainingRound	1	ef	15	1	1	0	0	NA	NA	NA	NA
LS01	f	LS	07/02/2018	1517997426	trainingRound	1	ef	16	x	0	2	0	1.161271027	0.503883199	NA	NA
LS01	f	LS	07/02/2018	1517997426	trainingRound	1	ef	17	2	0	0	0	NA	NA	NA	NA
LS01	f	LS	07/02/2018	1517997426	trainingRound	1	ef	18	1	0	0	0	NA	NA	NA	NA
LS01	f	LS	07/02/2018	1517997426	trainingRound	1	ef	19	x	1	0	0	NA	NA	NA	NA
LS01	f	LS	07/02/2018	1517997426	trainingRound	1	ef	20	2	1	2	0	0.918468376	0.599901729	NA	NA
LS01	f	LS	07/02/2018	1517997426	trainingRound	1	ef	21	2	1	0	0	NA	NA	NA	NA
LS01	f	LS	07/02/2018	1517997426	trainingRound	1	ef	22	1	1	1	0	1.61304896	NA	NA	NA
LS01	f	LS	07/02/2018	1517997426	trainingRound	1	ef	23	1	1	1	0	2.883895316	NA	NA	NA
LS01	f	LS	07/02/2018	1517997426	trainingRound	1	ef	24	2	1	0	0	NA	NA	NA	NA
LS01	f	LS	07/02/2018	1517997426	trainingRound	1	ef	25	2	1	1	0	0.523087675	NA	NA	NA
LS01	f	LS	07/02/2018	1517997426	trainingRound	1	ef	26	1	1	1	0	0.946285648	NA	NA	NA
LS01	f	LS	07/02/2018	1517997426	trainingRound	1	ef	27	1	1	1	0	1.001650139	NA	NA	NA
LS01	f	LS	07/02/2018	1517997426	trainingRound	1	ef	28	x	0	2	0	1.072803367	0.687768669	NA	NA
LS01	f	LS	07/02/2018	1517997426	trainingRound	1	ef	29	1	0	1	1	1.615984251	NA	NA	NA
LS01	f	LS	07/02/2018	1517997426	trainingRound	1	ef	30	x	1	2	0	1.455374883	0.567770041	NA	NA
LS01	f	LS	07/02/2018	1517997426	trainingRound	1	ef	31	2	1	0	0	NA	NA	NA	NA
LS01	f	LS	07/02/2018	1517997426	trainingRound	1	ef	32	1	1	1	0	0.038255965	NA	NA	NA
LS01	f	LS	07/02/2018	1517997426	trainingRound	1	ef	33	1	1	1	0	1.429219297	NA	NA	NA
LS01	f	LS	07/02/2018	1517997426	trainingRound	1	ef	34	2	1	0	0	NA	NA	NA	NA
LS01	f	LS	07/02/2018	1517997426	trainingRound	1	ef	35	2	1	1	0	1.491719637	NA	NA	NA
LS01	f	LS	07/02/2018	1517997426	trainingRound	1	ef	36	2	1	0	0	NA	NA	NA	NA
LS01	f	LS	07/02/2018	1517997426	trainingRound	1	ef	37	2	1	0	0	NA	NA	NA	NA
LS01	f	LS	07/02/2018	1517997426	trainingRound	1	ef	38	1	1	1	0	2.673448541	NA	NA	NA
LS01	f	LS	07/02/2018	1517997426	trainingRound	1	ef	39	1	1	1	0	0.681197619	NA	NA	NA
LS01	f	LS	07/02/2018	1517997426	trainingRound	2	c	0	2	0	2	1	0.938910857	0.551872258	NA	NA
LS01	f	LS	07/02/2018	1517997426	trainingRound	2	c	1	1	0	0	0	NA	NA	NA	NA
LS01	f	LS	07/02/2018	1517997426	trainingRound	2	c	2	2	0	2	1	0.810763205	0.719855134	NA	NA
LS01	f	LS	07/02/2018	1517997426	trainingRound	2	c	3	1	0	1	1	0.778089489	NA	NA	NA
LS01	f	LS	07/02/2018	1517997426	trainingRound	2	c	4	2	0	2	1	0.849379025	0.431931362	NA	NA
LS01	f	LS	07/02/2018	1517997426	trainingRound	2	c	5	2	0	2	1	0.848739817	0.40782554	NA	NA
LS01	f	LS	07/02/2018	1517997426	trainingRound	2	c	6	1	0	1	1	0.73604542	NA	NA	NA
LS01	f	LS	07/02/2018	1517997426	trainingRound	2	c	7	1	0	1	1	0.703364648	NA	NA	NA
LS01	f	LS	07/02/2018	1517997426	trainingRound	2	c	8	2	0	2	1	0.454612516	0.567994229	NA	NA
LS01	f	LS	07/02/2018	1517997426	trainingRound	2	c	9	1	0	1	1	0.773910419	NA	NA	NA
LS01	f	LS	07/02/2018	1517997426	trainingRound	2	c	10	2	0	2	1	0.797197746	0.447913817	NA	NA
LS01	f	LS	07/02/2018	1517997426	trainingRound	2	c	11	1	0	1	1	0.652539081	NA	NA	NA
LS01	f	LS	07/02/2018	1517997426	trainingRound	2	c	12	1	0	1	1	1.563545108	NA	NA	NA
LS01	f	LS	07/02/2018	1517997426	trainingRound	2	c	13	1	0	1	1	0.779051989	NA	NA	NA
LS01	f	LS	07/02/2018	1517997426	trainingRound	2	c	14	2	0	2	1	0.946332794	0.367913984	NA	NA
LS01	f	LS	07/02/2018	1517997426	trainingRound	2	c	15	2	0	2	1	0.809730785	0.399743868	NA	NA
LS01	f	LS	07/02/2018	1517997426	trainingRound	2	c	16	1	0	1	1	1.280754888	NA	NA	NA
LS01	f	LS	07/02/2018	1517997426	trainingRound	2	c	17	2	0	2	1	0.464352025	0.551935442	NA	NA
LS01	f	LS	07/02/2018	1517997426	trainingRound	2	c	18	1	0	1	1	0.671657282	NA	NA	NA
LS01	f	LS	07/02/2018	1517997426	trainingRound	2	c	19	2	0	2	1	1.064664605	0.28801999	NA	NA
LS01	f	LS	07/02/2018	1517997426	trainingRound	2	c	20	2	0	2	1	0.814226733	0.367858819	NA	NA
LS01	f	LS	07/02/2018	1517997426	trainingRound	2	c	21	1	0	1	1	1.061455413	NA	NA	NA
LS01	f	LS	07/02/2018	1517997426	trainingRound	2	c	22	1	0	1	1	0.780891357	NA	NA	NA
LS01	f	LS	07/02/2018	1517997426	trainingRound	2	c	23	2	0	3	0	1.003885284	0.319995484	1.623598304	NA
LS01	f	LS	07/02/2018	1517997426	trainingRound	2	c	24	1	0	0	0	NA	NA	NA	NA
LS01	f	LS	07/02/2018	1517997426	trainingRound	2	c	25	2	0	2	1	0.826598767	0.44005505	NA	NA
LS01	f	LS	07/02/2018	1517997426	trainingRound	2	c	26	2	0	2	1	0.937920132	0.359908003	NA	NA
LS01	f	LS	07/02/2018	1517997426	trainingRound	2	c	27	1	0	2	0	1.881008775	0.455908572	NA	NA
LS01	f	LS	07/02/2018	1517997426	trainingRound	2	c	28	1	0	1	1	1.59227164	NA	NA	NA
LS01	f	LS	07/02/2018	1517997426	trainingRound	2	c	29	1	0	1	1	0.87176062	NA	NA	NA
LS01	f	LS	07/02/2018	1517997426	trainingRound	2	c	30	2	0	2	1	1.015010011	0.447856086	NA	NA
LS01	f	LS	07/02/2018	1517997426	trainingRound	2	c	31	2	0	2	1	0.838405359	0.455923647	NA	NA
LS01	f	LS	07/02/2018	1517997426	trainingRound	2	c	32	2	0	2	1	1.157598385	0.43186433	NA	NA
LS01	f	LS	07/02/2018	1517997426	trainingRound	2	c	33	1	0	1	1	0.70103521	NA	NA	NA
LS01	f	LS	07/02/2018	1517997426	trainingRound	2	c	34	2	0	2	1	1.15624556	0.335805388	NA	NA
LS01	f	LS	07/02/2018	1517997426	trainingRound	2	c	35	1	0	1	1	1.499436323	NA	NA	NA
LS01	f	LS	07/02/2018	1517997426	trainingRound	2	c	36	1	0	1	1	0.842900665	NA	NA	NA
Accuracy threshold not reached or participant chose not to continue to full experiment.				NA		NA		NA		NA	NA	NA	NA	NA	NA	NA
LS02	f	LS	08/02/2018	1518083554	trainingRound	1	ef	0	2	0	2	1	1.120231548	0.415877337	NA	NA
LS02	f	LS	08/02/2018	1518083554	trainingRound	1	ef	1	1	0	1	1	1.087674724	NA	NA	NA
LS02	f	LS	08/02/2018	1518083554	trainingRound	1	ef	2	1	0	1	1	0.767327126	NA	NA	NA
LS02	f	LS	08/02/2018	1518083554	trainingRound	1	ef	3	2	0	2	1	0.950823479	0.200041634	NA	NA
LS02	f	LS	08/02/2018	1518083554	trainingRound	1	ef	4	2	0	2	1	0.758567577	0.20793931	NA	NA
LS02	f	LS	08/02/2018	1518083554	trainingRound	1	ef	5	x	1	0	0	NA	NA	NA	NA
LS02	f	LS	08/02/2018	1518083554	trainingRound	1	ef	6	2	1	3	1	0.821629663	0.231900491	0.176205549	NA
LS02	f	LS	08/02/2018	1518083554	trainingRound	1	ef	7	1	1	2	1	0.933357625	0.223880927	NA	NA
LS02	f	LS	08/02/2018	1518083554	trainingRound	1	ef	8	2	1	3	1	0.748899644	0.231853019	0.19998903	NA
LS02	f	LS	08/02/2018	1518083554	trainingRound	1	ef	9	1	1	2	1	1.14031991	0.239940904	NA	NA
LS02	f	LS	08/02/2018	1518083554	trainingRound	1	ef	10	2	1	3	1	0.79600183	0.223847569	0.216001214	NA
LS02	f	LS	08/02/2018	1518083554	trainingRound	1	ef	11	1	1	2	1	0.523561197	0.27198163	NA	NA
LS02	f	LS	08/02/2018	1518083554	trainingRound	1	ef	12	1	1	2	1	0.723178791	0.207926801	NA	NA
LS02	f	LS	08/02/2018	1518083554	trainingRound	1	ef	13	1	1	2	1	0.7947435	0.19996369	NA	NA
LS02	f	LS	08/02/2018	1518083554	trainingRound	1	ef	14	2	1	3	1	0.842293784	0.272007611	0.255851407	NA
LS02	f	LS	08/02/2018	1518083554	trainingRound	1	ef	15	2	1	3	1	0.945880295	0.271887327	0.175978453	NA
LS02	f	LS	08/02/2018	1518083554	trainingRound	1	ef	16	x	0	0	0	NA	NA	NA	NA
LS02	f	LS	08/02/2018	1518083554	trainingRound	1	ef	17	2	0	2	1	0.825123668	0.236317313	NA	NA
LS02	f	LS	08/02/2018	1518083554	trainingRound	1	ef	18	2	0	2	1	0.904642828	0.231952454	NA	NA
LS02	f	LS	08/02/2018	1518083554	trainingRound	1	ef	19	2	0	2	1	0.912214615	0.247917807	NA	NA
LS02	f	LS	08/02/2018	1518083554	trainingRound	1	ef	20	2	0	2	1	0.727849332	0.223838587	NA	NA
LS02	f	LS	08/02/2018	1518083554	trainingRound	1	ef	21	x	1	0	0	NA	NA	NA	NA
LS02	f	LS	08/02/2018	1518083554	trainingRound	1	ef	22	2	1	3	1	0.846969136	0.255933521	0.191902108	NA
LS02	f	LS	08/02/2018	1518083554	trainingRound	1	ef	23	2	1	3	1	0.830562422	0.255840181	0.223997683	NA
LS02	f	LS	08/02/2018	1518083554	trainingRound	1	ef	24	1	1	2	1	0.814014253	0.247984203	NA	NA
LS02	f	LS	08/02/2018	1518083554	trainingRound	1	ef	25	2	1	3	1	0.837633828	0.271914271	0.311952749	NA
LS02	f	LS	08/02/2018	1518083554	trainingRound	1	ef	26	1	1	2	1	0.789199218	0.21595727	NA	NA
LS02	f	LS	08/02/2018	1518083554	trainingRound	1	ef	27	2	1	3	1	0.724877519	0.263955651	0.207927121	NA
LS02	f	LS	08/02/2018	1518083554	trainingRound	1	ef	28	1	1	2	1	1.284353223	0.215925836	NA	NA
LS02	f	LS	08/02/2018	1518083554	trainingRound	1	ef	29	2	1	3	1	0.675925528	0.27995308	0.208080764	NA
LS02	f	LS	08/02/2018	1518083554	trainingRound	1	ef	30	2	1	3	1	0.651552816	0.25591203	0.231995114	NA
LS02	f	LS	08/02/2018	1518083554	trainingRound	1	ef	31	2	1	3	1	0.595173058	0.263961745	0.175915584	NA
LS02	f	LS	08/02/2018	1518083554	trainingRound	1	ef	32	1	1	2	1	0.714699262	0.23195085	NA	NA
LS02	f	LS	08/02/2018	1518083554	trainingRound	1	ef	33	x	0	0	0	NA	NA	NA	NA
LS02	f	LS	08/02/2018	1518083554	trainingRound	1	ef	34	2	0	2	1	0.729851175	0.263928707	NA	NA
LS02	f	LS	08/02/2018	1518083554	trainingRound	2	c	0	1	0	1	1	0.70207395	NA	NA	NA
LS02	f	LS	08/02/2018	1518083554	trainingRound	2	c	1	2	0	2	1	0.821684513	0.223942192	NA	NA
LS02	f	LS	08/02/2018	1518083554	trainingRound	2	c	2	2	0	2	1	0.653312809	0.23986745	NA	NA
LS02	f	LS	08/02/2018	1518083554	trainingRound	2	c	3	1	0	1	1	0.636848038	NA	NA	NA
LS02	f	LS	08/02/2018	1518083554	trainingRound	2	c	4	1	0	1	1	0.66055582	NA	NA	NA
LS02	f	LS	08/02/2018	1518083554	trainingRound	2	c	5	1	0	1	1	0.691981014	NA	NA	NA
LS02	f	LS	08/02/2018	1518083554	trainingRound	2	c	6	2	0	2	1	0.763536101	0.239885413	NA	NA
LS02	f	LS	08/02/2018	1518083554	trainingRound	2	c	7	2	0	2	1	0.491145506	0.223910116	NA	NA
LS02	f	LS	08/02/2018	1518083554	trainingRound	2	c	8	1	0	1	1	0.722649542	NA	NA	NA
LS02	f	LS	08/02/2018	1518083554	trainingRound	2	c	9	1	0	1	1	0.714271693	NA	NA	NA
LS02	f	LS	08/02/2018	1518083554	trainingRound	2	c	10	1	0	1	1	0.585858599	NA	NA	NA
LS02	f	LS	08/02/2018	1518083554	trainingRound	2	c	11	2	0	2	1	0.673461153	0.239905941	NA	NA
LS02	f	LS	08/02/2018	1518083554	trainingRound	2	c	12	1	0	1	1	0.72905666	NA	NA	NA
LS02	f	LS	08/02/2018	1518083554	trainingRound	2	c	13	1	0	1	1	0.400754933	NA	NA	NA
LS02	f	LS	08/02/2018	1518083554	trainingRound	2	c	14	2	0	2	1	0.70418453	0.271914912	NA	NA
LS02	f	LS	08/02/2018	1518083554	trainingRound	2	c	15	2	0	2	1	0.75972583	0.264004727	NA	NA
LS02	f	LS	08/02/2018	1518083554	trainingRound	2	c	16	2	0	2	1	0.743371078	0.255888936	NA	NA
LS02	f	LS	08/02/2018	1518083554	trainingRound	2	c	17	1	0	1	1	0.622863358	NA	NA	NA
LS02	f	LS	08/02/2018	1518083554	trainingRound	2	c	18	2	0	2	1	0.670516284	0.311954352	NA	NA
LS02	f	LS	08/02/2018	1518083554	trainingRound	2	c	19	2	0	2	1	0.814050178	0.263915877	NA	NA
LS02	f	LS	08/02/2018	1518083554	trainingRound	2	c	20	1	0	1	1	1.085565427	NA	NA	NA
LS02	f	LS	08/02/2018	1518083554	trainingRound	2	c	21	1	0	1	1	0.757200832	NA	NA	NA
LS02	f	LS	08/02/2018	1518083554	trainingRound	2	c	22	2	0	2	1	0.812739565	0.247989335	NA	NA
LS02	f	LS	08/02/2018	1518083554	trainingRound	2	c	23	2	0	2	1	0.756381298	0.311923239	NA	NA
LS02	f	LS	08/02/2018	1518083554	trainingRound	2	c	24	1	0	1	1	0.667962418	NA	NA	NA
LS02	f	LS	08/02/2018	1518083554	trainingRound	2	c	25	1	0	1	1	0.747631692	NA	NA	NA
LS02	f	LS	08/02/2018	1518083554	trainingRound	2	c	26	1	0	1	1	0.707081286	NA	NA	NA
LS02	f	LS	08/02/2018	1518083554	trainingRound	2	c	27	2	0	2	1	0.746635741	0.288007285	NA	NA
LS02	f	LS	08/02/2018	1518083554	trainingRound	2	c	28	2	0	2	1	0.698197924	0.248020449	NA	NA
LS02	f	LS	08/02/2018	1518083554	trainingRound	2	c	29	2	0	2	1	0.593857313	0.27996591	NA	NA
LS02	f	LS	08/02/2018	1518083554	trainingRound	2	c	30	2	0	2	1	0.745396337	0.263916839	NA	NA
LS02	f	LS	08/02/2018	1518083554	trainingRound	2	c	31	2	0	2	1	1.04890067	0.29595949	NA	NA
LS02	f	LS	08/02/2018	1518083554	trainingRound	2	c	32	2	0	2	1	0.768601173	0.255841143	NA	NA
LS02	f	LS	08/02/2018	1518083554	trainingRound	2	c	33	2	0	2	1	0.736123576	0.280019797	NA	NA
LS02	f	LS	08/02/2018	1518083554	trainingRound	2	c	34	1	0	1	1	0.663828182	NA	NA	NA
LS02	f	LS	08/02/2018	1518083554	testRound	1	ef	0	2	0	2	1	2.48026832	0.272019158	NA	NA
LS02	f	LS	08/02/2018	1518083554	testRound	1	ef	1	x	1	1	0	0.400174684	NA	NA	NA
LS02	f	LS	08/02/2018	1518083554	testRound	1	ef	2	2	1	3	1	0.855731893	0.247936411	0.184008281	NA
LS02	f	LS	08/02/2018	1518083554	testRound	1	ef	3	x	0	0	0	NA	NA	NA	NA
LS02	f	LS	08/02/2018	1518083554	testRound	1	ef	4	2	0	2	1	0.902861344	0.22389472	NA	NA
LS02	f	LS	08/02/2018	1518083554	testRound	1	ef	5	x	1	0	0	NA	NA	NA	NA
LS02	f	LS	08/02/2018	1518083554	testRound	1	ef	6	2	1	3	1	0.726062395	0.215933213	0.183889601	NA
LS02	f	LS	08/02/2018	1518083554	testRound	1	ef	7	2	1	3	1	0.941637644	0.279921646	0.2650103	NA
LS02	f	LS	08/02/2018	1518083554	testRound	1	ef	8	x	0	0	0	NA	NA	NA	NA
LS02	f	LS	08/02/2018	1518083554	testRound	1	ef	9	2	0	2	1	0.740751777	0.223896965	NA	NA
LS02	f	LS	08/02/2018	1518083554	testRound	1	ef	10	2	0	2	1	1.223073262	0.197168294	NA	NA
LS02	f	LS	08/02/2018	1518083554	testRound	1	ef	11	2	0	2	1	0.723875154	0.20798165	NA	NA
LS02	f	LS	08/02/2018	1518083554	testRound	1	ef	12	1	0	1	1	0.731444695	NA	NA	NA
LS02	f	LS	08/02/2018	1518083554	testRound	1	ef	13	2	0	2	1	0.883020927	0.215916213	NA	NA
LS02	f	LS	08/02/2018	1518083554	testRound	1	ef	14	1	0	1	1	0.786654332	NA	NA	NA
LS02	f	LS	08/02/2018	1518083554	testRound	1	ef	15	2	0	2	1	0.890265863	0.215933855	NA	NA
LS02	f	LS	08/02/2018	1518083554	testRound	1	ef	16	2	0	2	1	0.625859228	0.239085766	NA	NA
LS02	f	LS	08/02/2018	1518083554	testRound	1	ef	17	x	1	0	0	NA	NA	NA	NA
LS02	f	LS	08/02/2018	1518083554	testRound	1	ef	18	1	1	2	1	0.625080751	0.223836342	NA	NA
LS02	f	LS	08/02/2018	1518083554	testRound	1	ef	19	2	1	3	1	0.720498546	0.247886373	0.176072755	NA
LS02	f	LS	08/02/2018	1518083554	testRound	1	ef	20	2	1	3	1	0.800109121	0.231920378	0.176024642	NA
LS02	f	LS	08/02/2018	1518083554	testRound	1	ef	21	1	1	2	1	0.783752766	0.223850776	NA	NA
LS02	f	LS	08/02/2018	1518083554	testRound	1	ef	22	x	0	2	0	2.59098686	0.256044182	NA	NA
LS02	f	LS	08/02/2018	1518083554	testRound	1	ef	23	1	0	1	1	1.046843015	NA	NA	NA
LS02	f	LS	08/02/2018	1518083554	testRound	1	ef	24	1	0	1	1	0.822419367	NA	NA	NA
LS02	f	LS	08/02/2018	1518083554	testRound	1	ef	25	2	0	3	0	0.678009165	0.223965286	0.200013408	NA
LS02	f	LS	08/02/2018	1518083554	testRound	1	ef	26	2	0	3	0	0.91753533	0.215943798	0.208028801	NA
LS02	f	LS	08/02/2018	1518083554	testRound	1	ef	27	x	1	0	0	NA	NA	NA	NA
LS02	f	LS	08/02/2018	1518083554	testRound	1	ef	28	1	1	1	0	0.180867108	NA	NA	NA
LS02	f	LS	08/02/2018	1518083554	testRound	1	ef	29	1	1	1	0	0.932251656	NA	NA	NA
LS02	f	LS	08/02/2018	1518083554	testRound	1	ef	30	1	1	1	0	0.796031018	NA	NA	NA
LS02	f	LS	08/02/2018	1518083554	testRound	1	ef	31	x	0	0	0	NA	NA	NA	NA
LS02	f	LS	08/02/2018	1518083554	testRound	1	ef	32	1	0	3	0	0.667081298	0.247921977	0.383996349	NA
LS02	f	LS	08/02/2018	1518083554	testRound	1	ef	33	1	0	1	1	1.042626665	NA	NA	NA
LS02	f	LS	08/02/2018	1518083554	testRound	1	ef	34	1	0	1	1	0.54620535	NA	NA	NA
LS02	f	LS	08/02/2018	1518083554	testRound	1	ef	35	1	0	1	1	0.505793832	NA	NA	NA
LS02	f	LS	08/02/2018	1518083554	testRound	1	ef	36	2	0	2	1	1.129455874	0.231769622	NA	NA
LS02	f	LS	08/02/2018	1518083554	testRound	1	ef	37	2	0	2	1	0.72089436	0.232017888	NA	NA
LS02	f	LS	08/02/2018	1518083554	testRound	1	ef	38	1	0	1	1	0.688469047	NA	NA	NA
LS02	f	LS	08/02/2018	1518083554	testRound	1	ef	39	2	0	2	1	0.416216377	0.223900173	NA	NA
LS02	f	LS	08/02/2018	1518083554	testRound	1	ef	40	x	1	0	0	NA	NA	NA	NA
LS02	f	LS	08/02/2018	1518083554	testRound	1	ef	41	1	1	1	0	0.359296785	NA	NA	NA
LS02	f	LS	08/02/2018	1518083554	testRound	1	ef	42	2	1	2	0	0.734858832	0.223946683	NA	NA
LS02	f	LS	08/02/2018	1518083554	testRound	1	ef	43	1	1	1	0	0.590471724	NA	NA	NA
LS02	f	LS	08/02/2018	1518083554	testRound	1	ef	44	1	1	1	0	0.73407426	NA	NA	NA
LS02	f	LS	08/02/2018	1518083554	testRound	1	ef	45	1	1	1	0	0.621571029	NA	NA	NA
LS02	f	LS	08/02/2018	1518083554	testRound	1	ef	46	2	1	2	0	0.821095603	0.215986459	NA	NA
LS02	f	LS	08/02/2018	1518083554	testRound	1	ef	47	2	1	2	0	1.028692986	0.207889272	NA	NA
LS02	f	LS	08/02/2018	1518083554	testRound	1	ef	48	x	0	0	0	NA	NA	NA	NA
LS02	f	LS	08/02/2018	1518083554	testRound	1	ef	49	1	0	1	1	0.651925215	NA	NA	NA
LS02	f	LS	08/02/2018	1518083554	testRound	1	ef	50	x	1	1	0	0.923397162	NA	NA	NA
LS02	f	LS	08/02/2018	1518083554	testRound	1	ef	51	2	1	2	0	0.499058899	0.239927432	NA	NA
LS02	f	LS	08/02/2018	1518083554	testRound	1	ef	52	2	1	2	0	0.658643789	0.215870986	NA	NA
LS02	f	LS	08/02/2018	1518083554	testRound	1	ef	53	x	0	0	0	NA	NA	NA	NA
LS02	f	LS	08/02/2018	1518083554	testRound	1	ef	54	2	0	2	1	0.673840929	0.231870661	NA	NA
LS02	f	LS	08/02/2018	1518083554	testRound	1	ef	55	2	0	2	1	0.873320918	0.27991491	NA	NA
LS02	f	LS	08/02/2018	1518083554	testRound	1	ef	56	1	0	1	1	0.704919705	NA	NA	NA
LS02	f	LS	08/02/2018	1518083554	testRound	1	ef	57	1	0	1	1	0.608507884	NA	NA	NA
LS02	f	LS	08/02/2018	1518083554	testRound	1	ef	58	1	0	1	1	0.560146727	NA	NA	NA
LS02	f	LS	08/02/2018	1518083554	testRound	1	ef	59	1	0	1	1	0.519622944	NA	NA	NA
LS02	f	LS	08/02/2018	1518083554	testRound	1	ef	60	2	0	2	1	0.703194354	0.20002303	NA	NA
LS02	f	LS	08/02/2018	1518083554	testRound	1	ef	61	x	1	0	0	NA	NA	NA	NA
LS02	f	LS	08/02/2018	1518083554	testRound	1	ef	62	2	1	2	0	0.854346224	0.231967529	NA	NA
LS02	f	LS	08/02/2018	1518083554	testRound	1	ef	63	1	1	1	0	0.949977002	NA	NA	NA
LS02	f	LS	08/02/2018	1518083554	testRound	1	ef	64	2	1	2	0	0.789934713	0.21554189	NA	NA
LS02	f	LS	08/02/2018	1518083554	testRound	1	ef	65	2	1	2	0	0.389095741	0.344064362	NA	NA
LS02	f	LS	08/02/2018	1518083554	testRound	1	ef	66	x	0	0	0	NA	NA	NA	NA
LS02	f	LS	08/02/2018	1518083554	testRound	1	ef	67	1	0	1	1	0.652323595	NA	NA	NA
LS02	f	LS	08/02/2018	1518083554	testRound	1	ef	68	x	1	0	0	NA	NA	NA	NA
LS02	f	LS	08/02/2018	1518083554	testRound	1	ef	69	2	1	2	0	0.723441811	0.231927114	NA	NA
LS02	f	LS	08/02/2018	1518083554	testRound	1	ef	70	1	1	1	0	0.779032187	NA	NA	NA
LS02	f	LS	08/02/2018	1518083554	testRound	1	ef	71	2	1	2	0	0.642636737	0.223849814	NA	NA
LS02	f	LS	08/02/2018	1518083554	testRound	1	ef	72	x	0	0	0	NA	NA	NA	NA
LS02	f	LS	08/02/2018	1518083554	testRound	1	ef	73	2	0	2	1	0.889807822	0.207887989	NA	NA
LS02	f	LS	08/02/2018	1518083554	testRound	1	ef	74	1	0	1	1	0.537451894	NA	NA	NA
LS02	f	LS	08/02/2018	1518083554	testRound	1	ef	75	1	0	1	1	0.360922381	NA	NA	NA
LS02	f	LS	08/02/2018	1518083554	testRound	1	ef	76	x	1	0	0	NA	NA	NA	NA
LS02	f	LS	08/02/2018	1518083554	testRound	1	ef	77	2	1	1	0	2.94381847	NA	NA	NA
LS02	f	LS	08/02/2018	1518083554	testRound	1	ef	78	2	1	3	1	0.16767117	0.815943285	0.440054388	NA
LS02	f	LS	08/02/2018	1518083554	testRound	1	ef	79	1	1	1	0	0.503238682	NA	NA	NA
LS02	f	LS	08/02/2018	1518083554	testRound	1	ef	80	1	1	2	1	0.742796602	2.239663449	NA	NA
LS02	f	LS	08/02/2018	1518083554	testRound	1	ef	81	2	1	2	0	0.534449931	0.255892144	NA	NA
LS02	f	LS	08/02/2018	1518083554	testRound	1	ef	82	1	1	1	0	0.813895573	NA	NA	NA
LS02	f	LS	08/02/2018	1518083554	testRound	1	ef	83	1	1	2	1	0.613504314	0.223996721	NA	NA
LS02	f	LS	08/02/2018	1518083554	testRound	1	ef	84	x	0	0	0	NA	NA	NA	NA
LS02	f	LS	08/02/2018	1518083554	testRound	1	ef	85	2	0	2	1	0.796736042	1.375732368	NA	NA
LS02	f	LS	08/02/2018	1518083554	testRound	1	ef	86	2	0	2	1	0.924230809	0.199898577	NA	NA
LS02	f	LS	08/02/2018	1518083554	testRound	1	ef	87	1	0	1	1	0.643882878	NA	NA	NA
LS02	f	LS	08/02/2018	1518083554	testRound	1	ef	88	2	0	2	1	0.443480713	0.311883786	NA	NA
LS02	f	LS	08/02/2018	1518083554	testRound	1	ef	89	x	1	0	0	NA	NA	NA	NA
LS02	f	LS	08/02/2018	1518083554	testRound	1	ef	90	2	1	2	0	0.450645459	0.215913647	NA	NA
LS02	f	LS	08/02/2018	1518083554	testRound	1	ef	91	2	1	2	0	0.802167739	0.223871305	NA	NA
LS02	f	LS	08/02/2018	1518083554	testRound	1	ef	92	1	1	2	1	0.569779377	0.207822234	NA	NA
LS02	f	LS	08/02/2018	1518083554	testRound	1	ef	93	2	1	2	0	0.745311978	0.207906593	NA	NA
LS02	f	LS	08/02/2018	1518083554	testRound	1	ef	94	x	0	1	0	1.064791928	NA	NA	NA
LS02	f	LS	08/02/2018	1518083554	testRound	1	ef	95	1	0	1	1	0.584503401	NA	NA	NA
LS02	f	LS	08/02/2018	1518083554	testRound	1	ef	96	x	1	1	0	0.824024113	NA	NA	NA
LS02	f	LS	08/02/2018	1518083554	testRound	1	ef	97	2	1	2	0	0.679675497	0.247932882	NA	NA
LS02	f	LS	08/02/2018	1518083554	testRound	1	ef	98	x	0	0	0	NA	NA	NA	NA
LS02	f	LS	08/02/2018	1518083554	testRound	1	ef	99	1	0	1	1	0.75873854	NA	NA	NA
LS02	f	LS	08/02/2018	1518083554	testRound	1	ef	100	1	0	1	1	0.72660287	NA	NA	NA
LS02	f	LS	08/02/2018	1518083554	testRound	1	ef	101	2	0	2	1	0.749915481	0.208000254	NA	NA
LS02	f	LS	08/02/2018	1518083554	testRound	1	ef	102	2	0	2	1	0.741528009	0.199863293	NA	NA
LS02	f	LS	08/02/2018	1518083554	testRound	1	ef	103	2	0	2	1	0.717092429	0.191929693	NA	NA
LS02	f	LS	08/02/2018	1518083554	testRound	1	ef	104	x	1	0	0	NA	NA	NA	NA
LS02	f	LS	08/02/2018	1518083554	testRound	1	ef	105	1	1	2	1	0.612238607	1.615839745	NA	NA
LS02	f	LS	08/02/2018	1518083554	testRound	1	ef	106	x	0	0	0	NA	NA	NA	NA
LS02	f	LS	08/02/2018	1518083554	testRound	1	ef	107	1	0	1	1	0.827345551	NA	NA	NA
LS02	f	LS	08/02/2018	1518083554	testRound	1	ef	108	1	0	1	1	1.0109423	NA	NA	NA
LS02	f	LS	08/02/2018	1518083554	testRound	1	ef	109	x	1	0	0	NA	NA	NA	NA
LS02	f	LS	08/02/2018	1518083554	testRound	1	ef	110	1	1	1	0	0.54618418	NA	NA	NA
LS02	f	LS	08/02/2018	1518083554	testRound	1	ef	111	2	1	2	0	0.921682075	0.199965615	NA	NA
LS02	f	LS	08/02/2018	1518083554	testRound	1	ef	112	1	1	1	0	0.449350243	NA	NA	NA
LS02	f	LS	08/02/2018	1518083554	testRound	1	ef	113	x	0	0	0	NA	NA	NA	NA
LS02	f	LS	08/02/2018	1518083554	testRound	1	ef	114	2	0	2	1	0.712432152	0.199889275	NA	NA
LS02	f	LS	08/02/2018	1518083554	testRound	1	ef	115	1	0	1	1	0.632008137	NA	NA	NA
LS02	f	LS	08/02/2018	1518083554	testRound	1	ef	116	2	0	2	1	0.727612613	0.215990308	NA	NA
LS02	f	LS	08/02/2018	1518083554	testRound	1	ef	117	x	1	1	0	0.623196625	NA	NA	NA
LS02	f	LS	08/02/2018	1518083554	testRound	1	ef	118	1	1	1	0	0.822663142	NA	NA	NA
LS02	f	LS	08/02/2018	1518083554	testRound	1	ef	119	2	1	2	0	0.878317027	0.199918784	NA	NA
LS02	f	LS	08/02/2018	1518083554	testRound	1	ef	120	2	1	2	0	0.749853895	0.223960475	NA	NA
LS02	f	LS	08/02/2018	1518083554	testRound	1	ef	121	1	1	1	0	0.597559489	NA	NA	NA
LS02	f	LS	08/02/2018	1518083554	testRound	1	ef	122	2	1	2	0	0.725085049	0.215977798	NA	NA
LS02	f	LS	08/02/2018	1518083554	testRound	1	ef	123	1	1	1	0	0.580696338	NA	NA	NA
LS02	f	LS	08/02/2018	1518083554	testRound	1	ef	124	x	0	0	0	NA	NA	NA	NA
LS02	f	LS	08/02/2018	1518083554	testRound	1	ef	125	2	0	2	1	0.755874181	0.223836342	NA	NA
LS02	f	LS	08/02/2018	1518083554	testRound	1	ef	126	x	1	0	0	NA	NA	NA	NA
LS02	f	LS	08/02/2018	1518083554	testRound	1	ef	127	1	1	1	0	0.506961707	NA	NA	NA
LS02	f	LS	08/02/2018	1518083554	testRound	1	ef	128	x	0	0	0	NA	NA	NA	NA
LS02	f	LS	08/02/2018	1518083554	testRound	1	ef	129	2	0	2	1	0.810077604	0.199881256	NA	NA
LS02	f	LS	08/02/2018	1518083554	testRound	1	ef	130	x	1	0	0	NA	NA	NA	NA
LS02	f	LS	08/02/2018	1518083554	testRound	1	ef	131	2	1	2	0	1.313218455	0.215897609	NA	NA
LS02	f	LS	08/02/2018	1518083554	testRound	1	ef	132	2	1	2	0	0.936849706	0.191928089	NA	NA
LS02	f	LS	08/02/2018	1518083554	testRound	1	ef	133	2	1	2	0	0.808457461	0.215858156	NA	NA
LS02	f	LS	08/02/2018	1518083554	testRound	1	ef	134	2	1	2	0	0.608035409	0.207886065	NA	NA
LS02	f	LS	08/02/2018	1518083554	testRound	1	ef	135	1	1	1	0	0.807566398	NA	NA	NA
LS02	f	LS	08/02/2018	1518083554	testRound	1	ef	136	1	1	1	0	0.407183222	NA	NA	NA
LS02	f	LS	08/02/2018	1518083554	testRound	1	ef	137	1	1	1	0	0.502797	NA	NA	NA
LS02	f	LS	08/02/2018	1518083554	testRound	1	ef	138	2	1	2	0	0.438304979	0.383988971	NA	NA
LS02	f	LS	08/02/2018	1518083554	testRound	1	ef	139	1	1	1	0	0.557875127	NA	NA	NA
LS02	f	LS	08/02/2018	1518083554	testRound	1	ef	140	x	0	0	0	NA	NA	NA	NA
LS02	f	LS	08/02/2018	1518083554	testRound	1	ef	141	2	0	2	1	0.996995791	0.247929033	NA	NA
LS02	f	LS	08/02/2018	1518083554	testRound	1	ef	142	1	0	1	1	0.70063311	NA	NA	NA
LS02	f	LS	08/02/2018	1518083554	testRound	1	ef	143	1	0	1	1	0.524217465	NA	NA	NA
LS02	f	LS	08/02/2018	1518083554	testRound	1	ef	144	x	1	0	0	NA	NA	NA	NA
LS02	f	LS	08/02/2018	1518083554	testRound	1	ef	145	1	1	1	0	0.547605774	NA	NA	NA
LS02	f	LS	08/02/2018	1518083554	testRound	1	ef	146	1	1	1	0	1.154849235	NA	NA	NA
LS02	f	LS	08/02/2018	1518083554	testRound	1	ef	147	2	1	2	0	0.842465389	0.240027829	NA	NA
LS02	f	LS	08/02/2018	1518083554	testRound	1	ef	148	1	1	1	0	0.626104927	NA	NA	NA
LS02	f	LS	08/02/2018	1518083554	testRound	1	ef	149	2	1	2	0	0.497697286	0.223976513	NA	NA
LS02	f	LS	08/02/2018	1518083554	testRound	1	ef	150	1	1	0	0	NA	NA	NA	NA
LS02	f	LS	08/02/2018	1518083554	testRound	1	ef	151	1	1	1	0	0.624846919	NA	NA	NA
LS02	f	LS	08/02/2018	1518083554	testRound	1	ef	152	2	1	1	0	1.04836244	NA	NA	NA
LS02	f	LS	08/02/2018	1518083554	testRound	1	ef	153	2	1	2	0	0.760021888	0.215930006	NA	NA
LS02	f	LS	08/02/2018	1518083554	testRound	1	ef	154	1	1	1	0	0.655650165	NA	NA	NA
LS02	f	LS	08/02/2018	1518083554	testRound	1	ef	155	1	1	1	0	1.071061763	NA	NA	NA
LS02	f	LS	08/02/2018	1518083554	testRound	1	ef	156	2	1	2	0	0.534745027	0.255877068	NA	NA
LS02	f	LS	08/02/2018	1518083554	testRound	1	ef	157	2	1	2	0	0.814324746	0.231840509	NA	NA
LS02	f	LS	08/02/2018	1518083554	testRound	1	ef	158	1	1	2	1	0.973849654	2.015687257	NA	NA
LS02	f	LS	08/02/2018	1518083554	testRound	1	ef	159	2	1	1	0	0.517512364	NA	NA	NA
LS02	f	LS	08/02/2018	1518083554	testRound	2	c	0	2	0	2	1	0.898869524	0.319925803	NA	NA
LS02	f	LS	08/02/2018	1518083554	testRound	2	c	1	1	0	1	1	0.962465029	NA	NA	NA
LS02	f	LS	08/02/2018	1518083554	testRound	2	c	2	2	0	2	1	0.722117085	0.207898574	NA	NA
LS02	f	LS	08/02/2018	1518083554	testRound	2	c	3	2	0	2	1	0.801652924	0.215883175	NA	NA
LS02	f	LS	08/02/2018	1518083554	testRound	2	c	4	1	0	1	1	0.633236315	NA	NA	NA
LS02	f	LS	08/02/2018	1518083554	testRound	2	c	5	1	0	1	1	0.792787204	NA	NA	NA
LS02	f	LS	08/02/2018	1518083554	testRound	2	c	6	1	0	1	1	0.912401295	NA	NA	NA
LS02	f	LS	08/02/2018	1518083554	testRound	2	c	7	1	0	1	1	0.552020672	NA	NA	NA
LS02	f	LS	08/02/2018	1518083554	testRound	2	c	8	2	0	2	1	0.799542023	0.231940586	NA	NA
LS02	f	LS	08/02/2018	1518083554	testRound	2	c	9	1	0	1	1	0.639104562	NA	NA	NA
LS02	f	LS	08/02/2018	1518083554	testRound	2	c	10	2	0	2	1	0.630671864	0.247965279	NA	NA
LS02	f	LS	08/02/2018	1518083554	testRound	2	c	11	1	0	1	1	0.406337065	NA	NA	NA
LS02	f	LS	08/02/2018	1518083554	testRound	2	c	12	2	0	2	1	0.813837195	0.271948271	NA	NA
LS02	f	LS	08/02/2018	1518083554	testRound	2	c	13	1	0	1	1	0.661428279	NA	NA	NA
LS02	f	LS	08/02/2018	1518083554	testRound	2	c	14	2	0	2	1	0.725011275	0.223942513	NA	NA
LS02	f	LS	08/02/2018	1518083554	testRound	2	c	15	2	0	2	1	0.732598137	0.239891507	NA	NA
LS02	f	LS	08/02/2018	1518083554	testRound	2	c	16	2	0	2	1	0.740217717	0.215892156	NA	NA
LS02	f	LS	08/02/2018	1518083554	testRound	2	c	17	1	0	1	1	0.635780879	NA	NA	NA
LS02	f	LS	08/02/2018	1518083554	testRound	2	c	18	2	0	2	1	0.467367798	0.271907856	NA	NA
LS02	f	LS	08/02/2018	1518083554	testRound	2	c	19	2	0	2	1	0.682996293	0.199780217	NA	NA
LS02	f	LS	08/02/2018	1518083554	testRound	2	c	20	1	0	1	1	0.538536374	NA	NA	NA
LS02	f	LS	08/02/2018	1518083554	testRound	2	c	21	2	0	2	1	0.778033991	0.231935453	NA	NA
LS02	f	LS	08/02/2018	1518083554	testRound	2	c	22	2	0	2	1	0.441659776	0.471886621	NA	NA
LS02	f	LS	08/02/2018	1518083554	testRound	2	c	23	2	0	2	1	0.729184322	0.255926144	NA	NA
LS02	f	LS	08/02/2018	1518083554	testRound	2	c	24	2	0	2	1	0.424781228	0.303940562	NA	NA
LS02	f	LS	08/02/2018	1518083554	testRound	2	c	25	2	0	2	1	0.632403951	0.199898577	NA	NA
LS02	f	LS	08/02/2018	1518083554	testRound	2	c	26	2	0	2	1	0.423983505	0.231944435	NA	NA
LS02	f	LS	08/02/2018	1518083554	testRound	2	c	27	1	0	1	1	0.807553247	NA	NA	NA
LS02	f	LS	08/02/2018	1518083554	testRound	2	c	28	2	0	2	1	0.607091421	0.216009874	NA	NA
LS02	f	LS	08/02/2018	1518083554	testRound	2	c	29	1	0	1	1	0.518789617	NA	NA	NA
LS02	f	LS	08/02/2018	1518083554	testRound	2	c	30	1	0	1	1	0.702218932	NA	NA	NA
LS02	f	LS	08/02/2018	1518083554	testRound	2	c	31	1	0	1	1	0.877814722	NA	NA	NA
LS02	f	LS	08/02/2018	1518083554	testRound	2	c	32	1	0	1	1	0.725401956	NA	NA	NA
LS02	f	LS	08/02/2018	1518083554	testRound	2	c	33	2	0	2	1	0.804990721	0.695843889	NA	NA
LS02	f	LS	08/02/2018	1518083554	testRound	2	c	34	2	0	2	1	0.396610113	0.255972333	NA	NA
LS02	f	LS	08/02/2018	1518083554	testRound	2	c	35	1	0	1	1	0.556155228	NA	NA	NA
LS02	f	LS	08/02/2018	1518083554	testRound	2	c	36	1	0	1	1	0.659709022	NA	NA	NA
LS02	f	LS	08/02/2018	1518083554	testRound	2	c	37	2	0	2	1	0.747341407	0.207986782	NA	NA
LS02	f	LS	08/02/2018	1518083554	testRound	2	c	38	2	0	2	1	0.7069347	0.199846935	NA	NA
LS02	f	LS	08/02/2018	1518083554	testRound	2	c	39	2	0	2	1	0.794475027	0.247864561	NA	NA
LS02	f	LS	08/02/2018	1518083554	testRound	2	c	40	2	0	2	1	0.666137311	0.212145716	NA	NA
LS02	f	LS	08/02/2018	1518083554	testRound	2	c	41	1	0	1	1	0.553654608	NA	NA	NA
LS02	f	LS	08/02/2018	1518083554	testRound	2	c	42	2	0	2	1	0.977170129	0.232034888	NA	NA
LS02	f	LS	08/02/2018	1518083554	testRound	2	c	43	2	0	2	1	0.720807435	0.231964642	NA	NA
LS02	f	LS	08/02/2018	1518083554	testRound	2	c	44	1	0	1	1	0.624322481	NA	NA	NA
LS02	f	LS	08/02/2018	1518083554	testRound	2	c	45	1	0	1	1	0.455978363	NA	NA	NA
LS02	f	LS	08/02/2018	1518083554	testRound	2	c	46	2	0	2	1	0.415574864	0.327949536	NA	NA
LS02	f	LS	08/02/2018	1518083554	testRound	2	c	47	1	0	1	1	0.839066649	NA	NA	NA
LS02	f	LS	08/02/2018	1518083554	testRound	2	c	48	2	0	2	1	0.622744037	0.231847887	NA	NA
LS02	f	LS	08/02/2018	1518083554	testRound	2	c	49	2	0	2	1	0.710229194	0.191939636	NA	NA
LS02	f	LS	08/02/2018	1518083554	testRound	2	c	50	2	0	2	1	0.397827385	0.359978394	NA	NA
LS02	f	LS	08/02/2018	1518083554	testRound	2	c	51	2	0	2	1	0.517458476	0.239980678	NA	NA
LS02	f	LS	08/02/2018	1518083554	testRound	2	c	52	1	0	1	1	0.605004256	NA	NA	NA
LS02	f	LS	08/02/2018	1518083554	testRound	2	c	53	2	0	2	1	0.724572479	0.223917494	NA	NA
LS02	f	LS	08/02/2018	1518083554	testRound	2	c	54	1	0	1	1	0.652313651	NA	NA	NA
LS02	f	LS	08/02/2018	1518083554	testRound	2	c	55	2	0	2	1	1.059676818	0.335924514	NA	NA
LS02	f	LS	08/02/2018	1518083554	testRound	2	c	56	1	0	1	1	0.739255767	NA	NA	NA
LS02	f	LS	08/02/2018	1518083554	testRound	2	c	57	1	0	1	1	0.746917366	NA	NA	NA
LS02	f	LS	08/02/2018	1518083554	testRound	2	c	58	2	0	2	1	0.770463167	0.207926801	NA	NA
LS02	f	LS	08/02/2018	1518083554	testRound	2	c	59	2	0	2	1	0.538046257	0.263932556	NA	NA
LS02	f	LS	08/02/2018	1518083554	testRound	2	c	60	1	0	1	1	0.665622496	NA	NA	NA
LS02	f	LS	08/02/2018	1518083554	testRound	2	c	61	1	0	1	1	0.569210675	NA	NA	NA
LS02	f	LS	08/02/2018	1518083554	testRound	2	c	62	1	0	1	1	0.712845928	NA	NA	NA
LS02	f	LS	08/02/2018	1518083554	testRound	2	c	63	2	0	2	1	0.536391472	0.295937999	NA	NA
LS02	f	LS	08/02/2018	1518083554	testRound	2	c	64	1	0	1	1	0.583952661	NA	NA	NA
LS02	f	LS	08/02/2018	1518083554	testRound	2	c	65	1	0	1	1	0.671509989	NA	NA	NA
LS02	f	LS	08/02/2018	1518083554	testRound	2	c	66	1	0	1	1	1.063080369	NA	NA	NA
LS02	f	LS	08/02/2018	1518083554	testRound	2	c	67	2	0	2	1	0.502618018	0.344016569	NA	NA
LS02	f	LS	08/02/2018	1518083554	testRound	2	c	68	1	0	1	1	0.814270217	NA	NA	NA
LS02	f	LS	08/02/2018	1518083554	testRound	2	c	69	1	0	1	1	0.749937934	NA	NA	NA
LS02	f	LS	08/02/2018	1518083554	testRound	2	c	70	1	0	1	1	0.413414245	NA	NA	NA
LS02	f	LS	08/02/2018	1518083554	testRound	2	c	71	1	0	1	1	0.461011039	NA	NA	NA
LS02	f	LS	08/02/2018	1518083554	testRound	2	c	72	2	0	2	1	0.444607852	0.391885364	NA	NA
LS02	f	LS	08/02/2018	1518083554	testRound	2	c	73	2	0	2	1	0.468163276	0.359912959	NA	NA
LS02	f	LS	08/02/2018	1518083554	testRound	2	c	74	2	0	2	1	0.579643613	0.224013721	NA	NA
LS02	f	LS	08/02/2018	1518083554	testRound	2	c	75	2	0	2	1	0.755248064	0.208025594	NA	NA
LS02	f	LS	08/02/2018	1518083554	testRound	2	c	76	1	0	1	1	1.066885188	NA	NA	NA
LS02	f	LS	08/02/2018	1518083554	testRound	2	c	77	1	0	1	1	0.666360237	NA	NA	NA
LS02	f	LS	08/02/2018	1518083554	testRound	2	c	78	2	0	2	1	0.809977528	0.19200058	NA	NA
LS02	f	LS	08/02/2018	1518083554	testRound	2	c	79	2	0	2	1	0.70557437	0.255937691	NA	NA
LS02	f	LS	08/02/2018	1518083554	testRound	2	c	80	1	0	1	1	0.713182723	NA	NA	NA
LS02	f	LS	08/02/2018	1518083554	testRound	2	c	81	1	0	1	1	0.544792416	NA	NA	NA
LS02	f	LS	08/02/2018	1518083554	testRound	2	c	82	1	0	1	1	0.696307383	NA	NA	NA
LS02	f	LS	08/02/2018	1518083554	testRound	2	c	83	2	0	2	1	0.71187179	0.191968504	NA	NA
LS02	f	LS	08/02/2018	1518083554	testRound	2	c	84	2	0	2	1	0.711450636	0.191983901	NA	NA
LS02	f	LS	08/02/2018	1518083554	testRound	2	c	85	1	0	1	1	0.766944784	NA	NA	NA
LS02	f	LS	08/02/2018	1518083554	testRound	2	c	86	2	0	2	1	0.726749777	0.199828652	NA	NA
LS02	f	LS	08/02/2018	1518083554	testRound	2	c	87	2	0	2	1	0.734193582	0.248004732	NA	NA
LS02	f	LS	08/02/2018	1518083554	testRound	2	c	88	2	0	2	1	0.229907628	0.46381702	NA	NA
LS02	f	LS	08/02/2018	1518083554	testRound	2	c	89	1	0	1	1	0.781383655	NA	NA	NA
LS02	f	LS	08/02/2018	1518083554	testRound	2	c	90	2	0	2	1	0.77291856	0.208063122	NA	NA
LS02	f	LS	08/02/2018	1518083554	testRound	2	c	91	2	0	2	1	0.668585648	0.327927404	NA	NA
LS02	f	LS	08/02/2018	1518083554	testRound	2	c	92	2	0	2	1	0.412141161	0.343949531	NA	NA
LS02	f	LS	08/02/2018	1518083554	testRound	2	c	93	2	0	2	1	0.867631653	0.223932248	NA	NA
LS02	f	LS	08/02/2018	1518083554	testRound	2	c	94	1	0	1	1	0.667282413	NA	NA	NA
LS02	f	LS	08/02/2018	1518083554	testRound	2	c	95	2	0	2	1	0.738832368	0.199907879	NA	NA
LS02	f	LS	08/02/2018	1518083554	testRound	2	c	96	1	0	2	0	0.546447201	2.27171476	NA	NA
LS02	f	LS	08/02/2018	1518083554	testRound	2	c	97	1	0	1	1	0.04205219	NA	NA	NA
LS02	f	LS	08/02/2018	1518083554	testRound	2	c	98	1	0	1	1	0.545575063	NA	NA	NA
LS02	f	LS	08/02/2018	1518083554	testRound	2	c	99	1	0	1	1	0.76918495	NA	NA	NA
LS02	f	LS	08/02/2018	1518083554	testRound	2	c	100	1	0	1	1	0.728703828	NA	NA	NA
LS02	f	LS	08/02/2018	1518083554	testRound	2	c	101	2	0	2	1	0.648313172	0.223940588	NA	NA
LS02	f	LS	08/02/2018	1518083554	testRound	2	c	102	2	0	2	1	0.775837448	0.247979071	NA	NA
LS02	f	LS	08/02/2018	1518083554	testRound	2	c	103	1	0	1	1	0.703478865	NA	NA	NA
LS02	f	LS	08/02/2018	1518083554	testRound	2	c	104	1	0	1	1	0.654984915	NA	NA	NA
LS02	f	LS	08/02/2018	1518083554	testRound	2	c	105	2	0	2	1	0.734637509	0.226790513	NA	NA
LS02	f	LS	08/02/2018	1518083554	testRound	2	c	106	1	0	1	1	0.782222114	NA	NA	NA
LS02	f	LS	08/02/2018	1518083554	testRound	2	c	107	1	0	1	1	0.709739077	NA	NA	NA
LS02	f	LS	08/02/2018	1518083554	testRound	2	c	108	1	0	1	1	0.853378179	NA	NA	NA
LS02	f	LS	08/02/2018	1518083554	testRound	2	c	109	2	0	2	1	0.604962237	0.25591203	NA	NA
LS02	f	LS	08/02/2018	1518083554	testRound	2	c	110	1	0	1	1	0.812518243	NA	NA	NA
LS02	f	LS	08/02/2018	1518083554	testRound	2	c	111	1	0	1	1	0.788047059	NA	NA	NA
LS02	f	LS	08/02/2018	1518083554	testRound	2	c	112	2	0	2	1	0.96379585	0.207757441	NA	NA
LS02	f	LS	08/02/2018	1518083554	testRound	2	c	113	1	0	1	1	0.771209568	NA	NA	NA
LS02	f	LS	08/02/2018	1518083554	testRound	2	c	114	1	0	1	1	0.538867715	NA	NA	NA
LS02	f	LS	08/02/2018	1518083554	testRound	2	c	115	1	0	1	1	0.618430177	NA	NA	NA
LS02	f	LS	08/02/2018	1518083554	testRound	2	c	116	1	0	1	1	0.545955159	NA	NA	NA
LS02	f	LS	08/02/2018	1518083554	testRound	2	c	117	2	0	2	1	0.433530834	0.224138495	NA	NA
LS02	f	LS	08/02/2018	1518083554	testRound	2	c	118	1	0	1	1	0.737208376	NA	NA	NA
LS02	f	LS	08/02/2018	1518083554	testRound	2	c	119	2	0	2	1	0.672733676	0.215890873	NA	NA
LS02	f	LS	08/02/2018	1518083554	testRound	2	c	120	2	0	2	1	0.78429709	0.199949256	NA	NA
LS02	f	LS	08/02/2018	1518083554	testRound	2	c	121	1	0	1	1	1.007767769	NA	NA	NA
LS02	f	LS	08/02/2018	1518083554	testRound	2	c	122	1	0	1	1	0.647520581	NA	NA	NA
LS02	f	LS	08/02/2018	1518083554	testRound	2	c	123	2	0	2	1	0.768434058	0.214509373	NA	NA
LS02	f	LS	08/02/2018	1518083554	testRound	2	c	124	2	0	2	1	0.814590333	0.191930976	NA	NA
LS02	f	LS	08/02/2018	1518083554	testRound	2	c	125	1	0	1	1	0.502172486	NA	NA	NA
LS02	f	LS	08/02/2018	1518083554	testRound	2	c	126	2	0	2	1	0.421843415	0.231869698	NA	NA
LS02	f	LS	08/02/2018	1518083554	testRound	2	c	127	1	0	1	1	0.581319247	NA	NA	NA
LS02	f	LS	08/02/2018	1518083554	testRound	2	c	128	1	0	2	0	0.412926053	0.246064794	NA	NA
LS02	f	LS	08/02/2018	1518083554	testRound	2	c	129	2	0	2	1	0.764506711	0.231926472	NA	NA
LS02	f	LS	08/02/2018	1518083554	testRound	2	c	130	2	0	2	1	0.812033579	0.223955343	NA	NA
LS02	f	LS	08/02/2018	1518083554	testRound	2	c	131	1	0	1	1	0.891655381	NA	NA	NA
LS02	f	LS	08/02/2018	1518083554	testRound	2	c	132	2	0	2	1	0.403397008	0.33578723	NA	NA
LS02	f	LS	08/02/2018	1518083554	testRound	2	c	133	2	0	2	1	0.70674834	0.200077559	NA	NA
LS02	f	LS	08/02/2018	1518083554	testRound	2	c	134	1	0	1	1	0.762300545	NA	NA	NA
LS02	f	LS	08/02/2018	1518083554	testRound	2	c	135	2	0	2	1	0.519970324	0.231913963	NA	NA
LS02	f	LS	08/02/2018	1518083554	testRound	2	c	136	2	0	2	1	0.673510549	0.223937381	NA	NA
LS02	f	LS	08/02/2018	1518083554	testRound	2	c	137	1	0	1	1	0.505133072	NA	NA	NA
LS02	f	LS	08/02/2018	1518083554	testRound	2	c	138	1	0	1	1	0.664627829	NA	NA	NA
LS02	f	LS	08/02/2018	1518083554	testRound	2	c	139	1	0	1	1	0.496283069	NA	NA	NA
LS02	f	LS	08/02/2018	1518083554	testRound	2	c	140	1	0	3	0	0.679876932	0.583919623	1.399793946	NA
LS02	f	LS	08/02/2018	1518083554	testRound	2	c	141	2	0	2	1	0.959366518	0.216068893	NA	NA
LS02	f	LS	08/02/2018	1518083554	testRound	2	c	142	2	0	2	1	0.870954694	0.223955022	NA	NA
LS02	f	LS	08/02/2018	1518083554	testRound	2	c	143	1	0	3	0	0.342773957	0.215894722	0.479818298	NA
LS02	f	LS	08/02/2018	1518083554	testRound	2	c	144	2	0	2	1	0.822134855	0.183902752	NA	NA
LS02	f	LS	08/02/2018	1518083554	testRound	2	c	145	1	0	1	1	0.613862599	NA	NA	NA
LS02	f	LS	08/02/2018	1518083554	testRound	2	c	146	2	0	2	1	0.701342303	0.399919682	NA	NA
LS02	f	LS	08/02/2018	1518083554	testRound	2	c	147	1	0	1	1	0.6289834	NA	NA	NA
LS02	f	LS	08/02/2018	1518083554	testRound	2	c	148	1	0	1	1	0.540457066	NA	NA	NA
LS02	f	LS	08/02/2018	1518083554	testRound	2	c	149	2	0	2	1	0.811966541	0.207923272	NA	NA
LS02	f	LS	08/02/2018	1518083554	testRound	2	c	150	2	0	2	1	0.675598997	0.207959197	NA	NA
LS02	f	LS	08/02/2018	1518083554	testRound	2	c	151	2	0	2	1	0.819164646	0.207998329	NA	NA
LS02	f	LS	08/02/2018	1518083554	testRound	2	c	152	2	0	2	1	0.786796428	0.207897933	NA	NA
LS02	f	LS	08/02/2018	1518083554	testRound	2	c	153	2	0	2	1	0.586406772	0.199911086	NA	NA
LS02	f	LS	08/02/2018	1518083554	testRound	2	c	154	2	0	2	1	0.665930102	0.199998332	NA	NA
LS02	f	LS	08/02/2018	1518083554	testRound	2	c	155	2	0	2	1	0.657592027	0.223919739	NA	NA
LS02	f	LS	08/02/2018	1518083554	testRound	2	c	156	2	0	2	1	0.91110672	0.199750066	NA	NA
LS02	f	LS	08/02/2018	1518083554	testRound	2	c	157	1	0	1	1	0.77669868	NA	NA	NA
LS13	f	LS	13/03/2018	1520956872	trainingRound	1	ef	0	1	0	0	0	NA	NA	NA	NA
LS13	f	LS	13/03/2018	1520956872	trainingRound	1	ef	1	x	1	1	0	0.767171173	NA	NA	NA
LS13	f	LS	13/03/2018	1520956872	trainingRound	1	ef	2	2	1	2	0	0.998370698	0.551931428	NA	NA
LS13	f	LS	13/03/2018	1520956872	trainingRound	1	ef	3	1	1	1	0	1.253691587	NA	NA	NA
LS13	f	LS	13/03/2018	1520956872	trainingRound	1	ef	4	x	0	2	0	1.06909779	0.223920267	NA	NA
LS13	f	LS	13/03/2018	1520956872	trainingRound	1	ef	5	1	0	0	0	NA	NA	NA	NA
LS13	f	LS	13/03/2018	1520956872	trainingRound	1	ef	6	2	0	0	0	NA	NA	NA	NA
LS13	f	LS	13/03/2018	1520956872	trainingRound	1	ef	7	x	1	0	0	NA	NA	NA	NA
LS13	f	LS	13/03/2018	1520956872	trainingRound	1	ef	8	1	1	1	0	1.154202508	NA	NA	NA
LS13	f	LS	13/03/2018	1520956872	trainingRound	1	ef	9	1	1	1	0	0.921679015	NA	NA	NA
LS13	f	LS	13/03/2018	1520956872	trainingRound	1	ef	10	2	1	2	0	0.609047436	0.239919176	NA	NA
LS13	f	LS	13/03/2018	1520956872	trainingRound	1	ef	11	x	0	3	0	1.904029315	0.247845345	0.27197633	NA
LS13	f	LS	13/03/2018	1520956872	trainingRound	1	ef	12	1	0	2	0	1.023732961	0.263680041	NA	NA
LS13	f	LS	13/03/2018	1520956872	trainingRound	1	ef	13	1	0	2	0	0.982868597	0.263916418	NA	NA
LS13	f	LS	13/03/2018	1520956872	trainingRound	1	ef	14	2	0	4	0	0.910195003	0.240033035	0.199839956	0.23195869
LS13	f	LS	13/03/2018	1520956872	trainingRound	1	ef	15	2	0	3	0	0.965461047	0.424072934	0.223868309	NA
LS13	f	LS	13/03/2018	1520956872	trainingRound	1	ef	16	x	1	0	0	NA	NA	NA	NA
LS13	f	LS	13/03/2018	1520956872	trainingRound	1	ef	17	2	1	2	0	0.924140607	0.247929696	NA	NA
LS13	f	LS	13/03/2018	1520956872	trainingRound	1	ef	18	1	1	1	0	0.683586068	NA	NA	NA
LS13	f	LS	13/03/2018	1520956872	trainingRound	1	ef	19	1	1	1	0	0.666896308	NA	NA	NA
LS13	f	LS	13/03/2018	1520956872	trainingRound	1	ef	20	2	1	2	0	0.738162225	0.207809423	NA	NA
LS13	f	LS	13/03/2018	1520956872	trainingRound	1	ef	21	1	1	1	0	0.665497611	NA	NA	NA
LS13	f	LS	13/03/2018	1520956872	trainingRound	1	ef	22	2	1	2	0	0.416904327	0.319783508	NA	NA
LS13	f	LS	13/03/2018	1520956872	trainingRound	1	ef	23	x	0	0	0	NA	NA	NA	NA
LS13	f	LS	13/03/2018	1520956872	trainingRound	1	ef	24	1	0	2	0	0.66345489	0.239967927	NA	NA
LS13	f	LS	13/03/2018	1520956872	trainingRound	1	ef	25	1	0	2	0	0.598857885	0.24785208	NA	NA
LS13	f	LS	13/03/2018	1520956872	trainingRound	1	ef	26	x	1	0	0	NA	NA	NA	NA
LS13	f	LS	13/03/2018	1520956872	trainingRound	1	ef	27	1	1	1	0	0.55738125	NA	NA	NA
LS13	f	LS	13/03/2018	1520956872	trainingRound	1	ef	28	x	0	0	0	NA	NA	NA	NA
LS13	f	LS	13/03/2018	1520956872	trainingRound	1	ef	29	2	0	3	0	0.683985696	0.303904872	0.43194105	NA
LS13	f	LS	13/03/2018	1520956872	trainingRound	1	ef	30	x	1	1	0	1.299122166	NA	NA	NA
LS13	f	LS	13/03/2018	1520956872	trainingRound	1	ef	31	1	1	1	0	0.834626191	NA	NA	NA
LS13	f	LS	13/03/2018	1520956872	trainingRound	1	ef	32	2	1	2	0	0.761853491	0.224006543	NA	NA
LS13	f	LS	13/03/2018	1520956872	trainingRound	1	ef	33	2	1	2	0	0.977194586	0.255935405	NA	NA
LS13	f	LS	13/03/2018	1520956872	trainingRound	1	ef	34	1	1	1	0	0.752486289	NA	NA	NA
LS13	f	LS	13/03/2018	1520956872	trainingRound	1	ef	35	2	1	2	0	0.584135797	0.215716989	NA	NA
LS13	f	LS	13/03/2018	1520956872	trainingRound	1	ef	36	2	1	2	0	0.655173033	0.255925142	NA	NA
LS13	f	LS	13/03/2018	1520956872	trainingRound	1	ef	37	2	1	2	0	0.414548895	0.199952853	NA	NA
LS13	f	LS	13/03/2018	1520956872	trainingRound	1	ef	38	1	1	1	0	0.525911351	NA	NA	NA
LS13	f	LS	13/03/2018	1520956872	trainingRound	1	ef	39	1	1	1	0	0.661129286	NA	NA	NA
LS13	f	LS	13/03/2018	1520956872	trainingRound	1	ef	40	2	1	2	0	0.604469996	0.231954841	NA	NA
LS13	f	LS	13/03/2018	1520956872	trainingRound	1	ef	41	2	1	2	0	0.451906732	0.271886526	NA	NA
LS13	f	LS	13/03/2018	1520956872	trainingRound	1	ef	42	2	1	2	0	0.459126335	0.207938356	NA	NA
LS13	f	LS	13/03/2018	1520956872	trainingRound	1	ef	43	x	0	0	0	NA	NA	NA	NA
LS13	f	LS	13/03/2018	1520956872	trainingRound	1	ef	44	2	0	3	0	0.721750216	0.21582764	0.175958818	NA
LS13	f	LS	13/03/2018	1520956872	trainingRound	1	ef	45	2	0	3	0	0.697018827	0.231965746	0.207922961	NA
LS13	f	LS	13/03/2018	1520956872	trainingRound	1	ef	46	1	0	2	0	0.768452484	0.279819109	NA	NA
LS13	f	LS	13/03/2018	1520956872	trainingRound	1	ef	47	2	0	4	0	1.103561692	0.319959909	0.303877931	0.26393502
LS13	f	LS	13/03/2018	1520956872	trainingRound	1	ef	48	1	0	2	0	0.655001443	0.327895378	NA	NA
LS13	f	LS	13/03/2018	1520956872	trainingRound	1	ef	49	1	0	2	0	0.926224061	0.28792713	NA	NA
LS13	f	LS	13/03/2018	1520956872	trainingRound	1	ef	50	1	0	2	0	0.693624234	0.231810513	NA	NA
LS13	f	LS	13/03/2018	1520956872	trainingRound	1	ef	51	2	0	4	0	0.708854999	0.279892556	0.216011097	0.303828859
LS13	f	LS	13/03/2018	1520956872	trainingRound	1	ef	52	2	0	4	0	0.916180121	0.23188364	0.224068123	0.279908592
LS13	f	LS	13/03/2018	1520956872	trainingRound	1	ef	53	1	0	2	0	0.979469835	0.239941307	NA	NA
LS13	f	LS	13/03/2018	1520956872	trainingRound	1	ef	54	2	0	4	0	0.706840502	0.239997434	0.191890696	0.207998974
LS13	f	LS	13/03/2018	1520956872	trainingRound	1	ef	55	2	0	4	0	0.762163636	0.23998236	0.207859457	0.23996921
LS13	f	LS	13/03/2018	1520956872	trainingRound	1	ef	56	1	0	4	0	0.753512621	0.247805574	0.463958754	0.335842715
LS13	f	LS	13/03/2018	1520956872	trainingRound	1	ef	57	2	0	4	0	1.424622342	0.328007954	0.295776324	0.328017576
LS13	f	LS	13/03/2018	1520956872	trainingRound	1	ef	58	1	0	2	0	0.89602553	0.231896469	NA	NA
LS13	f	LS	13/03/2018	1520956872	trainingRound	1	ef	59	2	0	2	1	0.927412361	0.431784855	NA	NA
LS13	f	LS	13/03/2018	1520956872	trainingRound	1	ef	60	2	0	2	1	0.71868405	0.240047789	NA	NA
LS13	f	LS	13/03/2018	1520956872	trainingRound	1	ef	61	x	1	0	0	NA	NA	NA	NA
LS13	f	LS	13/03/2018	1520956872	trainingRound	1	ef	62	1	1	1	0	0.67739889	NA	NA	NA
LS13	f	LS	13/03/2018	1520956872	trainingRound	1	ef	63	1	1	1	0	0.716758074	NA	NA	NA
LS13	f	LS	13/03/2018	1520956872	trainingRound	1	ef	64	x	0	1	0	0.428096154	NA	NA	NA
LS13	f	LS	13/03/2018	1520956872	trainingRound	1	ef	65	1	0	2	0	0.707461112	0.215769909	NA	NA
LS13	f	LS	13/03/2018	1520956872	trainingRound	1	ef	66	2	0	2	1	0.842642484	0.23186632	NA	NA
LS13	f	LS	13/03/2018	1520956872	trainingRound	1	ef	67	2	0	4	0	0.553948812	0.239829372	0.399996151	0.215914237
LS13	f	LS	13/03/2018	1520956872	trainingRound	1	ef	68	2	0	2	1	0.825285609	0.231910902	NA	NA
LS13	f	LS	13/03/2018	1520956872	trainingRound	1	ef	69	2	0	4	0	0.768472048	0.223998845	0.248019821	0.239834504
LS13	f	LS	13/03/2018	1520956872	trainingRound	1	ef	70	x	1	0	0	NA	NA	NA	NA
LS13	f	LS	13/03/2018	1520956872	trainingRound	1	ef	71	1	1	1	0	0.535242311	NA	NA	NA
LS13	f	LS	13/03/2018	1520956872	trainingRound	1	ef	72	x	0	0	0	NA	NA	NA	NA
LS13	f	LS	13/03/2018	1520956872	trainingRound	1	ef	73	1	0	2	0	0.997743674	0.687937394	NA	NA
LS13	f	LS	13/03/2018	1520956872	trainingRound	1	ef	74	2	0	4	0	0.893097598	0.263856121	0.191943937	0.223982488
LS13	f	LS	13/03/2018	1520956872	trainingRound	1	ef	75	2	0	4	0	1.17235479	0.295898521	0.815784983	0.239885821
LS13	f	LS	13/03/2018	1520956872	trainingRound	1	ef	76	2	0	4	0	0.859689535	0.255990571	0.223864781	0.22393919
LS13	f	LS	13/03/2018	1520956872	trainingRound	1	ef	77	x	1	0	0	NA	NA	NA	NA
LS13	f	LS	13/03/2018	1520956872	trainingRound	1	ef	78	2	1	2	0	0.786263831	0.519960871	NA	NA
LS13	f	LS	13/03/2018	1520956872	trainingRound	1	ef	79	1	1	1	0	1.017765804	NA	NA	NA
LS13	f	LS	13/03/2018	1520956872	trainingRound	1	ef	80	x	0	0	0	NA	NA	NA	NA
LS13	f	LS	13/03/2018	1520956872	trainingRound	1	ef	81	1	0	2	0	0.664488919	0.223854197	NA	NA
LS13	f	LS	13/03/2018	1520956872	trainingRound	1	ef	82	1	0	2	0	1.175576831	0.335997947	NA	NA
LS13	f	LS	13/03/2018	1520956872	trainingRound	1	ef	83	x	1	0	0	NA	NA	NA	NA
LS13	f	LS	13/03/2018	1520956872	trainingRound	1	ef	84	2	1	2	0	1.086272812	0.239861445	NA	NA
LS13	f	LS	13/03/2018	1520956872	trainingRound	1	ef	85	1	1	1	0	0.853507489	NA	NA	NA
LS13	f	LS	13/03/2018	1520956872	trainingRound	1	ef	86	2	1	2	0	0.644958466	0.223821482	NA	NA
LS13	f	LS	13/03/2018	1520956872	trainingRound	1	ef	87	1	1	1	0	0.660362744	NA	NA	NA
LS13	f	LS	13/03/2018	1520956872	trainingRound	1	ef	88	2	1	2	0	0.835582924	0.231744764	NA	NA
LS13	f	LS	13/03/2018	1520956872	trainingRound	1	ef	89	1	1	1	0	0.626904647	NA	NA	NA
LS13	f	LS	13/03/2018	1520956872	trainingRound	1	ef	90	1	1	2	1	0.4981866	0.263918984	NA	NA
LS13	f	LS	13/03/2018	1520956872	trainingRound	1	ef	91	x	0	0	0	NA	NA	NA	NA
LS13	f	LS	13/03/2018	1520956872	trainingRound	1	ef	92	1	0	2	0	0.712757305	0.383868309	NA	NA
LS13	f	LS	13/03/2018	1520956872	trainingRound	1	ef	93	2	0	3	0	0.800023413	0.367921678	0.287935469	NA
LS13	f	LS	13/03/2018	1520956872	trainingRound	1	ef	94	1	0	2	0	0.911523141	0.2159245	NA	NA
LS13	f	LS	13/03/2018	1520956872	trainingRound	1	ef	95	2	0	4	0	0.990736393	0.247884474	0.183955868	0.351846435
LS13	f	LS	13/03/2018	1520956872	trainingRound	1	ef	96	1	0	2	0	0.782356394	0.247575291	NA	NA
LS13	f	LS	13/03/2018	1520956872	trainingRound	1	ef	97	2	0	3	0	0.709447705	0.247855929	0.295959781	NA
LS13	f	LS	13/03/2018	1520956872	trainingRound	1	ef	98	1	0	2	0	0.708696238	0.22402707	NA	NA
LS13	f	LS	13/03/2018	1520956872	trainingRound	1	ef	99	x	1	0	0	NA	NA	NA	NA
LS13	f	LS	13/03/2018	1520956872	trainingRound	1	ef	100	1	1	1	0	0.531353154	NA	NA	NA
LS13	f	LS	13/03/2018	1520956872	trainingRound	1	ef	101	x	0	1	0	0.674647359	NA	NA	NA
LS13	f	LS	13/03/2018	1520956872	trainingRound	1	ef	102	1	0	2	0	0.825899484	0.479768113	NA	NA
LS13	f	LS	13/03/2018	1520956872	trainingRound	1	ef	103	x	1	0	0	NA	NA	NA	NA
LS13	f	LS	13/03/2018	1520956872	trainingRound	1	ef	104	1	1	1	0	0.600586934	NA	NA	NA
LS13	f	LS	13/03/2018	1520956872	trainingRound	1	ef	105	x	0	0	0	NA	NA	NA	NA
LS13	f	LS	13/03/2018	1520956872	trainingRound	1	ef	106	2	0	3	0	0.551202412	0.247950223	0.223934379	NA
LS13	f	LS	13/03/2018	1520956872	trainingRound	1	ef	107	2	0	3	0	1.694210206	0.35986786	0.83986786	NA
LS13	f	LS	13/03/2018	1520956872	trainingRound	1	ef	108	2	0	3	0	1.045864845	0.247756824	0.215965554	NA
LS13	f	LS	13/03/2018	1520956872	trainingRound	1	ef	109	1	0	2	0	0.765134866	0.335840149	NA	NA
LS13	f	LS	13/03/2018	1520956872	trainingRound	1	ef	110	1	0	2	0	0.908369415	0.287898586	NA	NA
LS13	f	LS	13/03/2018	1520956872	trainingRound	1	ef	111	x	1	1	0	0.331834247	NA	NA	NA
LS13	f	LS	13/03/2018	1520956872	trainingRound	1	ef	112	2	1	2	0	0.427094519	0.495948876	NA	NA
LS13	f	LS	13/03/2018	1520956872	trainingRound	1	ef	113	1	1	1	0	0.658354341	NA	NA	NA
LS13	f	LS	13/03/2018	1520956872	trainingRound	1	ef	114	1	1	1	0	0.497710639	NA	NA	NA
LS13	f	LS	13/03/2018	1520956872	trainingRound	1	ef	115	2	1	2	0	0.40906251	0.255935405	NA	NA
LS13	f	LS	13/03/2018	1520956872	trainingRound	1	ef	116	1	1	1	0	0.704267937	NA	NA	NA
LS13	f	LS	13/03/2018	1520956872	trainingRound	1	ef	117	1	1	1	0	0.543619423	NA	NA	NA
LS13	f	LS	13/03/2018	1520956872	trainingRound	1	ef	118	1	1	1	0	0.455010744	NA	NA	NA
LS13	f	LS	13/03/2018	1520956872	trainingRound	1	ef	119	1	1	1	0	0.718328362	NA	NA	NA
LS13	f	LS	13/03/2018	1520956872	trainingRound	1	ef	120	1	1	1	0	0.477590686	NA	NA	NA
LS13	f	LS	13/03/2018	1520956872	trainingRound	1	ef	121	x	0	0	0	NA	NA	NA	NA
LS13	f	LS	13/03/2018	1520956872	trainingRound	1	ef	122	1	0	2	0	0.62834087	0.247756503	NA	NA
LS13	f	LS	13/03/2018	1520956872	trainingRound	1	ef	123	2	0	4	0	0.787523333	0.231916995	0.207975881	0.375852657
LS13	f	LS	13/03/2018	1520956872	trainingRound	1	ef	124	1	0	2	0	0.986871292	0.271792553	NA	NA
LS13	f	LS	13/03/2018	1520956872	trainingRound	1	ef	125	1	0	1	1	0.682162032	NA	NA	NA
LS13	f	LS	13/03/2018	1520956872	trainingRound	1	ef	126	1	0	1	1	0.625576189	NA	NA	NA
LS13	f	LS	13/03/2018	1520956872	trainingRound	1	ef	127	2	0	3	0	0.712820809	0.247902434	0.199961513	NA
LS13	f	LS	13/03/2018	1520956872	trainingRound	1	ef	128	2	0	3	0	0.768343757	0.23966997	0.239975304	NA
LS13	f	LS	13/03/2018	1520956872	trainingRound	1	ef	129	2	0	3	0	0.743427948	0.263981205	0.215852016	NA
LS13	f	LS	13/03/2018	1520956872	trainingRound	1	ef	130	1	0	2	0	0.782726515	0.303995317	NA	NA
LS13	f	LS	13/03/2018	1520956872	trainingRound	1	ef	131	x	1	0	0	NA	NA	NA	NA
LS13	f	LS	13/03/2018	1520956872	trainingRound	1	ef	132	1	1	1	0	0.67739857	NA	NA	NA
LS13	f	LS	13/03/2018	1520956872	trainingRound	1	ef	133	2	1	2	0	0.740761089	0.263899419	NA	NA
LS13	f	LS	13/03/2018	1520956872	trainingRound	1	ef	134	x	0	0	0	NA	NA	NA	NA
LS13	f	LS	13/03/2018	1520956872	trainingRound	1	ef	135	2	0	3	0	0.99521569	0.215903332	0.184036371	NA
LS13	f	LS	13/03/2018	1520956872	trainingRound	1	ef	136	2	0	3	0	0.690667436	0.223938548	0.223893326	NA
LS13	f	LS	13/03/2018	1520956872	trainingRound	1	ef	137	2	0	4	0	1.633676192	0.215962346	0.199916611	0.119993265
LS13	f	LS	13/03/2018	1520956872	trainingRound	1	ef	138	1	0	2	0	0.745203823	0.215905577	NA	NA
LS13	f	LS	13/03/2018	1520956872	trainingRound	1	ef	139	1	0	2	0	0.648518233	0.191953558	NA	NA
LS13	f	LS	13/03/2018	1520956872	trainingRound	1	ef	140	1	0	2	0	0.687942525	0.239861766	NA	NA
LS13	f	LS	13/03/2018	1520956872	trainingRound	1	ef	141	2	0	2	1	0.879135315	0.223834312	NA	NA
LS13	f	LS	13/03/2018	1520956872	trainingRound	1	ef	142	1	0	2	0	0.430564162	0.399932326	NA	NA
LS13	f	LS	13/03/2018	1520956872	trainingRound	1	ef	143	2	0	2	1	0.837830912	0.37589339	NA	NA
LS13	f	LS	13/03/2018	1520956872	trainingRound	1	ef	144	2	0	3	0	0.653269188	0.359888066	1.519629238	NA
LS13	f	LS	13/03/2018	1520956872	trainingRound	1	ef	145	x	1	0	0	NA	NA	NA	NA
LS13	f	LS	13/03/2018	1520956872	trainingRound	1	ef	146	1	1	1	0	0.571775875	NA	NA	NA
LS13	f	LS	13/03/2018	1520956872	trainingRound	1	ef	147	1	1	1	0	0.54713044	NA	NA	NA
LS13	f	LS	13/03/2018	1520956872	trainingRound	1	ef	148	2	1	2	0	0.810391289	0.887775426	NA	NA
LS13	f	LS	13/03/2018	1520956872	trainingRound	1	ef	149	1	1	1	0	0.521839379	NA	NA	NA
LS13	f	LS	13/03/2018	1520956872	trainingRound	1	ef	150	1	1	0	0	NA	NA	NA	NA
LS13	f	LS	13/03/2018	1520956872	trainingRound	1	ef	151	1	1	0	0	NA	NA	NA	NA
LS13	f	LS	13/03/2018	1520956872	trainingRound	1	ef	152	1	1	1	0	1.375492158	NA	NA	NA
LS13	f	LS	13/03/2018	1520956872	trainingRound	1	ef	153	2	1	0	0	NA	NA	NA	NA
LS13	f	LS	13/03/2018	1520956872	trainingRound	1	ef	154	1	1	0	0	NA	NA	NA	NA
LS13	f	LS	13/03/2018	1520956872	trainingRound	1	ef	155	2	1	2	0	0.477686584	0.231876263	NA	NA
LS13	f	LS	13/03/2018	1520956872	trainingRound	1	ef	156	2	1	3	1	0.325010103	0.20791366	1.903603066	NA
LS13	f	LS	13/03/2018	1520956872	trainingRound	1	ef	157	1	1	1	0	0.444306424	NA	NA	NA
LS13	f	LS	13/03/2018	1520956872	trainingRound	1	ef	158	1	1	1	0	0.419635011	NA	NA	NA
LS13	f	LS	13/03/2018	1520956872	trainingRound	1	ef	159	2	1	2	0	2.178544854	0.239984605	NA	NA
LS13	f	LS	13/03/2018	1520956872	trainingRound	1	ef	160	x	0	0	0	NA	NA	NA	NA
LS13	f	LS	13/03/2018	1520956872	trainingRound	1	ef	161	2	0	3	0	2.249135315	0.223975432	0.207901151	NA
LS13	f	LS	13/03/2018	1520956872	trainingRound	1	ef	162	1	0	1	1	0.65678245	NA	NA	NA
LS13	f	LS	13/03/2018	1520956872	trainingRound	1	ef	163	1	0	0	0	NA	NA	NA	NA
LS13	f	LS	13/03/2018	1520956872	trainingRound	1	ef	164	2	0	2	1	0.399590429	0.247834761	NA	NA
LS13	f	LS	13/03/2018	1520956872	trainingRound	1	ef	165	1	0	1	1	0.526797845	NA	NA	NA
LS13	f	LS	13/03/2018	1520956872	trainingRound	1	ef	166	x	1	1	0	0.398089419	NA	NA	NA
LS13	f	LS	13/03/2018	1520956872	trainingRound	1	ef	167	1	1	1	0	0.709412104	NA	NA	NA
LS13	f	LS	13/03/2018	1520956872	trainingRound	1	ef	168	x	0	1	0	0.404724654	NA	NA	NA
LS13	f	LS	13/03/2018	1520956872	trainingRound	1	ef	169	1	0	2	0	1.043887553	0.583816992	NA	NA
LS13	f	LS	13/03/2018	1520956872	trainingRound	1	ef	170	1	0	2	0	0.603295808	0.199876199	NA	NA
LS13	f	LS	13/03/2018	1520956872	trainingRound	1	ef	171	1	0	1	1	1.346504378	NA	NA	NA
LS13	f	LS	13/03/2018	1520956872	trainingRound	1	ef	172	2	0	2	1	0.497987748	0.231898072	NA	NA
LS13	f	LS	13/03/2018	1520956872	trainingRound	1	ef	173	2	0	2	1	1.113294846	0.543695115	NA	NA
LS13	f	LS	13/03/2018	1520956872	trainingRound	2	c	0	2	0	2	1	0.915232368	0.199726418	NA	NA
LS13	f	LS	13/03/2018	1520956872	trainingRound	2	c	1	2	0	2	1	0.738391225	0.1999118	NA	NA
LS13	f	LS	13/03/2018	1520956872	trainingRound	2	c	2	2	0	2	1	0.449774848	0.215982873	NA	NA
LS13	f	LS	13/03/2018	1520956872	trainingRound	2	c	3	2	0	3	0	0.305187787	0.231802816	1.759739568	NA
LS13	f	LS	13/03/2018	1520956872	trainingRound	2	c	4	1	0	1	1	0.456433176	NA	NA	NA
LS13	f	LS	13/03/2018	1520956872	trainingRound	2	c	5	2	0	2	1	0.631602681	0.191994291	NA	NA
LS13	f	LS	13/03/2018	1520956872	trainingRound	2	c	6	2	0	2	1	0.535095417	0.263819237	NA	NA
LS13	f	LS	13/03/2018	1520956872	trainingRound	2	c	7	1	0	1	1	0.638254274	NA	NA	NA
LS13	f	LS	13/03/2018	1520956872	trainingRound	2	c	8	2	0	2	1	0.301665544	0.280001924	NA	NA
LS13	f	LS	13/03/2018	1520956872	trainingRound	2	c	9	2	0	2	1	0.78088457	0.223870875	NA	NA
LS13	f	LS	13/03/2018	1520956872	trainingRound	2	c	10	2	0	2	1	0.636216364	0.228042272	NA	NA
LS13	f	LS	13/03/2018	1520956872	trainingRound	2	c	11	1	0	2	0	0.6115318	0.287965297	NA	NA
LS13	f	LS	13/03/2018	1520956872	trainingRound	2	c	12	2	0	2	1	0.890754354	0.247990314	NA	NA
LS13	f	LS	13/03/2018	1520956872	trainingRound	2	c	13	1	0	1	1	0.570175439	NA	NA	NA
LS13	f	LS	13/03/2018	1520956872	trainingRound	2	c	14	1	0	1	1	1.049443215	NA	NA	NA
LS13	f	LS	13/03/2018	1520956872	trainingRound	2	c	15	2	0	2	1	0.704783989	0.247920395	NA	NA
LS13	f	LS	13/03/2018	1520956872	trainingRound	2	c	16	2	0	2	1	0.760113538	0.247849514	NA	NA
LS13	f	LS	13/03/2018	1520956872	trainingRound	2	c	17	2	0	2	1	0.479512813	0.215830527	NA	NA
LS13	f	LS	13/03/2018	1520956872	trainingRound	2	c	18	2	0	3	0	0.470803746	0.231931749	1.783751884	NA
LS13	f	LS	13/03/2018	1520956872	trainingRound	2	c	19	1	0	1	1	0.422227782	NA	NA	NA
LS13	f	LS	13/03/2018	1520956872	trainingRound	2	c	20	1	0	1	1	0.421340004	NA	NA	NA
LS13	f	LS	13/03/2018	1520956872	trainingRound	2	c	21	1	0	1	1	0.516704192	NA	NA	NA
LS13	f	LS	13/03/2018	1520956872	trainingRound	2	c	22	1	0	1	1	0.380033997	NA	NA	NA
LS13	f	LS	13/03/2018	1520956872	trainingRound	2	c	23	2	0	2	1	0.563268225	0.239911479	NA	NA
LS13	f	LS	13/03/2018	1520956872	trainingRound	2	c	24	1	0	1	1	0.794527727	NA	NA	NA
LS13	f	LS	13/03/2018	1520956872	trainingRound	2	c	25	2	0	2	1	0.290108406	1.031560345	NA	NA
LS13	f	LS	13/03/2018	1520956872	trainingRound	2	c	26	2	0	2	1	0.441336476	0.199880689	NA	NA
LS13	f	LS	13/03/2018	1520956872	trainingRound	2	c	27	2	0	2	1	0.656576542	0.207890247	NA	NA
LS13	f	LS	13/03/2018	1520956872	trainingRound	2	c	28	1	0	2	0	0.447934186	2.319525963	NA	NA
LS13	f	LS	13/03/2018	1520956872	trainingRound	2	c	29	2	0	2	1	0.983165913	0.223910966	NA	NA
LS13	f	LS	13/03/2018	1520956872	trainingRound	2	c	30	1	0	1	1	0.638506046	NA	NA	NA
LS13	f	LS	13/03/2018	1520956872	trainingRound	2	c	31	2	0	3	0	0.477899227	0.447824177	2.055510119	NA
LS13	f	LS	13/03/2018	1520956872	trainingRound	2	c	32	1	0	1	1	0.373161743	NA	NA	NA
LS13	f	LS	13/03/2018	1520956872	trainingRound	2	c	33	1	0	1	1	0.74848584	NA	NA	NA
LS13	f	LS	13/03/2018	1520956872	trainingRound	2	c	34	1	0	1	1	0.971758876	NA	NA	NA
Accuracy threshold not reached or participant chose not to continue to full experiment.				NA		NA		NA		NA	NA	NA	NA	NA	NA	NA
LS16	f	LS	14/03/2018	1521043807	trainingRound	1	ef	0	2	0	0	0	NA	NA	NA	NA
LS16	f	LS	14/03/2018	1521043807	trainingRound	1	ef	1	1	0	0	0	NA	NA	NA	NA
LS16	f	LS	14/03/2018	1521043807	trainingRound	1	ef	2	1	0	0	0	NA	NA	NA	NA
LS16	f	LS	14/03/2018	1521043807	trainingRound	1	ef	3	1	0	0	0	NA	NA	NA	NA
LS16	f	LS	14/03/2018	1521043807	trainingRound	1	ef	4	x	1	2	0	2.276969857	0.583902107	NA	NA
LS16	f	LS	14/03/2018	1521043807	trainingRound	1	ef	5	2	1	2	0	1.612587906	0.351897808	NA	NA
LS16	f	LS	14/03/2018	1521043807	trainingRound	1	ef	6	1	1	1	0	0.916281845	NA	NA	NA
LS16	f	LS	14/03/2018	1521043807	trainingRound	1	ef	7	2	1	2	0	0.763813419	0.183999936	NA	NA
LS16	f	LS	14/03/2018	1521043807	trainingRound	1	ef	8	1	1	1	0	0.93933011	NA	NA	NA
LS16	f	LS	14/03/2018	1521043807	trainingRound	1	ef	9	1	1	1	0	0.602882918	NA	NA	NA
LS16	f	LS	14/03/2018	1521043807	trainingRound	1	ef	10	2	1	2	0	0.762391205	0.223947012	NA	NA
LS16	f	LS	14/03/2018	1521043807	trainingRound	1	ef	11	1	1	1	0	0.249945232	NA	NA	NA
LS16	f	LS	14/03/2018	1521043807	trainingRound	1	ef	12	2	1	2	0	0.561485723	0.191952657	NA	NA
LS16	f	LS	14/03/2018	1521043807	trainingRound	1	ef	13	2	1	1	0	0.912861668	NA	NA	NA
LS16	f	LS	14/03/2018	1521043807	trainingRound	1	ef	14	2	1	2	0	0.832521029	0.215932706	NA	NA
LS16	f	LS	14/03/2018	1521043807	trainingRound	1	ef	15	1	1	1	0	0.784157425	NA	NA	NA
LS16	f	LS	14/03/2018	1521043807	trainingRound	1	ef	16	1	1	1	0	1.023531638	NA	NA	NA
LS16	f	LS	14/03/2018	1521043807	trainingRound	1	ef	17	1	1	1	0	1.311001949	NA	NA	NA
LS16	f	LS	14/03/2018	1521043807	trainingRound	1	ef	18	x	0	3	0	1.39061865	0.255904801	0.3839762	NA
LS16	f	LS	14/03/2018	1521043807	trainingRound	1	ef	19	1	0	1	1	0.806241189	NA	NA	NA
LS16	f	LS	14/03/2018	1521043807	trainingRound	1	ef	20	1	0	1	1	0.789651904	NA	NA	NA
LS16	f	LS	14/03/2018	1521043807	trainingRound	1	ef	21	2	0	2	1	0.653171674	0.183989993	NA	NA
LS16	f	LS	14/03/2018	1521043807	trainingRound	1	ef	22	2	0	2	1	1.124710882	1.535779066	NA	NA
LS16	f	LS	14/03/2018	1521043807	trainingRound	1	ef	23	2	0	2	1	0.732272286	0.19202643	NA	NA
LS16	f	LS	14/03/2018	1521043807	trainingRound	1	ef	24	1	0	2	0	0.699764087	1.655708821	NA	NA
LS16	f	LS	14/03/2018	1521043807	trainingRound	1	ef	25	2	0	2	1	0.795374758	0.199986528	NA	NA
LS16	f	LS	14/03/2018	1521043807	trainingRound	1	ef	26	2	0	2	1	0.658908	0.22392905	NA	NA
LS16	f	LS	14/03/2018	1521043807	trainingRound	1	ef	27	1	0	1	1	0.570469982	NA	NA	NA
LS16	f	LS	14/03/2018	1521043807	trainingRound	1	ef	28	x	1	2	0	1.521839512	0.183947653	NA	NA
LS16	f	LS	14/03/2018	1521043807	trainingRound	1	ef	29	1	1	1	0	0.897440881	NA	NA	NA
LS16	f	LS	14/03/2018	1521043807	trainingRound	1	ef	30	x	0	2	0	0.896982527	0.415931423	NA	NA
LS16	f	LS	14/03/2018	1521043807	trainingRound	1	ef	31	1	0	1	1	0.896466117	NA	NA	NA
LS16	f	LS	14/03/2018	1521043807	trainingRound	1	ef	32	2	0	2	1	0.664109633	0.215868877	NA	NA
LS16	f	LS	14/03/2018	1521043807	trainingRound	1	ef	33	1	0	1	1	0.703666675	NA	NA	NA
LS16	f	LS	14/03/2018	1521043807	trainingRound	1	ef	34	2	0	2	1	0.519134932	0.247931231	NA	NA
LS16	f	LS	14/03/2018	1521043807	trainingRound	2	c	0	1	0	1	1	0.923388102	NA	NA	NA
LS16	f	LS	14/03/2018	1521043807	trainingRound	2	c	1	2	0	2	1	0.658957075	0.271870224	NA	NA
LS16	f	LS	14/03/2018	1521043807	trainingRound	2	c	2	2	0	2	1	0.778437137	0.19193694	NA	NA
LS16	f	LS	14/03/2018	1521043807	trainingRound	2	c	3	2	0	2	1	0.689984043	0.223908842	NA	NA
LS16	f	LS	14/03/2018	1521043807	trainingRound	2	c	4	2	0	2	1	0.673549039	0.199906982	NA	NA
LS16	f	LS	14/03/2018	1521043807	trainingRound	2	c	5	2	0	2	1	0.305112945	0.207940533	NA	NA
LS16	f	LS	14/03/2018	1521043807	trainingRound	2	c	6	1	0	1	1	0.480578636	NA	NA	NA
LS16	f	LS	14/03/2018	1521043807	trainingRound	2	c	7	1	0	1	1	0.47229522	NA	NA	NA
LS16	f	LS	14/03/2018	1521043807	trainingRound	2	c	8	1	0	1	1	1.96740616	NA	NA	NA
LS16	f	LS	14/03/2018	1521043807	trainingRound	2	c	9	2	0	2	1	0.751100099	0.215957083	NA	NA
LS16	f	LS	14/03/2018	1521043807	trainingRound	2	c	10	1	0	1	1	0.782681646	NA	NA	NA
LS16	f	LS	14/03/2018	1521043807	trainingRound	2	c	11	2	0	2	1	0.694258382	0.207873175	NA	NA
LS16	f	LS	14/03/2018	1521043807	trainingRound	2	c	12	1	0	1	1	0.477877264	NA	NA	NA
LS16	f	LS	14/03/2018	1521043807	trainingRound	2	c	13	2	0	2	1	0.661312998	0.21589165	NA	NA
LS16	f	LS	14/03/2018	1521043807	trainingRound	2	c	14	2	0	1	0	0.652817244	NA	NA	NA
LS16	f	LS	14/03/2018	1521043807	trainingRound	2	c	15	2	0	2	1	0.612408927	0.231846809	NA	NA
LS16	f	LS	14/03/2018	1521043807	trainingRound	2	c	16	2	0	2	1	0.787962825	0.215819481	NA	NA
LS16	f	LS	14/03/2018	1521043807	trainingRound	2	c	17	2	0	2	1	0.635399777	0.223948936	NA	NA
LS16	f	LS	14/03/2018	1521043807	trainingRound	2	c	18	2	0	2	1	1.042850201	0.26398903	NA	NA
LS16	f	LS	14/03/2018	1521043807	trainingRound	2	c	19	2	0	2	1	0.882428412	0.200007057	NA	NA
LS16	f	LS	14/03/2018	1521043807	trainingRound	2	c	20	2	0	2	1	0.649937213	0.240072169	NA	NA
LS16	f	LS	14/03/2018	1521043807	trainingRound	2	c	21	1	0	2	0	0.513547114	0.239969208	NA	NA
LS16	f	LS	14/03/2018	1521043807	trainingRound	2	c	22	1	0	1	1	0.577024546	NA	NA	NA
LS16	f	LS	14/03/2018	1521043807	trainingRound	2	c	23	1	0	1	1	0.584639515	NA	NA	NA
LS16	f	LS	14/03/2018	1521043807	trainingRound	2	c	24	1	0	1	1	0.608153512	NA	NA	NA
LS16	f	LS	14/03/2018	1521043807	trainingRound	2	c	25	1	0	1	1	1.175591426	NA	NA	NA
LS16	f	LS	14/03/2018	1521043807	trainingRound	2	c	26	2	0	2	1	0.807232313	0.216003913	NA	NA
LS16	f	LS	14/03/2018	1521043807	trainingRound	2	c	27	2	0	2	1	0.590709423	1.63972255	NA	NA
LS16	f	LS	14/03/2018	1521043807	trainingRound	2	c	28	2	0	2	1	0.622230027	0.207954646	NA	NA
LS16	f	LS	14/03/2018	1521043807	trainingRound	2	c	29	1	0	1	1	1.109785658	NA	NA	NA
LS16	f	LS	14/03/2018	1521043807	trainingRound	2	c	30	2	0	2	1	0.629408133	0.247807421	NA	NA
LS16	f	LS	14/03/2018	1521043807	trainingRound	2	c	31	1	0	1	1	0.764856504	NA	NA	NA
LS16	f	LS	14/03/2018	1521043807	trainingRound	2	c	32	2	0	2	1	0.724367999	0.231938865	NA	NA
LS16	f	LS	14/03/2018	1521043807	trainingRound	2	c	33	1	0	2	0	0.747855694	1.871808319	NA	NA
LS16	f	LS	14/03/2018	1521043807	trainingRound	2	c	34	2	0	1	0	1.347389962	NA	NA	NA
Accuracy threshold not reached or participant chose not to continue to full experiment.				NA		NA		NA		NA	NA	NA	NA	NA	NA	NA
LS23	m	LS	19/03/2018	1521474909	trainingRound	1	ef	0	2	0	2	1	1.138616323	0.423953244	NA	NA
LS23	m	LS	19/03/2018	1521474909	trainingRound	1	ef	1	1	0	1	1	1.018336867	NA	NA	NA
LS23	m	LS	19/03/2018	1521474909	trainingRound	1	ef	2	x	1	0	0	NA	NA	NA	NA
LS23	m	LS	19/03/2018	1521474909	trainingRound	1	ef	3	2	1	3	1	1.121734793	0.231948138	0.207968911	NA
LS23	m	LS	19/03/2018	1521474909	trainingRound	1	ef	4	2	1	3	1	0.96948667	0.223942659	0.216041431	NA
LS23	m	LS	19/03/2018	1521474909	trainingRound	1	ef	5	1	1	2	1	1.017234057	0.263839499	NA	NA
LS23	m	LS	19/03/2018	1521474909	trainingRound	1	ef	6	x	0	0	0	NA	NA	NA	NA
LS23	m	LS	19/03/2018	1521474909	trainingRound	1	ef	7	2	0	2	1	1.328503059	0.256092241	NA	NA
LS23	m	LS	19/03/2018	1521474909	trainingRound	1	ef	8	x	1	0	0	NA	NA	NA	NA
LS23	m	LS	19/03/2018	1521474909	trainingRound	1	ef	9	2	1	2	0	1.240007185	0.279935782	NA	NA
LS23	m	LS	19/03/2018	1521474909	trainingRound	1	ef	10	2	1	2	0	0.919743768	0.255895608	NA	NA
LS23	m	LS	19/03/2018	1521474909	trainingRound	1	ef	11	2	1	2	0	0.775487331	0.256039955	NA	NA
LS23	m	LS	19/03/2018	1521474909	trainingRound	1	ef	12	1	1	1	0	0.743124757	NA	NA	NA
LS23	m	LS	19/03/2018	1521474909	trainingRound	1	ef	13	x	0	0	0	NA	NA	NA	NA
LS23	m	LS	19/03/2018	1521474909	trainingRound	1	ef	14	2	0	3	0	0.982559687	0.255918704	0.256010765	NA
LS23	m	LS	19/03/2018	1521474909	trainingRound	1	ef	15	x	1	0	0	NA	NA	NA	NA
LS23	m	LS	19/03/2018	1521474909	trainingRound	1	ef	16	1	1	1	0	1.093961167	NA	NA	NA
LS23	m	LS	19/03/2018	1521474909	trainingRound	1	ef	17	2	1	2	0	0.981702908	0.231918948	NA	NA
LS23	m	LS	19/03/2018	1521474909	trainingRound	1	ef	18	x	0	0	0	NA	NA	NA	NA
LS23	m	LS	19/03/2018	1521474909	trainingRound	1	ef	19	2	0	3	0	0.981151503	0.271935114	0.351918049	NA
LS23	m	LS	19/03/2018	1521474909	trainingRound	1	ef	20	1	0	2	0	0.876835531	0.222561099	NA	NA
LS23	m	LS	19/03/2018	1521474909	trainingRound	1	ef	21	x	1	0	0	NA	NA	NA	NA
LS23	m	LS	19/03/2018	1521474909	trainingRound	1	ef	22	2	1	2	0	1.124243221	0.303922066	NA	NA
LS23	m	LS	19/03/2018	1521474909	trainingRound	1	ef	23	2	1	2	0	0.963919371	0.375930316	NA	NA
LS23	m	LS	19/03/2018	1521474909	trainingRound	1	ef	24	x	0	0	0	NA	NA	NA	NA
LS23	m	LS	19/03/2018	1521474909	trainingRound	1	ef	25	2	0	3	0	1.075399761	0.255882777	0.199989735	NA
LS23	m	LS	19/03/2018	1521474909	trainingRound	1	ef	26	2	0	3	0	0.931177967	0.247880827	0.247910017	NA
LS23	m	LS	19/03/2018	1521474909	trainingRound	1	ef	27	1	0	2	0	0.850825183	0.231901305	NA	NA
LS23	m	LS	19/03/2018	1521474909	trainingRound	1	ef	28	2	0	3	0	0.842478404	0.248016834	0.239918332	NA
LS23	m	LS	19/03/2018	1521474909	trainingRound	1	ef	29	x	1	0	0	NA	NA	NA	NA
LS23	m	LS	19/03/2018	1521474909	trainingRound	1	ef	30	1	1	1	0	0.810013825	NA	NA	NA
LS23	m	LS	19/03/2018	1521474909	trainingRound	1	ef	31	2	1	2	0	0.841643758	0.25589208	NA	NA
LS23	m	LS	19/03/2018	1521474909	trainingRound	1	ef	32	x	0	0	0	NA	NA	NA	NA
LS23	m	LS	19/03/2018	1521474909	trainingRound	1	ef	33	1	0	2	0	1.001061752	0.271867753	NA	NA
LS23	m	LS	19/03/2018	1521474909	trainingRound	1	ef	34	2	0	3	0	0.91275385	0.207903794	0.191976879	NA
LS23	m	LS	19/03/2018	1521474909	trainingRound	2	c	0	2	0	2	1	1.230397211	0.231951025	NA	NA
LS23	m	LS	19/03/2018	1521474909	trainingRound	2	c	1	1	0	1	1	0.73418776	NA	NA	NA
LS23	m	LS	19/03/2018	1521474909	trainingRound	2	c	2	2	0	2	1	0.725895512	0.271941209	NA	NA
LS23	m	LS	19/03/2018	1521474909	trainingRound	2	c	3	1	0	1	1	0.581524881	NA	NA	NA
LS23	m	LS	19/03/2018	1521474909	trainingRound	2	c	4	1	0	2	0	0.925250442	0.343949139	NA	NA
LS23	m	LS	19/03/2018	1521474909	trainingRound	2	c	5	2	0	2	1	0.99694594	0.247961341	NA	NA
LS23	m	LS	19/03/2018	1521474909	trainingRound	2	c	6	1	0	1	1	1.060805969	NA	NA	NA
LS23	m	LS	19/03/2018	1521474909	trainingRound	2	c	7	1	0	1	1	0.844436069	NA	NA	NA
LS23	m	LS	19/03/2018	1521474909	trainingRound	2	c	8	2	0	2	1	0.780196568	0.255903948	NA	NA
LS23	m	LS	19/03/2018	1521474909	trainingRound	2	c	9	2	0	2	1	0.939812477	0.223948433	NA	NA
LS23	m	LS	19/03/2018	1521474909	trainingRound	2	c	10	1	0	1	1	0.699552845	NA	NA	NA
LS23	m	LS	19/03/2018	1521474909	trainingRound	2	c	11	2	0	2	1	0.899249396	0.263887615	NA	NA
LS23	m	LS	19/03/2018	1521474909	trainingRound	2	c	12	2	0	2	1	0.82693481	0.247971926	NA	NA
LS23	m	LS	19/03/2018	1521474909	trainingRound	2	c	13	1	0	1	1	0.802638982	NA	NA	NA
LS23	m	LS	19/03/2018	1521474909	trainingRound	2	c	14	2	0	2	1	0.914414481	0.247863185	NA	NA
LS23	m	LS	19/03/2018	1521474909	trainingRound	2	c	15	2	0	2	1	0.810201476	0.20779377	NA	NA
LS23	m	LS	19/03/2018	1521474909	trainingRound	2	c	16	2	0	2	1	0.833820157	0.231925684	NA	NA
LS23	m	LS	19/03/2018	1521474909	trainingRound	2	c	17	2	0	2	1	1.193450179	0.199943544	NA	NA
LS23	m	LS	19/03/2018	1521474909	trainingRound	2	c	18	2	0	2	1	0.769216902	0.271905283	NA	NA
LS23	m	LS	19/03/2018	1521474909	trainingRound	2	c	19	1	0	1	1	0.872948109	NA	NA	NA
LS23	m	LS	19/03/2018	1521474909	trainingRound	2	c	20	2	0	2	1	0.920592528	0.231923759	NA	NA
LS23	m	LS	19/03/2018	1521474909	trainingRound	2	c	21	1	0	1	1	0.808297059	NA	NA	NA
LS23	m	LS	19/03/2018	1521474909	trainingRound	2	c	22	1	0	1	1	0.728030563	NA	NA	NA
LS23	m	LS	19/03/2018	1521474909	trainingRound	2	c	23	2	0	2	1	0.77587803	0.239857706	NA	NA
LS23	m	LS	19/03/2018	1521474909	trainingRound	2	c	24	2	0	2	1	1.079516213	0.223840012	NA	NA
LS23	m	LS	19/03/2018	1521474909	trainingRound	2	c	25	1	0	1	1	0.727198804	NA	NA	NA
LS23	m	LS	19/03/2018	1521474909	trainingRound	2	c	26	2	0	2	1	0.870944574	0.223912186	NA	NA
LS23	m	LS	19/03/2018	1521474909	trainingRound	2	c	27	1	0	1	1	0.638588095	NA	NA	NA
LS23	m	LS	19/03/2018	1521474909	trainingRound	2	c	28	2	0	2	1	0.806331376	0.223856692	NA	NA
LS23	m	LS	19/03/2018	1521474909	trainingRound	2	c	29	1	0	1	1	0.750025181	NA	NA	NA
LS23	m	LS	19/03/2018	1521474909	trainingRound	2	c	30	1	0	1	1	0.813703653	NA	NA	NA
LS23	m	LS	19/03/2018	1521474909	trainingRound	2	c	31	2	0	2	1	0.861426019	0.23990518	NA	NA
LS23	m	LS	19/03/2018	1521474909	trainingRound	2	c	32	2	0	2	1	0.757116462	0.239997241	NA	NA
LS23	m	LS	19/03/2018	1521474909	trainingRound	2	c	33	1	0	1	1	0.684856728	NA	NA	NA
Accuracy threshold not reached or participant chose not to continue to full experiment.				NA		NA		NA		NA	NA	NA	NA	NA	NA	NA
LS25	f	LS	20/03/2018	1521545726	trainingRound	1	ef	0	2	0	0	0	NA	NA	NA	NA
LS25	f	LS	20/03/2018	1521545726	trainingRound	1	ef	1	2	0	2	1	1.715616497	0.375832489	NA	NA
LS25	f	LS	20/03/2018	1521545726	trainingRound	1	ef	2	1	0	1	1	0.931276457	NA	NA	NA
LS25	f	LS	20/03/2018	1521545726	trainingRound	1	ef	3	1	0	1	1	1.066787122	NA	NA	NA
LS25	f	LS	20/03/2018	1521545726	trainingRound	1	ef	4	x	1	0	0	NA	NA	NA	NA
LS25	f	LS	20/03/2018	1521545726	trainingRound	1	ef	5	1	1	3	0	0.346102636	0.231957716	0.311942782	NA
LS25	f	LS	20/03/2018	1521545726	trainingRound	1	ef	6	x	0	0	0	NA	NA	NA	NA
LS25	f	LS	20/03/2018	1521545726	trainingRound	1	ef	7	1	0	1	1	0.857680907	NA	NA	NA
LS25	f	LS	20/03/2018	1521545726	trainingRound	1	ef	8	1	0	0	0	NA	NA	NA	NA
LS25	f	LS	20/03/2018	1521545726	trainingRound	1	ef	9	2	0	2	1	2.304269268	0.239926007	NA	NA
LS25	f	LS	20/03/2018	1521545726	trainingRound	1	ef	10	2	0	3	0	1.887863352	0.343960287	0.247980262	NA
LS25	f	LS	20/03/2018	1521545726	trainingRound	1	ef	11	2	0	0	0	NA	NA	NA	NA
LS25	f	LS	20/03/2018	1521545726	trainingRound	1	ef	12	x	1	0	0	NA	NA	NA	NA
LS25	f	LS	20/03/2018	1521545726	trainingRound	1	ef	13	2	1	2	0	1.014892833	0.24786543	NA	NA
LS25	f	LS	20/03/2018	1521545726	trainingRound	1	ef	14	2	1	2	0	1.430399021	0.247879544	NA	NA
LS25	f	LS	20/03/2018	1521545726	trainingRound	1	ef	15	x	0	0	0	NA	NA	NA	NA
LS25	f	LS	20/03/2018	1521545726	trainingRound	1	ef	16	2	0	3	0	1.421528756	0.279912125	0.256033233	NA
LS25	f	LS	20/03/2018	1521545726	trainingRound	1	ef	17	2	0	1	0	2.813037371	NA	NA	NA
LS25	f	LS	20/03/2018	1521545726	trainingRound	1	ef	18	x	1	1	0	0.029016165	NA	NA	NA
LS25	f	LS	20/03/2018	1521545726	trainingRound	1	ef	19	1	1	2	1	1.540417699	1.247752523	NA	NA
LS25	f	LS	20/03/2018	1521545726	trainingRound	1	ef	20	x	0	0	0	NA	NA	NA	NA
LS25	f	LS	20/03/2018	1521545726	trainingRound	1	ef	21	1	0	0	0	NA	NA	NA	NA
LS25	f	LS	20/03/2018	1521545726	trainingRound	1	ef	22	1	0	1	1	2.227023483	NA	NA	NA
LS25	f	LS	20/03/2018	1521545726	trainingRound	1	ef	23	1	0	1	1	0.85877245	NA	NA	NA
LS25	f	LS	20/03/2018	1521545726	trainingRound	1	ef	24	2	0	2	1	1.138405514	0.279842841	NA	NA
LS25	f	LS	20/03/2018	1521545726	trainingRound	1	ef	25	1	0	1	1	1.609866798	NA	NA	NA
LS25	f	LS	20/03/2018	1521545726	trainingRound	1	ef	26	2	0	2	1	1.145650173	0.263950524	NA	NA
LS25	f	LS	20/03/2018	1521545726	trainingRound	1	ef	27	2	0	2	1	1.233143562	0.135953313	NA	NA
LS25	f	LS	20/03/2018	1521545726	trainingRound	1	ef	28	1	0	1	1	1.400671092	NA	NA	NA
LS25	f	LS	20/03/2018	1521545726	trainingRound	1	ef	29	1	0	1	1	1.192416491	NA	NA	NA
LS25	f	LS	20/03/2018	1521545726	trainingRound	1	ef	30	x	1	0	0	NA	NA	NA	NA
LS25	f	LS	20/03/2018	1521545726	trainingRound	1	ef	31	1	1	1	0	0.89557696	NA	NA	NA
LS25	f	LS	20/03/2018	1521545726	trainingRound	1	ef	32	2	1	2	0	1.07914147	0.191974165	NA	NA
LS25	f	LS	20/03/2018	1521545726	trainingRound	1	ef	33	1	1	1	0	1.246737963	NA	NA	NA
LS25	f	LS	20/03/2018	1521545726	trainingRound	1	ef	34	1	1	1	0	1.070351715	NA	NA	NA
LS25	f	LS	20/03/2018	1521545726	trainingRound	2	c	0	2	0	2	1	0.835931854	0.255896269	NA	NA
LS25	f	LS	20/03/2018	1521545726	trainingRound	2	c	1	2	0	2	1	1.067546358	0.223966651	NA	NA
LS25	f	LS	20/03/2018	1521545726	trainingRound	2	c	2	2	0	1	0	1.475087142	NA	NA	NA
LS25	f	LS	20/03/2018	1521545726	trainingRound	2	c	3	1	0	1	1	1.226663271	NA	NA	NA
LS25	f	LS	20/03/2018	1521545726	trainingRound	2	c	4	1	0	1	1	0.890281873	NA	NA	NA
LS25	f	LS	20/03/2018	1521545726	trainingRound	2	c	5	1	0	1	1	0.92189843	NA	NA	NA
LS25	f	LS	20/03/2018	1521545726	trainingRound	2	c	6	2	0	2	1	0.92149652	0.255980629	NA	NA
LS25	f	LS	20/03/2018	1521545726	trainingRound	2	c	7	2	0	2	1	1.009058871	0.207932238	NA	NA
LS25	f	LS	20/03/2018	1521545726	trainingRound	2	c	8	1	0	1	1	0.928748235	NA	NA	NA
LS25	f	LS	20/03/2018	1521545726	trainingRound	2	c	9	2	0	2	1	0.848224937	0.224079879	NA	NA
LS25	f	LS	20/03/2018	1521545726	trainingRound	2	c	10	1	0	1	1	0.8798864	NA	NA	NA
LS25	f	LS	20/03/2018	1521545726	trainingRound	2	c	11	1	0	1	1	1.159506314	NA	NA	NA
LS25	f	LS	20/03/2018	1521545726	trainingRound	2	c	12	2	0	2	1	0.975100454	0.255946628	NA	NA
LS25	f	LS	20/03/2018	1521545726	trainingRound	2	c	13	2	0	2	1	0.998764116	0.223875235	NA	NA
LS25	f	LS	20/03/2018	1521545726	trainingRound	2	c	14	1	0	1	1	0.894300661	NA	NA	NA
LS25	f	LS	20/03/2018	1521545726	trainingRound	2	c	15	2	0	3	0	0.965810636	0.216069569	1.799704389	NA
LS25	f	LS	20/03/2018	1521545726	trainingRound	2	c	16	2	0	2	1	1.429454065	0.20789086	NA	NA
LS25	f	LS	20/03/2018	1521545726	trainingRound	2	c	17	2	0	2	1	1.525012935	0.248015224	NA	NA
LS25	f	LS	20/03/2018	1521545726	trainingRound	2	c	18	2	0	2	1	1.236583059	0.311978386	NA	NA
LS25	f	LS	20/03/2018	1521545726	trainingRound	2	c	19	2	0	2	1	1.188206211	0.21595602	NA	NA
LS25	f	LS	20/03/2018	1521545726	trainingRound	2	c	20	1	0	1	1	0.811955131	NA	NA	NA
LS25	f	LS	20/03/2018	1521545726	trainingRound	2	c	21	1	0	1	1	0.803532004	NA	NA	NA
LS25	f	LS	20/03/2018	1521545726	trainingRound	2	c	22	1	0	1	1	1.00303085	NA	NA	NA
LS25	f	LS	20/03/2018	1521545726	trainingRound	2	c	23	1	0	1	1	0.866648362	NA	NA	NA
LS25	f	LS	20/03/2018	1521545726	trainingRound	2	c	24	1	0	1	1	0.810326959	NA	NA	NA
LS25	f	LS	20/03/2018	1521545726	trainingRound	2	c	25	1	0	1	1	0.897777366	NA	NA	NA
LS25	f	LS	20/03/2018	1521545726	trainingRound	2	c	26	2	0	2	1	1.297348896	0.207915238	NA	NA
LS25	f	LS	20/03/2018	1521545726	trainingRound	2	c	27	1	0	1	1	1.256953811	NA	NA	NA
LS25	f	LS	20/03/2018	1521545726	trainingRound	2	c	28	2	0	2	1	0.944637666	0.231858281	NA	NA
LS25	f	LS	20/03/2018	1521545726	trainingRound	2	c	29	1	0	1	1	0.808322537	NA	NA	NA
LS25	f	LS	20/03/2018	1521545726	trainingRound	2	c	30	1	0	1	1	1.255806457	NA	NA	NA
LS25	f	LS	20/03/2018	1521545726	trainingRound	2	c	31	2	0	2	1	0.775533927	0.207863275	NA	NA
LS25	f	LS	20/03/2018	1521545726	trainingRound	2	c	32	2	0	2	1	0.895059897	0.207932879	NA	NA
LS25	f	LS	20/03/2018	1521545726	trainingRound	2	c	33	2	0	2	1	0.974669675	0.231892281	NA	NA
LS25	f	LS	20/03/2018	1521545726	trainingRound	2	c	34	2	0	2	1	0.734250019	0.231907357	NA	NA
Accuracy threshold not reached or participant chose not to continue to full experiment.				NA		NA		NA		NA	NA	NA	NA	NA	NA	NA
LS28	f	LS	23/03/2018	1521810961	trainingRound	1	c	0	2	0	2	1	0.967569979	0.327733459	NA	NA
LS28	f	LS	23/03/2018	1521810961	trainingRound	1	c	1	1	0	0	0	NA	NA	NA	NA
LS28	f	LS	23/03/2018	1521810961	trainingRound	1	c	2	2	0	0	0	NA	NA	NA	NA
LS28	f	LS	23/03/2018	1521810961	trainingRound	1	c	3	2	0	2	1	0.358558322	0.208038234	NA	NA
LS28	f	LS	23/03/2018	1521810961	trainingRound	1	c	4	1	0	0	0	NA	NA	NA	NA
LS28	f	LS	23/03/2018	1521810961	trainingRound	1	c	5	1	0	1	1	1.701958106	NA	NA	NA
LS28	f	LS	23/03/2018	1521810961	trainingRound	1	c	6	2	0	0	0	NA	NA	NA	NA
LS28	f	LS	23/03/2018	1521810961	trainingRound	1	c	7	1	0	1	1	2.749540249	NA	NA	NA
LS28	f	LS	23/03/2018	1521810961	trainingRound	1	c	8	2	0	0	0	NA	NA	NA	NA
LS28	f	LS	23/03/2018	1521810961	trainingRound	1	c	9	1	0	0	0	NA	NA	NA	NA
LS28	f	LS	23/03/2018	1521810961	trainingRound	1	c	10	1	0	1	1	0.652800958	NA	NA	NA
LS28	f	LS	23/03/2018	1521810961	trainingRound	1	c	11	1	0	0	0	NA	NA	NA	NA
LS28	f	LS	23/03/2018	1521810961	trainingRound	1	c	12	1	0	1	1	1.420308451	NA	NA	NA
LS28	f	LS	23/03/2018	1521810961	trainingRound	1	c	13	1	0	0	0	NA	NA	NA	NA
LS28	f	LS	23/03/2018	1521810961	trainingRound	1	c	14	2	0	2	1	2.427644252	0.21604702	NA	NA
LS28	f	LS	23/03/2018	1521810961	trainingRound	1	c	15	2	0	0	0	NA	NA	NA	NA
LS28	f	LS	23/03/2018	1521810961	trainingRound	1	c	16	1	0	0	0	NA	NA	NA	NA
LS28	f	LS	23/03/2018	1521810961	trainingRound	1	c	17	2	0	2	1	0.747076698	0.24796765	NA	NA
LS28	f	LS	23/03/2018	1521810961	trainingRound	1	c	18	1	0	0	0	NA	NA	NA	NA
LS28	f	LS	23/03/2018	1521810961	trainingRound	1	c	19	2	0	2	1	1.042615906	0.223829982	NA	NA
LS28	f	LS	23/03/2018	1521810961	trainingRound	1	c	20	1	0	0	0	NA	NA	NA	NA
LS28	f	LS	23/03/2018	1521810961	trainingRound	1	c	21	1	0	1	1	2.081954777	NA	NA	NA
LS28	f	LS	23/03/2018	1521810961	trainingRound	1	c	22	2	0	0	0	NA	NA	NA	NA
LS28	f	LS	23/03/2018	1521810961	trainingRound	1	c	23	1	0	0	0	NA	NA	NA	NA
LS28	f	LS	23/03/2018	1521810961	trainingRound	1	c	24	2	0	2	1	0.6973027	0.232007175	NA	NA
LS28	f	LS	23/03/2018	1521810961	trainingRound	1	c	25	2	0	0	0	NA	NA	NA	NA
LS28	f	LS	23/03/2018	1521810961	trainingRound	1	c	26	1	0	1	1	1.112796961	NA	NA	NA
LS28	f	LS	23/03/2018	1521810961	trainingRound	1	c	27	2	0	0	0	NA	NA	NA	NA
LS28	f	LS	23/03/2018	1521810961	trainingRound	1	c	28	1	0	1	1	1.792268748	NA	NA	NA
LS28	f	LS	23/03/2018	1521810961	trainingRound	1	c	29	2	0	0	0	NA	NA	NA	NA
LS28	f	LS	23/03/2018	1521810961	trainingRound	1	c	30	1	0	1	1	2.751667308	NA	NA	NA
LS28	f	LS	23/03/2018	1521810961	trainingRound	1	c	31	2	0	0	0	NA	NA	NA	NA
LS28	f	LS	23/03/2018	1521810961	trainingRound	1	c	32	1	0	0	0	NA	NA	NA	NA
LS28	f	LS	23/03/2018	1521810961	trainingRound	1	c	33	2	0	2	1	0.535101594	0.271941724	NA	NA
LS28	f	LS	23/03/2018	1521810961	trainingRound	1	c	34	2	0	0	0	NA	NA	NA	NA
LS28	f	LS	23/03/2018	1521810961	trainingRound	1	c	35	2	0	2	1	1.542560252	0.535848358	NA	NA
LS28	f	LS	23/03/2018	1521810961	trainingRound	2	ef	0	2	0	2	1	1.620327954	0.223984595	NA	NA
LS28	f	LS	23/03/2018	1521810961	trainingRound	2	ef	1	2	0	0	0	NA	NA	NA	NA
LS28	f	LS	23/03/2018	1521810961	trainingRound	2	ef	2	2	0	2	1	2.523758032	0.240028472	NA	NA
LS28	f	LS	23/03/2018	1521810961	trainingRound	2	ef	3	1	0	0	0	NA	NA	NA	NA
LS28	f	LS	23/03/2018	1521810961	trainingRound	2	ef	4	2	0	0	0	NA	NA	NA	NA
LS28	f	LS	23/03/2018	1521810961	trainingRound	2	ef	5	1	0	1	1	0.58723425	NA	NA	NA
LS28	f	LS	23/03/2018	1521810961	trainingRound	2	ef	6	x	1	0	0	NA	NA	NA	NA
LS28	f	LS	23/03/2018	1521810961	trainingRound	2	ef	7	1	1	2	1	1.290712188	0.20797857	NA	NA
LS28	f	LS	23/03/2018	1521810961	trainingRound	2	ef	8	2	1	0	0	NA	NA	NA	NA
LS28	f	LS	23/03/2018	1521810961	trainingRound	2	ef	9	x	0	1	0	2.394063612	NA	NA	NA
LS28	f	LS	23/03/2018	1521810961	trainingRound	2	ef	10	1	0	0	0	NA	NA	NA	NA
LS28	f	LS	23/03/2018	1521810961	trainingRound	2	ef	11	1	0	0	0	NA	NA	NA	NA
LS28	f	LS	23/03/2018	1521810961	trainingRound	2	ef	12	x	1	0	0	NA	NA	NA	NA
LS28	f	LS	23/03/2018	1521810961	trainingRound	2	ef	13	2	1	0	0	NA	NA	NA	NA
LS28	f	LS	23/03/2018	1521810961	trainingRound	2	ef	14	1	1	1	0	1.024888924	NA	NA	NA
LS28	f	LS	23/03/2018	1521810961	trainingRound	2	ef	15	1	1	0	0	NA	NA	NA	NA
LS28	f	LS	23/03/2018	1521810961	trainingRound	2	ef	16	1	1	1	0	1.896268779	NA	NA	NA
LS28	f	LS	23/03/2018	1521810961	trainingRound	2	ef	17	x	0	0	0	NA	NA	NA	NA
LS28	f	LS	23/03/2018	1521810961	trainingRound	2	ef	18	1	0	0	0	NA	NA	NA	NA
LS28	f	LS	23/03/2018	1521810961	trainingRound	2	ef	19	x	1	2	0	0.167640807	0.336022603	NA	NA
LS28	f	LS	23/03/2018	1521810961	trainingRound	2	ef	20	2	1	0	0	NA	NA	NA	NA
LS28	f	LS	23/03/2018	1521810961	trainingRound	2	ef	21	2	1	1	0	2.526973479	NA	NA	NA
LS28	f	LS	23/03/2018	1521810961	trainingRound	2	ef	22	2	1	2	0	0.438965681	1.935838286	NA	NA
LS28	f	LS	23/03/2018	1521810961	trainingRound	2	ef	23	1	1	0	0	NA	NA	NA	NA
LS28	f	LS	23/03/2018	1521810961	trainingRound	2	ef	24	1	1	2	1	0.078455764	2.11181924	NA	NA
LS28	f	LS	23/03/2018	1521810961	trainingRound	2	ef	25	x	0	0	0	NA	NA	NA	NA
LS28	f	LS	23/03/2018	1521810961	trainingRound	2	ef	26	2	0	3	0	1.133928328	0.247852492	0.288016716	NA
LS28	f	LS	23/03/2018	1521810961	trainingRound	2	ef	27	x	1	0	0	NA	NA	NA	NA
LS28	f	LS	23/03/2018	1521810961	trainingRound	2	ef	28	2	1	2	0	2.269326767	0.207895168	NA	NA
LS28	f	LS	23/03/2018	1521810961	trainingRound	2	ef	29	2	1	0	0	NA	NA	NA	NA
LS28	f	LS	23/03/2018	1521810961	trainingRound	2	ef	30	1	1	0	0	NA	NA	NA	NA
LS28	f	LS	23/03/2018	1521810961	trainingRound	2	ef	31	2	1	3	1	0.676574548	0.471977266	0.752009895	NA
LS28	f	LS	23/03/2018	1521810961	trainingRound	2	ef	32	2	1	0	0	NA	NA	NA	NA
LS28	f	LS	23/03/2018	1521810961	trainingRound	2	ef	33	2	1	2	0	1.444031037	0.199972028	NA	NA
LS28	f	LS	23/03/2018	1521810961	trainingRound	2	ef	34	1	1	0	0	NA	NA	NA	NA
LS28	f	LS	23/03/2018	1521810961	trainingRound	2	ef	35	2	1	0	0	NA	NA	NA	NA
LS28	f	LS	23/03/2018	1521810961	trainingRound	2	ef	36	2	1	3	1	0.459388135	0.207862128	0.783938545	NA
Accuracy threshold not reached or participant chose not to continue to full experiment.				NA		NA		NA		NA	NA	NA	NA	NA	NA	NA
LS32	m	LS	28/03/2018	1522249109	trainingRound	1	ef	0	2	0	2	1	0.783385946	0.239862349	NA	NA
LS32	m	LS	28/03/2018	1522249109	trainingRound	1	ef	1	x	1	0	0	NA	NA	NA	NA
LS32	m	LS	28/03/2018	1522249109	trainingRound	1	ef	2	1	1	1	0	0.910364066	NA	NA	NA
LS32	m	LS	28/03/2018	1522249109	trainingRound	1	ef	3	x	0	0	0	NA	NA	NA	NA
LS32	m	LS	28/03/2018	1522249109	trainingRound	1	ef	4	1	0	1	1	1.373068068	NA	NA	NA
LS32	m	LS	28/03/2018	1522249109	trainingRound	1	ef	5	1	0	1	1	1.916544516	NA	NA	NA
LS32	m	LS	28/03/2018	1522249109	trainingRound	1	ef	6	x	1	0	0	NA	NA	NA	NA
LS32	m	LS	28/03/2018	1522249109	trainingRound	1	ef	7	1	1	1	0	0.579803152	NA	NA	NA
LS32	m	LS	28/03/2018	1522249109	trainingRound	1	ef	8	1	1	1	0	0.955144666	NA	NA	NA
LS32	m	LS	28/03/2018	1522249109	trainingRound	1	ef	9	1	1	1	0	0.794576766	NA	NA	NA
LS32	m	LS	28/03/2018	1522249109	trainingRound	1	ef	10	2	1	2	0	0.786034986	0.23991431	NA	NA
LS32	m	LS	28/03/2018	1522249109	trainingRound	1	ef	11	2	1	2	0	0.913543298	0.223981584	NA	NA
LS32	m	LS	28/03/2018	1522249109	trainingRound	1	ef	12	2	1	2	0	1.272959464	0.223931548	NA	NA
LS32	m	LS	28/03/2018	1522249109	trainingRound	1	ef	13	x	0	0	0	NA	NA	NA	NA
LS32	m	LS	28/03/2018	1522249109	trainingRound	1	ef	14	1	0	2	0	0.672088446	0.359918454	NA	NA
LS32	m	LS	28/03/2018	1522249109	trainingRound	1	ef	15	2	0	3	0	0.93547429	0.247911464	0.207964502	NA
LS32	m	LS	28/03/2018	1522249109	trainingRound	1	ef	16	1	0	2	0	0.886897663	0.223933472	NA	NA
LS32	m	LS	28/03/2018	1522249109	trainingRound	1	ef	17	1	0	2	0	0.492180539	0.74623685	NA	NA
LS32	m	LS	28/03/2018	1522249109	trainingRound	1	ef	18	x	1	0	0	NA	NA	NA	NA
LS32	m	LS	28/03/2018	1522249109	trainingRound	1	ef	19	2	1	2	0	0.957329907	0.319831968	NA	NA
LS32	m	LS	28/03/2018	1522249109	trainingRound	1	ef	20	x	0	1	0	1.252752801	NA	NA	NA
LS32	m	LS	28/03/2018	1522249109	trainingRound	1	ef	21	2	0	3	0	1.124290591	0.24797016	0.255825866	NA
LS32	m	LS	28/03/2018	1522249109	trainingRound	1	ef	22	2	0	4	0	1.475703828	0.215882753	0.207995615	0.19994682
LS32	m	LS	28/03/2018	1522249109	trainingRound	1	ef	23	2	0	4	0	1.155218502	0.22388504	0.208012294	0.199985951
LS32	m	LS	28/03/2018	1522249109	trainingRound	1	ef	24	2	0	3	0	0.898738314	0.351871263	0.19997697	NA
LS32	m	LS	28/03/2018	1522249109	trainingRound	1	ef	25	1	0	1	1	1.042232917	NA	NA	NA
LS32	m	LS	28/03/2018	1522249109	trainingRound	1	ef	26	1	0	3	0	1.009641618	0.223935717	0.215988279	NA
LS32	m	LS	28/03/2018	1522249109	trainingRound	1	ef	27	2	0	3	0	1.585098665	0.255895147	0.375800501	NA
LS32	m	LS	28/03/2018	1522249109	trainingRound	1	ef	28	1	0	1	1	1.016628423	NA	NA	NA
LS32	m	LS	28/03/2018	1522249109	trainingRound	1	ef	29	x	1	1	0	1.232064378	NA	NA	NA
LS32	m	LS	28/03/2018	1522249109	trainingRound	1	ef	30	1	1	1	0	2.135368829	NA	NA	NA
LS32	m	LS	28/03/2018	1522249109	trainingRound	1	ef	31	2	1	2	0	0.959040444	0.215807378	NA	NA
LS32	m	LS	28/03/2018	1522249109	trainingRound	1	ef	32	x	0	2	0	1.358441419	0.287861312	NA	NA
LS32	m	LS	28/03/2018	1522249109	trainingRound	1	ef	33	2	0	2	1	1.357882359	0.223965868	NA	NA
LS32	m	LS	28/03/2018	1522249109	trainingRound	1	ef	34	1	0	1	1	1.845318748	NA	NA	NA
LS32	m	LS	28/03/2018	1522249109	trainingRound	1	ef	35	2	0	2	1	1.084821861	0.200028611	NA	NA
LS32	m	LS	28/03/2018	1522249109	trainingRound	1	ef	36	x	1	0	0	NA	NA	NA	NA
LS32	m	LS	28/03/2018	1522249109	trainingRound	1	ef	37	1	1	2	1	0.851894357	0.991762607	NA	NA
LS32	m	LS	28/03/2018	1522249109	trainingRound	2	c	0	1	0	1	1	0.627079475	NA	NA	NA
LS32	m	LS	28/03/2018	1522249109	trainingRound	2	c	1	1	0	1	1	0.767144022	NA	NA	NA
LS32	m	LS	28/03/2018	1522249109	trainingRound	2	c	2	1	0	1	1	0.702632745	NA	NA	NA
LS32	m	LS	28/03/2018	1522249109	trainingRound	2	c	3	2	0	2	1	0.862057828	0.247880352	NA	NA
LS32	m	LS	28/03/2018	1522249109	trainingRound	2	c	4	1	0	1	1	1.085613462	NA	NA	NA
LS32	m	LS	28/03/2018	1522249109	trainingRound	2	c	5	2	0	2	1	1.012934394	0.20801518	NA	NA
LS32	m	LS	28/03/2018	1522249109	trainingRound	2	c	6	2	0	2	1	0.828485368	0.207939164	NA	NA
LS32	m	LS	28/03/2018	1522249109	trainingRound	2	c	7	1	0	1	1	0.707983106	NA	NA	NA
LS32	m	LS	28/03/2018	1522249109	trainingRound	2	c	8	2	0	2	1	0.739468794	0.199999423	NA	NA
LS32	m	LS	28/03/2018	1522249109	trainingRound	2	c	9	1	0	1	1	0.642973711	NA	NA	NA
LS32	m	LS	28/03/2018	1522249109	trainingRound	2	c	10	2	0	3	0	0.394415303	0.216072314	0.207986955	NA
LS32	m	LS	28/03/2018	1522249109	trainingRound	2	c	11	2	0	2	1	1.025814903	0.199930462	NA	NA
LS32	m	LS	28/03/2018	1522249109	trainingRound	2	c	12	1	0	1	1	0.569512986	NA	NA	NA
LS32	m	LS	28/03/2018	1522249109	trainingRound	2	c	13	1	0	1	1	0.712880894	NA	NA	NA
LS32	m	LS	28/03/2018	1522249109	trainingRound	2	c	14	2	0	2	1	0.896317325	0.200030856	NA	NA
LS32	m	LS	28/03/2018	1522249109	trainingRound	2	c	15	2	0	2	1	0.503778706	0.591886607	NA	NA
LS32	m	LS	28/03/2018	1522249109	trainingRound	2	c	16	2	0	2	1	0.831220046	0.200001347	NA	NA
LS32	m	LS	28/03/2018	1522249109	trainingRound	2	c	17	1	0	1	1	0.67873494	NA	NA	NA
LS32	m	LS	28/03/2018	1522249109	trainingRound	2	c	18	2	0	2	1	0.958142997	0.231982908	NA	NA
LS32	m	LS	28/03/2018	1522249109	trainingRound	2	c	19	1	0	1	1	0.925748637	NA	NA	NA
LS32	m	LS	28/03/2018	1522249109	trainingRound	2	c	20	1	0	2	0	0.83721703	0.231897269	NA	NA
LS32	m	LS	28/03/2018	1522249109	trainingRound	2	c	21	1	0	1	1	0.892652805	NA	NA	NA
LS32	m	LS	28/03/2018	1522249109	trainingRound	2	c	22	2	0	2	1	0.860251067	0.207801884	NA	NA
LS32	m	LS	28/03/2018	1522249109	trainingRound	2	c	23	2	0	2	1	1.163531911	0.232075283	NA	NA
LS32	m	LS	28/03/2018	1522249109	trainingRound	2	c	24	1	0	1	1	0.723099533	NA	NA	NA
LS32	m	LS	28/03/2018	1522249109	trainingRound	2	c	25	2	0	2	1	1.146480425	0.207890089	NA	NA
LS32	m	LS	28/03/2018	1522249109	trainingRound	2	c	26	1	0	1	1	0.658102968	NA	NA	NA
LS32	m	LS	28/03/2018	1522249109	trainingRound	2	c	27	1	0	1	1	0.36966271	NA	NA	NA
LS32	m	LS	28/03/2018	1522249109	trainingRound	2	c	28	2	0	2	1	0.912971729	0.223974528	NA	NA
LS32	m	LS	28/03/2018	1522249109	trainingRound	2	c	29	1	0	1	1	1.065176503	NA	NA	NA
LS32	m	LS	28/03/2018	1522249109	trainingRound	2	c	30	1	0	1	1	0.727936379	NA	NA	NA
LS32	m	LS	28/03/2018	1522249109	trainingRound	2	c	31	2	0	2	1	1.447296338	0.247874899	NA	NA
LS32	m	LS	28/03/2018	1522249109	trainingRound	2	c	32	1	0	1	1	0.934774423	NA	NA	NA
LS32	m	LS	28/03/2018	1522249109	trainingRound	2	c	33	2	0	2	1	0.878304564	0.223937642	NA	NA
LS32	m	LS	28/03/2018	1522249109	trainingRound	2	c	34	2	0	2	1	1.013772503	0.207983106	NA	NA
Accuracy threshold not reached or participant chose not to continue to full experiment.				NA		NA		NA		NA	NA	NA	NA	NA	NA	NA
LS36	f	LS	03/04/2018	1522761429	trainingRound	1	c	0	2	0	0	0	NA	NA	NA	NA
LS36	f	LS	03/04/2018	1522761429	trainingRound	1	c	1	2	0	0	0	NA	NA	NA	NA
LS36	f	LS	03/04/2018	1522761429	trainingRound	1	c	2	2	0	0	0	NA	NA	NA	NA
LS36	f	LS	03/04/2018	1522761429	trainingRound	1	c	3	1	0	0	0	NA	NA	NA	NA
LS36	f	LS	03/04/2018	1522761429	trainingRound	1	c	4	1	0	1	1	0.536834506	NA	NA	NA
LS36	f	LS	03/04/2018	1522761429	trainingRound	1	c	5	1	0	1	1	0.608153501	NA	NA	NA
LS36	f	LS	03/04/2018	1522761429	trainingRound	1	c	6	2	0	2	1	0.783487088	0.191944067	NA	NA
LS36	f	LS	03/04/2018	1522761429	trainingRound	1	c	7	2	0	2	1	0.950807784	0.215942327	NA	NA
LS36	f	LS	03/04/2018	1522761429	trainingRound	1	c	8	2	0	2	1	0.902245168	0.183977041	NA	NA
LS36	f	LS	03/04/2018	1522761429	trainingRound	1	c	9	1	0	1	1	1.621356826	NA	NA	NA
LS36	f	LS	03/04/2018	1522761429	trainingRound	1	c	10	1	0	1	1	0.8210325	NA	NA	NA
LS36	f	LS	03/04/2018	1522761429	trainingRound	1	c	11	1	0	1	1	1.140213885	NA	NA	NA
LS36	f	LS	03/04/2018	1522761429	trainingRound	1	c	12	1	0	1	1	1.939384852	NA	NA	NA
LS36	f	LS	03/04/2018	1522761429	trainingRound	1	c	13	1	0	1	1	1.522854363	NA	NA	NA
LS36	f	LS	03/04/2018	1522761429	trainingRound	1	c	14	1	0	1	1	0.906340938	NA	NA	NA
LS36	f	LS	03/04/2018	1522761429	trainingRound	1	c	15	2	0	2	1	0.753816331	0.199856247	NA	NA
LS36	f	LS	03/04/2018	1522761429	trainingRound	1	c	16	2	0	2	1	0.753098208	0.207940341	NA	NA
LS36	f	LS	03/04/2018	1522761429	trainingRound	1	c	17	1	0	1	1	1.032393787	NA	NA	NA
LS36	f	LS	03/04/2018	1522761429	trainingRound	1	c	18	1	0	1	1	0.735804886	NA	NA	NA
LS36	f	LS	03/04/2018	1522761429	trainingRound	1	c	19	1	0	1	1	1.103175553	NA	NA	NA
LS36	f	LS	03/04/2018	1522761429	trainingRound	1	c	20	1	0	1	1	1.622421662	NA	NA	NA
LS36	f	LS	03/04/2018	1522761429	trainingRound	1	c	21	2	0	2	1	1.085869722	0.207944831	NA	NA
LS36	f	LS	03/04/2018	1522761429	trainingRound	1	c	22	2	0	2	1	0.869190029	0.215961571	NA	NA
LS36	f	LS	03/04/2018	1522761429	trainingRound	1	c	23	2	0	2	1	0.836206092	0.184353261	NA	NA
LS36	f	LS	03/04/2018	1522761429	trainingRound	1	c	24	1	0	1	1	0.692030184	NA	NA	NA
LS36	f	LS	03/04/2018	1522761429	trainingRound	1	c	25	2	0	2	1	0.883355876	0.207872025	NA	NA
LS36	f	LS	03/04/2018	1522761429	trainingRound	1	c	26	2	0	2	1	0.962793924	0.175806349	NA	NA
LS36	f	LS	03/04/2018	1522761429	trainingRound	1	c	27	2	0	2	1	0.834103682	0.311961668	NA	NA
LS36	f	LS	03/04/2018	1522761429	trainingRound	1	c	28	1	0	1	1	0.833518343	NA	NA	NA
LS36	f	LS	03/04/2018	1522761429	trainingRound	1	c	29	2	0	3	0	0.75302476	0.199768045	1.455752376	NA
LS36	f	LS	03/04/2018	1522761429	trainingRound	1	c	30	1	0	1	1	0.78417891	NA	NA	NA
LS36	f	LS	03/04/2018	1522761429	trainingRound	1	c	31	1	0	2	0	0.71155068	2.271498863	NA	NA
LS36	f	LS	03/04/2018	1522761429	trainingRound	1	c	32	2	0	2	1	0.990859409	0.184047281	NA	NA
LS36	f	LS	03/04/2018	1522761429	trainingRound	1	c	33	1	0	1	1	0.694204438	NA	NA	NA
LS36	f	LS	03/04/2018	1522761429	trainingRound	1	c	34	1	0	1	1	0.517669061	NA	NA	NA
LS36	f	LS	03/04/2018	1522761429	trainingRound	2	ef	0	1	0	2	0	0.847295782	0.343931766	NA	NA
LS36	f	LS	03/04/2018	1522761429	trainingRound	2	ef	1	2	0	3	0	0.902563015	0.20794002	0.207972094	NA
LS36	f	LS	03/04/2018	1522761429	trainingRound	2	ef	2	2	0	3	0	1.373869373	0.17599943	0.43984751	NA
LS36	f	LS	03/04/2018	1522761429	trainingRound	2	ef	3	2	0	3	0	1.205316739	0.207831612	0.272024224	NA
LS36	f	LS	03/04/2018	1522761429	trainingRound	2	ef	4	2	0	3	0	1.652575123	0.191897881	0.493343973	NA
LS36	f	LS	03/04/2018	1522761429	trainingRound	2	ef	5	2	0	3	0	1.467892148	0.239932569	0.231903321	NA
LS36	f	LS	03/04/2018	1522761429	trainingRound	2	ef	6	2	0	3	0	0.971443151	0.33578994	0.3279743	NA
LS36	f	LS	03/04/2018	1522761429	trainingRound	2	ef	7	2	0	3	0	1.114761738	0.903794633	0.239865536	NA
LS36	f	LS	03/04/2018	1522761429	trainingRound	2	ef	8	2	0	3	0	0.794067452	0.223976386	0.231950148	NA
LS36	f	LS	03/04/2018	1522761429	trainingRound	2	ef	9	2	0	2	1	0.737588807	0.215861181	NA	NA
LS36	f	LS	03/04/2018	1522761429	trainingRound	2	ef	10	2	0	3	0	0.800876629	0.207943228	0.215918272	NA
LS36	f	LS	03/04/2018	1522761429	trainingRound	2	ef	11	2	0	3	0	0.984137472	0.247946743	0.232002107	NA
LS36	f	LS	03/04/2018	1522761429	trainingRound	2	ef	12	2	0	3	0	0.775629111	0.223887543	0.247949309	NA
LS36	f	LS	03/04/2018	1522761429	trainingRound	2	ef	13	2	0	3	0	0.742959494	0.215884595	0.215983381	NA
LS36	f	LS	03/04/2018	1522761429	trainingRound	2	ef	14	2	0	3	0	0.84625468	0.215955798	0.224133546	NA
LS36	f	LS	03/04/2018	1522761429	trainingRound	2	ef	15	2	0	3	0	0.645784228	0.215831353	0.223975103	NA
LS36	f	LS	03/04/2018	1522761429	trainingRound	2	ef	16	1	0	1	1	1.588820954	NA	NA	NA
LS36	f	LS	03/04/2018	1522761429	trainingRound	2	ef	17	1	0	1	1	0.916411657	NA	NA	NA
LS36	f	LS	03/04/2018	1522761429	trainingRound	2	ef	18	2	0	2	1	1.139719313	0.200006351	NA	NA
LS36	f	LS	03/04/2018	1522761429	trainingRound	2	ef	19	1	0	1	1	0.92312301	NA	NA	NA
LS36	f	LS	03/04/2018	1522761429	trainingRound	2	ef	20	1	0	1	1	0.674483803	NA	NA	NA
LS36	f	LS	03/04/2018	1522761429	trainingRound	2	ef	21	2	0	2	1	1.009802585	0.191957858	NA	NA
LS36	f	LS	03/04/2018	1522761429	trainingRound	2	ef	22	1	0	1	1	0.825089781	NA	NA	NA
LS36	f	LS	03/04/2018	1522761429	trainingRound	2	ef	23	1	0	1	1	0.36065354	NA	NA	NA
LS36	f	LS	03/04/2018	1522761429	trainingRound	2	ef	24	2	0	2	1	0.823946045	0.191858751	NA	NA
LS36	f	LS	03/04/2018	1522761429	trainingRound	2	ef	25	2	0	2	1	0.903211218	0.168057422	NA	NA
LS36	f	LS	03/04/2018	1522761429	trainingRound	2	ef	26	x	1	0	0	NA	NA	NA	NA
LS36	f	LS	03/04/2018	1522761429	trainingRound	2	ef	27	1	1	3	0	0.958055725	0.19983123	0.223927635	NA
LS36	f	LS	03/04/2018	1522761429	trainingRound	2	ef	28	2	1	3	1	1.661173995	0.207897363	0.215934309	NA
LS36	f	LS	03/04/2018	1522761429	trainingRound	2	ef	29	x	0	0	0	NA	NA	NA	NA
LS36	f	LS	03/04/2018	1522761429	trainingRound	2	ef	30	2	0	2	1	0.876187797	0.199815514	NA	NA
LS36	f	LS	03/04/2018	1522761429	trainingRound	2	ef	31	2	0	2	1	0.867431766	0.191857468	NA	NA
LS36	f	LS	03/04/2018	1522761429	trainingRound	2	ef	32	1	0	2	0	0.658822054	0.615930973	NA	NA
LS36	f	LS	03/04/2018	1522761429	trainingRound	2	ef	33	2	0	2	1	0.94616837	0.207933285	NA	NA
LS36	f	LS	03/04/2018	1522761429	trainingRound	2	ef	34	1	0	1	1	1.129490473	NA	NA	NA
Accuracy threshold not reached or participant chose not to continue to full experiment.				NA		NA		NA		NA	NA	NA	NA	NA	NA	NA
LS42	m	LS	06/04/2018	1523007733	trainingRound	1	ef	0	2	0	2	1	1.512811228	0.327975957	NA	NA
LS42	m	LS	06/04/2018	1523007733	trainingRound	1	ef	1	x	1	0	0	NA	NA	NA	NA
LS42	m	LS	06/04/2018	1523007733	trainingRound	1	ef	2	1	1	1	0	1.68732894	NA	NA	NA
LS42	m	LS	06/04/2018	1523007733	trainingRound	1	ef	3	1	1	1	0	1.47883709	NA	NA	NA
LS42	m	LS	06/04/2018	1523007733	trainingRound	1	ef	4	x	0	0	0	NA	NA	NA	NA
LS42	m	LS	06/04/2018	1523007733	trainingRound	1	ef	5	2	0	3	0	0.885969603	0.207994688	0.215922982	NA
LS42	m	LS	06/04/2018	1523007733	trainingRound	1	ef	6	1	0	2	0	1.381439814	0.191826975	NA	NA
LS42	m	LS	06/04/2018	1523007733	trainingRound	1	ef	7	1	0	2	0	1.196983669	0.199961189	NA	NA
LS42	m	LS	06/04/2018	1523007733	trainingRound	1	ef	8	1	0	2	0	1.068578228	0.207891728	NA	NA
LS42	m	LS	06/04/2018	1523007733	trainingRound	1	ef	9	1	0	2	0	1.11593533	0.200003207	NA	NA
LS42	m	LS	06/04/2018	1523007733	trainingRound	1	ef	10	2	0	3	0	1.05952667	0.199915964	0.191960407	NA
LS42	m	LS	06/04/2018	1523007733	trainingRound	1	ef	11	2	0	3	0	1.178976135	0.215927472	0.22397765	NA
LS42	m	LS	06/04/2018	1523007733	trainingRound	1	ef	12	2	0	3	0	1.162441804	0.232088129	0.167985643	NA
LS42	m	LS	06/04/2018	1523007733	trainingRound	1	ef	13	x	1	0	0	NA	NA	NA	NA
LS42	m	LS	06/04/2018	1523007733	trainingRound	1	ef	14	1	1	1	0	1.025467212	NA	NA	NA
LS42	m	LS	06/04/2018	1523007733	trainingRound	1	ef	15	x	0	0	0	NA	NA	NA	NA
LS42	m	LS	06/04/2018	1523007733	trainingRound	1	ef	16	2	0	3	0	1.008613735	0.223978933	0.238834459	NA
LS42	m	LS	06/04/2018	1523007733	trainingRound	1	ef	17	x	1	0	0	NA	NA	NA	NA
LS42	m	LS	06/04/2018	1523007733	trainingRound	1	ef	18	2	1	3	1	1.127620245	0.223952952	0.343888353	NA
LS42	m	LS	06/04/2018	1523007733	trainingRound	1	ef	19	1	1	1	0	1.127107045	NA	NA	NA
LS42	m	LS	06/04/2018	1523007733	trainingRound	1	ef	20	2	1	2	0	1.15856009	0.192023594	NA	NA
LS42	m	LS	06/04/2018	1523007733	trainingRound	1	ef	21	x	0	1	0	1.918017638	NA	NA	NA
LS42	m	LS	06/04/2018	1523007733	trainingRound	1	ef	22	1	0	1	1	1.461567921	NA	NA	NA
LS42	m	LS	06/04/2018	1523007733	trainingRound	1	ef	23	2	0	3	0	1.173180186	0.19980755	0.240025403	NA
LS42	m	LS	06/04/2018	1523007733	trainingRound	1	ef	24	2	0	3	0	1.060646728	0.21595666	0.216019206	NA
LS42	m	LS	06/04/2018	1523007733	trainingRound	1	ef	25	2	0	3	0	1.03612701	0.215901812	0.183972775	NA
LS42	m	LS	06/04/2018	1523007733	trainingRound	1	ef	26	1	0	2	0	0.851701337	0.255995214	NA	NA
LS42	m	LS	06/04/2018	1523007733	trainingRound	1	ef	27	1	0	2	0	0.947230566	0.191954633	NA	NA
LS42	m	LS	06/04/2018	1523007733	trainingRound	1	ef	28	x	1	0	0	NA	NA	NA	NA
LS42	m	LS	06/04/2018	1523007733	trainingRound	1	ef	29	2	1	2	0	1.250163983	0.191994727	NA	NA
LS42	m	LS	06/04/2018	1523007733	trainingRound	1	ef	30	2	1	2	0	1.009745661	0.199899926	NA	NA
LS42	m	LS	06/04/2018	1523007733	trainingRound	1	ef	31	1	1	1	0	1.129276597	NA	NA	NA
LS42	m	LS	06/04/2018	1523007733	trainingRound	1	ef	32	1	1	1	0	1.056723958	NA	NA	NA
LS42	m	LS	06/04/2018	1523007733	trainingRound	1	ef	33	2	1	2	0	0.96178138	0.206403128	NA	NA
LS42	m	LS	06/04/2018	1523007733	trainingRound	1	ef	34	1	1	1	0	0.919898515	NA	NA	NA
LS42	m	LS	06/04/2018	1523007733	trainingRound	1	ef	35	1	1	1	0	0.902691893	NA	NA	NA
LS42	m	LS	06/04/2018	1523007733	trainingRound	2	c	0	1	0	1	1	0.634946651	NA	NA	NA
LS42	m	LS	06/04/2018	1523007733	trainingRound	2	c	1	1	0	1	1	0.586506377	NA	NA	NA
LS42	m	LS	06/04/2018	1523007733	trainingRound	2	c	2	1	0	1	1	0.745941152	NA	NA	NA
LS42	m	LS	06/04/2018	1523007733	trainingRound	2	c	3	2	0	2	1	0.833444901	0.199947076	NA	NA
LS42	m	LS	06/04/2018	1523007733	trainingRound	2	c	4	1	0	1	1	0.673038896	NA	NA	NA
LS42	m	LS	06/04/2018	1523007733	trainingRound	2	c	5	1	0	1	1	0.960593964	NA	NA	NA
LS42	m	LS	06/04/2018	1523007733	trainingRound	2	c	6	2	0	2	1	0.848016243	0.183951605	NA	NA
LS42	m	LS	06/04/2018	1523007733	trainingRound	2	c	7	2	0	2	1	0.927467568	0.191941162	NA	NA
LS42	m	LS	06/04/2018	1523007733	trainingRound	2	c	8	2	0	2	1	0.943023612	0.175939917	NA	NA
LS42	m	LS	06/04/2018	1523007733	trainingRound	2	c	9	2	0	2	1	0.846479531	0.191984142	NA	NA
LS42	m	LS	06/04/2018	1523007733	trainingRound	2	c	10	2	0	2	1	0.80598038	0.20801233	NA	NA
LS42	m	LS	06/04/2018	1523007733	trainingRound	2	c	11	2	0	2	1	0.829592375	0.167973775	NA	NA
LS42	m	LS	06/04/2018	1523007733	trainingRound	2	c	12	2	0	2	1	0.829047742	0.176029406	NA	NA
LS42	m	LS	06/04/2018	1523007733	trainingRound	2	c	13	2	0	2	1	0.756655478	0.175894691	NA	NA
LS42	m	LS	06/04/2018	1523007733	trainingRound	2	c	14	1	0	1	1	0.859945569	NA	NA	NA
LS42	m	LS	06/04/2018	1523007733	trainingRound	2	c	15	1	0	1	1	0.755640626	NA	NA	NA
LS42	m	LS	06/04/2018	1523007733	trainingRound	2	c	16	1	0	1	1	0.675137241	NA	NA	NA
LS42	m	LS	06/04/2018	1523007733	trainingRound	2	c	17	1	0	1	1	0.706630058	NA	NA	NA
LS42	m	LS	06/04/2018	1523007733	trainingRound	2	c	18	2	0	2	1	0.866051362	0.19194886	NA	NA
LS42	m	LS	06/04/2018	1523007733	trainingRound	2	c	19	1	0	1	1	0.985650296	NA	NA	NA
LS42	m	LS	06/04/2018	1523007733	trainingRound	2	c	20	1	0	1	1	0.833122227	NA	NA	NA
LS42	m	LS	06/04/2018	1523007733	trainingRound	2	c	21	2	0	2	1	0.89667174	0.175999897	NA	NA
LS42	m	LS	06/04/2018	1523007733	trainingRound	2	c	22	1	0	1	1	1.480015845	NA	NA	NA
LS42	m	LS	06/04/2018	1523007733	trainingRound	2	c	23	2	0	2	1	0.879708246	0.175973917	NA	NA
LS42	m	LS	06/04/2018	1523007733	trainingRound	2	c	24	1	0	1	1	1.023187964	NA	NA	NA
LS42	m	LS	06/04/2018	1523007733	trainingRound	2	c	25	2	0	2	1	0.798698077	0.17594986	NA	NA
LS42	m	LS	06/04/2018	1523007733	trainingRound	2	c	26	1	0	1	1	0.878222533	NA	NA	NA
LS42	m	LS	06/04/2018	1523007733	trainingRound	2	c	27	1	0	1	1	0.741736122	NA	NA	NA
LS42	m	LS	06/04/2018	1523007733	trainingRound	2	c	28	1	0	1	1	0.661313567	NA	NA	NA
LS42	m	LS	06/04/2018	1523007733	trainingRound	2	c	29	1	0	1	1	0.724773911	NA	NA	NA
LS42	m	LS	06/04/2018	1523007733	trainingRound	2	c	30	1	0	1	1	0.828312904	NA	NA	NA
LS42	m	LS	06/04/2018	1523007733	trainingRound	2	c	31	1	0	1	1	0.651782807	NA	NA	NA
LS42	m	LS	06/04/2018	1523007733	trainingRound	2	c	32	2	0	2	1	0.843378842	0.175895974	NA	NA
LS42	m	LS	06/04/2018	1523007733	trainingRound	2	c	33	2	0	2	1	1.634647712	0.415903095	NA	NA
LS42	m	LS	06/04/2018	1523007733	trainingRound	2	c	34	2	0	2	1	0.906225272	0.159943163	NA	NA
Accuracy threshold not reached or participant chose not to continue to full experiment.				NA		NA		NA		NA	NA	NA	NA	NA	NA	NA
LS45	m	LS	10/04/2018	1523351011	trainingRound	1	ef	0	2	0	2	1	0.869550211	0.239988645	NA	NA
LS45	m	LS	10/04/2018	1523351011	trainingRound	1	ef	1	x	1	0	0	NA	NA	NA	NA
LS45	m	LS	10/04/2018	1523351011	trainingRound	1	ef	2	1	1	1	0	2.860952506	NA	NA	NA
LS45	m	LS	10/04/2018	1523351011	trainingRound	1	ef	3	1	1	2	1	0.100983172	0.183861862	NA	NA
LS45	m	LS	10/04/2018	1523351011	trainingRound	1	ef	4	2	1	2	0	2.676410283	0.223936153	NA	NA
LS45	m	LS	10/04/2018	1523351011	trainingRound	1	ef	5	1	1	1	0	0.108288799	NA	NA	NA
LS45	m	LS	10/04/2018	1523351011	trainingRound	1	ef	6	1	1	0	0	NA	NA	NA	NA
LS45	m	LS	10/04/2018	1523351011	trainingRound	1	ef	7	2	1	3	1	1.16376409	0.207960006	0.223896698	NA
LS45	m	LS	10/04/2018	1523351011	trainingRound	1	ef	8	1	1	1	0	2.403350484	NA	NA	NA
LS45	m	LS	10/04/2018	1523351011	trainingRound	1	ef	9	2	1	3	1	0.01123992	2.607820469	0.175862722	NA
LS45	m	LS	10/04/2018	1523351011	trainingRound	1	ef	10	x	0	1	0	0.091021537	NA	NA	NA
LS45	m	LS	10/04/2018	1523351011	trainingRound	1	ef	11	1	0	0	0	NA	NA	NA	NA
LS45	m	LS	10/04/2018	1523351011	trainingRound	1	ef	12	1	0	2	0	1.586393731	0.215892104	NA	NA
LS45	m	LS	10/04/2018	1523351011	trainingRound	1	ef	13	1	0	0	0	NA	NA	NA	NA
LS45	m	LS	10/04/2018	1523351011	trainingRound	1	ef	14	x	1	0	0	NA	NA	NA	NA
LS45	m	LS	10/04/2018	1523351011	trainingRound	1	ef	15	2	1	3	1	1.929527243	0.223947059	0.264013652	NA
LS45	m	LS	10/04/2018	1523351011	trainingRound	1	ef	16	1	1	0	0	NA	NA	NA	NA
LS45	m	LS	10/04/2018	1523351011	trainingRound	1	ef	17	1	1	0	0	NA	NA	NA	NA
LS45	m	LS	10/04/2018	1523351011	trainingRound	1	ef	18	2	1	3	1	1.280801678	0.199902164	0.160090266	NA
LS45	m	LS	10/04/2018	1523351011	trainingRound	1	ef	19	1	1	0	0	NA	NA	NA	NA
LS45	m	LS	10/04/2018	1523351011	trainingRound	1	ef	20	2	1	3	1	1.65638693	0.207782618	0.168018194	NA
LS45	m	LS	10/04/2018	1523351011	trainingRound	1	ef	21	1	1	0	0	NA	NA	NA	NA
LS45	m	LS	10/04/2018	1523351011	trainingRound	1	ef	22	x	0	0	0	NA	NA	NA	NA
LS45	m	LS	10/04/2018	1523351011	trainingRound	1	ef	23	1	0	1	1	0.695625926	NA	NA	NA
LS45	m	LS	10/04/2018	1523351011	trainingRound	1	ef	24	2	0	0	0	NA	NA	NA	NA
LS45	m	LS	10/04/2018	1523351011	trainingRound	1	ef	25	2	0	2	1	1.582942524	0.191904627	NA	NA
LS45	m	LS	10/04/2018	1523351011	trainingRound	1	ef	26	2	0	0	0	NA	NA	NA	NA
LS45	m	LS	10/04/2018	1523351011	trainingRound	1	ef	27	x	1	0	0	NA	NA	NA	NA
LS45	m	LS	10/04/2018	1523351011	trainingRound	1	ef	28	1	1	2	1	0.958217908	0.223893811	NA	NA
LS45	m	LS	10/04/2018	1523351011	trainingRound	1	ef	29	1	1	0	0	NA	NA	NA	NA
LS45	m	LS	10/04/2018	1523351011	trainingRound	1	ef	30	2	1	1	0	2.829629891	NA	NA	NA
LS45	m	LS	10/04/2018	1523351011	trainingRound	1	ef	31	2	1	1	0	0.029545848	NA	NA	NA
LS45	m	LS	10/04/2018	1523351011	trainingRound	1	ef	32	2	1	0	0	NA	NA	NA	NA
LS45	m	LS	10/04/2018	1523351011	trainingRound	1	ef	33	1	1	1	0	2.916718097	NA	NA	NA
LS45	m	LS	10/04/2018	1523351011	trainingRound	1	ef	34	2	1	0	0	NA	NA	NA	NA
LS45	m	LS	10/04/2018	1523351011	trainingRound	1	ef	35	2	1	0	0	NA	NA	NA	NA
LS45	m	LS	10/04/2018	1523351011	trainingRound	1	ef	36	2	1	2	0	0.45220083	0.183872127	NA	NA
LS45	m	LS	10/04/2018	1523351011	trainingRound	1	ef	37	2	1	0	0	NA	NA	NA	NA
LS45	m	LS	10/04/2018	1523351011	trainingRound	1	ef	38	x	0	0	0	NA	NA	NA	NA
LS45	m	LS	10/04/2018	1523351011	trainingRound	1	ef	39	2	0	3	0	0.091381766	0.208025444	0.183863787	NA
LS45	m	LS	10/04/2018	1523351011	trainingRound	2	c	0	1	0	1	1	1.545496654	NA	NA	NA
LS45	m	LS	10/04/2018	1523351011	trainingRound	2	c	1	2	0	0	0	NA	NA	NA	NA
LS45	m	LS	10/04/2018	1523351011	trainingRound	2	c	2	2	0	2	1	2.36084633	0.200007057	NA	NA
LS45	m	LS	10/04/2018	1523351011	trainingRound	2	c	3	2	0	0	0	NA	NA	NA	NA
LS45	m	LS	10/04/2018	1523351011	trainingRound	2	c	4	2	0	0	0	NA	NA	NA	NA
LS45	m	LS	10/04/2018	1523351011	trainingRound	2	c	5	2	0	2	1	1.704127399	0.20791606	NA	NA
LS45	m	LS	10/04/2018	1523351011	trainingRound	2	c	6	2	0	0	0	NA	NA	NA	NA
LS45	m	LS	10/04/2018	1523351011	trainingRound	2	c	7	2	0	0	0	NA	NA	NA	NA
LS45	m	LS	10/04/2018	1523351011	trainingRound	2	c	8	1	0	1	1	0.951418783	NA	NA	NA
LS45	m	LS	10/04/2018	1523351011	trainingRound	2	c	9	1	0	0	0	NA	NA	NA	NA
LS45	m	LS	10/04/2018	1523351011	trainingRound	2	c	10	1	0	1	1	1.398790041	NA	NA	NA
LS45	m	LS	10/04/2018	1523351011	trainingRound	2	c	11	2	0	0	0	NA	NA	NA	NA
LS45	m	LS	10/04/2018	1523351011	trainingRound	2	c	12	2	0	2	1	1.990158976	0.223978175	NA	NA
LS45	m	LS	10/04/2018	1523351011	trainingRound	2	c	13	2	0	0	0	NA	NA	NA	NA
LS45	m	LS	10/04/2018	1523351011	trainingRound	2	c	14	2	0	1	0	2.925658709	NA	NA	NA
LS45	m	LS	10/04/2018	1523351011	trainingRound	2	c	15	2	0	1	0	0.765551763	NA	NA	NA
LS45	m	LS	10/04/2018	1523351011	trainingRound	2	c	16	1	0	0	0	NA	NA	NA	NA
LS45	m	LS	10/04/2018	1523351011	trainingRound	2	c	17	2	0	0	0	NA	NA	NA	NA
LS45	m	LS	10/04/2018	1523351011	trainingRound	2	c	18	1	0	1	1	0.684770615	NA	NA	NA
LS45	m	LS	10/04/2018	1523351011	trainingRound	2	c	19	2	0	1	0	2.876343241	NA	NA	NA
LS45	m	LS	10/04/2018	1523351011	trainingRound	2	c	20	2	0	1	0	0.092286349	NA	NA	NA
LS45	m	LS	10/04/2018	1523351011	trainingRound	2	c	21	1	0	0	0	NA	NA	NA	NA
LS45	m	LS	10/04/2018	1523351011	trainingRound	2	c	22	1	0	1	1	1.483630905	NA	NA	NA
LS45	m	LS	10/04/2018	1523351011	trainingRound	2	c	23	1	0	0	0	NA	NA	NA	NA
LS45	m	LS	10/04/2018	1523351011	trainingRound	2	c	24	2	0	2	1	2.539017341	0.20795776	NA	NA
LS45	m	LS	10/04/2018	1523351011	trainingRound	2	c	25	2	0	0	0	NA	NA	NA	NA
LS45	m	LS	10/04/2018	1523351011	trainingRound	2	c	26	2	0	0	0	NA	NA	NA	NA
LS45	m	LS	10/04/2018	1523351011	trainingRound	2	c	27	1	0	1	1	0.986420676	NA	NA	NA
LS45	m	LS	10/04/2018	1523351011	trainingRound	2	c	28	1	0	0	0	NA	NA	NA	NA
LS45	m	LS	10/04/2018	1523351011	trainingRound	2	c	29	1	0	1	1	1.857852867	NA	NA	NA
LS45	m	LS	10/04/2018	1523351011	trainingRound	2	c	30	2	0	0	0	NA	NA	NA	NA
LS45	m	LS	10/04/2018	1523351011	trainingRound	2	c	31	1	0	1	1	2.697288498	NA	NA	NA
LS45	m	LS	10/04/2018	1523351011	trainingRound	2	c	32	1	0	0	0	NA	NA	NA	NA
LS45	m	LS	10/04/2018	1523351011	trainingRound	2	c	33	2	0	0	0	NA	NA	NA	NA
LS45	m	LS	10/04/2018	1523351011	trainingRound	2	c	34	2	0	2	1	0.760652903	0.199921731	NA	NA
LS45	m	LS	10/04/2018	1523351011	trainingRound	2	c	35	2	0	0	0	NA	NA	NA	NA
LS45	m	LS	10/04/2018	1523351011	trainingRound	2	c	36	1	0	1	1	1.783928262	NA	NA	NA
Accuracy threshold not reached or participant chose not to continue to full experiment.				NA		NA		NA		NA	NA	NA	NA	NA	NA	NA
LS46	m	LS	10/04/2018	1523353846	trainingRound	1	ef	0	1	0	1	1	1.054793005	NA	NA	NA
LS46	m	LS	10/04/2018	1523353846	trainingRound	1	ef	1	x	1	0	0	NA	NA	NA	NA
LS46	m	LS	10/04/2018	1523353846	trainingRound	1	ef	2	1	1	2	1	0.798294124	0.255998794	NA	NA
LS46	m	LS	10/04/2018	1523353846	trainingRound	1	ef	3	2	1	3	1	1.01402937	0.231920859	0.231998165	NA
LS46	m	LS	10/04/2018	1523353846	trainingRound	1	ef	4	1	1	2	1	1.021716718	0.223919473	NA	NA
LS46	m	LS	10/04/2018	1523353846	trainingRound	1	ef	5	x	0	0	0	NA	NA	NA	NA
LS46	m	LS	10/04/2018	1523353846	trainingRound	1	ef	6	1	0	1	1	0.89319863	NA	NA	NA
LS46	m	LS	10/04/2018	1523353846	trainingRound	1	ef	7	1	0	1	1	1.13298647	NA	NA	NA
LS46	m	LS	10/04/2018	1523353846	trainingRound	1	ef	8	1	0	1	1	1.100641548	NA	NA	NA
LS46	m	LS	10/04/2018	1523353846	trainingRound	1	ef	9	2	0	2	1	0.836487076	0.264042201	NA	NA
LS46	m	LS	10/04/2018	1523353846	trainingRound	1	ef	10	x	1	0	0	NA	NA	NA	NA
LS46	m	LS	10/04/2018	1523353846	trainingRound	1	ef	11	2	1	3	1	0.96392576	0.199938091	0.215965562	NA
LS46	m	LS	10/04/2018	1523353846	trainingRound	1	ef	12	1	1	2	1	0.971662828	0.231954861	NA	NA
LS46	m	LS	10/04/2018	1523353846	trainingRound	1	ef	13	x	0	0	0	NA	NA	NA	NA
LS46	m	LS	10/04/2018	1523353846	trainingRound	1	ef	14	1	0	1	1	1.059133718	NA	NA	NA
LS46	m	LS	10/04/2018	1523353846	trainingRound	1	ef	15	1	0	1	1	0.986935839	NA	NA	NA
LS46	m	LS	10/04/2018	1523353846	trainingRound	1	ef	16	x	1	0	0	NA	NA	NA	NA
LS46	m	LS	10/04/2018	1523353846	trainingRound	1	ef	17	2	1	3	1	0.906325342	0.21593156	0.192044485	NA
LS46	m	LS	10/04/2018	1523353846	trainingRound	1	ef	18	2	1	3	1	0.938076511	0.191960121	0.22391819	NA
LS46	m	LS	10/04/2018	1523353846	trainingRound	1	ef	19	2	1	3	1	0.977814952	0.175963124	0.184015513	NA
LS46	m	LS	10/04/2018	1523353846	trainingRound	1	ef	20	2	1	3	1	1.001580774	0.207980215	0.2159816	NA
LS46	m	LS	10/04/2018	1523353846	trainingRound	1	ef	21	1	1	2	1	0.921326015	0.207955194	NA	NA
LS46	m	LS	10/04/2018	1523353846	trainingRound	1	ef	22	2	1	3	1	0.937024693	0.208022878	0.223856601	NA
LS46	m	LS	10/04/2018	1523353846	trainingRound	1	ef	23	2	1	3	1	1.19274281	0.20790355	0.216064039	NA
LS46	m	LS	10/04/2018	1523353846	trainingRound	1	ef	24	2	1	3	1	1.008565627	0.223856601	0.231997203	NA
LS46	m	LS	10/04/2018	1523353846	trainingRound	1	ef	25	2	1	3	1	0.944283487	0.239911659	0.22401346	NA
LS46	m	LS	10/04/2018	1523353846	trainingRound	1	ef	26	1	1	2	1	1.047930687	0.399972734	NA	NA
LS46	m	LS	10/04/2018	1523353846	trainingRound	1	ef	27	1	1	2	1	0.887757341	0.263974197	NA	NA
LS46	m	LS	10/04/2018	1523353846	trainingRound	1	ef	28	2	1	3	1	0.847465244	0.207956157	0.20800331	NA
LS46	m	LS	10/04/2018	1523353846	trainingRound	1	ef	29	2	1	3	1	0.807220622	0.215970373	0.215944711	NA
LS46	m	LS	10/04/2018	1523353846	trainingRound	1	ef	30	1	1	2	1	0.879013363	0.231868893	NA	NA
LS46	m	LS	10/04/2018	1523353846	trainingRound	1	ef	31	1	1	2	1	1.166611921	0.231967692	NA	NA
LS46	m	LS	10/04/2018	1523353846	trainingRound	1	ef	32	x	0	0	0	NA	NA	NA	NA
LS46	m	LS	10/04/2018	1523353846	trainingRound	1	ef	33	2	0	3	0	1.030234871	0.295779256	0.400017643	NA
LS46	m	LS	10/04/2018	1523353846	trainingRound	1	ef	34	1	0	1	1	1.189841409	NA	NA	NA
LS46	m	LS	10/04/2018	1523353846	trainingRound	1	ef	35	x	1	0	0	NA	NA	NA	NA
LS46	m	LS	10/04/2018	1523353846	trainingRound	1	ef	36	1	1	2	1	0.805405041	0.199971772	NA	NA
LS46	m	LS	10/04/2018	1523353846	trainingRound	2	c	0	2	0	2	1	1.291515849	0.216023622	NA	NA
LS46	m	LS	10/04/2018	1523353846	trainingRound	2	c	1	2	0	2	1	1.075264478	0.263850378	NA	NA
LS46	m	LS	10/04/2018	1523353846	trainingRound	2	c	2	1	0	1	1	0.802950479	NA	NA	NA
LS46	m	LS	10/04/2018	1523353846	trainingRound	2	c	3	1	0	1	1	1.010765495	NA	NA	NA
LS46	m	LS	10/04/2018	1523353846	trainingRound	2	c	4	2	0	2	1	0.874521566	0.247912403	NA	NA
LS46	m	LS	10/04/2018	1523353846	trainingRound	2	c	5	1	0	1	1	0.914201626	NA	NA	NA
LS46	m	LS	10/04/2018	1523353846	trainingRound	2	c	6	2	0	2	1	0.794011471	0.271888653	NA	NA
LS46	m	LS	10/04/2018	1523353846	trainingRound	2	c	7	2	0	2	1	1.041729806	0.231868572	NA	NA
LS46	m	LS	10/04/2018	1523353846	trainingRound	2	c	8	1	0	1	1	1.369388861	NA	NA	NA
LS46	m	LS	10/04/2018	1523353846	trainingRound	2	c	9	2	0	2	1	1.089110365	0.20787051	NA	NA
LS46	m	LS	10/04/2018	1523353846	trainingRound	2	c	10	2	0	2	1	1.072916413	0.247926838	NA	NA
LS46	m	LS	10/04/2018	1523353846	trainingRound	2	c	11	2	0	2	1	0.928577111	0.231954861	NA	NA
LS46	m	LS	10/04/2018	1523353846	trainingRound	2	c	12	1	0	1	1	0.896377179	NA	NA	NA
LS46	m	LS	10/04/2018	1523353846	trainingRound	2	c	13	1	0	1	1	0.904138305	NA	NA	NA
LS46	m	LS	10/04/2018	1523353846	trainingRound	2	c	14	1	0	1	1	1.567857807	NA	NA	NA
LS46	m	LS	10/04/2018	1523353846	trainingRound	2	c	15	1	0	1	1	1.039605961	NA	NA	NA
LS46	m	LS	10/04/2018	1523353846	trainingRound	2	c	16	1	0	1	1	0.911321075	NA	NA	NA
LS46	m	LS	10/04/2018	1523353846	trainingRound	2	c	17	1	0	1	1	0.932433776	NA	NA	NA
LS46	m	LS	10/04/2018	1523353846	trainingRound	2	c	18	2	0	2	1	0.910835424	0.232021902	NA	NA
LS46	m	LS	10/04/2018	1523353846	trainingRound	2	c	19	2	0	2	1	0.942531099	0.224030781	NA	NA
LS46	m	LS	10/04/2018	1523353846	trainingRound	2	c	20	1	0	1	1	0.838227596	NA	NA	NA
LS46	m	LS	10/04/2018	1523353846	trainingRound	2	c	21	1	0	1	1	0.790013665	NA	NA	NA
LS46	m	LS	10/04/2018	1523353846	trainingRound	2	c	22	1	0	1	1	0.650184445	NA	NA	NA
LS46	m	LS	10/04/2018	1523353846	trainingRound	2	c	23	1	0	1	1	0.797540947	NA	NA	NA
LS46	m	LS	10/04/2018	1523353846	trainingRound	2	c	24	1	0	1	1	0.781308501	NA	NA	NA
LS46	m	LS	10/04/2018	1523353846	trainingRound	2	c	25	2	0	2	1	0.82901208	0.21588601	NA	NA
LS46	m	LS	10/04/2018	1523353846	trainingRound	2	c	26	1	0	1	1	0.708771243	NA	NA	NA
LS46	m	LS	10/04/2018	1523353846	trainingRound	2	c	27	2	0	2	1	0.844511557	0.223877131	NA	NA
LS46	m	LS	10/04/2018	1523353846	trainingRound	2	c	28	1	0	1	1	0.700213956	NA	NA	NA
LS46	m	LS	10/04/2018	1523353846	trainingRound	2	c	29	2	0	2	1	0.563986066	0.239931547	NA	NA
LS46	m	LS	10/04/2018	1523353846	trainingRound	2	c	30	2	0	2	1	0.835667819	0.215935409	NA	NA
LS46	m	LS	10/04/2018	1523353846	trainingRound	2	c	31	1	0	1	1	0.739497219	NA	NA	NA
LS46	m	LS	10/04/2018	1523353846	trainingRound	2	c	32	2	0	2	1	0.771147024	0.199887729	NA	NA
LS46	m	LS	10/04/2018	1523353846	trainingRound	2	c	33	2	0	2	1	0.874876662	0.216007262	NA	NA
LS46	m	LS	10/04/2018	1523353846	trainingRound	2	c	34	2	0	2	1	0.842613217	0.223987156	NA	NA
LS46	m	LS	10/04/2018	1523353846	trainingRound	2	c	35	1	0	1	1	0.682401699	NA	NA	NA
LS46	m	LS	10/04/2018	1523353846	trainingRound	2	c	36	2	0	2	1	0.634087687	0.183986964	NA	NA
Accuracy threshold not reached or participant chose not to continue to full experiment.				NA		NA		NA		NA	NA	NA	NA	NA	NA	NA
WS02	f	WS	08/02/2018	1518083650	trainingRound	1	c	0	1	0	0	0	NA	NA	NA	NA
WS02	f	WS	08/02/2018	1518083650	trainingRound	1	c	1	2	0	2	1	1.314561183	0.503888091	NA	NA
WS02	f	WS	08/02/2018	1518083650	trainingRound	1	c	2	1	0	1	1	0.954198378	NA	NA	NA
WS02	f	WS	08/02/2018	1518083650	trainingRound	1	c	3	1	0	1	1	1.07374526	NA	NA	NA
WS02	f	WS	08/02/2018	1518083650	trainingRound	1	c	4	2	0	2	1	0.92137887	0.287946454	NA	NA
WS02	f	WS	08/02/2018	1518083650	trainingRound	1	c	5	2	0	2	1	0.960929524	0.319970798	NA	NA
WS02	f	WS	08/02/2018	1518083650	trainingRound	1	c	6	2	0	2	1	0.95262473	0.279930023	NA	NA
WS02	f	WS	08/02/2018	1518083650	trainingRound	1	c	7	1	0	1	1	1.68011709	NA	NA	NA
WS02	f	WS	08/02/2018	1518083650	trainingRound	1	c	8	1	0	1	1	0.871777205	NA	NA	NA
WS02	f	WS	08/02/2018	1518083650	trainingRound	1	c	9	2	0	2	1	1.135414231	0.247950906	NA	NA
WS02	f	WS	08/02/2018	1518083650	trainingRound	1	c	10	1	0	1	1	0.823034215	NA	NA	NA
WS02	f	WS	08/02/2018	1518083650	trainingRound	1	c	11	1	0	1	1	0.782648944	NA	NA	NA
WS02	f	WS	08/02/2018	1518083650	trainingRound	1	c	12	2	0	2	1	0.886198569	0.27996691	NA	NA
WS02	f	WS	08/02/2018	1518083650	trainingRound	1	c	13	2	0	1	0	0.877841812	NA	NA	NA
WS02	f	WS	08/02/2018	1518083650	trainingRound	1	c	14	1	0	2	0	1.677290554	0.863874644	NA	NA
WS02	f	WS	08/02/2018	1518083650	trainingRound	1	c	15	1	0	1	1	0.749075971	NA	NA	NA
WS02	f	WS	08/02/2018	1518083650	trainingRound	1	c	16	2	0	1	0	2.980381364	NA	NA	NA
WS02	f	WS	08/02/2018	1518083650	trainingRound	1	c	17	2	0	2	1	1.980082416	0.247915943	NA	NA
WS02	f	WS	08/02/2018	1518083650	trainingRound	1	c	18	2	0	2	1	0.907810407	0.279966269	NA	NA
WS02	f	WS	08/02/2018	1518083650	trainingRound	1	c	19	2	0	2	1	0.947456326	0.263870218	NA	NA
WS02	f	WS	08/02/2018	1518083650	trainingRound	1	c	20	2	0	2	1	0.883133388	0.263823066	NA	NA
WS02	f	WS	08/02/2018	1518083650	trainingRound	1	c	21	2	0	2	1	1.39456992	0.255950015	NA	NA
WS02	f	WS	08/02/2018	1518083650	trainingRound	1	c	22	2	0	2	1	0.914213736	0.280005402	NA	NA
WS02	f	WS	08/02/2018	1518083650	trainingRound	1	c	23	2	0	2	1	0.833913428	0.271856818	NA	NA
WS02	f	WS	08/02/2018	1518083650	trainingRound	1	c	24	2	0	2	1	0.809578339	0.263880162	NA	NA
WS02	f	WS	08/02/2018	1518083650	trainingRound	1	c	25	1	0	1	1	0.833088112	NA	NA	NA
WS02	f	WS	08/02/2018	1518083650	trainingRound	1	c	26	2	0	2	1	0.912626295	0.304062392	NA	NA
WS02	f	WS	08/02/2018	1518083650	trainingRound	1	c	27	1	0	1	1	0.776375523	NA	NA	NA
WS02	f	WS	08/02/2018	1518083650	trainingRound	1	c	28	2	0	2	1	1.503757541	0.296034414	NA	NA
WS02	f	WS	08/02/2018	1518083650	trainingRound	1	c	29	2	0	2	1	0.879585784	0.287828735	NA	NA
WS02	f	WS	08/02/2018	1518083650	trainingRound	1	c	30	1	0	1	1	1.071090009	NA	NA	NA
WS02	f	WS	08/02/2018	1518083650	trainingRound	1	c	31	1	0	1	1	0.726720291	NA	NA	NA
WS02	f	WS	08/02/2018	1518083650	trainingRound	1	c	32	2	0	2	1	0.854300925	0.303959107	NA	NA
WS02	f	WS	08/02/2018	1518083650	trainingRound	1	c	33	1	0	1	1	0.726016865	NA	NA	NA
WS02	f	WS	08/02/2018	1518083650	trainingRound	1	c	34	1	0	1	1	0.693669515	NA	NA	NA
WS02	f	WS	08/02/2018	1518083650	trainingRound	1	c	35	2	0	2	1	1.101151624	0.28786883	NA	NA
WS02	f	WS	08/02/2018	1518083650	trainingRound	2	ef	0	1	0	1	1	0.761192675	NA	NA	NA
WS02	f	WS	08/02/2018	1518083650	trainingRound	2	ef	1	x	1	0	0	NA	NA	NA	NA
WS02	f	WS	08/02/2018	1518083650	trainingRound	2	ef	2	1	1	1	0	1.224333036	NA	NA	NA
WS02	f	WS	08/02/2018	1518083650	trainingRound	2	ef	3	2	1	4	0	0.000119002	1.679822953	0.255958355	0.239967513
WS02	f	WS	08/02/2018	1518083650	trainingRound	2	ef	4	2	1	3	1	1.375505237	0.27197165	0.231999197	NA
WS02	f	WS	08/02/2018	1518083650	trainingRound	2	ef	5	x	0	0	0	NA	NA	NA	NA
WS02	f	WS	08/02/2018	1518083650	trainingRound	2	ef	6	1	0	1	1	1.43078403	NA	NA	NA
WS02	f	WS	08/02/2018	1518083650	trainingRound	2	ef	7	1	0	1	1	0.982429737	NA	NA	NA
WS02	f	WS	08/02/2018	1518083650	trainingRound	2	ef	8	1	0	1	1	0.758049549	NA	NA	NA
WS02	f	WS	08/02/2018	1518083650	trainingRound	2	ef	9	2	0	2	1	1.125583903	0.271972933	NA	NA
WS02	f	WS	08/02/2018	1518083650	trainingRound	2	ef	10	1	0	2	0	1.11730894	0.255889712	NA	NA
WS02	f	WS	08/02/2018	1518083650	trainingRound	2	ef	11	1	0	2	0	0.96487904	0.271965556	NA	NA
WS02	f	WS	08/02/2018	1518083650	trainingRound	2	ef	12	1	0	2	0	0.820462683	0.264015843	NA	NA
WS02	f	WS	08/02/2018	1518083650	trainingRound	2	ef	13	1	0	2	0	0.732077943	0.27199282	NA	NA
WS02	f	WS	08/02/2018	1518083650	trainingRound	2	ef	14	1	0	2	0	0.771674145	0.295925355	NA	NA
WS02	f	WS	08/02/2018	1518083650	trainingRound	2	ef	15	1	0	2	0	0.715311825	0.288062569	NA	NA
WS02	f	WS	08/02/2018	1518083650	trainingRound	2	ef	16	2	0	3	0	1.074857655	0.327884585	0.240028779	NA
WS02	f	WS	08/02/2018	1518083650	trainingRound	2	ef	17	2	0	3	0	1.090483151	0.303987334	0.239917796	NA
WS02	f	WS	08/02/2018	1518083650	trainingRound	2	ef	18	1	0	2	0	1.418054675	0.239886361	NA	NA
WS02	f	WS	08/02/2018	1518083650	trainingRound	2	ef	19	1	0	2	0	1.361636222	0.247954113	NA	NA
WS02	f	WS	08/02/2018	1518083650	trainingRound	2	ef	20	1	0	2	0	1.257272508	0.479869592	NA	NA
WS02	f	WS	08/02/2018	1518083650	trainingRound	2	ef	21	1	0	2	0	1.080853619	0.271940857	NA	NA
WS02	f	WS	08/02/2018	1518083650	trainingRound	2	ef	22	1	0	2	0	0.880450231	0.272016236	NA	NA
WS02	f	WS	08/02/2018	1518083650	trainingRound	2	ef	23	1	0	2	0	1.176055148	0.271932517	NA	NA
WS02	f	WS	08/02/2018	1518083650	trainingRound	2	ef	24	2	0	3	0	1.135639404	0.263960672	0.239990287	NA
WS02	f	WS	08/02/2018	1518083650	trainingRound	2	ef	25	x	1	0	0	NA	NA	NA	NA
WS02	f	WS	08/02/2018	1518083650	trainingRound	2	ef	26	2	1	1	0	1.518941351	NA	NA	NA
WS02	f	WS	08/02/2018	1518083650	trainingRound	2	ef	27	1	1	1	0	1.102570666	NA	NA	NA
WS02	f	WS	08/02/2018	1518083650	trainingRound	2	ef	28	2	1	2	0	0.886155587	0.247933264	NA	NA
WS02	f	WS	08/02/2018	1518083650	trainingRound	2	ef	29	x	0	0	0	NA	NA	NA	NA
WS02	f	WS	08/02/2018	1518083650	trainingRound	2	ef	30	2	0	3	0	1.509300593	0.279949589	0.303982202	NA
WS02	f	WS	08/02/2018	1518083650	trainingRound	2	ef	31	x	1	0	0	NA	NA	NA	NA
WS02	f	WS	08/02/2018	1518083650	trainingRound	2	ef	32	2	1	2	0	1.988437569	0.457912937	NA	NA
WS02	f	WS	08/02/2018	1518083650	trainingRound	2	ef	33	2	1	2	0	1.076131713	0.319966307	NA	NA
WS02	f	WS	08/02/2018	1518083650	trainingRound	2	ef	34	2	1	2	0	1.499757987	0.303985089	NA	NA
Accuracy threshold not reached or participant chose not to continue to full experiment.				NA		NA		NA		NA	NA	NA	NA	NA	NA	NA
WS03	f	WS	08/02/2018	1518101446	trainingRound	1	c	0	2	0	2	1	0.763177537	0.223859915	NA	NA
WS03	f	WS	08/02/2018	1518101446	trainingRound	1	c	1	2	0	2	1	0.730885679	0.215838994	NA	NA
WS03	f	WS	08/02/2018	1518101446	trainingRound	1	c	2	2	0	2	1	0.610370423	0.223878198	NA	NA
WS03	f	WS	08/02/2018	1518101446	trainingRound	1	c	3	1	0	1	1	0.609973964	NA	NA	NA
WS03	f	WS	08/02/2018	1518101446	trainingRound	1	c	4	1	0	1	1	0.705925108	NA	NA	NA
WS03	f	WS	08/02/2018	1518101446	trainingRound	1	c	5	1	0	1	1	0.609162121	NA	NA	NA
WS03	f	WS	08/02/2018	1518101446	trainingRound	1	c	6	2	0	2	1	0.608746416	0.2159596	NA	NA
WS03	f	WS	08/02/2018	1518101446	trainingRound	1	c	7	1	0	1	1	0.680406736	NA	NA	NA
WS03	f	WS	08/02/2018	1518101446	trainingRound	1	c	8	1	0	1	1	0.584084152	NA	NA	NA
WS03	f	WS	08/02/2018	1518101446	trainingRound	1	c	9	1	0	1	1	0.541861248	NA	NA	NA
WS03	f	WS	08/02/2018	1518101446	trainingRound	1	c	10	2	0	2	1	0.575232463	0.215836107	NA	NA
WS03	f	WS	08/02/2018	1518101446	trainingRound	1	c	11	2	0	2	1	0.68684984	0.663919038	NA	NA
WS03	f	WS	08/02/2018	1518101446	trainingRound	1	c	12	1	0	1	1	0.606401982	NA	NA	NA
WS03	f	WS	08/02/2018	1518101446	trainingRound	1	c	13	1	0	1	1	0.74200482	NA	NA	NA
WS03	f	WS	08/02/2018	1518101446	trainingRound	1	c	14	2	0	2	1	0.629649053	0.215876202	NA	NA
WS03	f	WS	08/02/2018	1518101446	trainingRound	1	c	15	1	0	1	1	0.524210474	NA	NA	NA
WS03	f	WS	08/02/2018	1518101446	trainingRound	1	c	16	1	0	1	1	0.533258789	NA	NA	NA
WS03	f	WS	08/02/2018	1518101446	trainingRound	1	c	17	2	0	2	1	0.644395347	0.207921678	NA	NA
WS03	f	WS	08/02/2018	1518101446	trainingRound	1	c	18	1	0	1	1	0.596137987	NA	NA	NA
WS03	f	WS	08/02/2018	1518101446	trainingRound	1	c	19	2	0	2	1	0.539699647	0.199967475	NA	NA
WS03	f	WS	08/02/2018	1518101446	trainingRound	1	c	20	2	0	2	1	0.611223644	0.247969831	NA	NA
WS03	f	WS	08/02/2018	1518101446	trainingRound	1	c	21	1	0	1	1	0.474809926	NA	NA	NA
WS03	f	WS	08/02/2018	1518101446	trainingRound	1	c	22	1	0	1	1	0.434497146	NA	NA	NA
WS03	f	WS	08/02/2018	1518101446	trainingRound	1	c	23	1	0	1	1	0.666067487	NA	NA	NA
WS03	f	WS	08/02/2018	1518101446	trainingRound	1	c	24	2	0	2	1	0.793724462	0.207838922	NA	NA
WS03	f	WS	08/02/2018	1518101446	trainingRound	1	c	25	1	0	1	1	0.585354682	NA	NA	NA
WS03	f	WS	08/02/2018	1518101446	trainingRound	1	c	26	2	0	2	1	0.504983165	0.207889923	NA	NA
WS03	f	WS	08/02/2018	1518101446	trainingRound	1	c	27	2	0	2	1	0.620505793	0.207939641	NA	NA
WS03	f	WS	08/02/2018	1518101446	trainingRound	1	c	28	1	0	1	1	0.520143559	NA	NA	NA
WS03	f	WS	08/02/2018	1518101446	trainingRound	1	c	29	2	0	2	1	0.58374575	0.199886323	NA	NA
WS03	f	WS	08/02/2018	1518101446	trainingRound	1	c	30	2	0	2	1	0.767329132	0.199903323	NA	NA
WS03	f	WS	08/02/2018	1518101446	trainingRound	1	c	31	2	0	2	1	0.606920009	0.207964018	NA	NA
WS03	f	WS	08/02/2018	1518101446	trainingRound	1	c	32	1	0	1	1	0.558618385	NA	NA	NA
WS03	f	WS	08/02/2018	1518101446	trainingRound	1	c	33	2	0	2	1	0.582199688	0.207860092	NA	NA
WS03	f	WS	08/02/2018	1518101446	trainingRound	2	ef	0	2	0	3	0	0.713827669	0.208020472	0.191846797	NA
WS03	f	WS	08/02/2018	1518101446	trainingRound	2	ef	1	2	0	4	0	0.641419016	0.215913089	0.183971501	0.175963731
WS03	f	WS	08/02/2018	1518101446	trainingRound	2	ef	2	x	1	0	0	NA	NA	NA	NA
WS03	f	WS	08/02/2018	1518101446	trainingRound	2	ef	3	1	1	2	1	0.688613698	0.215991676	NA	NA
WS03	f	WS	08/02/2018	1518101446	trainingRound	2	ef	4	2	1	3	1	0.712209756	0.239953721	0.23992806	NA
WS03	f	WS	08/02/2018	1518101446	trainingRound	2	ef	5	x	0	0	0	NA	NA	NA	NA
WS03	f	WS	08/02/2018	1518101446	trainingRound	2	ef	6	1	0	1	1	0.703435691	NA	NA	NA
WS03	f	WS	08/02/2018	1518101446	trainingRound	2	ef	7	1	0	2	0	0.839026019	0.18391633	NA	NA
WS03	f	WS	08/02/2018	1518101446	trainingRound	2	ef	8	1	0	2	0	0.606666288	0.21588807	NA	NA
WS03	f	WS	08/02/2018	1518101446	trainingRound	2	ef	9	1	0	3	0	0.790219839	0.215982374	0.4398641	NA
WS03	f	WS	08/02/2018	1518101446	trainingRound	2	ef	10	x	1	0	0	NA	NA	NA	NA
WS03	f	WS	08/02/2018	1518101446	trainingRound	2	ef	11	1	1	1	0	0.629513051	NA	NA	NA
WS03	f	WS	08/02/2018	1518101446	trainingRound	2	ef	12	2	1	2	0	0.836972194	0.231996951	NA	NA
WS03	f	WS	08/02/2018	1518101446	trainingRound	2	ef	13	x	0	2	0	2.372447112	0.191910308	NA	NA
WS03	f	WS	08/02/2018	1518101446	trainingRound	2	ef	14	2	0	3	0	0.8602677	0.183989143	0.20785496	NA
WS03	f	WS	08/02/2018	1518101446	trainingRound	2	ef	15	1	0	2	0	0.819802559	0.271956574	NA	NA
WS03	f	WS	08/02/2018	1518101446	trainingRound	2	ef	16	1	0	2	0	0.691422272	0.23205982	NA	NA
WS03	f	WS	08/02/2018	1518101446	trainingRound	2	ef	17	1	0	2	0	0.659096092	0.599869707	NA	NA
WS03	f	WS	08/02/2018	1518101446	trainingRound	2	ef	18	2	0	4	0	0.778654201	0.215953184	0.207936433	0.224129674
WS03	f	WS	08/02/2018	1518101446	trainingRound	2	ef	19	1	0	2	0	0.858303687	0.223893274	NA	NA
WS03	f	WS	08/02/2018	1518101446	trainingRound	2	ef	20	2	0	3	0	0.697878526	0.295936261	0.247984265	NA
WS03	f	WS	08/02/2018	1518101446	trainingRound	2	ef	21	2	0	3	0	0.73752637	0.231858704	0.247941604	NA
WS03	f	WS	08/02/2018	1518101446	trainingRound	2	ef	22	x	1	0	0	NA	NA	NA	NA
WS03	f	WS	08/02/2018	1518101446	trainingRound	2	ef	23	2	1	2	0	0.712761143	0.22391701	NA	NA
WS03	f	WS	08/02/2018	1518101446	trainingRound	2	ef	24	2	1	2	0	0.848305602	0.215937467	NA	NA
WS03	f	WS	08/02/2018	1518101446	trainingRound	2	ef	25	1	1	1	0	0.671928091	NA	NA	NA
WS03	f	WS	08/02/2018	1518101446	trainingRound	2	ef	26	2	1	2	0	0.687558719	0.247915622	NA	NA
WS03	f	WS	08/02/2018	1518101446	trainingRound	2	ef	27	1	1	1	0	0.751134287	NA	NA	NA
WS03	f	WS	08/02/2018	1518101446	trainingRound	2	ef	28	1	1	1	0	0.630764977	NA	NA	NA
WS03	f	WS	08/02/2018	1518101446	trainingRound	2	ef	29	1	1	1	0	0.766370702	NA	NA	NA
WS03	f	WS	08/02/2018	1518101446	trainingRound	2	ef	30	2	1	2	0	0.693958199	0.223958068	NA	NA
WS03	f	WS	08/02/2018	1518101446	trainingRound	2	ef	31	x	0	0	0	NA	NA	NA	NA
WS03	f	WS	08/02/2018	1518101446	trainingRound	2	ef	32	2	0	3	0	0.709186274	0.255994922	0.223901614	NA
WS03	f	WS	08/02/2018	1518101446	trainingRound	2	ef	33	x	1	0	0	NA	NA	NA	NA
WS03	f	WS	08/02/2018	1518101446	trainingRound	2	ef	34	2	1	2	0	0.756439976	0.19988536	NA	NA
Accuracy threshold not reached or participant chose not to continue to full experiment.				NA		NA		NA		NA	NA	NA	NA	NA	NA	NA
WS05	f	WS	15/02/2018	1518705141	trainingRound	1	ef	0	2	0	2	1	2.072025053	0.255800565	NA	NA
WS05	f	WS	15/02/2018	1518705141	trainingRound	1	ef	1	x	1	0	0	NA	NA	NA	NA
WS05	f	WS	15/02/2018	1518705141	trainingRound	1	ef	2	2	1	1	0	2.126532708	NA	NA	NA
WS05	f	WS	15/02/2018	1518705141	trainingRound	1	ef	3	1	1	0	0	NA	NA	NA	NA
WS05	f	WS	15/02/2018	1518705141	trainingRound	1	ef	4	x	0	1	0	2.556958802	NA	NA	NA
WS05	f	WS	15/02/2018	1518705141	trainingRound	1	ef	5	1	0	0	0	NA	NA	NA	NA
WS05	f	WS	15/02/2018	1518705141	trainingRound	1	ef	6	1	0	0	0	NA	NA	NA	NA
WS05	f	WS	15/02/2018	1518705141	trainingRound	1	ef	7	2	0	2	1	1.331090926	0.279969493	NA	NA
WS05	f	WS	15/02/2018	1518705141	trainingRound	1	ef	8	2	0	0	0	NA	NA	NA	NA
WS05	f	WS	15/02/2018	1518705141	trainingRound	1	ef	9	x	1	0	0	NA	NA	NA	NA
WS05	f	WS	15/02/2018	1518705141	trainingRound	1	ef	10	1	1	1	0	0.993092851	NA	NA	NA
WS05	f	WS	15/02/2018	1518705141	trainingRound	1	ef	11	1	1	2	1	1.928168987	0.28789687	NA	NA
WS05	f	WS	15/02/2018	1518705141	trainingRound	1	ef	12	x	0	0	0	NA	NA	NA	NA
WS05	f	WS	15/02/2018	1518705141	trainingRound	1	ef	13	2	0	2	1	1.678804424	0.287856459	NA	NA
WS05	f	WS	15/02/2018	1518705141	trainingRound	1	ef	14	x	1	0	0	NA	NA	NA	NA
WS05	f	WS	15/02/2018	1518705141	trainingRound	1	ef	15	1	1	0	0	NA	NA	NA	NA
WS05	f	WS	15/02/2018	1518705141	trainingRound	1	ef	16	1	1	1	0	1.140776458	NA	NA	NA
WS05	f	WS	15/02/2018	1518705141	trainingRound	1	ef	17	1	1	1	0	1.411996553	NA	NA	NA
WS05	f	WS	15/02/2018	1518705141	trainingRound	1	ef	18	2	1	2	0	1.643216699	0.319875789	NA	NA
WS05	f	WS	15/02/2018	1518705141	trainingRound	1	ef	19	1	1	0	0	NA	NA	NA	NA
WS05	f	WS	15/02/2018	1518705141	trainingRound	1	ef	20	x	0	1	0	0.106057258	NA	NA	NA
WS05	f	WS	15/02/2018	1518705141	trainingRound	1	ef	21	1	0	1	1	1.137246871	NA	NA	NA
WS05	f	WS	15/02/2018	1518705141	trainingRound	1	ef	22	x	1	0	0	NA	NA	NA	NA
WS05	f	WS	15/02/2018	1518705141	trainingRound	1	ef	23	2	1	2	0	1.383698923	0.271895543	NA	NA
WS05	f	WS	15/02/2018	1518705141	trainingRound	1	ef	24	1	1	0	0	NA	NA	NA	NA
WS05	f	WS	15/02/2018	1518705141	trainingRound	1	ef	25	1	1	1	0	1.734194717	NA	NA	NA
WS05	f	WS	15/02/2018	1518705141	trainingRound	1	ef	26	x	0	0	0	NA	NA	NA	NA
WS05	f	WS	15/02/2018	1518705141	trainingRound	1	ef	27	2	0	3	0	2.156621912	0.327977642	0.207990945	NA
WS05	f	WS	15/02/2018	1518705141	trainingRound	1	ef	28	1	0	0	0	NA	NA	NA	NA
WS05	f	WS	15/02/2018	1518705141	trainingRound	1	ef	29	2	0	3	0	1.771343735	0.255903197	0.19193285	NA
WS05	f	WS	15/02/2018	1518705141	trainingRound	1	ef	30	1	0	0	0	NA	NA	NA	NA
WS05	f	WS	15/02/2018	1518705141	trainingRound	1	ef	31	1	0	1	1	0.842117636	NA	NA	NA
WS05	f	WS	15/02/2018	1518705141	trainingRound	1	ef	32	2	0	2	1	1.63326426	0.279880972	NA	NA
WS05	f	WS	15/02/2018	1518705141	trainingRound	1	ef	33	1	0	2	0	1.960374017	0.287925415	NA	NA
WS05	f	WS	15/02/2018	1518705141	trainingRound	1	ef	34	2	0	2	1	1.447746244	0.271989837	NA	NA
WS05	f	WS	15/02/2018	1518705141	trainingRound	1	ef	35	2	0	2	1	1.503162195	0.271823059	NA	NA
WS05	f	WS	15/02/2018	1518705141	trainingRound	1	ef	36	2	0	2	1	1.118531243	0.247969085	NA	NA
WS05	f	WS	15/02/2018	1518705141	trainingRound	1	ef	37	2	0	2	1	1.885656793	0.271808627	NA	NA
WS05	f	WS	15/02/2018	1518705141	trainingRound	1	ef	38	2	0	1	0	1.245083515	NA	NA	NA
WS05	f	WS	15/02/2018	1518705141	trainingRound	2	c	0	1	0	1	1	1.124507325	NA	NA	NA
WS05	f	WS	15/02/2018	1518705141	trainingRound	2	c	1	1	0	0	0	NA	NA	NA	NA
WS05	f	WS	15/02/2018	1518705141	trainingRound	2	c	2	2	0	2	1	0.959416651	0.255937194	NA	NA
WS05	f	WS	15/02/2018	1518705141	trainingRound	2	c	3	2	0	2	1	1.342550456	0.255862465	NA	NA
WS05	f	WS	15/02/2018	1518705141	trainingRound	2	c	4	1	0	1	1	0.901984939	NA	NA	NA
WS05	f	WS	15/02/2018	1518705141	trainingRound	2	c	5	1	0	1	1	1.365187918	NA	NA	NA
WS05	f	WS	15/02/2018	1518705141	trainingRound	2	c	6	2	0	2	1	1.175868662	0.231878596	NA	NA
WS05	f	WS	15/02/2018	1518705141	trainingRound	2	c	7	2	0	2	1	1.099803427	0.279881934	NA	NA
WS05	f	WS	15/02/2018	1518705141	trainingRound	2	c	8	2	0	2	1	0.971131799	0.247864528	NA	NA
WS05	f	WS	15/02/2018	1518705141	trainingRound	2	c	9	1	0	1	1	0.778433056	NA	NA	NA
WS05	f	WS	15/02/2018	1518705141	trainingRound	2	c	10	2	0	2	1	1.009690407	0.207849505	NA	NA
WS05	f	WS	15/02/2018	1518705141	trainingRound	2	c	11	1	0	1	1	0.801059614	NA	NA	NA
WS05	f	WS	15/02/2018	1518705141	trainingRound	2	c	12	1	0	1	1	0.86439332	NA	NA	NA
WS05	f	WS	15/02/2018	1518705141	trainingRound	2	c	13	1	0	1	1	0.823592519	NA	NA	NA
WS05	f	WS	15/02/2018	1518705141	trainingRound	2	c	14	1	0	1	1	0.918904183	NA	NA	NA
WS05	f	WS	15/02/2018	1518705141	trainingRound	2	c	15	2	0	2	1	1.014107762	0.255888123	NA	NA
WS05	f	WS	15/02/2018	1518705141	trainingRound	2	c	16	1	0	1	1	0.773415623	NA	NA	NA
WS05	f	WS	15/02/2018	1518705141	trainingRound	2	c	17	1	0	1	1	1.332573	NA	NA	NA
WS05	f	WS	15/02/2018	1518705141	trainingRound	2	c	18	2	0	2	1	0.859938761	0.23195525	NA	NA
WS05	f	WS	15/02/2018	1518705141	trainingRound	2	c	19	1	0	1	1	0.779316335	NA	NA	NA
WS05	f	WS	15/02/2018	1518705141	trainingRound	2	c	20	1	0	1	1	0.826574627	NA	NA	NA
WS05	f	WS	15/02/2018	1518705141	trainingRound	2	c	21	2	0	2	1	0.889895184	0.231921574	NA	NA
WS05	f	WS	15/02/2018	1518705141	trainingRound	2	c	22	1	0	1	1	1.153040368	NA	NA	NA
WS05	f	WS	15/02/2018	1518705141	trainingRound	2	c	23	2	0	0	0	NA	NA	NA	NA
WS05	f	WS	15/02/2018	1518705141	trainingRound	2	c	24	1	0	3	0	0.767795546	0.223863982	0.535870445	NA
WS05	f	WS	15/02/2018	1518705141	trainingRound	2	c	25	1	0	1	1	1.366848636	NA	NA	NA
WS05	f	WS	15/02/2018	1518705141	trainingRound	2	c	26	1	0	1	1	0.806312459	NA	NA	NA
WS05	f	WS	15/02/2018	1518705141	trainingRound	2	c	27	2	0	2	1	1.509509357	0.239898664	NA	NA
WS05	f	WS	15/02/2018	1518705141	trainingRound	2	c	28	1	0	1	1	1.148760924	NA	NA	NA
WS05	f	WS	15/02/2018	1518705141	trainingRound	2	c	29	2	0	2	1	0.836083182	0.271898751	NA	NA
WS05	f	WS	15/02/2018	1518705141	trainingRound	2	c	30	2	0	2	1	1.331343979	0.223895733	NA	NA
WS05	f	WS	15/02/2018	1518705141	trainingRound	2	c	31	1	0	1	1	1.234621122	NA	NA	NA
WS05	f	WS	15/02/2018	1518705141	trainingRound	2	c	32	1	0	1	1	1.049903317	NA	NA	NA
WS05	f	WS	15/02/2018	1518705141	trainingRound	2	c	33	1	0	1	1	0.689304343	NA	NA	NA
WS05	f	WS	15/02/2018	1518705141	trainingRound	2	c	34	2	0	2	1	0.944497774	0.216060083	NA	NA
WS05	f	WS	15/02/2018	1518705141	trainingRound	2	c	35	2	0	2	1	0.927818754	0.256022828	NA	NA
WS05	f	WS	15/02/2018	1518705141	trainingRound	2	c	36	1	0	1	1	0.895200628	NA	NA	NA
WS05	f	WS	15/02/2018	1518705141	trainingRound	2	c	37	1	0	1	1	0.766415143	NA	NA	NA
WS05	f	WS	15/02/2018	1518705141	trainingRound	2	c	38	1	0	1	1	0.765735846	NA	NA	NA
Accuracy threshold not reached or participant chose not to continue to full experiment.				NA		NA		NA		NA	NA	NA	NA	NA	NA	NA
WS10	f	WS	07/03/2018	1520431047	trainingRound	1	ef	0	1	0	0	0	NA	NA	NA	NA
WS10	f	WS	07/03/2018	1520431047	trainingRound	1	ef	1	x	1	1	0	1.110080163	NA	NA	NA
WS10	f	WS	07/03/2018	1520431047	trainingRound	1	ef	2	1	1	1	0	1.229735889	NA	NA	NA
WS10	f	WS	07/03/2018	1520431047	trainingRound	1	ef	3	2	1	0	0	NA	NA	NA	NA
WS10	f	WS	07/03/2018	1520431047	trainingRound	1	ef	4	x	0	1	0	1.244138688	NA	NA	NA
WS10	f	WS	07/03/2018	1520431047	trainingRound	1	ef	5	2	0	0	0	NA	NA	NA	NA
WS10	f	WS	07/03/2018	1520431047	trainingRound	1	ef	6	2	0	3	0	1.571545514	0.343844576	0.232035474	NA
WS10	f	WS	07/03/2018	1520431047	trainingRound	1	ef	7	2	0	2	1	1.083136302	0.24798662	NA	NA
WS10	f	WS	07/03/2018	1520431047	trainingRound	1	ef	8	1	0	0	0	NA	NA	NA	NA
WS10	f	WS	07/03/2018	1520431047	trainingRound	1	ef	9	1	0	1	1	0.331674322	NA	NA	NA
WS10	f	WS	07/03/2018	1520431047	trainingRound	1	ef	10	1	0	1	1	1.170300807	NA	NA	NA
WS10	f	WS	07/03/2018	1520431047	trainingRound	1	ef	11	x	1	0	0	NA	NA	NA	NA
WS10	f	WS	07/03/2018	1520431047	trainingRound	1	ef	12	2	1	3	1	0.978614725	0.279959481	0.262945631	NA
WS10	f	WS	07/03/2018	1520431047	trainingRound	1	ef	13	1	1	0	0	NA	NA	NA	NA
WS10	f	WS	07/03/2018	1520431047	trainingRound	1	ef	14	1	1	1	0	1.096935416	NA	NA	NA
WS10	f	WS	07/03/2018	1520431047	trainingRound	1	ef	15	2	1	3	1	1.257693377	0.302895989	0.271908206	NA
WS10	f	WS	07/03/2018	1520431047	trainingRound	1	ef	16	2	1	1	0	1.160303754	NA	NA	NA
WS10	f	WS	07/03/2018	1520431047	trainingRound	1	ef	17	x	0	0	0	NA	NA	NA	NA
WS10	f	WS	07/03/2018	1520431047	trainingRound	1	ef	18	1	0	1	1	2.191625456	NA	NA	NA
WS10	f	WS	07/03/2018	1520431047	trainingRound	1	ef	19	x	1	3	0	1.127435631	0.319853383	0.30404947	NA
WS10	f	WS	07/03/2018	1520431047	trainingRound	1	ef	20	1	1	0	0	NA	NA	NA	NA
WS10	f	WS	07/03/2018	1520431047	trainingRound	1	ef	21	1	1	2	1	1.33478577	0.279861967	NA	NA
WS10	f	WS	07/03/2018	1520431047	trainingRound	1	ef	22	2	1	3	1	0.998441068	0.26393103	0.271959209	NA
WS10	f	WS	07/03/2018	1520431047	trainingRound	1	ef	23	x	0	0	0	NA	NA	NA	NA
WS10	f	WS	07/03/2018	1520431047	trainingRound	1	ef	24	1	0	1	1	1.29386092	NA	NA	NA
WS10	f	WS	07/03/2018	1520431047	trainingRound	1	ef	25	2	0	0	0	NA	NA	NA	NA
WS10	f	WS	07/03/2018	1520431047	trainingRound	1	ef	26	1	0	2	0	0.230243344	0.334869491	NA	NA
WS10	f	WS	07/03/2018	1520431047	trainingRound	1	ef	27	2	0	3	0	0.996851342	0.303875293	0.304029262	NA
WS10	f	WS	07/03/2018	1520431047	trainingRound	1	ef	28	x	1	2	0	1.596425876	0.311947738	NA	NA
WS10	f	WS	07/03/2018	1520431047	trainingRound	1	ef	29	2	1	2	0	1.525112437	0.281594435	NA	NA
WS10	f	WS	07/03/2018	1520431047	trainingRound	1	ef	30	1	1	2	1	2.491747765	0.240888989	NA	NA
WS10	f	WS	07/03/2018	1520431047	trainingRound	1	ef	31	2	1	3	1	1.356569439	0.246866819	0.264062545	NA
WS10	f	WS	07/03/2018	1520431047	trainingRound	1	ef	32	1	1	0	0	NA	NA	NA	NA
WS10	f	WS	07/03/2018	1520431047	trainingRound	1	ef	33	2	1	3	1	0.226963813	0.999918846	0.287970659	NA
WS10	f	WS	07/03/2018	1520431047	trainingRound	1	ef	34	x	0	1	0	1.210614594	NA	NA	NA
WS10	f	WS	07/03/2018	1520431047	trainingRound	1	ef	35	1	0	1	1	0.818374162	NA	NA	NA
WS10	f	WS	07/03/2018	1520431047	trainingRound	1	ef	36	2	0	0	0	NA	NA	NA	NA
WS10	f	WS	07/03/2018	1520431047	trainingRound	1	ef	37	1	0	1	1	0.890706039	NA	NA	NA
WS10	f	WS	07/03/2018	1520431047	trainingRound	1	ef	38	2	0	2	1	0.866314848	0.279962368	NA	NA
WS10	f	WS	07/03/2018	1520431047	trainingRound	1	ef	39	1	0	1	1	1.408927099	NA	NA	NA
WS10	f	WS	07/03/2018	1520431047	trainingRound	1	ef	40	x	1	0	0	NA	NA	NA	NA
WS10	f	WS	07/03/2018	1520431047	trainingRound	1	ef	41	2	1	1	0	2.880323103	NA	NA	NA
WS10	f	WS	07/03/2018	1520431047	trainingRound	1	ef	42	2	1	2	0	1.415985275	0.255975024	NA	NA
WS10	f	WS	07/03/2018	1520431047	trainingRound	1	ef	43	1	1	0	0	NA	NA	NA	NA
WS10	f	WS	07/03/2018	1520431047	trainingRound	1	ef	44	x	0	2	0	0.215559873	0.263917878	NA	NA
WS10	f	WS	07/03/2018	1520431047	trainingRound	1	ef	45	2	0	2	1	0.903110133	0.991947122	NA	NA
WS10	f	WS	07/03/2018	1520431047	trainingRound	1	ef	46	2	0	1	0	2.199694372	NA	NA	NA
WS10	f	WS	07/03/2018	1520431047	trainingRound	1	ef	47	2	0	0	0	NA	NA	NA	NA
WS10	f	WS	07/03/2018	1520431047	trainingRound	1	ef	48	2	0	3	0	2.005974302	0.640928572	0.286991034	NA
WS10	f	WS	07/03/2018	1520431047	trainingRound	2	c	0	1	0	1	1	0.684021813	NA	NA	NA
WS10	f	WS	07/03/2018	1520431047	trainingRound	2	c	1	2	0	2	1	0.995583988	0.247937543	NA	NA
WS10	f	WS	07/03/2018	1520431047	trainingRound	2	c	2	2	0	2	1	1.819138552	0.271952793	NA	NA
WS10	f	WS	07/03/2018	1520431047	trainingRound	2	c	3	1	0	1	1	1.010979243	NA	NA	NA
WS10	f	WS	07/03/2018	1520431047	trainingRound	2	c	4	2	0	2	1	0.979641824	0.24698005	NA	NA
WS10	f	WS	07/03/2018	1520431047	trainingRound	2	c	5	1	0	1	1	1.539245791	NA	NA	NA
WS10	f	WS	07/03/2018	1520431047	trainingRound	2	c	6	2	0	2	1	0.810996822	0.222907703	NA	NA
WS10	f	WS	07/03/2018	1520431047	trainingRound	2	c	7	2	0	2	1	0.841792143	0.223844987	NA	NA
WS10	f	WS	07/03/2018	1520431047	trainingRound	2	c	8	1	0	1	1	0.754332532	NA	NA	NA
WS10	f	WS	07/03/2018	1520431047	trainingRound	2	c	9	2	0	2	1	1.328980513	0.240008802	NA	NA
WS10	f	WS	07/03/2018	1520431047	trainingRound	2	c	10	2	0	2	1	0.792730052	0.231982868	NA	NA
WS10	f	WS	07/03/2018	1520431047	trainingRound	2	c	11	2	0	2	1	2.344300708	0.25590253	NA	NA
WS10	f	WS	07/03/2018	1520431047	trainingRound	2	c	12	1	0	2	0	1.791996135	0.25596925	NA	NA
WS10	f	WS	07/03/2018	1520431047	trainingRound	2	c	13	1	0	1	1	1.360656342	NA	NA	NA
WS10	f	WS	07/03/2018	1520431047	trainingRound	2	c	14	1	0	2	0	1.936310573	0.238978175	NA	NA
WS10	f	WS	07/03/2018	1520431047	trainingRound	2	c	15	2	0	2	1	0.952105825	0.254900772	NA	NA
WS10	f	WS	07/03/2018	1520431047	trainingRound	2	c	16	2	0	2	1	0.862835158	0.232880377	NA	NA
WS10	f	WS	07/03/2018	1520431047	trainingRound	2	c	17	2	0	2	1	1.19145994	0.238990364	NA	NA
WS10	f	WS	07/03/2018	1520431047	trainingRound	2	c	18	2	0	2	1	0.286252305	0.248948924	NA	NA
WS10	f	WS	07/03/2018	1520431047	trainingRound	2	c	19	2	0	2	1	0.253946167	0.232010775	NA	NA
WS10	f	WS	07/03/2018	1520431047	trainingRound	2	c	20	1	0	1	1	0.510566255	NA	NA	NA
WS10	f	WS	07/03/2018	1520431047	trainingRound	2	c	21	1	0	1	1	2.293092039	NA	NA	NA
WS10	f	WS	07/03/2018	1520431047	trainingRound	2	c	22	2	0	2	1	0.844874722	0.239939516	NA	NA
WS10	f	WS	07/03/2018	1520431047	trainingRound	2	c	23	2	0	2	1	0.060576696	2.264802556	NA	NA
WS10	f	WS	07/03/2018	1520431047	trainingRound	2	c	24	2	0	2	1	0.836254727	0.239954271	NA	NA
WS10	f	WS	07/03/2018	1520431047	trainingRound	2	c	25	2	0	2	1	0.620903353	0.247032336	NA	NA
WS10	f	WS	07/03/2018	1520431047	trainingRound	2	c	26	2	0	2	1	0.81170219	0.199904475	NA	NA
WS10	f	WS	07/03/2018	1520431047	trainingRound	2	c	27	2	0	0	0	NA	NA	NA	NA
WS10	f	WS	07/03/2018	1520431047	trainingRound	2	c	28	1	0	1	1	0.627971794	NA	NA	NA
WS10	f	WS	07/03/2018	1520431047	trainingRound	2	c	29	2	0	3	0	0.826641634	0.343952996	1.592846427	NA
WS10	f	WS	07/03/2018	1520431047	trainingRound	2	c	30	1	0	0	0	NA	NA	NA	NA
WS10	f	WS	07/03/2018	1520431047	trainingRound	2	c	31	2	0	2	1	0.931016619	0.222925987	NA	NA
WS10	f	WS	07/03/2018	1520431047	trainingRound	2	c	32	2	0	2	1	0.873672622	0.23199602	NA	NA
WS10	f	WS	07/03/2018	1520431047	trainingRound	2	c	33	2	0	2	1	0.786401943	0.230991054	NA	NA
WS10	f	WS	07/03/2018	1520431047	trainingRound	2	c	34	1	0	1	1	0.838941158	NA	NA	NA
WS10	f	WS	07/03/2018	1520431047	trainingRound	2	c	35	2	0	2	1	1.104725905	0.456056884	NA	NA
WS10	f	WS	07/03/2018	1520431047	trainingRound	2	c	36	2	0	1	0	2.313234338	NA	NA	NA
Accuracy threshold not reached or participant chose not to continue to full experiment.				NA		NA		NA		NA	NA	NA	NA	NA	NA	NA
WS16	f	WS	14/03/2018	1521035488	trainingRound	1	c	0	1	0	0	0	NA	NA	NA	NA
WS16	f	WS	14/03/2018	1521035488	trainingRound	1	c	1	1	0	0	0	NA	NA	NA	NA
WS16	f	WS	14/03/2018	1521035488	trainingRound	1	c	2	2	0	2	1	0.593964413	0.36796074	NA	NA
WS16	f	WS	14/03/2018	1521035488	trainingRound	1	c	3	2	0	0	0	NA	NA	NA	NA
WS16	f	WS	14/03/2018	1521035488	trainingRound	1	c	4	1	0	1	1	1.216903943	NA	NA	NA
WS16	f	WS	14/03/2018	1521035488	trainingRound	1	c	5	2	0	1	0	2.256273024	NA	NA	NA
WS16	f	WS	14/03/2018	1521035488	trainingRound	1	c	6	2	0	0	0	NA	NA	NA	NA
WS16	f	WS	14/03/2018	1521035488	trainingRound	1	c	7	2	0	2	1	1.615356636	0.295918914	NA	NA
WS16	f	WS	14/03/2018	1521035488	trainingRound	1	c	8	1	0	0	0	NA	NA	NA	NA
WS16	f	WS	14/03/2018	1521035488	trainingRound	1	c	9	1	0	1	1	2.910223805	NA	NA	NA
WS16	f	WS	14/03/2018	1521035488	trainingRound	1	c	10	2	0	0	0	NA	NA	NA	NA
WS16	f	WS	14/03/2018	1521035488	trainingRound	1	c	11	2	0	2	1	1.389546377	0.232010713	NA	NA
WS16	f	WS	14/03/2018	1521035488	trainingRound	1	c	12	1	0	0	0	NA	NA	NA	NA
WS16	f	WS	14/03/2018	1521035488	trainingRound	1	c	13	1	0	0	0	NA	NA	NA	NA
WS16	f	WS	14/03/2018	1521035488	trainingRound	1	c	14	1	0	1	1	1.292183438	NA	NA	NA
WS16	f	WS	14/03/2018	1521035488	trainingRound	1	c	15	1	0	0	0	NA	NA	NA	NA
WS16	f	WS	14/03/2018	1521035488	trainingRound	1	c	16	2	0	1	0	2.43216724	NA	NA	NA
WS16	f	WS	14/03/2018	1521035488	trainingRound	1	c	17	1	0	0	0	NA	NA	NA	NA
WS16	f	WS	14/03/2018	1521035488	trainingRound	1	c	18	2	0	0	0	NA	NA	NA	NA
WS16	f	WS	14/03/2018	1521035488	trainingRound	1	c	19	2	0	2	1	0.857864595	0.247954646	NA	NA
WS16	f	WS	14/03/2018	1521035488	trainingRound	1	c	20	2	0	0	0	NA	NA	NA	NA
WS16	f	WS	14/03/2018	1521035488	trainingRound	1	c	21	2	0	2	1	1.096915811	0.199858228	NA	NA
WS16	f	WS	14/03/2018	1521035488	trainingRound	1	c	22	2	0	0	0	NA	NA	NA	NA
WS16	f	WS	14/03/2018	1521035488	trainingRound	1	c	23	2	0	1	0	2.279789587	NA	NA	NA
WS16	f	WS	14/03/2018	1521035488	trainingRound	1	c	24	1	0	0	0	NA	NA	NA	NA
WS16	f	WS	14/03/2018	1521035488	trainingRound	1	c	25	1	0	0	0	NA	NA	NA	NA
WS16	f	WS	14/03/2018	1521035488	trainingRound	1	c	26	1	0	1	1	0.982536987	NA	NA	NA
WS16	f	WS	14/03/2018	1521035488	trainingRound	1	c	27	1	0	0	0	NA	NA	NA	NA
WS16	f	WS	14/03/2018	1521035488	trainingRound	1	c	28	2	0	1	0	2.28546497	NA	NA	NA
WS16	f	WS	14/03/2018	1521035488	trainingRound	1	c	29	1	0	0	0	NA	NA	NA	NA
WS16	f	WS	14/03/2018	1521035488	trainingRound	1	c	30	2	0	1	0	2.972374927	NA	NA	NA
WS16	f	WS	14/03/2018	1521035488	trainingRound	1	c	31	1	0	0	0	NA	NA	NA	NA
WS16	f	WS	14/03/2018	1521035488	trainingRound	1	c	32	1	0	0	0	NA	NA	NA	NA
WS16	f	WS	14/03/2018	1521035488	trainingRound	1	c	33	1	0	1	1	0.875342042	NA	NA	NA
WS16	f	WS	14/03/2018	1521035488	trainingRound	1	c	34	2	0	0	0	NA	NA	NA	NA
WS16	f	WS	14/03/2018	1521035488	trainingRound	1	c	35	1	0	1	1	0.858394477	NA	NA	NA
WS16	f	WS	14/03/2018	1521035488	trainingRound	2	ef	0	1	0	2	0	0.645699119	0.207929306	NA	NA
WS16	f	WS	14/03/2018	1521035488	trainingRound	2	ef	1	x	1	0	0	NA	NA	NA	NA
WS16	f	WS	14/03/2018	1521035488	trainingRound	2	ef	2	2	1	3	1	2.052577963	0.247951117	0.175918593	NA
WS16	f	WS	14/03/2018	1521035488	trainingRound	2	ef	3	2	1	0	0	NA	NA	NA	NA
WS16	f	WS	14/03/2018	1521035488	trainingRound	2	ef	4	2	1	2	0	1.427693714	0.183912371	NA	NA
WS16	f	WS	14/03/2018	1521035488	trainingRound	2	ef	5	x	0	0	0	NA	NA	NA	NA
WS16	f	WS	14/03/2018	1521035488	trainingRound	2	ef	6	1	0	2	0	1.474733896	0.240006094	NA	NA
WS16	f	WS	14/03/2018	1521035488	trainingRound	2	ef	7	x	1	0	0	NA	NA	NA	NA
WS16	f	WS	14/03/2018	1521035488	trainingRound	2	ef	8	1	1	0	0	NA	NA	NA	NA
WS16	f	WS	14/03/2018	1521035488	trainingRound	2	ef	9	2	1	2	0	0.881474817	0.239849247	NA	NA
WS16	f	WS	14/03/2018	1521035488	trainingRound	2	ef	10	2	1	0	0	NA	NA	NA	NA
WS16	f	WS	14/03/2018	1521035488	trainingRound	2	ef	11	1	1	0	0	NA	NA	NA	NA
WS16	f	WS	14/03/2018	1521035488	trainingRound	2	ef	12	1	1	0	0	NA	NA	NA	NA
WS16	f	WS	14/03/2018	1521035488	trainingRound	2	ef	13	2	1	0	0	NA	NA	NA	NA
WS16	f	WS	14/03/2018	1521035488	trainingRound	2	ef	14	2	1	1	0	0.359174064	NA	NA	NA
WS16	f	WS	14/03/2018	1521035488	trainingRound	2	ef	15	x	0	0	0	NA	NA	NA	NA
WS16	f	WS	14/03/2018	1521035488	trainingRound	2	ef	16	2	0	1	0	2.757839736	NA	NA	NA
WS16	f	WS	14/03/2018	1521035488	trainingRound	2	ef	17	1	0	1	1	0.045833514	NA	NA	NA
WS16	f	WS	14/03/2018	1521035488	trainingRound	2	ef	18	x	1	0	0	NA	NA	NA	NA
WS16	f	WS	14/03/2018	1521035488	trainingRound	2	ef	19	2	1	2	0	0.964732052	0.255854122	NA	NA
WS16	f	WS	14/03/2018	1521035488	trainingRound	2	ef	20	1	1	0	0	NA	NA	NA	NA
WS16	f	WS	14/03/2018	1521035488	trainingRound	2	ef	21	1	1	1	0	2.05167665	NA	NA	NA
WS16	f	WS	14/03/2018	1521035488	trainingRound	2	ef	22	2	1	0	0	NA	NA	NA	NA
WS16	f	WS	14/03/2018	1521035488	trainingRound	2	ef	23	x	0	0	0	NA	NA	NA	NA
WS16	f	WS	14/03/2018	1521035488	trainingRound	2	ef	24	2	0	3	0	1.098328723	0.263881258	0.168033871	NA
WS16	f	WS	14/03/2018	1521035488	trainingRound	2	ef	25	2	0	0	0	NA	NA	NA	NA
WS16	f	WS	14/03/2018	1521035488	trainingRound	2	ef	26	x	1	0	0	NA	NA	NA	NA
WS16	f	WS	14/03/2018	1521035488	trainingRound	2	ef	27	1	1	2	1	0.705044304	0.247890495	NA	NA
WS16	f	WS	14/03/2018	1521035488	trainingRound	2	ef	28	x	0	0	0	NA	NA	NA	NA
WS16	f	WS	14/03/2018	1521035488	trainingRound	2	ef	29	1	0	2	0	1.711916091	0.391939185	NA	NA
WS16	f	WS	14/03/2018	1521035488	trainingRound	2	ef	30	2	0	0	0	NA	NA	NA	NA
WS16	f	WS	14/03/2018	1521035488	trainingRound	2	ef	31	x	1	0	0	NA	NA	NA	NA
WS16	f	WS	14/03/2018	1521035488	trainingRound	2	ef	32	1	1	2	1	2.222480534	0.263937068	NA	NA
WS16	f	WS	14/03/2018	1521035488	trainingRound	2	ef	33	1	1	0	0	NA	NA	NA	NA
WS16	f	WS	14/03/2018	1521035488	trainingRound	2	ef	34	1	1	0	0	NA	NA	NA	NA
WS16	f	WS	14/03/2018	1521035488	trainingRound	2	ef	35	1	1	0	0	NA	NA	NA	NA
WS16	f	WS	14/03/2018	1521035488	trainingRound	2	ef	36	x	0	2	0	0.588853553	0.399922378	NA	NA
WS16	f	WS	14/03/2018	1521035488	trainingRound	2	ef	37	2	0	1	0	1.660237196	NA	NA	NA
WS16	f	WS	14/03/2018	1521035488	trainingRound	2	ef	38	1	0	2	0	1.467757223	0.263926163	NA	NA
Accuracy threshold not reached or participant chose not to continue to full experiment.				NA		NA		NA		NA	NA	NA	NA	NA	NA	NA
WS24	WS	2018-03-19	1521467818	trainingRound	1	ef	0	1	0	1	1	1.2651132802348	NA	NA	NA
WS24	WS	2018-03-19	1521467818	trainingRound	1	ef	1	2	0	0	0	NA	NA	NA	NA
WS24	WS	2018-03-19	1521467818	trainingRound	1	ef	2	1	0	0	0	NA	NA	NA	NA
WS24	WS	2018-03-19	1521467818	trainingRound	1	ef	3	x	1	0	0	NA	NA	NA	NA
WS24	WS	2018-03-19	1521467818	trainingRound	1	ef	4	2	1	3	1	1.4479161119998	0.28798360219298	0.264005337627168	NA
WS24	WS	2018-03-19	1521467818	trainingRound	1	ef	5	1	1	1	0	1.21563629715092	NA	NA	NA
WS24	WS	2018-03-19	1521467818	trainingRound	1	ef	6	x	0	0	0	NA	NA	NA	NA
WS24	WS	2018-03-19	1521467818	trainingRound	1	ef	7	2	0	3	0	1.26311102842374	0.29597496704082	0.263917446407504	NA
WS24	WS	2018-03-19	1521467818	trainingRound	1	ef	8	2	0	3	0	1.79875412591537	0.287896352514508	0.248004003220558	NA
WS24	WS	2018-03-19	1521467818	trainingRound	1	ef	9	x	1	0	0	NA	NA	NA	NA
WS24	WS	2018-03-19	1521467818	trainingRound	1	ef	10	1	1	2	1	1.35820708326173	0.327880442278911	NA	NA
WS24	WS	2018-03-19	1521467818	trainingRound	1	ef	11	2	1	3	1	1.74989173982976	0.287947355083816	0.247990851614304	NA
WS24	WS	2018-03-19	1521467818	trainingRound	1	ef	12	2	1	3	1	1.62962158659684	0.287954091272695	0.223935922809687	NA
WS24	WS	2018-03-19	1521467818	trainingRound	1	ef	13	2	1	3	1	2.15726080917557	0.27198900397525	0.271920038236203	NA
WS24	WS	2018-03-19	1521467818	trainingRound	1	ef	14	1	1	1	0	1.0290608791056	NA	NA	NA
WS24	WS	2018-03-19	1521467818	trainingRound	1	ef	15	x	0	0	0	NA	NA	NA	NA
WS24	WS	2018-03-19	1521467818	trainingRound	1	ef	16	2	0	2	1	1.96439090422064	0.271921321318587	NA	NA
WS24	WS	2018-03-19	1521467818	trainingRound	1	ef	17	1	0	2	0	1.50815014643194	0.263955938911749	NA	NA
WS24	WS	2018-03-19	1521467818	trainingRound	1	ef	18	2	0	3	0	1.25189142547424	0.271963342303934	0.271980022389471	NA
WS24	WS	2018-03-19	1521467818	trainingRound	1	ef	19	1	0	2	0	1.29159387840991	0.368005029686174	NA	NA
WS24	WS	2018-03-19	1521467818	trainingRound	1	ef	20	2	0	3	0	2.25929802501378	0.271913302047324	0.248031910286954	NA
WS24	WS	2018-03-19	1521467818	trainingRound	1	ef	21	2	0	3	0	2.23497557329756	0.295931662973089	0.255958479418041	NA
WS24	WS	2018-03-19	1521467818	trainingRound	1	ef	22	1	0	2	0	2.41060211901276	0.255945007040282	NA	NA
WS24	WS	2018-03-19	1521467818	trainingRound	1	ef	23	2	0	3	0	1.45842681131217	0.263916163323302	0.248036401078934	NA
WS24	WS	2018-03-19	1521467818	trainingRound	1	ef	24	1	0	2	0	2.00211323853546	0.279958877174067	NA	NA
WS24	WS	2018-03-19	1521467818	trainingRound	1	ef	25	2	0	3	0	1.72978485897329	0.295946097661727	0.263993469105117	NA
WS24	WS	2018-03-19	1521467818	trainingRound	1	ef	26	2	0	3	0	2.46551937616459	0.271926132883891	0.247954925276645	NA
WS24	WS	2018-03-19	1521467818	trainingRound	1	ef	27	x	1	0	0	NA	NA	NA	NA
WS24	WS	2018-03-19	1521467818	trainingRound	1	ef	28	2	1	2	0	1.84091785378587	0.311936205087477	NA	NA
WS24	WS	2018-03-19	1521467818	trainingRound	1	ef	29	1	1	2	1	1.54468562850161	0.344010085036643	NA	NA
WS24	WS	2018-03-19	1521467818	trainingRound	1	ef	30	2	1	2	0	1.38444421634085	0.295929738345876	NA	NA
WS24	WS	2018-03-19	1521467818	trainingRound	1	ef	31	1	1	1	0	1.52006325601724	NA	NA	NA
WS24	WS	2018-03-19	1521467818	trainingRound	1	ef	32	2	1	3	1	1.45582568027567	0.295931983742776	0.319987233318898	NA
WS24	WS	2018-03-19	1521467818	trainingRound	1	ef	33	x	0	0	0	NA	NA	NA	NA
WS24	WS	2018-03-19	1521467818	trainingRound	1	ef	34	1	0	1	1	1.09520126768803	NA	NA	NA
WS24	WS	2018-03-19	1521467818	trainingRound	1	ef	35	1	0	1	1	1.55890315606484	NA	NA	NA
WS24	WS	2018-03-19	1521467818	trainingRound	1	ef	36	2	0	2	1	1.47063791704204	0.271906565860263	NA	NA
WS24	WS	2018-03-19	1521467818	trainingRound	2	c	0	1	0	1	1	1.03690308549449	NA	NA	NA
WS24	WS	2018-03-19	1521467818	trainingRound	2	c	1	1	0	1	1	1.1406368584976	NA	NA	NA
WS24	WS	2018-03-19	1521467818	trainingRound	2	c	2	1	0	2	0	1.68428222704824	0.335922488926371	NA	NA
WS24	WS	2018-03-19	1521467818	trainingRound	2	c	3	2	0	2	1	1.21200998238965	0.26397678901958	NA	NA
WS24	WS	2018-03-19	1521467818	trainingRound	2	c	4	2	0	2	1	1.25978784214203	0.287874860865486	NA	NA
WS24	WS	2018-03-19	1521467818	trainingRound	2	c	5	1	0	1	1	1.23546667351002	NA	NA	NA
WS24	WS	2018-03-19	1521467818	trainingRound	2	c	6	2	0	2	1	1.18720027971176	0.255899778347157	NA	NA
WS24	WS	2018-03-19	1521467818	trainingRound	2	c	7	1	0	1	1	1.3308337797389	NA	NA	NA
WS24	WS	2018-03-19	1521467818	trainingRound	2	c	8	1	0	1	1	1.01061815755565	NA	NA	NA
WS24	WS	2018-03-19	1521467818	trainingRound	2	c	9	2	0	2	1	0.962411106371292	0.295959570037667	NA	NA
WS24	WS	2018-03-19	1521467818	trainingRound	2	c	10	1	0	1	1	1.02600393265129	NA	NA	NA
WS24	WS	2018-03-19	1521467818	trainingRound	2	c	11	1	0	1	1	1.25769801988281	NA	NA	NA
WS24	WS	2018-03-19	1521467818	trainingRound	2	c	12	1	0	1	1	1.23347244097022	NA	NA	NA
WS24	WS	2018-03-19	1521467818	trainingRound	2	c	13	1	0	1	1	1.24914915525005	NA	NA	NA
WS24	WS	2018-03-19	1521467818	trainingRound	2	c	14	1	0	1	1	1.0808435632498	NA	NA	NA
WS24	WS	2018-03-19	1521467818	trainingRound	2	c	15	1	0	1	1	1.2165148885797	NA	NA	NA
WS24	WS	2018-03-19	1521467818	trainingRound	2	c	16	2	0	2	1	1.11220148260327	0.255985744941427	NA	NA
WS24	WS	2018-03-19	1521467818	trainingRound	2	c	17	1	0	1	1	1.97588123778951	NA	NA	NA
WS24	WS	2018-03-19	1521467818	trainingRound	2	c	18	1	0	1	1	1.14373293899916	NA	NA	NA
WS24	WS	2018-03-19	1521467818	trainingRound	2	c	19	2	0	2	1	1.4964073661813	0.278884294737509	NA	NA
WS24	WS	2018-03-19	1521467818	trainingRound	2	c	20	2	0	2	1	1.31107942607741	0.248199031912009	NA	NA
WS24	WS	2018-03-19	1521467818	trainingRound	2	c	21	1	0	1	1	0.982807964099266	NA	NA	NA
WS24	WS	2018-03-19	1521467818	trainingRound	2	c	22	1	0	1	1	1.25451757664086	NA	NA	NA
WS24	WS	2018-03-19	1521467818	trainingRound	2	c	23	1	0	1	1	1.11823903204095	NA	NA	NA
WS24	WS	2018-03-19	1521467818	trainingRound	2	c	24	1	0	1	1	0.89393839274635	NA	NA	NA
WS24	WS	2018-03-19	1521467818	trainingRound	2	c	25	2	0	2	1	1.24564184648443	0.247923489730965	NA	NA
WS24	WS	2018-03-19	1521467818	trainingRound	2	c	26	2	0	2	1	1.09337672293987	0.2799235923776	NA	NA
WS24	WS	2018-03-19	1521467818	trainingRound	2	c	27	2	0	2	1	1.82895630779967	0.287967884420141	NA	NA
WS24	WS	2018-03-19	1521467818	trainingRound	2	c	28	1	0	1	1	1.89265627155146	NA	NA	NA
WS24	WS	2018-03-19	1521467818	trainingRound	2	c	29	1	0	1	1	2.03639370134442	NA	NA	NA
WS24	WS	2018-03-19	1521467818	trainingRound	2	c	30	1	0	1	1	1.14814161392678	NA	NA	NA
WS24	WS	2018-03-19	1521467818	trainingRound	2	c	31	2	0	2	1	1.15597002716822	0.255873154364963	NA	NA
WS24	WS	2018-03-19	1521467818	trainingRound	2	c	32	2	0	2	1	0.915686658176128	0.255864172781003	NA	NA
WS24	WS	2018-03-19	1521467818	trainingRound	2	c	33	2	0	2	1	1.1153588303423	0.279903704582466	NA	NA
WS24	WS	2018-03-19	1521467818	trainingRound	2	c	34	2	0	2	1	1.0669933183417	0.240009751434627	NA	NA
Accuracy threshold not reached or participant chose not to continue to full experiment.			NA		NA		NA		NA	NA	NA	NA	NA	NA	NA
WS28	f	WS	22/03/2018	1521733996	trainingRound	1	c	0	2	0	2	1	1.016764206	0.240016243	NA	NA
WS28	f	WS	22/03/2018	1521733996	trainingRound	1	c	1	2	0	1	0	2.815907104	NA	NA	NA
WS28	f	WS	22/03/2018	1521733996	trainingRound	1	c	2	1	0	2	0	0.055974025	1.087764625	NA	NA
WS28	f	WS	22/03/2018	1521733996	trainingRound	1	c	3	1	0	2	0	0.439435753	0.287804141	NA	NA
WS28	f	WS	22/03/2018	1521733996	trainingRound	1	c	4	1	0	1	1	0.702846701	NA	NA	NA
WS28	f	WS	22/03/2018	1521733996	trainingRound	1	c	5	2	0	2	1	1.07020304	0.5038772	NA	NA
WS28	f	WS	22/03/2018	1521733996	trainingRound	1	c	6	2	0	2	1	0.566135637	0.18386292	NA	NA
WS28	f	WS	22/03/2018	1521733996	trainingRound	1	c	7	1	0	1	1	0.749600509	NA	NA	NA
WS28	f	WS	22/03/2018	1521733996	trainingRound	1	c	8	2	0	2	1	0.636830383	0.183980635	NA	NA
WS28	f	WS	22/03/2018	1521733996	trainingRound	1	c	9	1	0	1	1	0.828183085	NA	NA	NA
WS28	f	WS	22/03/2018	1521733996	trainingRound	1	c	10	2	0	2	1	1.475470168	0.256505247	NA	NA
WS28	f	WS	22/03/2018	1521733996	trainingRound	1	c	11	2	0	2	1	0.81118313	0.199990442	NA	NA
WS28	f	WS	22/03/2018	1521733996	trainingRound	1	c	12	2	0	2	1	0.522785605	0.256026371	NA	NA
WS28	f	WS	22/03/2018	1521733996	trainingRound	1	c	13	2	0	2	1	0.762515099	0.183889221	NA	NA
WS28	f	WS	22/03/2018	1521733996	trainingRound	1	c	14	2	0	2	1	0.64984216	0.264318023	NA	NA
WS28	f	WS	22/03/2018	1521733996	trainingRound	1	c	15	1	0	1	1	0.657159059	NA	NA	NA
WS28	f	WS	22/03/2018	1521733996	trainingRound	1	c	16	2	0	2	1	0.672612369	0.192032367	NA	NA
WS28	f	WS	22/03/2018	1521733996	trainingRound	1	c	17	2	0	2	1	0.896349697	0.199948103	NA	NA
WS28	f	WS	22/03/2018	1521733996	trainingRound	1	c	18	2	0	2	1	0.783631853	0.208066551	NA	NA
WS28	f	WS	22/03/2018	1521733996	trainingRound	1	c	19	2	0	2	1	0.83126034	0.199898708	NA	NA
WS28	f	WS	22/03/2018	1521733996	trainingRound	1	c	20	2	0	2	1	0.902555526	0.19232072	NA	NA
WS28	f	WS	22/03/2018	1521733996	trainingRound	1	c	21	2	0	2	1	0.798082505	0.264055972	NA	NA
WS28	f	WS	22/03/2018	1521733996	trainingRound	1	c	22	1	0	1	1	0.637696081	NA	NA	NA
WS28	f	WS	22/03/2018	1521733996	trainingRound	1	c	23	2	0	2	1	0.717099131	0.224316599	NA	NA
WS28	f	WS	22/03/2018	1521733996	trainingRound	1	c	24	2	0	2	1	0.804560008	0.176012617	NA	NA
WS28	f	WS	22/03/2018	1521733996	trainingRound	1	c	25	2	0	1	0	0.660151316	NA	NA	NA
WS28	f	WS	22/03/2018	1521733996	trainingRound	1	c	26	1	0	1	1	0.667698192	NA	NA	NA
WS28	f	WS	22/03/2018	1521733996	trainingRound	1	c	27	1	0	1	1	0.619161347	NA	NA	NA
WS28	f	WS	22/03/2018	1521733996	trainingRound	1	c	28	1	0	1	1	0.723049003	NA	NA	NA
WS28	f	WS	22/03/2018	1521733996	trainingRound	1	c	29	2	0	2	1	0.546073822	0.199937518	NA	NA
WS28	f	WS	22/03/2018	1521733996	trainingRound	1	c	30	2	0	2	1	0.641673354	0.416015709	NA	NA
WS28	f	WS	22/03/2018	1521733996	trainingRound	1	c	31	2	0	2	1	0.809037327	0.183954654	NA	NA
WS28	f	WS	22/03/2018	1521733996	trainingRound	1	c	32	1	0	1	1	0.584788727	NA	NA	NA
WS28	f	WS	22/03/2018	1521733996	trainingRound	1	c	33	2	0	3	0	0.768200354	0.191742732	1.441496237	NA
WS28	f	WS	22/03/2018	1521733996	trainingRound	1	c	34	2	0	2	1	0.720097482	0.207383038	NA	NA
WS28	f	WS	22/03/2018	1521733996	trainingRound	2	ef	0	2	0	3	0	0.8136407	1.743554091	0.271942519	NA
WS28	f	WS	22/03/2018	1521733996	trainingRound	2	ef	1	1	0	1	1	0.677164422	NA	NA	NA
WS28	f	WS	22/03/2018	1521733996	trainingRound	2	ef	2	1	0	1	1	1.236332775	NA	NA	NA
WS28	f	WS	22/03/2018	1521733996	trainingRound	2	ef	3	1	0	1	1	0.643973758	NA	NA	NA
WS28	f	WS	22/03/2018	1521733996	trainingRound	2	ef	4	x	1	0	0	NA	NA	NA	NA
WS28	f	WS	22/03/2018	1521733996	trainingRound	2	ef	5	2	1	3	1	0.746829889	0.168050694	0.26389239	NA
WS28	f	WS	22/03/2018	1521733996	trainingRound	2	ef	6	1	1	2	1	0.650328093	0.19206348	NA	NA
WS28	f	WS	22/03/2018	1521733996	trainingRound	2	ef	7	2	1	3	1	0.793939406	0.199907689	0.176932842	NA
WS28	f	WS	22/03/2018	1521733996	trainingRound	2	ef	8	1	1	2	1	0.697406176	0.231914794	NA	NA
WS28	f	WS	22/03/2018	1521733996	trainingRound	2	ef	9	2	1	2	0	0.832738346	0.208066551	NA	NA
WS28	f	WS	22/03/2018	1521733996	trainingRound	2	ef	10	1	1	3	0	0.072717382	1.087599761	0.16802343	NA
WS28	f	WS	22/03/2018	1521733996	trainingRound	2	ef	11	1	1	1	0	0.62402228	NA	NA	NA
WS28	f	WS	22/03/2018	1521733996	trainingRound	2	ef	12	x	0	0	0	NA	NA	NA	NA
WS28	f	WS	22/03/2018	1521733996	trainingRound	2	ef	13	2	0	2	1	0.878800942	0.183931239	NA	NA
WS28	f	WS	22/03/2018	1521733996	trainingRound	2	ef	14	1	0	2	0	0.670571771	0.255682529	NA	NA
WS28	f	WS	22/03/2018	1521733996	trainingRound	2	ef	15	1	0	1	1	0.661793866	NA	NA	NA
WS28	f	WS	22/03/2018	1521733996	trainingRound	2	ef	16	2	0	2	1	0.829249251	0.392022168	NA	NA
WS28	f	WS	22/03/2018	1521733996	trainingRound	2	ef	17	1	0	2	0	0.636815308	0.287917365	NA	NA
WS28	f	WS	22/03/2018	1521733996	trainingRound	2	ef	18	x	1	0	0	NA	NA	NA	NA
WS28	f	WS	22/03/2018	1521733996	trainingRound	2	ef	19	1	1	2	1	0.723728026	0.18391007	NA	NA
WS28	f	WS	22/03/2018	1521733996	trainingRound	2	ef	20	2	1	3	1	0.795198662	0.231965472	1.295931891	NA
WS28	f	WS	22/03/2018	1521733996	trainingRound	2	ef	21	x	0	0	0	NA	NA	NA	NA
WS28	f	WS	22/03/2018	1521733996	trainingRound	2	ef	22	1	0	1	1	0.634492773	NA	NA	NA
WS28	f	WS	22/03/2018	1521733996	trainingRound	2	ef	23	1	0	1	1	0.5858411	NA	NA	NA
WS28	f	WS	22/03/2018	1521733996	trainingRound	2	ef	24	x	1	1	0	2.929058599	NA	NA	NA
WS28	f	WS	22/03/2018	1521733996	trainingRound	2	ef	25	1	1	3	0	0.160866263	0.83991572	0.215950212	NA
WS28	f	WS	22/03/2018	1521733996	trainingRound	2	ef	26	2	1	3	1	0.800259421	0.215969778	0.255856054	NA
WS28	f	WS	22/03/2018	1521733996	trainingRound	2	ef	27	1	1	2	1	0.791631946	0.199943613	NA	NA
WS28	f	WS	22/03/2018	1521733996	trainingRound	2	ef	28	x	0	0	0	NA	NA	NA	NA
WS28	f	WS	22/03/2018	1521733996	trainingRound	2	ef	29	1	0	1	1	0.79072455	NA	NA	NA
WS28	f	WS	22/03/2018	1521733996	trainingRound	2	ef	30	2	0	2	1	0.862395653	0.232271145	NA	NA
WS28	f	WS	22/03/2018	1521733996	trainingRound	2	ef	31	1	0	1	1	2.581508118	NA	NA	NA
WS28	f	WS	22/03/2018	1521733996	trainingRound	2	ef	32	x	1	0	0	NA	NA	NA	NA
WS28	f	WS	22/03/2018	1521733996	trainingRound	2	ef	33	2	1	3	1	0.780731331	0.18394439	0.239884095	NA
WS28	f	WS	22/03/2018	1521733996	trainingRound	2	ef	34	1	1	2	1	0.756274629	0.231833324	NA	NA
Accuracy threshold not reached or participant chose not to continue to full experiment.				NA		NA		NA		NA	NA	NA	NA	NA	NA	NA
WS31	f	WS	28/03/2018	1522238521	trainingRound	1	c	0	2	0	2	1	1.674849426	0.255946787	NA	NA
WS31	f	WS	28/03/2018	1522238521	trainingRound	1	c	1	1	0	1	1	0.930434412	NA	NA	NA
WS31	f	WS	28/03/2018	1522238521	trainingRound	1	c	2	2	0	2	1	0.753951107	0.247961179	NA	NA
WS31	f	WS	28/03/2018	1522238521	trainingRound	1	c	3	2	0	2	1	0.849453481	0.239902442	NA	NA
WS31	f	WS	28/03/2018	1522238521	trainingRound	1	c	4	2	0	2	1	0.824969673	0.239839576	NA	NA
WS31	f	WS	28/03/2018	1522238521	trainingRound	1	c	5	2	0	2	1	1.048383538	0.247953802	NA	NA
WS31	f	WS	28/03/2018	1522238521	trainingRound	1	c	6	1	0	1	1	0.77589557	NA	NA	NA
WS31	f	WS	28/03/2018	1522238521	trainingRound	1	c	7	1	0	1	1	0.975286217	NA	NA	NA
WS31	f	WS	28/03/2018	1522238521	trainingRound	1	c	8	1	0	1	1	0.670843632	NA	NA	NA
WS31	f	WS	28/03/2018	1522238521	trainingRound	1	c	9	1	0	1	1	0.838256567	NA	NA	NA
WS31	f	WS	28/03/2018	1522238521	trainingRound	1	c	10	1	0	1	1	0.661771979	NA	NA	NA
WS31	f	WS	28/03/2018	1522238521	trainingRound	1	c	11	2	0	2	1	0.789246292	0.239885122	NA	NA
WS31	f	WS	28/03/2018	1522238521	trainingRound	1	c	12	2	0	2	1	0.860675414	0.255912146	NA	NA
WS31	f	WS	28/03/2018	1522238521	trainingRound	1	c	13	2	0	1	0	0.868197864	NA	NA	NA
WS31	f	WS	28/03/2018	1522238521	trainingRound	1	c	14	1	0	1	1	1.203628661	NA	NA	NA
WS31	f	WS	28/03/2018	1522238521	trainingRound	1	c	15	2	0	2	1	0.827214894	0.23990597	NA	NA
WS31	f	WS	28/03/2018	1522238521	trainingRound	1	c	16	1	0	1	1	0.626615677	NA	NA	NA
WS31	f	WS	28/03/2018	1522238521	trainingRound	1	c	17	1	0	1	1	0.682064923	NA	NA	NA
WS31	f	WS	28/03/2018	1522238521	trainingRound	1	c	18	1	0	1	1	0.665575062	NA	NA	NA
WS31	f	WS	28/03/2018	1522238521	trainingRound	1	c	19	2	0	2	1	0.833033222	0.247921086	NA	NA
WS31	f	WS	28/03/2018	1522238521	trainingRound	1	c	20	2	0	2	1	0.73649516	0.263946187	NA	NA
WS31	f	WS	28/03/2018	1522238521	trainingRound	1	c	21	1	0	1	1	0.751917899	NA	NA	NA
WS31	f	WS	28/03/2018	1522238521	trainingRound	1	c	22	2	0	2	1	0.743455343	0.263948111	NA	NA
WS31	f	WS	28/03/2018	1522238521	trainingRound	1	c	23	1	0	1	1	0.646996505	NA	NA	NA
WS31	f	WS	28/03/2018	1522238521	trainingRound	1	c	24	2	0	2	1	0.702353697	0.247947387	NA	NA
WS31	f	WS	28/03/2018	1522238521	trainingRound	1	c	25	1	0	1	1	0.669901602	NA	NA	NA
WS31	f	WS	28/03/2018	1522238521	trainingRound	1	c	26	2	0	2	1	0.725394148	0.24787105	NA	NA
WS31	f	WS	28/03/2018	1522238521	trainingRound	1	c	27	1	0	1	1	0.596804602	NA	NA	NA
WS31	f	WS	28/03/2018	1522238521	trainingRound	1	c	28	1	0	1	1	0.80432391	NA	NA	NA
WS31	f	WS	28/03/2018	1522238521	trainingRound	1	c	29	1	0	1	1	0.683800157	NA	NA	NA
WS31	f	WS	28/03/2018	1522238521	trainingRound	1	c	30	1	0	1	1	0.683238532	NA	NA	NA
WS31	f	WS	28/03/2018	1522238521	trainingRound	1	c	31	1	0	1	1	0.626680467	NA	NA	NA
WS31	f	WS	28/03/2018	1522238521	trainingRound	1	c	32	2	0	2	1	0.970137927	0.223920001	NA	NA
WS31	f	WS	28/03/2018	1522238521	trainingRound	1	c	33	2	0	2	1	0.705666359	0.247946104	NA	NA
WS31	f	WS	28/03/2018	1522238521	trainingRound	1	c	34	1	0	1	1	0.56122267	NA	NA	NA
WS31	f	WS	28/03/2018	1522238521	trainingRound	1	c	35	1	0	1	1	0.720658979	NA	NA	NA
WS31	f	WS	28/03/2018	1522238521	trainingRound	2	ef	0	1	0	1	1	0.874890545	NA	NA	NA
WS31	f	WS	28/03/2018	1522238521	trainingRound	2	ef	1	x	1	1	0	0.714365626	NA	NA	NA
WS31	f	WS	28/03/2018	1522238521	trainingRound	2	ef	2	2	1	2	0	0.785786087	0.247962142	NA	NA
WS31	f	WS	28/03/2018	1522238521	trainingRound	2	ef	3	2	1	2	0	0.841245918	0.215930224	NA	NA
WS31	f	WS	28/03/2018	1522238521	trainingRound	2	ef	4	x	0	1	0	2.944319496	NA	NA	NA
WS31	f	WS	28/03/2018	1522238521	trainingRound	2	ef	5	2	0	2	1	0.896150538	0.22402264	NA	NA
WS31	f	WS	28/03/2018	1522238521	trainingRound	2	ef	6	1	0	1	1	0.999624407	NA	NA	NA
WS31	f	WS	28/03/2018	1522238521	trainingRound	2	ef	7	2	0	2	1	0.815289245	0.311766495	NA	NA
WS31	f	WS	28/03/2018	1522238521	trainingRound	2	ef	8	2	0	2	1	0.806583884	0.232024284	NA	NA
WS31	f	WS	28/03/2018	1522238521	trainingRound	2	ef	9	x	1	0	0	NA	NA	NA	NA
WS31	f	WS	28/03/2018	1522238521	trainingRound	2	ef	10	2	1	3	1	0.877535094	0.31191949	0.391948126	NA
WS31	f	WS	28/03/2018	1522238521	trainingRound	2	ef	11	1	1	1	0	1.02896206	NA	NA	NA
WS31	f	WS	28/03/2018	1522238521	trainingRound	2	ef	12	2	1	2	0	0.812564189	0.223870927	NA	NA
WS31	f	WS	28/03/2018	1522238521	trainingRound	2	ef	13	1	1	1	0	0.796035197	NA	NA	NA
WS31	f	WS	28/03/2018	1522238521	trainingRound	2	ef	14	1	1	1	0	0.683451828	NA	NA	NA
WS31	f	WS	28/03/2018	1522238521	trainingRound	2	ef	15	1	1	1	0	0.666982815	NA	NA	NA
WS31	f	WS	28/03/2018	1522238521	trainingRound	2	ef	16	1	1	1	0	0.626456907	NA	NA	NA
WS31	f	WS	28/03/2018	1522238521	trainingRound	2	ef	17	2	1	2	0	0.553957137	0.319892589	NA	NA
WS31	f	WS	28/03/2018	1522238521	trainingRound	2	ef	18	2	1	2	0	0.849334485	0.231980984	NA	NA
WS31	f	WS	28/03/2018	1522238521	trainingRound	2	ef	19	1	1	1	0	0.632897483	NA	NA	NA
WS31	f	WS	28/03/2018	1522238521	trainingRound	2	ef	20	2	1	2	0	0.776240051	0.232024284	NA	NA
WS31	f	WS	28/03/2018	1522238521	trainingRound	2	ef	21	2	1	2	0	0.743830615	0.223894983	NA	NA
WS31	f	WS	28/03/2018	1522238521	trainingRound	2	ef	22	1	1	1	0	1.287207311	NA	NA	NA
WS31	f	WS	28/03/2018	1522238521	trainingRound	2	ef	23	1	1	1	0	0.694797888	NA	NA	NA
WS31	f	WS	28/03/2018	1522238521	trainingRound	2	ef	24	2	1	2	0	0.689761218	0.255908618	NA	NA
WS31	f	WS	28/03/2018	1522238521	trainingRound	2	ef	25	1	1	1	0	0.621793585	NA	NA	NA
WS31	f	WS	28/03/2018	1522238521	trainingRound	2	ef	26	1	1	1	0	0.679922341	NA	NA	NA
WS31	f	WS	28/03/2018	1522238521	trainingRound	2	ef	27	x	0	0	0	NA	NA	NA	NA
WS31	f	WS	28/03/2018	1522238521	trainingRound	2	ef	28	1	0	2	0	0.684128601	0.247924614	NA	NA
WS31	f	WS	28/03/2018	1522238521	trainingRound	2	ef	29	x	1	1	0	0.995521427	NA	NA	NA
WS31	f	WS	28/03/2018	1522238521	trainingRound	2	ef	30	1	1	1	0	0.594996238	NA	NA	NA
WS31	f	WS	28/03/2018	1522238521	trainingRound	2	ef	31	x	0	1	0	0.978454223	NA	NA	NA
WS31	f	WS	28/03/2018	1522238521	trainingRound	2	ef	32	2	0	2	1	0.858014507	0.239932592	NA	NA
WS31	f	WS	28/03/2018	1522238521	trainingRound	2	ef	33	1	0	1	1	1.737254686	NA	NA	NA
WS31	f	WS	28/03/2018	1522238521	trainingRound	2	ef	34	1	0	1	1	0.592961747	NA	NA	NA
Accuracy threshold not reached or participant chose not to continue to full experiment.				NA		NA		NA		NA	NA	NA	NA	NA	NA	NA
WS33	f	WS	28/03/2018	1522245611	trainingRound	1	ef	0	1	0	1	1	1.863389885	NA	NA	NA
WS33	f	WS	28/03/2018	1522245611	trainingRound	1	ef	1	1	0	1	1	0.88712411	NA	NA	NA
WS33	f	WS	28/03/2018	1522245611	trainingRound	1	ef	2	2	0	2	1	0.886553824	0.268917105	NA	NA
WS33	f	WS	28/03/2018	1522245611	trainingRound	1	ef	3	1	0	1	1	0.702041932	NA	NA	NA
WS33	f	WS	28/03/2018	1522245611	trainingRound	1	ef	4	2	0	2	1	0.805551404	0.231937362	NA	NA
WS33	f	WS	28/03/2018	1522245611	trainingRound	1	ef	5	1	0	1	1	0.677120627	NA	NA	NA
WS33	f	WS	28/03/2018	1522245611	trainingRound	1	ef	6	x	1	0	0	NA	NA	NA	NA
WS33	f	WS	28/03/2018	1522245611	trainingRound	1	ef	7	1	1	2	1	0.740050627	0.2719087	NA	NA
WS33	f	WS	28/03/2018	1522245611	trainingRound	1	ef	8	2	1	3	1	0.851468085	0.27188272	0.28794214	NA
WS33	f	WS	28/03/2018	1522245611	trainingRound	1	ef	9	1	1	2	1	0.811006006	0.327850291	NA	NA
WS33	f	WS	28/03/2018	1522245611	trainingRound	1	ef	10	2	1	3	1	0.818345953	0.271934039	0.327996231	NA
WS33	f	WS	28/03/2018	1522245611	trainingRound	1	ef	11	x	0	0	0	NA	NA	NA	NA
WS33	f	WS	28/03/2018	1522245611	trainingRound	1	ef	12	2	0	3	0	1.177272981	0.27188689	0.2959935	NA
WS33	f	WS	28/03/2018	1522245611	trainingRound	1	ef	13	2	0	2	1	0.936810838	0.231851082	NA	NA
WS33	f	WS	28/03/2018	1522245611	trainingRound	1	ef	14	1	0	1	1	1.728111507	NA	NA	NA
WS33	f	WS	28/03/2018	1522245611	trainingRound	1	ef	15	2	0	3	0	0.975714734	0.271933077	0.263949715	NA
WS33	f	WS	28/03/2018	1522245611	trainingRound	1	ef	16	1	0	1	1	1.111210578	NA	NA	NA
WS33	f	WS	28/03/2018	1522245611	trainingRound	1	ef	17	1	0	1	1	1.022668066	NA	NA	NA
WS33	f	WS	28/03/2018	1522245611	trainingRound	1	ef	18	x	1	0	0	NA	NA	NA	NA
WS33	f	WS	28/03/2018	1522245611	trainingRound	1	ef	19	1	1	2	1	1.349562535	0.488003146	NA	NA
WS33	f	WS	28/03/2018	1522245611	trainingRound	1	ef	20	2	1	3	1	0.957157666	0.279931835	0.335892029	NA
WS33	f	WS	28/03/2018	1522245611	trainingRound	1	ef	21	2	1	3	1	0.924588178	0.271913512	0.303948637	NA
WS33	f	WS	28/03/2018	1522245611	trainingRound	1	ef	22	x	0	1	0	2.571820752	NA	NA	NA
WS33	f	WS	28/03/2018	1522245611	trainingRound	1	ef	23	2	0	3	0	2.331275856	0.21590713	0.208043085	NA
WS33	f	WS	28/03/2018	1522245611	trainingRound	1	ef	24	1	0	2	0	1.058875773	0.33590101	NA	NA
WS33	f	WS	28/03/2018	1522245611	trainingRound	1	ef	25	2	0	3	0	1.202395073	0.263962224	0.247927822	NA
WS33	f	WS	28/03/2018	1522245611	trainingRound	1	ef	26	x	1	0	0	NA	NA	NA	NA
WS33	f	WS	28/03/2018	1522245611	trainingRound	1	ef	27	1	1	1	0	0.698576274	NA	NA	NA
WS33	f	WS	28/03/2018	1522245611	trainingRound	1	ef	28	1	1	1	0	0.992856029	NA	NA	NA
WS33	f	WS	28/03/2018	1522245611	trainingRound	1	ef	29	1	1	1	0	0.904431552	NA	NA	NA
WS33	f	WS	28/03/2018	1522245611	trainingRound	1	ef	30	2	1	3	1	0.903912264	0.231895024	0.223975169	NA
WS33	f	WS	28/03/2018	1522245611	trainingRound	1	ef	31	2	1	3	1	1.407266624	0.199900954	0.216002071	NA
WS33	f	WS	28/03/2018	1522245611	trainingRound	1	ef	32	2	1	1	0	2.974368243	NA	NA	NA
WS33	f	WS	28/03/2018	1522245611	trainingRound	1	ef	33	2	1	4	0	0.158397413	0.199989159	0.911849119	0.407848457
WS33	f	WS	28/03/2018	1522245611	trainingRound	1	ef	34	1	1	1	0	1.037772626	NA	NA	NA
WS33	f	WS	28/03/2018	1522245611	trainingRound	1	ef	35	1	1	1	0	0.733287702	NA	NA	NA
WS33	f	WS	28/03/2018	1522245611	trainingRound	1	ef	36	2	1	2	0	0.948672979	0.215877942	NA	NA
WS33	f	WS	28/03/2018	1522245611	trainingRound	1	ef	37	2	1	2	0	1.292118571	0.207856732	NA	NA
WS33	f	WS	28/03/2018	1522245611	trainingRound	1	ef	38	1	1	1	0	0.699677394	NA	NA	NA
WS33	f	WS	28/03/2018	1522245611	trainingRound	1	ef	39	1	1	1	0	0.875116671	NA	NA	NA
WS33	f	WS	28/03/2018	1522245611	trainingRound	1	ef	40	2	1	2	0	0.978545636	0.208013256	NA	NA
WS33	f	WS	28/03/2018	1522245611	trainingRound	1	ef	41	x	0	0	0	NA	NA	NA	NA
WS33	f	WS	28/03/2018	1522245611	trainingRound	2	c	0	2	0	2	1	1.424482974	0.263911546	NA	NA
WS33	f	WS	28/03/2018	1522245611	trainingRound	2	c	1	2	0	2	1	0.80810037	0.279906496	NA	NA
WS33	f	WS	28/03/2018	1522245611	trainingRound	2	c	2	1	0	1	1	0.823576354	NA	NA	NA
WS33	f	WS	28/03/2018	1522245611	trainingRound	2	c	3	1	0	1	1	0.727037329	NA	NA	NA
WS33	f	WS	28/03/2018	1522245611	trainingRound	2	c	4	2	0	2	1	0.742550198	0.263913791	NA	NA
WS33	f	WS	28/03/2018	1522245611	trainingRound	2	c	5	2	0	2	1	0.837936142	0.239939328	NA	NA
WS33	f	WS	28/03/2018	1522245611	trainingRound	2	c	6	2	0	2	1	0.869445886	0.239971723	NA	NA
WS33	f	WS	28/03/2018	1522245611	trainingRound	2	c	7	1	0	2	0	0.628965781	0.351868055	NA	NA
WS33	f	WS	28/03/2018	1522245611	trainingRound	2	c	8	2	0	2	1	1.052354049	0.24796567	NA	NA
WS33	f	WS	28/03/2018	1522245611	trainingRound	2	c	9	2	0	2	1	1.163783376	0.239976855	NA	NA
WS33	f	WS	28/03/2018	1522245611	trainingRound	2	c	10	1	0	1	1	0.667382144	NA	NA	NA
WS33	f	WS	28/03/2018	1522245611	trainingRound	2	c	11	2	0	2	1	0.938829291	0.223924812	NA	NA
WS33	f	WS	28/03/2018	1522245611	trainingRound	2	c	12	1	0	1	1	1.058229791	NA	NA	NA
WS33	f	WS	28/03/2018	1522245611	trainingRound	2	c	13	2	0	2	1	0.913767499	0.231860062	NA	NA
WS33	f	WS	28/03/2018	1522245611	trainingRound	2	c	14	2	0	2	1	0.889245843	0.215927658	NA	NA
WS33	f	WS	28/03/2018	1522245611	trainingRound	2	c	15	1	0	1	1	0.696816662	NA	NA	NA
WS33	f	WS	28/03/2018	1522245611	trainingRound	2	c	16	1	0	1	1	0.776254806	NA	NA	NA
WS33	f	WS	28/03/2018	1522245611	trainingRound	2	c	17	2	0	2	1	0.775737443	0.255915033	NA	NA
WS33	f	WS	28/03/2018	1522245611	trainingRound	2	c	18	2	0	2	1	0.927153182	0.263923093	NA	NA
WS33	f	WS	28/03/2018	1522245611	trainingRound	2	c	19	1	0	1	1	0.758613147	NA	NA	NA
WS33	f	WS	28/03/2018	1522245611	trainingRound	2	c	20	2	0	2	1	1.389999596	0.239888971	NA	NA
WS33	f	WS	28/03/2018	1522245611	trainingRound	2	c	21	1	0	1	1	0.877594112	NA	NA	NA
WS33	f	WS	28/03/2018	1522245611	trainingRound	2	c	22	1	0	1	1	0.733122839	NA	NA	NA
WS33	f	WS	28/03/2018	1522245611	trainingRound	2	c	23	1	0	1	1	0.700555275	NA	NA	NA
WS33	f	WS	28/03/2018	1522245611	trainingRound	2	c	24	1	0	1	1	0.660069781	NA	NA	NA
WS33	f	WS	28/03/2018	1522245611	trainingRound	2	c	25	2	0	2	1	0.811480389	0.223931227	NA	NA
[truncated: 1,829 more rows]
