# Supplementary material for: Limited evidence for executive function load impairing selective copying in a win-stay lose-shift task
Source: PLoS One. 2021 Mar 4;16(3):e0247183. doi: 10.1371/journal.pone.0247183 (PMC7932141; doi:10.1371/journal.pone.0247183)
Supplement: S7 Data — (TXT) [file pone.0247183.s009.txt]

WSLS35	f	WSLS	28/03/2018	1522244589	trainingRound	1	ef	0	1	0	1	1	0.860298924	NA	NA	NA
WSLS35	f	WSLS	28/03/2018	1522244589	trainingRound	1	ef	1	2	0	2	1	1.315807335	0.207942833	NA	NA
WSLS35	f	WSLS	28/03/2018	1522244589	trainingRound	1	ef	2	2	0	0	0	NA	NA	NA	NA
WSLS35	f	WSLS	28/03/2018	1522244589	trainingRound	1	ef	3	1	0	1	1	1.547002513	NA	NA	NA
WSLS35	f	WSLS	28/03/2018	1522244589	trainingRound	1	ef	4	x	1	0	0	NA	NA	NA	NA
WSLS35	f	WSLS	28/03/2018	1522244589	trainingRound	1	ef	5	1	1	2	1	1.314337604	0.415899137	NA	NA
WSLS35	f	WSLS	28/03/2018	1522244589	trainingRound	1	ef	6	2	1	3	1	1.385914001	0.239923428	0.27198293	NA
WSLS35	f	WSLS	28/03/2018	1522244589	trainingRound	1	ef	7	2	1	3	1	1.601498663	0.231956025	0.36796	NA
WSLS35	f	WSLS	28/03/2018	1522244589	trainingRound	1	ef	8	2	1	3	1	1.321197737	0.279898049	0.271968817	NA
WSLS35	f	WSLS	28/03/2018	1522244589	trainingRound	1	ef	9	1	1	2	1	1.432847229	0.272007629	NA	NA
WSLS35	f	WSLS	28/03/2018	1522244589	trainingRound	1	ef	10	x	0	0	0	NA	NA	NA	NA
WSLS35	f	WSLS	28/03/2018	1522244589	trainingRound	1	ef	11	1	0	1	1	1.865003859	NA	NA	NA
WSLS35	f	WSLS	28/03/2018	1522244589	trainingRound	1	ef	12	2	0	2	1	1.903558468	0.359995484	NA	NA
WSLS35	f	WSLS	28/03/2018	1522244589	trainingRound	1	ef	13	2	0	2	1	1.32727874	0.23997924	NA	NA
WSLS35	f	WSLS	28/03/2018	1522244589	trainingRound	1	ef	14	1	0	1	1	1.400702404	NA	NA	NA
WSLS35	f	WSLS	28/03/2018	1522244589	trainingRound	1	ef	15	2	0	2	1	1.182597196	0.295934216	NA	NA
WSLS35	f	WSLS	28/03/2018	1522244589	trainingRound	1	ef	16	2	0	2	1	1.166325269	0.279897728	NA	NA
WSLS35	f	WSLS	28/03/2018	1522244589	trainingRound	1	ef	17	x	1	0	0	NA	NA	NA	NA
WSLS35	f	WSLS	28/03/2018	1522244589	trainingRound	1	ef	18	1	1	2	1	1.941412212	0.263943356	NA	NA
WSLS35	f	WSLS	28/03/2018	1522244589	trainingRound	1	ef	19	2	1	2	0	1.037120483	0.287985738	NA	NA
WSLS35	f	WSLS	28/03/2018	1522244589	trainingRound	1	ef	20	2	1	3	1	1.284716533	0.287912925	0.343941996	NA
WSLS35	f	WSLS	28/03/2018	1522244589	trainingRound	1	ef	21	x	0	0	0	NA	NA	NA	NA
WSLS35	f	WSLS	28/03/2018	1522244589	trainingRound	1	ef	22	1	0	1	1	1.843955147	NA	NA	NA
WSLS35	f	WSLS	28/03/2018	1522244589	trainingRound	1	ef	23	1	0	1	1	1.483498729	NA	NA	NA
WSLS35	f	WSLS	28/03/2018	1522244589	trainingRound	1	ef	24	2	0	1	0	1.171128677	NA	NA	NA
WSLS35	f	WSLS	28/03/2018	1522244589	trainingRound	1	ef	25	1	0	1	1	1.114860318	NA	NA	NA
WSLS35	f	WSLS	28/03/2018	1522244589	trainingRound	1	ef	26	1	0	1	1	0.786554498	NA	NA	NA
WSLS35	f	WSLS	28/03/2018	1522244589	trainingRound	1	ef	27	2	0	2	1	0.930117226	0.279853463	NA	NA
WSLS35	f	WSLS	28/03/2018	1522244589	trainingRound	1	ef	28	2	0	2	1	1.113706217	0.279924672	NA	NA
WSLS35	f	WSLS	28/03/2018	1522244589	trainingRound	1	ef	29	2	0	2	1	0.969288659	0.343915373	NA	NA
WSLS35	f	WSLS	28/03/2018	1522244589	trainingRound	1	ef	30	1	0	1	1	0.921012401	NA	NA	NA
WSLS35	f	WSLS	28/03/2018	1522244589	trainingRound	1	ef	31	1	0	1	1	0.992492249	NA	NA	NA
WSLS35	f	WSLS	28/03/2018	1522244589	trainingRound	1	ef	32	2	0	2	1	1.200183604	0.287926717	NA	NA
WSLS35	f	WSLS	28/03/2018	1522244589	trainingRound	1	ef	33	1	0	1	1	1.167856586	NA	NA	NA
WSLS35	f	WSLS	28/03/2018	1522244589	trainingRound	1	ef	34	1	0	1	1	1.07140094	NA	NA	NA
WSLS35	f	WSLS	28/03/2018	1522244589	trainingRound	1	ef	35	1	0	1	1	0.871097371	NA	NA	NA
WSLS35	f	WSLS	28/03/2018	1522244589	trainingRound	1	ef	36	1	0	1	1	0.662805229	NA	NA	NA
WSLS35	f	WSLS	28/03/2018	1522244589	trainingRound	2	c	0	2	0	2	1	0.992306207	0.255960877	NA	NA
WSLS35	f	WSLS	28/03/2018	1522244589	trainingRound	2	c	1	2	0	2	1	1.119917449	0.28786866	NA	NA
WSLS35	f	WSLS	28/03/2018	1522244589	trainingRound	2	c	2	2	0	2	1	1.071595963	0.319898973	NA	NA
WSLS35	f	WSLS	28/03/2018	1522244589	trainingRound	2	c	3	1	0	1	1	1.103168229	NA	NA	NA
WSLS35	f	WSLS	28/03/2018	1522244589	trainingRound	2	c	4	1	0	1	1	1.022802637	NA	NA	NA
WSLS35	f	WSLS	28/03/2018	1522244589	trainingRound	2	c	5	1	0	1	1	1.094355618	NA	NA	NA
WSLS35	f	WSLS	28/03/2018	1522244589	trainingRound	2	c	6	1	0	1	1	0.894024464	NA	NA	NA
WSLS35	f	WSLS	28/03/2018	1522244589	trainingRound	2	c	7	1	0	1	1	0.989656394	NA	NA	NA
WSLS35	f	WSLS	28/03/2018	1522244589	trainingRound	2	c	8	1	0	1	1	0.949420351	NA	NA	NA
WSLS35	f	WSLS	28/03/2018	1522244589	trainingRound	2	c	9	1	0	1	1	0.956909498	NA	NA	NA
WSLS35	f	WSLS	28/03/2018	1522244589	trainingRound	2	c	10	2	0	2	1	0.972586091	0.263892996	NA	NA
WSLS35	f	WSLS	28/03/2018	1522244589	trainingRound	2	c	11	1	0	1	1	1.052150099	NA	NA	NA
WSLS35	f	WSLS	28/03/2018	1522244589	trainingRound	2	c	12	2	0	2	1	1.171759937	0.255891914	NA	NA
WSLS35	f	WSLS	28/03/2018	1522244589	trainingRound	2	c	13	2	0	2	1	1.115395028	0.24797487	NA	NA
WSLS35	f	WSLS	28/03/2018	1522244589	trainingRound	2	c	14	2	0	2	1	1.283083855	0.263900695	NA	NA
WSLS35	f	WSLS	28/03/2018	1522244589	trainingRound	2	c	15	2	0	2	1	1.210603552	0.303970582	NA	NA
WSLS35	f	WSLS	28/03/2018	1522244589	trainingRound	2	c	16	2	0	2	1	0.898301181	0.25589448	NA	NA
WSLS35	f	WSLS	28/03/2018	1522244589	trainingRound	2	c	17	2	0	2	1	1.082008534	0.327773996	NA	NA
WSLS35	f	WSLS	28/03/2018	1522244589	trainingRound	2	c	18	1	0	1	1	0.801585718	NA	NA	NA
WSLS35	f	WSLS	28/03/2018	1522244589	trainingRound	2	c	19	1	0	1	1	0.929130883	NA	NA	NA
WSLS35	f	WSLS	28/03/2018	1522244589	trainingRound	2	c	20	2	0	2	1	1.04880776	0.287914529	NA	NA
WSLS35	f	WSLS	28/03/2018	1522244589	trainingRound	2	c	21	2	0	2	1	1.120495782	0.319880048	NA	NA
WSLS35	f	WSLS	28/03/2018	1522244589	trainingRound	2	c	22	2	0	2	1	0.984118441	0.295841195	NA	NA
WSLS35	f	WSLS	28/03/2018	1522244589	trainingRound	2	c	23	1	0	1	1	0.86365281	NA	NA	NA
WSLS35	f	WSLS	28/03/2018	1522244589	trainingRound	2	c	24	1	0	1	1	0.879330686	NA	NA	NA
WSLS35	f	WSLS	28/03/2018	1522244589	trainingRound	2	c	25	1	0	1	1	0.775060961	NA	NA	NA
WSLS35	f	WSLS	28/03/2018	1522244589	trainingRound	2	c	26	1	0	1	1	0.718562936	NA	NA	NA
WSLS35	f	WSLS	28/03/2018	1522244589	trainingRound	2	c	27	1	0	1	1	0.894146033	NA	NA	NA
WSLS35	f	WSLS	28/03/2018	1522244589	trainingRound	2	c	28	2	0	2	1	1.126820243	0.222899636	NA	NA
WSLS35	f	WSLS	28/03/2018	1522244589	trainingRound	2	c	29	1	0	1	1	0.806410297	NA	NA	NA
WSLS35	f	WSLS	28/03/2018	1522244589	trainingRound	2	c	30	1	0	1	1	2.732733231	NA	NA	NA
WSLS35	f	WSLS	28/03/2018	1522244589	trainingRound	2	c	31	1	0	1	1	0.892644547	NA	NA	NA
WSLS35	f	WSLS	28/03/2018	1522244589	trainingRound	2	c	32	2	0	2	1	1.156218706	0.264032207	NA	NA
WSLS35	f	WSLS	28/03/2018	1522244589	trainingRound	2	c	33	1	0	1	1	0.868796867	NA	NA	NA
WSLS35	f	WSLS	28/03/2018	1522244589	trainingRound	2	c	34	1	0	1	1	0.867516065	NA	NA	NA
WSLS35	f	WSLS	28/03/2018	1522244589	trainingRound	2	c	35	2	0	2	1	0.83512714	0.304026716	NA	NA
Accuracy threshold not reached or participant chose not to continue to full experiment.				NA		NA		NA		NA	NA	NA	NA	NA	NA	NA
LS01	f	LS	07/02/2018	1517997426	trainingRound	1	ef	0	0	0	f	0.228124592	1
LS01	f	LS	07/02/2018	1517997426	trainingRound	1	ef	1	1	0	f	3.662631069	0
LS01	f	LS	07/02/2018	1517997426	trainingRound	1	ef	2	1	0	d	2.094953076	1
LS01	f	LS	07/02/2018	1517997426	trainingRound	1	ef	3	1	1	f	1.280202917	1
LS01	f	LS	07/02/2018	1517997426	trainingRound	1	ef	4	1	1	d	0.972173427	0
LS01	f	LS	07/02/2018	1517997426	trainingRound	1	ef	5	0	0	d	1.667722927	0
LS01	f	LS	07/02/2018	1517997426	trainingRound	1	ef	6	1	1	f	1.143501162	1
LS01	f	LS	07/02/2018	1517997426	trainingRound	1	ef	7	1	0	f	2.226780426	0
LS01	f	LS	07/02/2018	1517997426	trainingRound	1	ef	8	1	0	d	1.616891266	1
LS01	f	LS	07/02/2018	1517997426	trainingRound	1	ef	9	0	1	d	1.659165937	1
LS01	f	LS	07/02/2018	1517997426	trainingRound	1	ef	10	1	1	f	0.785264146	1
LS01	f	LS	07/02/2018	1517997426	trainingRound	1	ef	11	0	1	d	2.854077992	1
LS01	f	LS	07/02/2018	1517997426	trainingRound	1	ef	12	0	1	d	1.046486775	1
LS01	f	LS	07/02/2018	1517997426	trainingRound	1	ef	13	0	0	f	1.633361867	1
LS01	f	LS	07/02/2018	1517997426	trainingRound	1	ef	14	0	1	d	0.829341301	1
LS01	f	LS	07/02/2018	1517997426	trainingRound	1	ef	15	0	0	f	1.111391604	1
LS01	f	LS	07/02/2018	1517997426	trainingRound	2	c	0	1	0	d	1.35759877	1
LS01	f	LS	07/02/2018	1517997426	trainingRound	2	c	1	1	1	f	1.027262735	1
LS01	f	LS	07/02/2018	1517997426	trainingRound	2	c	2	0	1	d	1.086431687	1
LS01	f	LS	07/02/2018	1517997426	trainingRound	2	c	3	0	1	d	0.6995836	1
LS01	f	LS	07/02/2018	1517997426	trainingRound	2	c	4	1	1	f	0.734561097	1
LS01	f	LS	07/02/2018	1517997426	trainingRound	2	c	5	1	0	d	0.917808	1
LS01	f	LS	07/02/2018	1517997426	trainingRound	2	c	6	0	1	d	0.817790969	1
LS01	f	LS	07/02/2018	1517997426	trainingRound	2	c	7	1	0	d	0.710318966	1
LS01	f	LS	07/02/2018	1517997426	trainingRound	2	c	8	1	0	d	0.625008539	1
LS01	f	LS	07/02/2018	1517997426	trainingRound	2	c	9	1	1	f	0.902259167	1
LS01	f	LS	07/02/2018	1517997426	trainingRound	2	c	10	0	0	f	0.769150193	1
LS01	f	LS	07/02/2018	1517997426	trainingRound	2	c	11	1	1	f	0.844879549	1
LS01	f	LS	07/02/2018	1517997426	trainingRound	2	c	12	0	0	f	0.865525051	1
LS01	f	LS	07/02/2018	1517997426	trainingRound	2	c	13	0	0	f	0.775735034	1
LS01	f	LS	07/02/2018	1517997426	trainingRound	2	c	14	0	0	f	0.663345327	1
LS01	f	LS	07/02/2018	1517997426	trainingRound	2	c	15	0	1	d	0.986079818	1
Accuracy threshold not reached or participant chose not to continue to full experiment.				NA		NA		NA	NA	NA		NA	NA
LS02	f	LS	08/02/2018	1518083554	trainingRound	1	ef	0	0	0	f	0.662246209	1
LS02	f	LS	08/02/2018	1518083554	trainingRound	1	ef	1	0	1	d	0.627032235	1
LS02	f	LS	08/02/2018	1518083554	trainingRound	1	ef	2	0	0	f	1.144907054	1
LS02	f	LS	08/02/2018	1518083554	trainingRound	1	ef	3	0	1	d	0.536173037	1
LS02	f	LS	08/02/2018	1518083554	trainingRound	1	ef	4	1	1	f	0.495679084	1
LS02	f	LS	08/02/2018	1518083554	trainingRound	1	ef	5	0	1	d	0.552132937	1
LS02	f	LS	08/02/2018	1518083554	trainingRound	1	ef	6	1	1	f	1.509339157	1
LS02	f	LS	08/02/2018	1518083554	trainingRound	1	ef	7	1	1	f	0.348289371	1
LS02	f	LS	08/02/2018	1518083554	trainingRound	1	ef	8	0	1	d	0.432624375	1
LS02	f	LS	08/02/2018	1518083554	trainingRound	1	ef	9	1	0	d	0.686443146	1
LS02	f	LS	08/02/2018	1518083554	trainingRound	1	ef	10	1	0	d	1.123812799	1
LS02	f	LS	08/02/2018	1518083554	trainingRound	1	ef	11	1	0	d	0.57134884	1
LS02	f	LS	08/02/2018	1518083554	trainingRound	1	ef	12	0	0	f	0.598918857	1
LS02	f	LS	08/02/2018	1518083554	trainingRound	1	ef	13	1	1	f	0.479060991	1
LS02	f	LS	08/02/2018	1518083554	trainingRound	1	ef	14	0	0	f	0.81039804	1
LS02	f	LS	08/02/2018	1518083554	trainingRound	1	ef	15	1	0	d	1.960726206	1
LS02	f	LS	08/02/2018	1518083554	trainingRound	2	c	0	1	1	f	0.590504442	1
LS02	f	LS	08/02/2018	1518083554	trainingRound	2	c	1	1	1	f	0.383792026	1
LS02	f	LS	08/02/2018	1518083554	trainingRound	2	c	2	1	0	d	0.477800095	1
LS02	f	LS	08/02/2018	1518083554	trainingRound	2	c	3	0	0	f	0.656905607	1
LS02	f	LS	08/02/2018	1518083554	trainingRound	2	c	4	0	0	f	0.500295417	1
LS02	f	LS	08/02/2018	1518083554	trainingRound	2	c	5	0	0	f	0.593984974	1
LS02	f	LS	08/02/2018	1518083554	trainingRound	2	c	6	1	0	d	0.694306822	1
LS02	f	LS	08/02/2018	1518083554	trainingRound	2	c	7	0	1	d	0.519168431	1
LS02	f	LS	08/02/2018	1518083554	trainingRound	2	c	8	0	1	d	0.554832748	1
LS02	f	LS	08/02/2018	1518083554	trainingRound	2	c	9	1	0	d	0.640840819	1
LS02	f	LS	08/02/2018	1518083554	trainingRound	2	c	10	1	0	d	0.562047532	1
LS02	f	LS	08/02/2018	1518083554	trainingRound	2	c	11	0	0	f	0.579326385	1
LS02	f	LS	08/02/2018	1518083554	trainingRound	2	c	12	0	1	d	0.508031111	1
LS02	f	LS	08/02/2018	1518083554	trainingRound	2	c	13	0	1	d	0.492305363	1
LS02	f	LS	08/02/2018	1518083554	trainingRound	2	c	14	1	1	f	0.559103946	1
LS02	f	LS	08/02/2018	1518083554	trainingRound	2	c	15	1	1	f	0.592049207	1
LS02	f	LS	08/02/2018	1518083554	testRound	1	ef	0	1	0	d	1.037930464	1
LS02	f	LS	08/02/2018	1518083554	testRound	1	ef	1	0	0	f	0.5063991	1
LS02	f	LS	08/02/2018	1518083554	testRound	1	ef	2	0	0	f	0.524208805	1
LS02	f	LS	08/02/2018	1518083554	testRound	1	ef	3	1	0	d	0.548437818	1
LS02	f	LS	08/02/2018	1518083554	testRound	1	ef	4	0	0	f	0.66381471	1
LS02	f	LS	08/02/2018	1518083554	testRound	1	ef	5	1	0	d	0.404978019	1
LS02	f	LS	08/02/2018	1518083554	testRound	1	ef	6	0	0	f	0.474055259	1
LS02	f	LS	08/02/2018	1518083554	testRound	1	ef	7	1	0	d	0.554519048	1
LS02	f	LS	08/02/2018	1518083554	testRound	1	ef	8	0	0	f	1.115560365	1
LS02	f	LS	08/02/2018	1518083554	testRound	1	ef	9	1	0	d	0.473221291	1
LS02	f	LS	08/02/2018	1518083554	testRound	1	ef	10	0	0	f	0.651703893	1
LS02	f	LS	08/02/2018	1518083554	testRound	1	ef	11	1	0	d	0.553469531	1
LS02	f	LS	08/02/2018	1518083554	testRound	1	ef	12	0	0	f	0.627967883	1
LS02	f	LS	08/02/2018	1518083554	testRound	1	ef	13	0	0	f	0.637177455	1
LS02	f	LS	08/02/2018	1518083554	testRound	1	ef	14	0	0	f	1.810417285	1
LS02	f	LS	08/02/2018	1518083554	testRound	1	ef	15	0	0	f	0.608711565	1
LS02	f	LS	08/02/2018	1518083554	testRound	1	ef	16	1	0	d	0.831788034	1
LS02	f	LS	08/02/2018	1518083554	testRound	1	ef	17	0	0	f	0.541313807	1
LS02	f	LS	08/02/2018	1518083554	testRound	1	ef	18	0	0	f	0.579944483	1
LS02	f	LS	08/02/2018	1518083554	testRound	1	ef	19	0	0	f	0.618908426	1
LS02	f	LS	08/02/2018	1518083554	testRound	1	ef	20	0	0	f	0.457817904	1
LS02	f	LS	08/02/2018	1518083554	testRound	1	ef	21	1	0	d	0.583343865	1
LS02	f	LS	08/02/2018	1518083554	testRound	1	ef	22	0	0	f	0.481547819	1
LS02	f	LS	08/02/2018	1518083554	testRound	1	ef	23	1	0	d	0.552688809	1
LS02	f	LS	08/02/2018	1518083554	testRound	1	ef	24	1	0	d	1.140233306	1
LS02	f	LS	08/02/2018	1518083554	testRound	1	ef	25	0	0	f	0.563797261	1
LS02	f	LS	08/02/2018	1518083554	testRound	1	ef	26	0	0	f	0.482751299	1
LS02	f	LS	08/02/2018	1518083554	testRound	1	ef	27	1	0	d	0.458659891	1
LS02	f	LS	08/02/2018	1518083554	testRound	1	ef	28	1	0	d	0.577951621	1
LS02	f	LS	08/02/2018	1518083554	testRound	1	ef	29	0	0	f	0.44352626	1
LS02	f	LS	08/02/2018	1518083554	testRound	1	ef	30	0	0	f	0.468404805	1
LS02	f	LS	08/02/2018	1518083554	testRound	1	ef	31	1	0	d	0.501954372	1
LS02	f	LS	08/02/2018	1518083554	testRound	1	ef	32	0	0	f	0.468189257	1
LS02	f	LS	08/02/2018	1518083554	testRound	1	ef	33	1	0	d	0.855194626	1
LS02	f	LS	08/02/2018	1518083554	testRound	1	ef	34	0	0	f	0.595226945	1
LS02	f	LS	08/02/2018	1518083554	testRound	1	ef	35	1	0	d	0.711048727	1
LS02	f	LS	08/02/2018	1518083554	testRound	1	ef	36	1	0	d	0.403064383	1
LS02	f	LS	08/02/2018	1518083554	testRound	1	ef	37	0	0	f	0.507602259	1
LS02	f	LS	08/02/2018	1518083554	testRound	1	ef	38	1	0	d	0.810463474	1
LS02	f	LS	08/02/2018	1518083554	testRound	1	ef	39	0	0	f	0.457936905	1
LS02	f	LS	08/02/2018	1518083554	testRound	1	ef	40	1	0	d	0.604380384	1
LS02	f	LS	08/02/2018	1518083554	testRound	1	ef	41	0	0	f	0.530382734	1
LS02	f	LS	08/02/2018	1518083554	testRound	1	ef	42	0	0	f	0.452510981	1
LS02	f	LS	08/02/2018	1518083554	testRound	1	ef	43	0	0	f	2.282212491	1
LS02	f	LS	08/02/2018	1518083554	testRound	1	ef	44	0	0	f	0.532564843	1
LS02	f	LS	08/02/2018	1518083554	testRound	1	ef	45	1	0	d	0.576070061	1
LS02	f	LS	08/02/2018	1518083554	testRound	1	ef	46	0	0	f	0.432001465	1
LS02	f	LS	08/02/2018	1518083554	testRound	1	ef	47	0	0	f	0.644638902	1
LS02	f	LS	08/02/2018	1518083554	testRound	1	ef	48	1	0	d	0.504879354	1
LS02	f	LS	08/02/2018	1518083554	testRound	1	ef	49	1	0	d	0.946958038	1
LS02	f	LS	08/02/2018	1518083554	testRound	1	ef	50	1	0	d	0.448859806	1
LS02	f	LS	08/02/2018	1518083554	testRound	1	ef	51	1	0	d	0.569354374	1
LS02	f	LS	08/02/2018	1518083554	testRound	1	ef	52	1	0	d	0.511149509	1
LS02	f	LS	08/02/2018	1518083554	testRound	1	ef	53	0	0	f	0.553122151	1
LS02	f	LS	08/02/2018	1518083554	testRound	1	ef	54	0	0	f	0.612026587	1
LS02	f	LS	08/02/2018	1518083554	testRound	1	ef	55	0	0	f	0.505015355	1
LS02	f	LS	08/02/2018	1518083554	testRound	1	ef	56	0	0	f	0.512971729	1
LS02	f	LS	08/02/2018	1518083554	testRound	1	ef	57	1	0	d	0.54976094	1
LS02	f	LS	08/02/2018	1518083554	testRound	1	ef	58	0	0	f	0.51117934	1
LS02	f	LS	08/02/2018	1518083554	testRound	1	ef	59	1	0	d	0.757127058	1
LS02	f	LS	08/02/2018	1518083554	testRound	1	ef	60	1	0	d	0.511739702	1
LS02	f	LS	08/02/2018	1518083554	testRound	1	ef	61	1	0	d	0.496566298	1
LS02	f	LS	08/02/2018	1518083554	testRound	1	ef	62	0	0	f	0.574802751	1
LS02	f	LS	08/02/2018	1518083554	testRound	1	ef	63	1	0	d	0.584465231	1
LS02	f	LS	08/02/2018	1518083554	testRound	1	ef	64	1	0	d	0.468703109	1
LS02	f	LS	08/02/2018	1518083554	testRound	1	ef	65	1	0	d	0.454766544	1
LS02	f	LS	08/02/2018	1518083554	testRound	1	ef	66	1	0	d	0.521867921	1
LS02	f	LS	08/02/2018	1518083554	testRound	1	ef	67	1	0	d	0.391964912	1
LS02	f	LS	08/02/2018	1518083554	testRound	1	ef	68	0	0	f	0.665242399	1
LS02	f	LS	08/02/2018	1518083554	testRound	1	ef	69	1	0	d	0.467777726	1
LS02	f	LS	08/02/2018	1518083554	testRound	1	ef	70	1	0	d	0.408127851	1
LS02	f	LS	08/02/2018	1518083554	testRound	1	ef	71	1	0	d	0.9003171	1
LS02	f	LS	08/02/2018	1518083554	testRound	2	c	0	0	0	f	1.32006886	1
LS02	f	LS	08/02/2018	1518083554	testRound	2	c	1	0	0	f	0.454512183	1
LS02	f	LS	08/02/2018	1518083554	testRound	2	c	2	0	0	f	0.543403218	1
LS02	f	LS	08/02/2018	1518083554	testRound	2	c	3	1	0	d	0.530344563	1
LS02	f	LS	08/02/2018	1518083554	testRound	2	c	4	0	0	f	0.465736429	1
LS02	f	LS	08/02/2018	1518083554	testRound	2	c	5	0	0	f	0.73195951	1
LS02	f	LS	08/02/2018	1518083554	testRound	2	c	6	0	0	f	0.464587157	1
LS02	f	LS	08/02/2018	1518083554	testRound	2	c	7	0	0	f	0.425342873	1
LS02	f	LS	08/02/2018	1518083554	testRound	2	c	8	0	0	f	0.446021749	1
LS02	f	LS	08/02/2018	1518083554	testRound	2	c	9	1	0	d	0.45924014	1
LS02	f	LS	08/02/2018	1518083554	testRound	2	c	10	1	0	d	1.345607844	1
LS02	f	LS	08/02/2018	1518083554	testRound	2	c	11	1	0	d	0.425134702	1
LS02	f	LS	08/02/2018	1518083554	testRound	2	c	12	1	0	d	0.378090573	1
LS02	f	LS	08/02/2018	1518083554	testRound	2	c	13	0	0	f	0.514444003	1
LS02	f	LS	08/02/2018	1518083554	testRound	2	c	14	0	0	f	0.503158493	1
LS02	f	LS	08/02/2018	1518083554	testRound	2	c	15	1	0	d	0.741152723	1
LS02	f	LS	08/02/2018	1518083554	testRound	2	c	16	1	0	d	0.403505424	1
LS02	f	LS	08/02/2018	1518083554	testRound	2	c	17	1	0	d	0.359720826	1
LS02	f	LS	08/02/2018	1518083554	testRound	2	c	18	1	0	d	0.688664067	1
LS02	f	LS	08/02/2018	1518083554	testRound	2	c	19	0	0	f	0.615379459	1
LS02	f	LS	08/02/2018	1518083554	testRound	2	c	20	0	0	f	0.613618503	1
LS02	f	LS	08/02/2018	1518083554	testRound	2	c	21	1	0	d	0.376198749	1
LS02	f	LS	08/02/2018	1518083554	testRound	2	c	22	0	0	f	0.535472183	1
LS02	f	LS	08/02/2018	1518083554	testRound	2	c	23	1	0	d	0.515398255	1
LS02	f	LS	08/02/2018	1518083554	testRound	2	c	24	1	0	d	0.423029254	1
LS02	f	LS	08/02/2018	1518083554	testRound	2	c	25	1	0	d	0.364892069	1
LS02	f	LS	08/02/2018	1518083554	testRound	2	c	26	1	0	d	0.433969309	1
LS02	f	LS	08/02/2018	1518083554	testRound	2	c	27	0	0	f	0.732908309	1
LS02	f	LS	08/02/2018	1518083554	testRound	2	c	28	1	0	d	0.455017696	1
LS02	f	LS	08/02/2018	1518083554	testRound	2	c	29	1	0	d	0.345598542	1
LS02	f	LS	08/02/2018	1518083554	testRound	2	c	30	0	0	f	0.394860705	1
LS02	f	LS	08/02/2018	1518083554	testRound	2	c	31	0	0	f	0.553805043	1
LS02	f	LS	08/02/2018	1518083554	testRound	2	c	32	0	0	f	0.412417654	1
LS02	f	LS	08/02/2018	1518083554	testRound	2	c	33	1	0	d	0.418944415	1
LS02	f	LS	08/02/2018	1518083554	testRound	2	c	34	1	0	d	0.325945126	1
LS02	f	LS	08/02/2018	1518083554	testRound	2	c	35	1	0	d	0.514837893	1
LS02	f	LS	08/02/2018	1518083554	testRound	2	c	36	1	0	d	0.996956659	1
LS02	f	LS	08/02/2018	1518083554	testRound	2	c	37	0	0	f	0.569845132	1
LS02	f	LS	08/02/2018	1518083554	testRound	2	c	38	1	0	d	0.270296373	1
LS02	f	LS	08/02/2018	1518083554	testRound	2	c	39	0	0	f	0.487590237	1
LS02	f	LS	08/02/2018	1518083554	testRound	2	c	40	1	0	d	1.02037159	1
LS02	f	LS	08/02/2018	1518083554	testRound	2	c	41	0	0	f	0.552417128	1
LS02	f	LS	08/02/2018	1518083554	testRound	2	c	42	0	0	f	0.376166031	1
LS02	f	LS	08/02/2018	1518083554	testRound	2	c	43	0	0	f	0.430041961	1
LS02	f	LS	08/02/2018	1518083554	testRound	2	c	44	1	0	d	0.661251542	1
LS02	f	LS	08/02/2018	1518083554	testRound	2	c	45	1	0	d	0.741517103	1
LS02	f	LS	08/02/2018	1518083554	testRound	2	c	46	1	0	d	0.310861213	1
LS02	f	LS	08/02/2018	1518083554	testRound	2	c	47	0	0	f	0.436987952	1
LS02	f	LS	08/02/2018	1518083554	testRound	2	c	48	1	0	d	0.469573644	1
LS02	f	LS	08/02/2018	1518083554	testRound	2	c	49	0	0	f	0.642815719	1
LS02	f	LS	08/02/2018	1518083554	testRound	2	c	50	0	0	f	0.94683198	1
LS02	f	LS	08/02/2018	1518083554	testRound	2	c	51	1	0	d	0.329350602	1
LS02	f	LS	08/02/2018	1518083554	testRound	2	c	52	1	0	d	0.356581578	1
LS02	f	LS	08/02/2018	1518083554	testRound	2	c	53	1	0	d	0.527183825	1
LS02	f	LS	08/02/2018	1518083554	testRound	2	c	54	0	0	f	0.464929405	1
LS02	f	LS	08/02/2018	1518083554	testRound	2	c	55	0	0	f	0.464354929	1
LS02	f	LS	08/02/2018	1518083554	testRound	2	c	56	0	0	f	0.480491887	1
LS02	f	LS	08/02/2018	1518083554	testRound	2	c	57	1	0	d	0.608325052	1
LS02	f	LS	08/02/2018	1518083554	testRound	2	c	58	0	0	f	0.620665211	1
LS02	f	LS	08/02/2018	1518083554	testRound	2	c	59	0	0	f	0.426874487	1
LS02	f	LS	08/02/2018	1518083554	testRound	2	c	60	0	0	f	0.902195453	1
LS02	f	LS	08/02/2018	1518083554	testRound	2	c	61	0	0	f	0.802910612	1
LS02	f	LS	08/02/2018	1518083554	testRound	2	c	62	1	0	d	0.497013753	1
LS02	f	LS	08/02/2018	1518083554	testRound	2	c	63	1	0	d	0.269398254	1
LS02	f	LS	08/02/2018	1518083554	testRound	2	c	64	0	0	f	0.576428988	1
LS02	f	LS	08/02/2018	1518083554	testRound	2	c	65	1	0	d	0.585034254	1
LS02	f	LS	08/02/2018	1518083554	testRound	2	c	66	1	0	d	0.416889005	1
LS02	f	LS	08/02/2018	1518083554	testRound	2	c	67	1	0	d	0.421835717	1
LS02	f	LS	08/02/2018	1518083554	testRound	2	c	68	0	0	f	0.414472422	1
LS02	f	LS	08/02/2018	1518083554	testRound	2	c	69	0	0	f	0.482421561	1
LS02	f	LS	08/02/2018	1518083554	testRound	2	c	70	0	0	f	0.647779111	1
LS02	f	LS	08/02/2018	1518083554	testRound	2	c	71	1	0	d	0.437154425	1
LS13	f	LS	13/03/2018	1520956872	trainingRound	1	ef	0	1	1	f	0.550326181	1
LS13	f	LS	13/03/2018	1520956872	trainingRound	1	ef	1	0	1	d	0.745244876	1
LS13	f	LS	13/03/2018	1520956872	trainingRound	1	ef	2	0	0	d	0.519562205	0
LS13	f	LS	13/03/2018	1520956872	trainingRound	1	ef	3	0	0	d	0.398756535	0
LS13	f	LS	13/03/2018	1520956872	trainingRound	1	ef	4	0	1	d	0.540802784	1
LS13	f	LS	13/03/2018	1520956872	trainingRound	1	ef	5	0	0	f	416.5542099	1
LS13	f	LS	13/03/2018	1520956872	trainingRound	1	ef	6	1	0	d	0.879603259	1
LS13	f	LS	13/03/2018	1520956872	trainingRound	1	ef	7	1	1	f	0.740284807	1
LS13	f	LS	13/03/2018	1520956872	trainingRound	1	ef	8	1	0	d	0.524595401	1
LS13	f	LS	13/03/2018	1520956872	trainingRound	1	ef	9	0	1	f	0.511992367	0
LS13	f	LS	13/03/2018	1520956872	trainingRound	1	ef	10	0	1	f	0.466450175	0
LS13	f	LS	13/03/2018	1520956872	trainingRound	1	ef	11	1	1	f	0.605724366	1
LS13	f	LS	13/03/2018	1520956872	trainingRound	1	ef	12	1	0	d	3.210380705	1
LS13	f	LS	13/03/2018	1520956872	trainingRound	1	ef	13	1	1	f	1.029554187	1
LS13	f	LS	13/03/2018	1520956872	trainingRound	1	ef	14	1	0	d	0.429425896	1
LS13	f	LS	13/03/2018	1520956872	trainingRound	1	ef	15	0	0	f	0.376035473	1
LS13	f	LS	13/03/2018	1520956872	trainingRound	2	c	0	0	0	f	3.376859745	1
LS13	f	LS	13/03/2018	1520956872	trainingRound	2	c	1	0	1	d	0.480158119	1
LS13	f	LS	13/03/2018	1520956872	trainingRound	2	c	2	1	1	f	0.808873601	1
LS13	f	LS	13/03/2018	1520956872	trainingRound	2	c	3	1	0	d	0.705342378	1
LS13	f	LS	13/03/2018	1520956872	trainingRound	2	c	4	1	1	f	0.392564226	1
LS13	f	LS	13/03/2018	1520956872	trainingRound	2	c	5	0	0	f	0.430552936	1
LS13	f	LS	13/03/2018	1520956872	trainingRound	2	c	6	0	0	f	0.278610924	1
LS13	f	LS	13/03/2018	1520956872	trainingRound	2	c	7	1	1	f	0.627261298	1
LS13	f	LS	13/03/2018	1520956872	trainingRound	2	c	8	0	1	d	0.466564033	1
LS13	f	LS	13/03/2018	1520956872	trainingRound	2	c	9	1	1	f	0.383541807	1
LS13	f	LS	13/03/2018	1520956872	trainingRound	2	c	10	1	0	d	0.483740659	1
LS13	f	LS	13/03/2018	1520956872	trainingRound	2	c	11	1	0	d	0.759033965	1
LS13	f	LS	13/03/2018	1520956872	trainingRound	2	c	12	1	0	d	0.567222489	1
LS13	f	LS	13/03/2018	1520956872	trainingRound	2	c	13	0	0	f	0.566651913	1
LS13	f	LS	13/03/2018	1520956872	trainingRound	2	c	14	0	1	d	0.455938613	1
LS13	f	LS	13/03/2018	1520956872	trainingRound	2	c	15	0	1	d	0.440570576	1
Accuracy threshold not reached or participant chose not to continue to full experiment.				NA		NA		NA	NA	NA		NA	NA
LS16	f	LS	14/03/2018	1521043807	trainingRound	1	ef	0	0	0	f	0.56331914	1
LS16	f	LS	14/03/2018	1521043807	trainingRound	1	ef	1	1	0	f	0.223738523	0
LS16	f	LS	14/03/2018	1521043807	trainingRound	1	ef	2	0	1	d	0.424224783	1
LS16	f	LS	14/03/2018	1521043807	trainingRound	1	ef	3	0	1	d	0.732912507	1
LS16	f	LS	14/03/2018	1521043807	trainingRound	1	ef	4	0	1	d	0.561698381	1
LS16	f	LS	14/03/2018	1521043807	trainingRound	1	ef	5	1	0	d	0.545367301	1
LS16	f	LS	14/03/2018	1521043807	trainingRound	1	ef	6	1	1	f	0.503415526	1
LS16	f	LS	14/03/2018	1521043807	trainingRound	1	ef	7	1	1	f	1.149105664	1
LS16	f	LS	14/03/2018	1521043807	trainingRound	1	ef	8	1	1	f	0.645741458	1
LS16	f	LS	14/03/2018	1521043807	trainingRound	1	ef	9	0	0	f	0.999168932	1
LS16	f	LS	14/03/2018	1521043807	trainingRound	1	ef	10	1	0	d	0.868343237	1
LS16	f	LS	14/03/2018	1521043807	trainingRound	1	ef	11	0	1	d	0.391986336	1
LS16	f	LS	14/03/2018	1521043807	trainingRound	1	ef	12	1	0	d	0.518361279	1
LS16	f	LS	14/03/2018	1521043807	trainingRound	1	ef	13	1	1	f	0.459111036	1
LS16	f	LS	14/03/2018	1521043807	trainingRound	1	ef	14	0	0	f	0.501686994	1
LS16	f	LS	14/03/2018	1521043807	trainingRound	1	ef	15	0	0	f	0.496133818	1
LS16	f	LS	14/03/2018	1521043807	trainingRound	2	c	0	0	0	f	1.201237781	1
LS16	f	LS	14/03/2018	1521043807	trainingRound	2	c	1	1	1	f	0.566377188	1
LS16	f	LS	14/03/2018	1521043807	trainingRound	2	c	2	1	1	f	0.494890263	1
LS16	f	LS	14/03/2018	1521043807	trainingRound	2	c	3	1	0	d	1.102748041	1
LS16	f	LS	14/03/2018	1521043807	trainingRound	2	c	4	1	0	d	0.494777037	1
LS16	f	LS	14/03/2018	1521043807	trainingRound	2	c	5	0	0	f	0.482778994	1
LS16	f	LS	14/03/2018	1521043807	trainingRound	2	c	6	0	1	d	0.518546994	1
LS16	f	LS	14/03/2018	1521043807	trainingRound	2	c	7	0	1	d	0.325697836	1
LS16	f	LS	14/03/2018	1521043807	trainingRound	2	c	8	1	1	f	0.6204011	1
LS16	f	LS	14/03/2018	1521043807	trainingRound	2	c	9	0	0	f	0.702671702	1
LS16	f	LS	14/03/2018	1521043807	trainingRound	2	c	10	1	0	d	0.54069523	1
LS16	f	LS	14/03/2018	1521043807	trainingRound	2	c	11	0	0	f	0.483222915	1
LS16	f	LS	14/03/2018	1521043807	trainingRound	2	c	12	0	1	d	0.43433873	1
LS16	f	LS	14/03/2018	1521043807	trainingRound	2	c	13	1	1	f	1.053541501	1
LS16	f	LS	14/03/2018	1521043807	trainingRound	2	c	14	0	1	d	0.250217229	1
LS16	f	LS	14/03/2018	1521043807	trainingRound	2	c	15	1	0	d	0.39890784	1
Accuracy threshold not reached or participant chose not to continue to full experiment.				NA		NA		NA	NA	NA		NA	NA
LS23	m	LS	19/03/2018	1521474909	trainingRound	1	ef	0	1	1	f	0.617144883	1
LS23	m	LS	19/03/2018	1521474909	trainingRound	1	ef	1	1	1	f	1.556788955	1
LS23	m	LS	19/03/2018	1521474909	trainingRound	1	ef	2	1	1	f	0.537741581	1
LS23	m	LS	19/03/2018	1521474909	trainingRound	1	ef	3	0	1	d	0.685217595	1
LS23	m	LS	19/03/2018	1521474909	trainingRound	1	ef	4	0	0	f	1.059805805	1
LS23	m	LS	19/03/2018	1521474909	trainingRound	1	ef	5	0	0	f	0.747084674	1
LS23	m	LS	19/03/2018	1521474909	trainingRound	1	ef	6	0	1	d	0.741352498	1
LS23	m	LS	19/03/2018	1521474909	trainingRound	1	ef	7	1	1	f	0.746929742	1
LS23	m	LS	19/03/2018	1521474909	trainingRound	1	ef	8	1	0	d	0.692433015	1
LS23	m	LS	19/03/2018	1521474909	trainingRound	1	ef	9	0	0	f	0.824606655	1
LS23	m	LS	19/03/2018	1521474909	trainingRound	1	ef	10	0	1	d	0.543117059	1
LS23	m	LS	19/03/2018	1521474909	trainingRound	1	ef	11	0	0	f	0.98420845	1
LS23	m	LS	19/03/2018	1521474909	trainingRound	1	ef	12	1	0	d	0.475896314	1
LS23	m	LS	19/03/2018	1521474909	trainingRound	1	ef	13	1	0	d	0.767441756	1
LS23	m	LS	19/03/2018	1521474909	trainingRound	1	ef	14	1	0	d	0.489863961	1
LS23	m	LS	19/03/2018	1521474909	trainingRound	1	ef	15	0	1	d	0.737378789	1
LS23	m	LS	19/03/2018	1521474909	trainingRound	2	c	0	1	0	d	0.552867531	1
LS23	m	LS	19/03/2018	1521474909	trainingRound	2	c	1	0	0	f	0.781968827	1
LS23	m	LS	19/03/2018	1521474909	trainingRound	2	c	2	1	1	f	0.451504897	1
LS23	m	LS	19/03/2018	1521474909	trainingRound	2	c	3	1	0	d	0.635257852	1
LS23	m	LS	19/03/2018	1521474909	trainingRound	2	c	4	0	0	f	0.524614032	1
LS23	m	LS	19/03/2018	1521474909	trainingRound	2	c	5	1	1	f	0.462681837	1
LS23	m	LS	19/03/2018	1521474909	trainingRound	2	c	6	0	1	d	0.509829703	1
LS23	m	LS	19/03/2018	1521474909	trainingRound	2	c	7	1	0	d	0.904770504	1
LS23	m	LS	19/03/2018	1521474909	trainingRound	2	c	8	0	0	f	0.566010156	1
LS23	m	LS	19/03/2018	1521474909	trainingRound	2	c	9	0	1	d	0.535372688	1
LS23	m	LS	19/03/2018	1521474909	trainingRound	2	c	10	1	0	d	0.646699107	1
LS23	m	LS	19/03/2018	1521474909	trainingRound	2	c	11	0	1	d	0.511911185	1
LS23	m	LS	19/03/2018	1521474909	trainingRound	2	c	12	0	0	f	0.649280992	1
LS23	m	LS	19/03/2018	1521474909	trainingRound	2	c	13	1	1	f	0.555896891	1
LS23	m	LS	19/03/2018	1521474909	trainingRound	2	c	14	1	1	f	0.530029607	1
LS23	m	LS	19/03/2018	1521474909	trainingRound	2	c	15	0	1	d	0.503002095	1
Accuracy threshold not reached or participant chose not to continue to full experiment.				NA		NA		NA	NA	NA		NA	NA
LS25	f	LS	20/03/2018	1521545726	trainingRound	1	ef	0	1	0	d	0.594385052	1
LS25	f	LS	20/03/2018	1521545726	trainingRound	1	ef	1	1	1	d	1.170781308	0
LS25	f	LS	20/03/2018	1521545726	trainingRound	1	ef	2	0	0	f	0.62464512	1
LS25	f	LS	20/03/2018	1521545726	trainingRound	1	ef	3	0	1	f	0.630763595	0
LS25	f	LS	20/03/2018	1521545726	trainingRound	1	ef	4	1	1	d	0.450938492	0
LS25	f	LS	20/03/2018	1521545726	trainingRound	1	ef	5	0	0	f	0.521183716	1
LS25	f	LS	20/03/2018	1521545726	trainingRound	1	ef	6	1	0	d	0.760369732	1
LS25	f	LS	20/03/2018	1521545726	trainingRound	1	ef	7	1	1	f	0.749890541	1
LS25	f	LS	20/03/2018	1521545726	trainingRound	1	ef	8	0	0	f	0.674875634	1
LS25	f	LS	20/03/2018	1521545726	trainingRound	1	ef	9	0	1	d	1.653448943	1
LS25	f	LS	20/03/2018	1521545726	trainingRound	1	ef	10	1	1	d	0.680984165	0
LS25	f	LS	20/03/2018	1521545726	trainingRound	1	ef	11	1	0	d	0.671307192	1
LS25	f	LS	20/03/2018	1521545726	trainingRound	1	ef	12	0	1	d	0.966750139	1
LS25	f	LS	20/03/2018	1521545726	trainingRound	1	ef	13	0	0	f	0.695298991	1
LS25	f	LS	20/03/2018	1521545726	trainingRound	1	ef	14	0	1	d	0.773991077	1
LS25	f	LS	20/03/2018	1521545726	trainingRound	1	ef	15	1	0	d	0.788400526	1
LS25	f	LS	20/03/2018	1521545726	trainingRound	2	c	0	1	1	f	0.7315534	1
LS25	f	LS	20/03/2018	1521545726	trainingRound	2	c	1	0	1	d	0.602840576	1
LS25	f	LS	20/03/2018	1521545726	trainingRound	2	c	2	1	0	d	0.517206306	1
LS25	f	LS	20/03/2018	1521545726	trainingRound	2	c	3	0	1	d	0.590760157	1
LS25	f	LS	20/03/2018	1521545726	trainingRound	2	c	4	1	1	f	0.745842565	1
LS25	f	LS	20/03/2018	1521545726	trainingRound	2	c	5	0	1	d	0.775689174	1
LS25	f	LS	20/03/2018	1521545726	trainingRound	2	c	6	0	0	f	0.721785652	1
LS25	f	LS	20/03/2018	1521545726	trainingRound	2	c	7	0	1	d	0.524358266	1
LS25	f	LS	20/03/2018	1521545726	trainingRound	2	c	8	1	0	d	1.286879007	1
LS25	f	LS	20/03/2018	1521545726	trainingRound	2	c	9	1	1	f	0.673338237	1
LS25	f	LS	20/03/2018	1521545726	trainingRound	2	c	10	1	0	d	0.587061807	1
LS25	f	LS	20/03/2018	1521545726	trainingRound	2	c	11	0	0	f	0.451349705	1
LS25	f	LS	20/03/2018	1521545726	trainingRound	2	c	12	0	0	f	0.827828844	1
LS25	f	LS	20/03/2018	1521545726	trainingRound	2	c	13	1	0	d	0.819245979	1
LS25	f	LS	20/03/2018	1521545726	trainingRound	2	c	14	0	0	f	0.524266529	1
LS25	f	LS	20/03/2018	1521545726	trainingRound	2	c	15	1	1	f	0.699129172	1
Accuracy threshold not reached or participant chose not to continue to full experiment.				NA		NA		NA	NA	NA		NA	NA
LS28	f	LS	23/03/2018	1521810961	trainingRound	1	c	0	1	0	d	1.280742183	1
LS28	f	LS	23/03/2018	1521810961	trainingRound	1	c	1	0	0	f	0.932166376	1
LS28	f	LS	23/03/2018	1521810961	trainingRound	1	c	2	0	0	f	1.295873456	1
LS28	f	LS	23/03/2018	1521810961	trainingRound	1	c	3	0	1	d	0.76023296	1
LS28	f	LS	23/03/2018	1521810961	trainingRound	1	c	4	1	1	f	0.863319744	1
LS28	f	LS	23/03/2018	1521810961	trainingRound	1	c	5	0	0	f	0.995678841	1
LS28	f	LS	23/03/2018	1521810961	trainingRound	1	c	6	0	1	d	0.773093466	1
LS28	f	LS	23/03/2018	1521810961	trainingRound	1	c	7	1	1	f	0.615447364	1
LS28	f	LS	23/03/2018	1521810961	trainingRound	1	c	8	0	1	d	0.837012675	1
LS28	f	LS	23/03/2018	1521810961	trainingRound	1	c	9	1	0	d	0.937595811	1
LS28	f	LS	23/03/2018	1521810961	trainingRound	1	c	10	1	0	d	0.960434021	1
LS28	f	LS	23/03/2018	1521810961	trainingRound	1	c	11	1	1	f	0.69709965	1
LS28	f	LS	23/03/2018	1521810961	trainingRound	1	c	12	1	1	f	1.000560715	1
LS28	f	LS	23/03/2018	1521810961	trainingRound	1	c	13	0	0	f	0.9177376	1
LS28	f	LS	23/03/2018	1521810961	trainingRound	1	c	14	1	0	d	0.712709839	1
LS28	f	LS	23/03/2018	1521810961	trainingRound	1	c	15	0	1	d	0.938267514	1
LS28	f	LS	23/03/2018	1521810961	trainingRound	2	ef	0	0	0	f	1.113580935	1
LS28	f	LS	23/03/2018	1521810961	trainingRound	2	ef	1	0	1	d	0.888210593	1
LS28	f	LS	23/03/2018	1521810961	trainingRound	2	ef	2	1	0	d	0.852218367	1
LS28	f	LS	23/03/2018	1521810961	trainingRound	2	ef	3	0	1	d	0.722296517	1
LS28	f	LS	23/03/2018	1521810961	trainingRound	2	ef	4	1	1	f	0.655812072	1
LS28	f	LS	23/03/2018	1521810961	trainingRound	2	ef	5	1	1	f	0.666077189	1
LS28	f	LS	23/03/2018	1521810961	trainingRound	2	ef	6	1	1	f	0.946310303	1
LS28	f	LS	23/03/2018	1521810961	trainingRound	2	ef	7	0	1	d	0.952949381	1
LS28	f	LS	23/03/2018	1521810961	trainingRound	2	ef	8	1	0	d	0.973370873	1
LS28	f	LS	23/03/2018	1521810961	trainingRound	2	ef	9	0	0	f	2.126232297	1
LS28	f	LS	23/03/2018	1521810961	trainingRound	2	ef	10	1	0	d	0.737106373	1
LS28	f	LS	23/03/2018	1521810961	trainingRound	2	ef	11	1	0	d	0.781197523	1
LS28	f	LS	23/03/2018	1521810961	trainingRound	2	ef	12	1	1	f	1.288255694	1
LS28	f	LS	23/03/2018	1521810961	trainingRound	2	ef	13	0	0	f	1.110626278	1
LS28	f	LS	23/03/2018	1521810961	trainingRound	2	ef	14	0	1	d	0.992070445	1
LS28	f	LS	23/03/2018	1521810961	trainingRound	2	ef	15	0	0	f	1.82558539	1
Accuracy threshold not reached or participant chose not to continue to full experiment.				NA		NA		NA	NA	NA		NA	NA
LS32	m	LS	28/03/2018	1522249109	trainingRound	1	ef	0	0	0	d	1.20398533	0
LS32	m	LS	28/03/2018	1522249109	trainingRound	1	ef	1	1	0	d	0.847893053	1
LS32	m	LS	28/03/2018	1522249109	trainingRound	1	ef	2	0	1	d	0.650238603	1
LS32	m	LS	28/03/2018	1522249109	trainingRound	1	ef	3	0	0	d	0.719025741	0
LS32	m	LS	28/03/2018	1522249109	trainingRound	1	ef	4	1	0	d	1.06932567	1
LS32	m	LS	28/03/2018	1522249109	trainingRound	1	ef	5	1	1	f	0.765741721	1
LS32	m	LS	28/03/2018	1522249109	trainingRound	1	ef	6	0	1	d	1.34314794	1
LS32	m	LS	28/03/2018	1522249109	trainingRound	1	ef	7	0	1	d	0.410848713	1
LS32	m	LS	28/03/2018	1522249109	trainingRound	1	ef	8	1	1	f	0.972771891	1
LS32	m	LS	28/03/2018	1522249109	trainingRound	1	ef	9	1	0	d	2.533691777	1
LS32	m	LS	28/03/2018	1522249109	trainingRound	1	ef	10	0	1	d	0.499913399	1
LS32	m	LS	28/03/2018	1522249109	trainingRound	1	ef	11	1	0	d	2.511373004	1
LS32	m	LS	28/03/2018	1522249109	trainingRound	1	ef	12	1	1	d	2.375014674	0
LS32	m	LS	28/03/2018	1522249109	trainingRound	1	ef	13	0	0	f	0.905889662	1
LS32	m	LS	28/03/2018	1522249109	trainingRound	1	ef	14	0	0	f	0.782280977	1
LS32	m	LS	28/03/2018	1522249109	trainingRound	1	ef	15	1	1	f	1.04462119	1
LS32	m	LS	28/03/2018	1522249109	trainingRound	2	c	0	0	1	d	0.463882743	1
LS32	m	LS	28/03/2018	1522249109	trainingRound	2	c	1	1	0	d	0.822471705	1
LS32	m	LS	28/03/2018	1522249109	trainingRound	2	c	2	1	1	f	0.540013997	1
LS32	m	LS	28/03/2018	1522249109	trainingRound	2	c	3	1	1	f	0.823384227	1
LS32	m	LS	28/03/2018	1522249109	trainingRound	2	c	4	0	1	d	0.563564435	1
LS32	m	LS	28/03/2018	1522249109	trainingRound	2	c	5	1	0	d	0.599338494	1
LS32	m	LS	28/03/2018	1522249109	trainingRound	2	c	6	0	1	d	1.244840644	1
LS32	m	LS	28/03/2018	1522249109	trainingRound	2	c	7	1	0	d	0.906280972	1
LS32	m	LS	28/03/2018	1522249109	trainingRound	2	c	8	0	1	d	0.522253983	1
LS32	m	LS	28/03/2018	1522249109	trainingRound	2	c	9	1	1	f	0.628937876	1
LS32	m	LS	28/03/2018	1522249109	trainingRound	2	c	10	0	0	f	0.974826589	1
LS32	m	LS	28/03/2018	1522249109	trainingRound	2	c	11	0	0	f	0.58643874	1
LS32	m	LS	28/03/2018	1522249109	trainingRound	2	c	12	1	0	d	0.796534599	1
LS32	m	LS	28/03/2018	1522249109	trainingRound	2	c	13	0	0	f	0.659423799	1
LS32	m	LS	28/03/2018	1522249109	trainingRound	2	c	14	1	1	f	1.745958764	1
LS32	m	LS	28/03/2018	1522249109	trainingRound	2	c	15	0	0	f	0.606082174	1
Accuracy threshold not reached or participant chose not to continue to full experiment.				NA		NA		NA	NA	NA		NA	NA
LS36	f	LS	03/04/2018	1522761429	trainingRound	1	c	0	0	0	d	0.732426918	0
LS36	f	LS	03/04/2018	1522761429	trainingRound	1	c	1	1	1	f	0.591968314	1
LS36	f	LS	03/04/2018	1522761429	trainingRound	1	c	2	1	1	f	0.649165403	1
LS36	f	LS	03/04/2018	1522761429	trainingRound	1	c	3	0	0	f	0.586494351	1
LS36	f	LS	03/04/2018	1522761429	trainingRound	1	c	4	0	1	d	0.588272499	1
LS36	f	LS	03/04/2018	1522761429	trainingRound	1	c	5	0	1	d	0.520301002	1
LS36	f	LS	03/04/2018	1522761429	trainingRound	1	c	6	1	1	f	0.470958362	1
LS36	f	LS	03/04/2018	1522761429	trainingRound	1	c	7	1	0	d	0.752865355	1
LS36	f	LS	03/04/2018	1522761429	trainingRound	1	c	8	1	0	d	1.198800712	1
LS36	f	LS	03/04/2018	1522761429	trainingRound	1	c	9	1	0	d	0.704984619	1
LS36	f	LS	03/04/2018	1522761429	trainingRound	1	c	10	1	1	f	0.640157596	1
LS36	f	LS	03/04/2018	1522761429	trainingRound	1	c	11	0	0	f	0.581788225	1
LS36	f	LS	03/04/2018	1522761429	trainingRound	1	c	12	0	0	f	0.785802465	1
LS36	f	LS	03/04/2018	1522761429	trainingRound	1	c	13	0	1	d	0.493658292	1
LS36	f	LS	03/04/2018	1522761429	trainingRound	1	c	14	1	0	d	0.5322246	1
LS36	f	LS	03/04/2018	1522761429	trainingRound	1	c	15	0	1	d	0.590351816	1
LS36	f	LS	03/04/2018	1522761429	trainingRound	2	ef	0	0	0	f	0.490579569	1
LS36	f	LS	03/04/2018	1522761429	trainingRound	2	ef	1	1	1	f	0.630178286	1
LS36	f	LS	03/04/2018	1522761429	trainingRound	2	ef	2	0	1	d	1.264452663	1
LS36	f	LS	03/04/2018	1522761429	trainingRound	2	ef	3	0	0	f	1.842462645	1
LS36	f	LS	03/04/2018	1522761429	trainingRound	2	ef	4	1	0	d	0.696138783	1
LS36	f	LS	03/04/2018	1522761429	trainingRound	2	ef	5	0	1	d	0.520445332	1
LS36	f	LS	03/04/2018	1522761429	trainingRound	2	ef	6	1	0	d	0.535542911	1
LS36	f	LS	03/04/2018	1522761429	trainingRound	2	ef	7	0	0	f	0.945771623	1
LS36	f	LS	03/04/2018	1522761429	trainingRound	2	ef	8	1	0	d	0.475915302	1
LS36	f	LS	03/04/2018	1522761429	trainingRound	2	ef	9	1	1	f	0.421290177	1
LS36	f	LS	03/04/2018	1522761429	trainingRound	2	ef	10	1	1	f	0.457845805	1
LS36	f	LS	03/04/2018	1522761429	trainingRound	2	ef	11	1	1	f	0.445881795	1
LS36	f	LS	03/04/2018	1522761429	trainingRound	2	ef	12	1	0	d	1.112723475	1
LS36	f	LS	03/04/2018	1522761429	trainingRound	2	ef	13	0	1	d	0.841074509	1
LS36	f	LS	03/04/2018	1522761429	trainingRound	2	ef	14	0	1	d	0.55339463	1
LS36	f	LS	03/04/2018	1522761429	trainingRound	2	ef	15	0	0	f	0.578741896	1
Accuracy threshold not reached or participant chose not to continue to full experiment.				NA		NA		NA	NA	NA		NA	NA
LS42	m	LS	06/04/2018	1523007733	trainingRound	1	ef	0	1	1	f	1.636390025	1
LS42	m	LS	06/04/2018	1523007733	trainingRound	1	ef	1	1	0	d	1.392513059	1
LS42	m	LS	06/04/2018	1523007733	trainingRound	1	ef	2	1	1	f	0.719230393	1
LS42	m	LS	06/04/2018	1523007733	trainingRound	1	ef	3	0	0	f	0.633772386	1
LS42	m	LS	06/04/2018	1523007733	trainingRound	1	ef	4	1	1	f	0.802295606	1
LS42	m	LS	06/04/2018	1523007733	trainingRound	1	ef	5	0	1	d	0.879016389	1
LS42	m	LS	06/04/2018	1523007733	trainingRound	1	ef	6	0	0	f	0.698445165	1
LS42	m	LS	06/04/2018	1523007733	trainingRound	1	ef	7	0	0	f	0.771546287	1
LS42	m	LS	06/04/2018	1523007733	trainingRound	1	ef	8	0	1	d	0.876770499	1
LS42	m	LS	06/04/2018	1523007733	trainingRound	1	ef	9	1	0	d	0.586331569	1
LS42	m	LS	06/04/2018	1523007733	trainingRound	1	ef	10	0	1	d	0.683210192	1
LS42	m	LS	06/04/2018	1523007733	trainingRound	1	ef	11	0	0	f	0.531234454	1
LS42	m	LS	06/04/2018	1523007733	trainingRound	1	ef	12	1	1	f	1.108144318	1
LS42	m	LS	06/04/2018	1523007733	trainingRound	1	ef	13	1	0	d	0.556267371	1
LS42	m	LS	06/04/2018	1523007733	trainingRound	1	ef	14	1	0	d	0.785792068	1
LS42	m	LS	06/04/2018	1523007733	trainingRound	1	ef	15	0	1	d	0.920765822	1
LS42	m	LS	06/04/2018	1523007733	trainingRound	2	c	0	1	1	f	0.602038686	1
LS42	m	LS	06/04/2018	1523007733	trainingRound	2	c	1	1	1	f	0.453112315	1
LS42	m	LS	06/04/2018	1523007733	trainingRound	2	c	2	1	0	f	0.476127716	0
LS42	m	LS	06/04/2018	1523007733	trainingRound	2	c	3	0	0	f	0.578628442	1
LS42	m	LS	06/04/2018	1523007733	trainingRound	2	c	4	0	1	d	0.549693283	1
LS42	m	LS	06/04/2018	1523007733	trainingRound	2	c	5	1	1	f	0.826607798	1
LS42	m	LS	06/04/2018	1523007733	trainingRound	2	c	6	0	1	d	0.665963797	1
LS42	m	LS	06/04/2018	1523007733	trainingRound	2	c	7	1	1	f	0.418217946	1
LS42	m	LS	06/04/2018	1523007733	trainingRound	2	c	8	1	0	d	0.502873758	1
LS42	m	LS	06/04/2018	1523007733	trainingRound	2	c	9	0	0	f	0.829759165	1
LS42	m	LS	06/04/2018	1523007733	trainingRound	2	c	10	0	1	d	0.496769248	1
LS42	m	LS	06/04/2018	1523007733	trainingRound	2	c	11	0	0	f	0.561338104	1
LS42	m	LS	06/04/2018	1523007733	trainingRound	2	c	12	1	0	d	0.455215472	1
LS42	m	LS	06/04/2018	1523007733	trainingRound	2	c	13	0	0	f	0.485972169	1
LS42	m	LS	06/04/2018	1523007733	trainingRound	2	c	14	0	1	d	0.57956471	1
LS42	m	LS	06/04/2018	1523007733	trainingRound	2	c	15	1	0	d	0.624352286	1
Accuracy threshold not reached or participant chose not to continue to full experiment.				NA		NA		NA	NA	NA		NA	NA
LS45	m	LS	10/04/2018	1523351011	trainingRound	1	ef	0	0	0	f	1.007788392	1
LS45	m	LS	10/04/2018	1523351011	trainingRound	1	ef	1	0	0	f	0.766224106	1
LS45	m	LS	10/04/2018	1523351011	trainingRound	1	ef	2	0	0	f	1.453396355	1
LS45	m	LS	10/04/2018	1523351011	trainingRound	1	ef	3	1	0	d	1.155306243	1
LS45	m	LS	10/04/2018	1523351011	trainingRound	1	ef	4	1	0	d	1.822047115	1
LS45	m	LS	10/04/2018	1523351011	trainingRound	1	ef	5	0	1	d	1.66947964	1
LS45	m	LS	10/04/2018	1523351011	trainingRound	1	ef	6	1	0	d	2.738330885	1
LS45	m	LS	10/04/2018	1523351011	trainingRound	1	ef	7	1	1	f	1.295902433	1
LS45	m	LS	10/04/2018	1523351011	trainingRound	1	ef	8	0	1	d	1.79559032	1
LS45	m	LS	10/04/2018	1523351011	trainingRound	1	ef	9	1	0	d	1.068062782	1
LS45	m	LS	10/04/2018	1523351011	trainingRound	1	ef	10	0	1	d	1.917033097	1
LS45	m	LS	10/04/2018	1523351011	trainingRound	1	ef	11	0	0	f	1.464184304	1
LS45	m	LS	10/04/2018	1523351011	trainingRound	1	ef	12	1	1	f	2.711421799	1
LS45	m	LS	10/04/2018	1523351011	trainingRound	1	ef	13	0	1	d	1.217003907	1
LS45	m	LS	10/04/2018	1523351011	trainingRound	1	ef	14	1	1	f	2.250441385	1
LS45	m	LS	10/04/2018	1523351011	trainingRound	1	ef	15	1	1	f	1.640476221	1
LS45	m	LS	10/04/2018	1523351011	trainingRound	2	c	0	1	1	f	0.695079007	1
LS45	m	LS	10/04/2018	1523351011	trainingRound	2	c	1	1	1	f	2.918234396	1
LS45	m	LS	10/04/2018	1523351011	trainingRound	2	c	2	0	1	d	1.441565569	1
LS45	m	LS	10/04/2018	1523351011	trainingRound	2	c	3	1	0	d	1.20640746	1
LS45	m	LS	10/04/2018	1523351011	trainingRound	2	c	4	0	0	f	0.804824761	1
LS45	m	LS	10/04/2018	1523351011	trainingRound	2	c	5	1	0	d	0.957284135	1
LS45	m	LS	10/04/2018	1523351011	trainingRound	2	c	6	1	1	f	0.71894876	1
LS45	m	LS	10/04/2018	1523351011	trainingRound	2	c	7	0	0	f	1.926207233	1
LS45	m	LS	10/04/2018	1523351011	trainingRound	2	c	8	0	0	f	0.893974903	1
LS45	m	LS	10/04/2018	1523351011	trainingRound	2	c	9	0	1	d	1.697510152	1
LS45	m	LS	10/04/2018	1523351011	trainingRound	2	c	10	1	0	d	1.001181411	1
LS45	m	LS	10/04/2018	1523351011	trainingRound	2	c	11	0	1	d	0.882473552	1
LS45	m	LS	10/04/2018	1523351011	trainingRound	2	c	12	0	0	f	0.825899931	1
LS45	m	LS	10/04/2018	1523351011	trainingRound	2	c	13	1	0	d	0.85770884	1
LS45	m	LS	10/04/2018	1523351011	trainingRound	2	c	14	1	1	f	1.121204121	1
LS45	m	LS	10/04/2018	1523351011	trainingRound	2	c	15	0	1	d	0.854226839	1
Accuracy threshold not reached or participant chose not to continue to full experiment.				NA		NA		NA	NA	NA		NA	NA
LS46	m	LS	10/04/2018	1523353846	trainingRound	1	ef	0	0	1	f	0.709728112	0
LS46	m	LS	10/04/2018	1523353846	trainingRound	1	ef	1	1	0	d	1.419038256	1
LS46	m	LS	10/04/2018	1523353846	trainingRound	1	ef	2	0	1	f	0.650715647	0
LS46	m	LS	10/04/2018	1523353846	trainingRound	1	ef	3	1	1	d	0.965332033	0
LS46	m	LS	10/04/2018	1523353846	trainingRound	1	ef	4	1	0	f	0.906815484	0
LS46	m	LS	10/04/2018	1523353846	trainingRound	1	ef	5	1	0	d	0.714309085	1
LS46	m	LS	10/04/2018	1523353846	trainingRound	1	ef	6	0	0	d	0.623357798	0
LS46	m	LS	10/04/2018	1523353846	trainingRound	1	ef	7	1	0	f	2.570957446	0
LS46	m	LS	10/04/2018	1523353846	trainingRound	1	ef	8	0	0	d	0.681383562	0
LS46	m	LS	10/04/2018	1523353846	trainingRound	1	ef	9	0	0	f	0.996750239	1
LS46	m	LS	10/04/2018	1523353846	trainingRound	1	ef	10	1	1	f	1.156637455	1
LS46	m	LS	10/04/2018	1523353846	trainingRound	1	ef	11	0	1	d	0.661572242	1
LS46	m	LS	10/04/2018	1523353846	trainingRound	1	ef	12	0	1	f	1.12784735	0
LS46	m	LS	10/04/2018	1523353846	trainingRound	1	ef	13	0	0	d	0.452536681	0
LS46	m	LS	10/04/2018	1523353846	trainingRound	1	ef	14	1	1	f	1.071536764	1
LS46	m	LS	10/04/2018	1523353846	trainingRound	1	ef	15	1	1	f	1.562411386	1
LS46	m	LS	10/04/2018	1523353846	trainingRound	2	c	0	0	1	f	0.91145965	0
LS46	m	LS	10/04/2018	1523353846	trainingRound	2	c	1	0	1	d	0.641234531	1
LS46	m	LS	10/04/2018	1523353846	trainingRound	2	c	2	1	1	f	0.835493318	1
LS46	m	LS	10/04/2018	1523353846	trainingRound	2	c	3	1	0	d	0.693618202	1
LS46	m	LS	10/04/2018	1523353846	trainingRound	2	c	4	1	0	d	1.574660782	1
LS46	m	LS	10/04/2018	1523353846	trainingRound	2	c	5	1	1	f	0.761298621	1
LS46	m	LS	10/04/2018	1523353846	trainingRound	2	c	6	0	0	f	2.152101711	1
LS46	m	LS	10/04/2018	1523353846	trainingRound	2	c	7	1	0	d	2.307647893	1
LS46	m	LS	10/04/2018	1523353846	trainingRound	2	c	8	1	0	f	1.431434245	0
LS46	m	LS	10/04/2018	1523353846	trainingRound	2	c	9	1	1	f	1.123602548	1
LS46	m	LS	10/04/2018	1523353846	trainingRound	2	c	10	0	1	d	0.737677468	1
LS46	m	LS	10/04/2018	1523353846	trainingRound	2	c	11	0	0	f	0.605577297	1
LS46	m	LS	10/04/2018	1523353846	trainingRound	2	c	12	1	1	f	0.895377968	1
LS46	m	LS	10/04/2018	1523353846	trainingRound	2	c	13	0	1	d	0.585604948	1
LS46	m	LS	10/04/2018	1523353846	trainingRound	2	c	14	0	0	f	0.755052511	1
LS46	m	LS	10/04/2018	1523353846	trainingRound	2	c	15	0	0	f	1.371592258	1
Accuracy threshold not reached or participant chose not to continue to full experiment.				NA		NA		NA	NA	NA		NA	NA
WS02	f	WS	08/02/2018	1518083650	trainingRound	1	c	0	0	0	f	1.36426966	1
WS02	f	WS	08/02/2018	1518083650	trainingRound	1	c	1	0	0	f	0.743771565	1
WS02	f	WS	08/02/2018	1518083650	trainingRound	1	c	2	1	1	f	1.083912064	1
WS02	f	WS	08/02/2018	1518083650	trainingRound	1	c	3	0	0	f	0.586460983	1
WS02	f	WS	08/02/2018	1518083650	trainingRound	1	c	4	0	1	d	1.234335612	1
WS02	f	WS	08/02/2018	1518083650	trainingRound	1	c	5	1	0	d	0.667354055	1
WS02	f	WS	08/02/2018	1518083650	trainingRound	1	c	6	1	1	f	0.894471607	1
WS02	f	WS	08/02/2018	1518083650	trainingRound	1	c	7	1	1	f	1.168886485	1
WS02	f	WS	08/02/2018	1518083650	trainingRound	1	c	8	1	0	d	0.85816544	1
WS02	f	WS	08/02/2018	1518083650	trainingRound	1	c	9	0	1	d	0.783895096	1
WS02	f	WS	08/02/2018	1518083650	trainingRound	1	c	10	1	0	d	1.265927572	1
WS02	f	WS	08/02/2018	1518083650	trainingRound	1	c	11	0	1	d	0.852513971	1
WS02	f	WS	08/02/2018	1518083650	trainingRound	1	c	12	0	1	d	0.792316967	1
WS02	f	WS	08/02/2018	1518083650	trainingRound	1	c	13	1	1	f	0.613885951	1
WS02	f	WS	08/02/2018	1518083650	trainingRound	1	c	14	1	0	d	0.583339348	1
WS02	f	WS	08/02/2018	1518083650	trainingRound	1	c	15	0	0	f	0.817413861	1
WS02	f	WS	08/02/2018	1518083650	trainingRound	2	ef	0	0	1	d	0.827613704	1
WS02	f	WS	08/02/2018	1518083650	trainingRound	2	ef	1	1	0	d	0.924107253	1
WS02	f	WS	08/02/2018	1518083650	trainingRound	2	ef	2	1	1	f	1.420838229	1
WS02	f	WS	08/02/2018	1518083650	trainingRound	2	ef	3	0	0	f	0.750509447	1
WS02	f	WS	08/02/2018	1518083650	trainingRound	2	ef	4	0	0	f	0.809219088	1
WS02	f	WS	08/02/2018	1518083650	trainingRound	2	ef	5	1	1	f	0.90164893	1
WS02	f	WS	08/02/2018	1518083650	trainingRound	2	ef	6	1	1	f	0.776313937	1
WS02	f	WS	08/02/2018	1518083650	trainingRound	2	ef	7	0	1	d	0.887488665	1
WS02	f	WS	08/02/2018	1518083650	trainingRound	2	ef	8	0	1	d	1.304300395	1
WS02	f	WS	08/02/2018	1518083650	trainingRound	2	ef	9	1	1	f	0.633218148	1
WS02	f	WS	08/02/2018	1518083650	trainingRound	2	ef	10	1	0	d	0.947700104	1
WS02	f	WS	08/02/2018	1518083650	trainingRound	2	ef	11	1	0	d	0.809010914	1
WS02	f	WS	08/02/2018	1518083650	trainingRound	2	ef	12	1	0	d	0.927850842	1
WS02	f	WS	08/02/2018	1518083650	trainingRound	2	ef	13	0	0	f	0.72784263	1
WS02	f	WS	08/02/2018	1518083650	trainingRound	2	ef	14	0	1	d	0.907466873	1
WS02	f	WS	08/02/2018	1518083650	trainingRound	2	ef	15	0	0	f	1.012915396	1
Accuracy threshold not reached or participant chose not to continue to full experiment.				NA		NA		NA	NA	NA		NA	NA
WS03	f	WS	08/02/2018	1518101446	trainingRound	1	c	0	0	1	d	0.504697368	1
WS03	f	WS	08/02/2018	1518101446	trainingRound	1	c	1	1	1	f	0.316026093	1
WS03	f	WS	08/02/2018	1518101446	trainingRound	1	c	2	0	1	d	0.372219694	1
WS03	f	WS	08/02/2018	1518101446	trainingRound	1	c	3	0	0	d	0.336113038	0
WS03	f	WS	08/02/2018	1518101446	trainingRound	1	c	4	1	0	d	0.406022331	1
WS03	f	WS	08/02/2018	1518101446	trainingRound	1	c	5	1	0	d	0.897308087	1
WS03	f	WS	08/02/2018	1518101446	trainingRound	1	c	6	1	1	f	0.419494245	1
WS03	f	WS	08/02/2018	1518101446	trainingRound	1	c	7	1	0	d	0.428808791	1
WS03	f	WS	08/02/2018	1518101446	trainingRound	1	c	8	0	0	f	0.406408846	1
WS03	f	WS	08/02/2018	1518101446	trainingRound	1	c	9	1	1	f	0.401541315	1
WS03	f	WS	08/02/2018	1518101446	trainingRound	1	c	10	0	1	d	1.015381077	1
WS03	f	WS	08/02/2018	1518101446	trainingRound	1	c	11	0	0	f	0.405282017	1
WS03	f	WS	08/02/2018	1518101446	trainingRound	1	c	12	0	1	d	0.352657191	1
WS03	f	WS	08/02/2018	1518101446	trainingRound	1	c	13	1	1	f	0.353154689	1
WS03	f	WS	08/02/2018	1518101446	trainingRound	1	c	14	0	0	f	0.397985051	1
WS03	f	WS	08/02/2018	1518101446	trainingRound	1	c	15	1	0	d	0.33914871	1
WS03	f	WS	08/02/2018	1518101446	trainingRound	2	ef	0	1	1	f	1.109671006	1
WS03	f	WS	08/02/2018	1518101446	trainingRound	2	ef	1	0	1	d	0.517592235	1
WS03	f	WS	08/02/2018	1518101446	trainingRound	2	ef	2	0	0	f	0.429357932	1
WS03	f	WS	08/02/2018	1518101446	trainingRound	2	ef	3	1	0	d	0.605846105	1
WS03	f	WS	08/02/2018	1518101446	trainingRound	2	ef	4	1	1	f	0.611480252	1
WS03	f	WS	08/02/2018	1518101446	trainingRound	2	ef	5	0	0	f	0.699020752	1
WS03	f	WS	08/02/2018	1518101446	trainingRound	2	ef	6	1	0	d	1.262282457	1
WS03	f	WS	08/02/2018	1518101446	trainingRound	2	ef	7	1	1	f	0.343054923	1
WS03	f	WS	08/02/2018	1518101446	trainingRound	2	ef	8	0	1	d	1.118626301	1
WS03	f	WS	08/02/2018	1518101446	trainingRound	2	ef	9	0	0	f	0.476731277	1
WS03	f	WS	08/02/2018	1518101446	trainingRound	2	ef	10	1	0	d	0.423645199	1
WS03	f	WS	08/02/2018	1518101446	trainingRound	2	ef	11	1	0	d	0.365680362	1
WS03	f	WS	08/02/2018	1518101446	trainingRound	2	ef	12	0	0	f	0.381069779	1
WS03	f	WS	08/02/2018	1518101446	trainingRound	2	ef	13	0	1	d	0.550514066	1
WS03	f	WS	08/02/2018	1518101446	trainingRound	2	ef	14	0	1	d	0.391491588	1
WS03	f	WS	08/02/2018	1518101446	trainingRound	2	ef	15	1	1	f	0.360455184	1
Accuracy threshold not reached or participant chose not to continue to full experiment.				NA		NA		NA	NA	NA		NA	NA
WS05	f	WS	15/02/2018	1518705141	trainingRound	1	ef	0	1	0	d	1.648808873	1
WS05	f	WS	15/02/2018	1518705141	trainingRound	1	ef	1	1	0	d	1.997974938	1
WS05	f	WS	15/02/2018	1518705141	trainingRound	1	ef	2	0	0	f	0.996320314	1
WS05	f	WS	15/02/2018	1518705141	trainingRound	1	ef	3	1	0	d	0.992586425	1
WS05	f	WS	15/02/2018	1518705141	trainingRound	1	ef	4	1	0	d	0.846214587	1
WS05	f	WS	15/02/2018	1518705141	trainingRound	1	ef	5	0	1	d	1.066338586	1
WS05	f	WS	15/02/2018	1518705141	trainingRound	1	ef	6	0	1	d	0.986831323	1
WS05	f	WS	15/02/2018	1518705141	trainingRound	1	ef	7	1	1	f	0.905796123	1
WS05	f	WS	15/02/2018	1518705141	trainingRound	1	ef	8	0	0	f	2.144142153	1
WS05	f	WS	15/02/2018	1518705141	trainingRound	1	ef	9	0	0	f	2.968854005	1
WS05	f	WS	15/02/2018	1518705141	trainingRound	1	ef	10	1	1	f	1.026819405	1
WS05	f	WS	15/02/2018	1518705141	trainingRound	1	ef	11	0	1	d	2.154365285	1
WS05	f	WS	15/02/2018	1518705141	trainingRound	1	ef	12	1	1	f	0.992491811	1
WS05	f	WS	15/02/2018	1518705141	trainingRound	1	ef	13	0	0	f	1.083220625	1
WS05	f	WS	15/02/2018	1518705141	trainingRound	1	ef	14	1	1	f	0.725937634	1
WS05	f	WS	15/02/2018	1518705141	trainingRound	1	ef	15	0	1	d	1.172565828	1
WS05	f	WS	15/02/2018	1518705141	trainingRound	2	c	0	0	1	d	0.907563963	1
WS05	f	WS	15/02/2018	1518705141	trainingRound	2	c	1	1	0	d	1.215997221	1
WS05	f	WS	15/02/2018	1518705141	trainingRound	2	c	2	0	0	f	1.700658995	1
WS05	f	WS	15/02/2018	1518705141	trainingRound	2	c	3	1	1	f	0.771881913	1
WS05	f	WS	15/02/2018	1518705141	trainingRound	2	c	4	1	0	d	1.719622224	1
WS05	f	WS	15/02/2018	1518705141	trainingRound	2	c	5	0	1	d	0.675977869	1
WS05	f	WS	15/02/2018	1518705141	trainingRound	2	c	6	0	1	d	0.825083894	1
WS05	f	WS	15/02/2018	1518705141	trainingRound	2	c	7	1	0	d	1.708773356	1
WS05	f	WS	15/02/2018	1518705141	trainingRound	2	c	8	0	1	d	0.69511044	1
WS05	f	WS	15/02/2018	1518705141	trainingRound	2	c	9	0	0	d	0.695894615	0
WS05	f	WS	15/02/2018	1518705141	trainingRound	2	c	10	1	0	d	1.981938332	1
WS05	f	WS	15/02/2018	1518705141	trainingRound	2	c	11	1	1	f	3.216509741	1
WS05	f	WS	15/02/2018	1518705141	trainingRound	2	c	12	0	0	f	2.001798951	1
WS05	f	WS	15/02/2018	1518705141	trainingRound	2	c	13	1	1	f	0.820624203	1
WS05	f	WS	15/02/2018	1518705141	trainingRound	2	c	14	1	1	f	1.511122928	1
WS05	f	WS	15/02/2018	1518705141	trainingRound	2	c	15	0	0	f	0.825066575	1
Accuracy threshold not reached or participant chose not to continue to full experiment.				NA		NA		NA	NA	NA		NA	NA
WS10	f	WS	07/03/2018	1520431047	trainingRound	1	ef	0	0	1	d	1.835578548	1
WS10	f	WS	07/03/2018	1520431047	trainingRound	1	ef	1	1	0	f	0.551233529	0
WS10	f	WS	07/03/2018	1520431047	trainingRound	1	ef	2	1	1	f	10.42835088	1
WS10	f	WS	07/03/2018	1520431047	trainingRound	1	ef	3	1	0	d	8.95055395	1
WS10	f	WS	07/03/2018	1520431047	trainingRound	1	ef	4	0	0	f	7.818975923	1
WS10	f	WS	07/03/2018	1520431047	trainingRound	1	ef	5	1	1	d	8.910464379	0
WS10	f	WS	07/03/2018	1520431047	trainingRound	1	ef	6	0	1	d	1.515382264	1
WS10	f	WS	07/03/2018	1520431047	trainingRound	1	ef	7	0	1	d	1.03764115	1
WS10	f	WS	07/03/2018	1520431047	trainingRound	1	ef	8	1	1	f	1.389107171	1
WS10	f	WS	07/03/2018	1520431047	trainingRound	1	ef	9	0	0	f	0.931015336	1
WS10	f	WS	07/03/2018	1520431047	trainingRound	1	ef	10	1	0	d	6.003671189	1
WS10	f	WS	07/03/2018	1520431047	trainingRound	1	ef	11	1	1	f	1.027331028	1
WS10	f	WS	07/03/2018	1520431047	trainingRound	1	ef	12	0	0	f	0.609236062	1
WS10	f	WS	07/03/2018	1520431047	trainingRound	1	ef	13	0	0	f	0.600896739	1
WS10	f	WS	07/03/2018	1520431047	trainingRound	1	ef	14	0	1	f	1.452079683	0
WS10	f	WS	07/03/2018	1520431047	trainingRound	1	ef	15	1	0	d	0.463916018	1
WS10	f	WS	07/03/2018	1520431047	trainingRound	2	c	0	0	1	d	0.646610975	1
WS10	f	WS	07/03/2018	1520431047	trainingRound	2	c	1	1	0	d	1.560707729	1
WS10	f	WS	07/03/2018	1520431047	trainingRound	2	c	2	0	1	d	0.433854934	1
WS10	f	WS	07/03/2018	1520431047	trainingRound	2	c	3	1	1	f	0.830423167	1
WS10	f	WS	07/03/2018	1520431047	trainingRound	2	c	4	1	1	f	0.557831725	1
WS10	f	WS	07/03/2018	1520431047	trainingRound	2	c	5	0	1	d	0.960345711	1
WS10	f	WS	07/03/2018	1520431047	trainingRound	2	c	6	1	0	d	0.613431386	1
WS10	f	WS	07/03/2018	1520431047	trainingRound	2	c	7	0	0	f	2.574535071	1
WS10	f	WS	07/03/2018	1520431047	trainingRound	2	c	8	0	0	f	3.708303943	1
WS10	f	WS	07/03/2018	1520431047	trainingRound	2	c	9	0	0	f	1.021133472	1
WS10	f	WS	07/03/2018	1520431047	trainingRound	2	c	10	0	0	f	0.428190173	1
WS10	f	WS	07/03/2018	1520431047	trainingRound	2	c	11	1	1	d	0.54599154	0
WS10	f	WS	07/03/2018	1520431047	trainingRound	2	c	12	1	0	d	1.000960058	1
WS10	f	WS	07/03/2018	1520431047	trainingRound	2	c	13	1	1	f	0.548131703	1
WS10	f	WS	07/03/2018	1520431047	trainingRound	2	c	14	1	0	d	0.676998921	1
WS10	f	WS	07/03/2018	1520431047	trainingRound	2	c	15	0	1	d	0.534469878	1
Accuracy threshold not reached or participant chose not to continue to full experiment.				NA		NA		NA	NA	NA		NA	NA
WS16	f	WS	14/03/2018	1521035488	trainingRound	1	c	0	0	0	f	0.945290321	1
WS16	f	WS	14/03/2018	1521035488	trainingRound	1	c	1	1	0	f	1.478259601	0
WS16	f	WS	14/03/2018	1521035488	trainingRound	1	c	2	1	1	d	0.905428885	0
WS16	f	WS	14/03/2018	1521035488	trainingRound	1	c	3	1	1	f	1.255465371	1
WS16	f	WS	14/03/2018	1521035488	trainingRound	1	c	4	0	0	f	0.688999334	1
WS16	f	WS	14/03/2018	1521035488	trainingRound	1	c	5	1	0	f	0.566280642	0
WS16	f	WS	14/03/2018	1521035488	trainingRound	1	c	6	1	1	f	1.309421925	1
WS16	f	WS	14/03/2018	1521035488	trainingRound	1	c	7	1	0	d	1.401181971	1
WS16	f	WS	14/03/2018	1521035488	trainingRound	1	c	8	0	1	d	1.01151884	1
WS16	f	WS	14/03/2018	1521035488	trainingRound	1	c	9	0	1	d	0.837935	1
WS16	f	WS	14/03/2018	1521035488	trainingRound	1	c	10	1	0	d	0.811361993	1
WS16	f	WS	14/03/2018	1521035488	trainingRound	1	c	11	0	1	d	1.629945071	1
WS16	f	WS	14/03/2018	1521035488	trainingRound	1	c	12	0	0	f	0.935313655	1
WS16	f	WS	14/03/2018	1521035488	trainingRound	1	c	13	1	1	f	0.866342387	1
WS16	f	WS	14/03/2018	1521035488	trainingRound	1	c	14	0	0	d	1.172181193	0
WS16	f	WS	14/03/2018	1521035488	trainingRound	1	c	15	0	1	d	0.746388896	1
WS16	f	WS	14/03/2018	1521035488	trainingRound	2	ef	0	0	0	f	0.696668832	1
WS16	f	WS	14/03/2018	1521035488	trainingRound	2	ef	1	0	0	f	1.789099249	1
WS16	f	WS	14/03/2018	1521035488	trainingRound	2	ef	2	0	1	d	0.886973787	1
WS16	f	WS	14/03/2018	1521035488	trainingRound	2	ef	3	1	0	d	0.702817965	1
WS16	f	WS	14/03/2018	1521035488	trainingRound	2	ef	4	1	0	d	0.72822087	1
WS16	f	WS	14/03/2018	1521035488	trainingRound	2	ef	5	0	1	d	2.033082345	1
WS16	f	WS	14/03/2018	1521035488	trainingRound	2	ef	6	0	0	d	1.036378391	0
WS16	f	WS	14/03/2018	1521035488	trainingRound	2	ef	7	1	1	f	0.89126288	1
WS16	f	WS	14/03/2018	1521035488	trainingRound	2	ef	8	0	1	d	1.358082225	1
WS16	f	WS	14/03/2018	1521035488	trainingRound	2	ef	9	1	1	f	1.332979223	1
WS16	f	WS	14/03/2018	1521035488	trainingRound	2	ef	10	1	0	d	1.317650493	1
WS16	f	WS	14/03/2018	1521035488	trainingRound	2	ef	11	0	0	f	2.33337022	1
WS16	f	WS	14/03/2018	1521035488	trainingRound	2	ef	12	0	1	d	2.343619845	1
WS16	f	WS	14/03/2018	1521035488	trainingRound	2	ef	13	1	0	d	2.509998958	1
WS16	f	WS	14/03/2018	1521035488	trainingRound	2	ef	14	1	1	f	4.202201961	1
WS16	f	WS	14/03/2018	1521035488	trainingRound	2	ef	15	1	1	f	0.653616557	1
Accuracy threshold not reached or participant chose not to continue to full experiment.				NA		NA		NA	NA	NA		NA	NA
WS24	WS	2018-03-19	1521467818	trainingRound	1	ef	0	1	0	f	0.133662658101457	0
WS24	WS	2018-03-19	1521467818	trainingRound	1	ef	1	0	1	f	0.0127172821721615	0
WS24	WS	2018-03-19	1521467818	trainingRound	1	ef	2	0	1	d	4.07409261938301	1
WS24	WS	2018-03-19	1521467818	trainingRound	1	ef	3	1	1	f	1.21664319693082	1
WS24	WS	2018-03-19	1521467818	trainingRound	1	ef	4	0	0	f	0.545115140706912	1
WS24	WS	2018-03-19	1521467818	trainingRound	1	ef	5	1	0	d	1.34324857497631	1
WS24	WS	2018-03-19	1521467818	trainingRound	1	ef	6	0	1	f	0.888699242017537	0
WS24	WS	2018-03-19	1521467818	trainingRound	1	ef	7	0	0	f	0.457276206179813	1
WS24	WS	2018-03-19	1521467818	trainingRound	1	ef	8	1	1	f	1.78647116751017	1
WS24	WS	2018-03-19	1521467818	trainingRound	1	ef	9	1	0	d	0.622617875278593	1
WS24	WS	2018-03-19	1521467818	trainingRound	1	ef	10	0	1	d	0.742991316732514	1
WS24	WS	2018-03-19	1521467818	trainingRound	1	ef	11	1	1	f	0.906183500186671	1
WS24	WS	2018-03-19	1521467818	trainingRound	1	ef	12	1	1	f	0.654170823323511	1
WS24	WS	2018-03-19	1521467818	trainingRound	1	ef	13	0	0	f	0.780686706291817	1
WS24	WS	2018-03-19	1521467818	trainingRound	1	ef	14	0	0	f	1.31710799393113	1
WS24	WS	2018-03-19	1521467818	trainingRound	1	ef	15	1	0	d	0.592169341360204	1
WS24	WS	2018-03-19	1521467818	trainingRound	2	c	0	0	1	d	0.7168051862227	1
WS24	WS	2018-03-19	1521467818	trainingRound	2	c	1	1	0	d	0.55166752740115	1
WS24	WS	2018-03-19	1521467818	trainingRound	2	c	2	1	0	d	0.773360620241874	1
WS24	WS	2018-03-19	1521467818	trainingRound	2	c	3	0	0	f	0.556936189048429	1
WS24	WS	2018-03-19	1521467818	trainingRound	2	c	4	0	1	d	0.525951326226277	1
WS24	WS	2018-03-19	1521467818	trainingRound	2	c	5	0	1	d	2.01314069972977	1
WS24	WS	2018-03-19	1521467818	trainingRound	2	c	6	1	0	d	0.530600258540289	1
WS24	WS	2018-03-19	1521467818	trainingRound	2	c	7	0	0	f	0.52671315705993	1
WS24	WS	2018-03-19	1521467818	trainingRound	2	c	8	0	1	d	0.886218079287573	1
WS24	WS	2018-03-19	1521467818	trainingRound	2	c	9	1	1	f	0.58995634308485	1
WS24	WS	2018-03-19	1521467818	trainingRound	2	c	10	1	0	d	0.735802841389159	1
WS24	WS	2018-03-19	1521467818	trainingRound	2	c	11	0	0	f	0.749837529550859	1
WS24	WS	2018-03-19	1521467818	trainingRound	2	c	12	1	1	f	0.122487000760884	1
WS24	WS	2018-03-19	1521467818	trainingRound	2	c	13	0	0	f	1.39709221200246	1
WS24	WS	2018-03-19	1521467818	trainingRound	2	c	14	1	1	f	0.467350015558623	1
WS24	WS	2018-03-19	1521467818	trainingRound	2	c	15	1	1	f	0.411622170400733	1
Accuracy threshold not reached or participant chose not to continue to full experiment.			NA		NA		NA	NA	NA		NA	NA
WS28	f	WS	22/03/2018	1521733996	trainingRound	1	c	0	0	1	d	1.639897694	1
WS28	f	WS	22/03/2018	1521733996	trainingRound	1	c	1	1	0	d	0.187595142	1
WS28	f	WS	22/03/2018	1521733996	trainingRound	1	c	2	0	0	d	0.327175616	0
WS28	f	WS	22/03/2018	1521733996	trainingRound	1	c	3	0	0	f	0.271093821	1
WS28	f	WS	22/03/2018	1521733996	trainingRound	1	c	4	0	1	f	0.889469015	0
WS28	f	WS	22/03/2018	1521733996	trainingRound	1	c	5	0	0	d	0.332326827	0
WS28	f	WS	22/03/2018	1521733996	trainingRound	1	c	6	0	1	d	0.60811383	1
WS28	f	WS	22/03/2018	1521733996	trainingRound	1	c	7	1	1	f	0.589957899	1
WS28	f	WS	22/03/2018	1521733996	trainingRound	1	c	8	1	0	d	0.805003602	1
WS28	f	WS	22/03/2018	1521733996	trainingRound	1	c	9	0	0	f	0.670708731	1
WS28	f	WS	22/03/2018	1521733996	trainingRound	1	c	10	1	0	d	0.683225915	1
WS28	f	WS	22/03/2018	1521733996	trainingRound	1	c	11	1	0	d	0.538544587	1
WS28	f	WS	22/03/2018	1521733996	trainingRound	1	c	12	1	1	f	0.575067181	1
WS28	f	WS	22/03/2018	1521733996	trainingRound	1	c	13	1	1	f	0.441885304	1
WS28	f	WS	22/03/2018	1521733996	trainingRound	1	c	14	1	1	f	0.38524669	1
WS28	f	WS	22/03/2018	1521733996	trainingRound	1	c	15	0	1	f	0.205038371	0
WS28	f	WS	22/03/2018	1521733996	trainingRound	2	ef	0	0	1	d	0.530368084	1
WS28	f	WS	22/03/2018	1521733996	trainingRound	2	ef	1	0	0	d	0.157951948	0
WS28	f	WS	22/03/2018	1521733996	trainingRound	2	ef	2	0	0	f	0.926175717	1
WS28	f	WS	22/03/2018	1521733996	trainingRound	2	ef	3	0	1	f	0.575582943	0
WS28	f	WS	22/03/2018	1521733996	trainingRound	2	ef	4	1	0	d	0.415173425	1
WS28	f	WS	22/03/2018	1521733996	trainingRound	2	ef	5	1	1	d	0.756455852	0
WS28	f	WS	22/03/2018	1521733996	trainingRound	2	ef	6	1	0	d	0.52886538	1
WS28	f	WS	22/03/2018	1521733996	trainingRound	2	ef	7	1	0	d	0.502791789	1
WS28	f	WS	22/03/2018	1521733996	trainingRound	2	ef	8	1	1	f	0.718919054	1
WS28	f	WS	22/03/2018	1521733996	trainingRound	2	ef	9	1	1	f	0.976605616	1
WS28	f	WS	22/03/2018	1521733996	trainingRound	2	ef	10	0	1	d	0.459873484	1
WS28	f	WS	22/03/2018	1521733996	trainingRound	2	ef	11	1	0	d	0.264421304	1
WS28	f	WS	22/03/2018	1521733996	trainingRound	2	ef	12	0	0	d	0.181789927	0
WS28	f	WS	22/03/2018	1521733996	trainingRound	2	ef	13	0	1	d	0.580318464	1
WS28	f	WS	22/03/2018	1521733996	trainingRound	2	ef	14	1	1	d	0.453469754	0
WS28	f	WS	22/03/2018	1521733996	trainingRound	2	ef	15	0	0	f	0.639074655	1
Accuracy threshold not reached or participant chose not to continue to full experiment.				NA		NA		NA	NA	NA		NA	NA
WS31	f	WS	28/03/2018	1522238521	trainingRound	1	c	0	0	0	f	1.22090916	1
WS31	f	WS	28/03/2018	1522238521	trainingRound	1	c	1	1	1	f	0.886174703	1
WS31	f	WS	28/03/2018	1522238521	trainingRound	1	c	2	0	1	d	1.203372385	1
WS31	f	WS	28/03/2018	1522238521	trainingRound	1	c	3	0	1	d	0.808398664	1
WS31	f	WS	28/03/2018	1522238521	trainingRound	1	c	4	1	1	f	0.895189583	1
WS31	f	WS	28/03/2018	1522238521	trainingRound	1	c	5	1	1	f	0.945801021	1
WS31	f	WS	28/03/2018	1522238521	trainingRound	1	c	6	0	0	f	0.96571773	1
WS31	f	WS	28/03/2018	1522238521	trainingRound	1	c	7	0	1	d	0.991043816	1
WS31	f	WS	28/03/2018	1522238521	trainingRound	1	c	8	1	1	f	0.647454209	1
WS31	f	WS	28/03/2018	1522238521	trainingRound	1	c	9	0	0	f	0.670440455	1
WS31	f	WS	28/03/2018	1522238521	trainingRound	1	c	10	1	0	d	0.979612116	1
WS31	f	WS	28/03/2018	1522238521	trainingRound	1	c	11	1	0	d	0.683292417	1
WS31	f	WS	28/03/2018	1522238521	trainingRound	1	c	12	1	0	d	0.52499219	1
WS31	f	WS	28/03/2018	1522238521	trainingRound	1	c	13	0	0	f	0.560530821	1
WS31	f	WS	28/03/2018	1522238521	trainingRound	1	c	14	1	0	d	1.149086163	1
WS31	f	WS	28/03/2018	1522238521	trainingRound	1	c	15	0	1	d	0.59327255	1
WS31	f	WS	28/03/2018	1522238521	trainingRound	2	ef	0	1	1	f	0.591171344	1
WS31	f	WS	28/03/2018	1522238521	trainingRound	2	ef	1	0	1	d	0.684487836	1
WS31	f	WS	28/03/2018	1522238521	trainingRound	2	ef	2	1	0	d	0.912811035	1
WS31	f	WS	28/03/2018	1522238521	trainingRound	2	ef	3	1	1	f	0.629771174	1
WS31	f	WS	28/03/2018	1522238521	trainingRound	2	ef	4	0	1	d	0.729483978	1
WS31	f	WS	28/03/2018	1522238521	trainingRound	2	ef	5	0	0	f	0.698295621	1
WS31	f	WS	28/03/2018	1522238521	trainingRound	2	ef	6	0	1	d	0.563876521	1
WS31	f	WS	28/03/2018	1522238521	trainingRound	2	ef	7	1	0	d	0.723124872	1
WS31	f	WS	28/03/2018	1522238521	trainingRound	2	ef	8	0	0	f	0.501575824	1
WS31	f	WS	28/03/2018	1522238521	trainingRound	2	ef	9	1	0	d	0.555764539	1
WS31	f	WS	28/03/2018	1522238521	trainingRound	2	ef	10	0	1	d	0.536122068	1
WS31	f	WS	28/03/2018	1522238521	trainingRound	2	ef	11	1	1	f	0.587799665	1
WS31	f	WS	28/03/2018	1522238521	trainingRound	2	ef	12	1	1	f	0.420903451	1
WS31	f	WS	28/03/2018	1522238521	trainingRound	2	ef	13	0	0	f	0.460818659	1
WS31	f	WS	28/03/2018	1522238521	trainingRound	2	ef	14	1	0	d	0.655307027	1
WS31	f	WS	28/03/2018	1522238521	trainingRound	2	ef	15	0	0	f	0.839614605	1
Accuracy threshold not reached or participant chose not to continue to full experiment.				NA		NA		NA	NA	NA		NA	NA
WS33	f	WS	28/03/2018	1522245611	trainingRound	1	ef	0	1	1	f	0.558040872	1
WS33	f	WS	28/03/2018	1522245611	trainingRound	1	ef	1	1	1	f	0.618062991	1
WS33	f	WS	28/03/2018	1522245611	trainingRound	1	ef	2	0	0	f	18.6764833	1
WS33	f	WS	28/03/2018	1522245611	trainingRound	1	ef	3	0	0	f	2.420780926	1
WS33	f	WS	28/03/2018	1522245611	trainingRound	1	ef	4	1	1	f	1.024336585	1
WS33	f	WS	28/03/2018	1522245611	trainingRound	1	ef	5	1	1	f	0.858782051	1
WS33	f	WS	28/03/2018	1522245611	trainingRound	1	ef	6	1	0	d	0.740973412	1
WS33	f	WS	28/03/2018	1522245611	trainingRound	1	ef	7	0	1	d	0.981575401	1
WS33	f	WS	28/03/2018	1522245611	trainingRound	1	ef	8	0	1	d	0.908098638	1
WS33	f	WS	28/03/2018	1522245611	trainingRound	1	ef	9	0	0	f	1.019295745	1
WS33	f	WS	28/03/2018	1522245611	trainingRound	1	ef	10	1	0	d	0.523778809	1
WS33	f	WS	28/03/2018	1522245611	trainingRound	1	ef	11	0	1	d	0.943007004	1
WS33	f	WS	28/03/2018	1522245611	trainingRound	1	ef	12	1	0	d	0.749429233	1
WS33	f	WS	28/03/2018	1522245611	trainingRound	1	ef	13	0	1	d	0.906944595	1
WS33	f	WS	28/03/2018	1522245611	trainingRound	1	ef	14	1	0	d	0.417907044	1
WS33	f	WS	28/03/2018	1522245611	trainingRound	1	ef	15	0	0	f	0.952857749	1
WS33	f	WS	28/03/2018	1522245611	trainingRound	2	c	0	1	0	d	0.627340241	1
WS33	f	WS	28/03/2018	1522245611	trainingRound	2	c	1	1	0	d	0.6850485	1
WS33	f	WS	28/03/2018	1522245611	trainingRound	2	c	2	0	0	f	0.589120817	1
WS33	f	WS	28/03/2018	1522245611	trainingRound	2	c	3	1	0	d	0.350000032	1
WS33	f	WS	28/03/2018	1522245611	trainingRound	2	c	4	0	1	d	0.642838998	1
WS33	f	WS	28/03/2018	1522245611	trainingRound	2	c	5	0	1	d	1.047662501	1
WS33	f	WS	28/03/2018	1522245611	trainingRound	2	c	6	1	1	f	0.401867189	1
WS33	f	WS	28/03/2018	1522245611	trainingRound	2	c	7	1	1	f	0.460178771	1
WS33	f	WS	28/03/2018	1522245611	trainingRound	2	c	8	1	1	f	0.392527073	1
WS33	f	WS	28/03/2018	1522245611	trainingRound	2	c	9	0	1	d	0.586755637	1
WS33	f	WS	28/03/2018	1522245611	trainingRound	2	c	10	0	1	d	0.546054602	1
WS33	f	WS	28/03/2018	1522245611	trainingRound	2	c	11	1	0	d	0.643712068	1
WS33	f	WS	28/03/2018	1522245611	trainingRound	2	c	12	0	0	d	0.494799428	0
WS33	f	WS	28/03/2018	1522245611	trainingRound	2	c	13	0	0	f	0.687475904	1
WS33	f	WS	28/03/2018	1522245611	trainingRound	2	c	14	0	0	f	0.563417854	1
WS33	f	WS	28/03/2018	1522245611	trainingRound	2	c	15	1	1	f	0.553236421	1
Accuracy threshold not reached or participant chose not to continue to full experiment.				NA		NA		NA	NA	NA		NA	NA
WS35	f	WS	29/03/2018	1522335906	trainingRound	1	c	0	0	1	d	1.242985726	1
WS35	f	WS	29/03/2018	1522335906	trainingRound	1	c	1	1	1	f	0.976152366	1
WS35	f	WS	29/03/2018	1522335906	trainingRound	1	c	2	1	1	f	0.748306977	1
WS35	f	WS	29/03/2018	1522335906	trainingRound	1	c	3	0	0	f	0.83322919	1
WS35	f	WS	29/03/2018	1522335906	trainingRound	1	c	4	1	0	d	0.941484202	1
WS35	f	WS	29/03/2018	1522335906	trainingRound	1	c	5	1	0	d	3.305468484	1
WS35	f	WS	29/03/2018	1522335906	trainingRound	1	c	6	1	0	d	0.646657257	1
WS35	f	WS	29/03/2018	1522335906	trainingRound	1	c	7	1	1	f	0.811699439	1
WS35	f	WS	29/03/2018	1522335906	trainingRound	1	c	8	0	1	d	0.585343384	1
WS35	f	WS	29/03/2018	1522335906	trainingRound	1	c	9	1	1	f	0.554444587	1
WS35	f	WS	29/03/2018	1522335906	trainingRound	1	c	10	0	0	f	0.52814146	1
WS35	f	WS	29/03/2018	1522335906	trainingRound	1	c	11	0	0	f	0.770910345	1
WS35	f	WS	29/03/2018	1522335906	trainingRound	1	c	12	0	0	f	0.559177867	1
WS35	f	WS	29/03/2018	1522335906	trainingRound	1	c	13	0	1	d	0.667486447	1
WS35	f	WS	29/03/2018	1522335906	trainingRound	1	c	14	0	1	d	0.593827747	1
WS35	f	WS	29/03/2018	1522335906	trainingRound	1	c	15	1	0	d	0.742340658	1
WS35	f	WS	29/03/2018	1522335906	trainingRound	2	ef	0	1	0	d	0.801220209	1
WS35	f	WS	29/03/2018	1522335906	trainingRound	2	ef	1	0	1	d	0.622883079	1
WS35	f	WS	29/03/2018	1522335906	trainingRound	2	ef	2	0	0	f	0.389207698	1
WS35	f	WS	29/03/2018	1522335906	trainingRound	2	ef	3	1	1	f	0.750271692	1
WS35	f	WS	29/03/2018	1522335906	trainingRound	2	ef	4	1	1	f	0.794357979	1
WS35	f	WS	29/03/2018	1522335906	trainingRound	2	ef	5	0	0	f	0.391053408	1
WS35	f	WS	29/03/2018	1522335906	trainingRound	2	ef	6	0	1	d	0.480308581	1
WS35	f	WS	29/03/2018	1522335906	trainingRound	2	ef	7	1	1	f	0.685680192	1
WS35	f	WS	29/03/2018	1522335906	trainingRound	2	ef	8	1	0	d	0.486936006	1
WS35	f	WS	29/03/2018	1522335906	trainingRound	2	ef	9	0	1	d	0.602114836	1
WS35	f	WS	29/03/2018	1522335906	trainingRound	2	ef	10	0	1	d	0.454297033	1
WS35	f	WS	29/03/2018	1522335906	trainingRound	2	ef	11	0	0	f	0.535168565	1
WS35	f	WS	29/03/2018	1522335906	trainingRound	2	ef	12	0	0	f	0.399568244	1
WS35	f	WS	29/03/2018	1522335906	trainingRound	2	ef	13	1	0	d	0.635262229	1
WS35	f	WS	29/03/2018	1522335906	trainingRound	2	ef	14	1	0	d	0.659496391	1
WS35	f	WS	29/03/2018	1522335906	trainingRound	2	ef	15	1	1	f	0.632297354	1
Accuracy threshold not reached or participant chose not to continue to full experiment.				NA		NA		NA	NA	NA		NA	NA
WS39	f	WS	03/04/2018	1522767399	trainingRound	1	ef	0	1	1	f	0.791409532	1
WS39	f	WS	03/04/2018	1522767399	trainingRound	1	ef	1	1	1	f	0.521343387	1
WS39	f	WS	03/04/2018	1522767399	trainingRound	1	ef	2	1	0	d	1.254627306	1
WS39	f	WS	03/04/2018	1522767399	trainingRound	1	ef	3	1	0	d	0.846893902	1
WS39	f	WS	03/04/2018	1522767399	trainingRound	1	ef	4	0	0	f	0.872266507	1
WS39	f	WS	03/04/2018	1522767399	trainingRound	1	ef	5	0	1	d	0.792594964	1
WS39	f	WS	03/04/2018	1522767399	trainingRound	1	ef	6	1	0	d	1.509604211	1
WS39	f	WS	03/04/2018	1522767399	trainingRound	1	ef	7	0	1	f	0.817214485	0
WS39	f	WS	03/04/2018	1522767399	trainingRound	1	ef	8	1	1	f	0.960441342	1
WS39	f	WS	03/04/2018	1522767399	trainingRound	1	ef	9	0	1	d	0.670165123	1
WS39	f	WS	03/04/2018	1522767399	trainingRound	1	ef	10	1	0	d	0.754193513	1
WS39	f	WS	03/04/2018	1522767399	trainingRound	1	ef	11	0	0	f	1.975065518	1
WS39	f	WS	03/04/2018	1522767399	trainingRound	1	ef	12	1	1	f	0.599511009	1
WS39	f	WS	03/04/2018	1522767399	trainingRound	1	ef	13	0	0	f	1.265538026	1
WS39	f	WS	03/04/2018	1522767399	trainingRound	1	ef	14	0	1	d	0.554960773	1
WS39	f	WS	03/04/2018	1522767399	trainingRound	1	ef	15	0	0	f	0.831144914	1
WS39	f	WS	03/04/2018	1522767399	trainingRound	2	c	0	1	0	d	0.644916964	1
WS39	f	WS	03/04/2018	1522767399	trainingRound	2	c	1	1	1	f	0.612318228	1
WS39	f	WS	03/04/2018	1522767399	trainingRound	2	c	2	1	1	f	0.574824454	1
WS39	f	WS	03/04/2018	1522767399	trainingRound	2	c	3	0	0	f	0.939206203	1
WS39	f	WS	03/04/2018	1522767399	trainingRound	2	c	4	1	1	f	0.555500568	1
WS39	f	WS	03/04/2018	1522767399	trainingRound	2	c	5	0	1	d	0.753747694	1
WS39	f	WS	03/04/2018	1522767399	trainingRound	2	c	6	0	0	f	0.535915283	1
WS39	f	WS	03/04/2018	1522767399	trainingRound	2	c	7	1	0	d	0.690073066	1
WS39	f	WS	03/04/2018	1522767399	trainingRound	2	c	8	1	0	d	0.738655247	1
WS39	f	WS	03/04/2018	1522767399	trainingRound	2	c	9	1	1	f	0.836241693	1
WS39	f	WS	03/04/2018	1522767399	trainingRound	2	c	10	0	1	d	0.558475373	1
WS39	f	WS	03/04/2018	1522767399	trainingRound	2	c	11	0	1	d	0.610143333	1
WS39	f	WS	03/04/2018	1522767399	trainingRound	2	c	12	0	0	f	0.931465295	1
WS39	f	WS	03/04/2018	1522767399	trainingRound	2	c	13	0	0	f	0.764568288	1
WS39	f	WS	03/04/2018	1522767399	trainingRound	2	c	14	1	0	d	0.634891148	1
WS39	f	WS	03/04/2018	1522767399	trainingRound	2	c	15	0	1	d	0.668174329	1
Accuracy threshold not reached or participant chose not to continue to full experiment.				NA		NA		NA	NA	NA		NA	NA
WS41	f	WS	05/04/2018	1522918445	trainingRound	1	c	0	0	0	f	1.330203116	1
WS41	f	WS	05/04/2018	1522918445	trainingRound	1	c	1	0	0	f	0.973826008	1
WS41	f	WS	05/04/2018	1522918445	trainingRound	1	c	2	1	1	f	0.441154386	1
WS41	f	WS	05/04/2018	1522918445	trainingRound	1	c	3	1	1	f	0.822693514	1
WS41	f	WS	05/04/2018	1522918445	trainingRound	1	c	4	1	0	d	1.033572133	1
WS41	f	WS	05/04/2018	1522918445	trainingRound	1	c	5	1	0	d	0.582046878	1
WS41	f	WS	05/04/2018	1522918445	trainingRound	1	c	6	0	1	d	0.540190045	1
WS41	f	WS	05/04/2018	1522918445	trainingRound	1	c	7	1	0	d	0.762690146	1
WS41	f	WS	05/04/2018	1522918445	trainingRound	1	c	8	0	1	d	0.770195097	1
WS41	f	WS	05/04/2018	1522918445	trainingRound	1	c	9	0	1	d	0.409313671	1
WS41	f	WS	05/04/2018	1522918445	trainingRound	1	c	10	0	1	d	0.394370805	1
WS41	f	WS	05/04/2018	1522918445	trainingRound	1	c	11	1	1	f	0.573405823	1
WS41	f	WS	05/04/2018	1522918445	trainingRound	1	c	12	0	0	f	0.818222554	1
WS41	f	WS	05/04/2018	1522918445	trainingRound	1	c	13	1	0	d	1.233432927	1
WS41	f	WS	05/04/2018	1522918445	trainingRound	1	c	14	0	0	f	0.619510693	1
WS41	f	WS	05/04/2018	1522918445	trainingRound	1	c	15	1	1	f	0.541778409	1
WS41	f	WS	05/04/2018	1522918445	trainingRound	2	ef	0	1	0	d	0.642983313	1
WS41	f	WS	05/04/2018	1522918445	trainingRound	2	ef	1	1	0	d	0.543775089	1
WS41	f	WS	05/04/2018	1522918445	trainingRound	2	ef	2	1	1	f	1.14947934	1
WS41	f	WS	05/04/2018	1522918445	trainingRound	2	ef	3	0	0	f	1.798162413	1
WS41	f	WS	05/04/2018	1522918445	trainingRound	2	ef	4	0	1	d	0.702827909	1
WS41	f	WS	05/04/2018	1522918445	trainingRound	2	ef	5	0	0	f	4.290309926	1
WS41	f	WS	05/04/2018	1522918445	trainingRound	2	ef	6	1	0	d	1.016861924	1
WS41	f	WS	05/04/2018	1522918445	trainingRound	2	ef	7	0	0	f	0.433188514	1
WS41	f	WS	05/04/2018	1522918445	trainingRound	2	ef	8	1	1	f	0.648212851	1
WS41	f	WS	05/04/2018	1522918445	trainingRound	2	ef	9	0	1	d	0.564486035	1
WS41	f	WS	05/04/2018	1522918445	trainingRound	2	ef	10	0	1	d	0.483211047	1
WS41	f	WS	05/04/2018	1522918445	trainingRound	2	ef	11	1	1	f	0.525465932	1
WS41	f	WS	05/04/2018	1522918445	trainingRound	2	ef	12	1	1	f	0.966619035	1
WS41	f	WS	05/04/2018	1522918445	trainingRound	2	ef	13	1	0	d	0.630359162	1
WS41	f	WS	05/04/2018	1522918445	trainingRound	2	ef	14	0	1	d	0.666465555	1
WS41	f	WS	05/04/2018	1522918445	trainingRound	2	ef	15	0	0	f	0.704190783	1
Accuracy threshold not reached or participant chose not to continue to full experiment.				NA		NA		NA	NA	NA		NA	NA
WS45	m	WS	06/04/2018	1523004965	trainingRound	1	ef	0	1	0	d	2.45006737	1
WS45	m	WS	06/04/2018	1523004965	trainingRound	1	ef	1	0	1	d	1.124202536	1
WS45	m	WS	06/04/2018	1523004965	trainingRound	1	ef	2	0	0	f	3.855679761	1
WS45	m	WS	06/04/2018	1523004965	trainingRound	1	ef	3	1	1	f	0.777754614	1
WS45	m	WS	06/04/2018	1523004965	trainingRound	1	ef	4	1	1	f	0.729173716	1
WS45	m	WS	06/04/2018	1523004965	trainingRound	1	ef	5	0	1	d	0.955597301	1
WS45	m	WS	06/04/2018	1523004965	trainingRound	1	ef	6	0	1	d	0.695505654	1
WS45	m	WS	06/04/2018	1523004965	trainingRound	1	ef	7	0	0	d	0.955528022	0
WS45	m	WS	06/04/2018	1523004965	trainingRound	1	ef	8	1	0	f	0.869917773	0
WS45	m	WS	06/04/2018	1523004965	trainingRound	1	ef	9	0	1	f	1.424600149	0
WS45	m	WS	06/04/2018	1523004965	trainingRound	1	ef	10	0	0	d	1.680250596	0
WS45	m	WS	06/04/2018	1523004965	trainingRound	1	ef	11	0	0	f	0.660518094	1
WS45	m	WS	06/04/2018	1523004965	trainingRound	1	ef	12	1	0	f	0.463163249	0
WS45	m	WS	06/04/2018	1523004965	trainingRound	1	ef	13	1	1	f	0.664557094	1
WS45	m	WS	06/04/2018	1523004965	trainingRound	1	ef	14	1	1	f	0.886235744	1
WS45	m	WS	06/04/2018	1523004965	trainingRound	1	ef	15	1	0	f	0.570116404	0
WS45	m	WS	06/04/2018	1523004965	trainingRound	2	c	0	1	0	d	1.443764311	1
WS45	m	WS	06/04/2018	1523004965	trainingRound	2	c	1	0	0	d	1.245174962	0
WS45	m	WS	06/04/2018	1523004965	trainingRound	2	c	2	1	0	d	1.440384098	1
WS45	m	WS	06/04/2018	1523004965	trainingRound	2	c	3	0	0	d	1.331968718	0
WS45	m	WS	06/04/2018	1523004965	trainingRound	2	c	4	1	1	f	0.674832441	1
WS45	m	WS	06/04/2018	1523004965	trainingRound	2	c	5	0	1	d	0.846263019	1
WS45	m	WS	06/04/2018	1523004965	trainingRound	2	c	6	1	0	d	7.642739182	1
WS45	m	WS	06/04/2018	1523004965	trainingRound	2	c	7	0	0	d	0.987414729	0
WS45	m	WS	06/04/2018	1523004965	trainingRound	2	c	8	1	1	f	0.798238594	1
WS45	m	WS	06/04/2018	1523004965	trainingRound	2	c	9	0	0	f	0.998877111	1
WS45	m	WS	06/04/2018	1523004965	trainingRound	2	c	10	1	1	f	0.692390368	1
WS45	m	WS	06/04/2018	1523004965	trainingRound	2	c	11	0	1	f	0.93904295	0
WS45	m	WS	06/04/2018	1523004965	trainingRound	2	c	12	0	1	d	0.53073415	1
WS45	m	WS	06/04/2018	1523004965	trainingRound	2	c	13	0	1	d	0.533264739	1
WS45	m	WS	06/04/2018	1523004965	trainingRound	2	c	14	1	0	d	1.436805992	1
WS45	m	WS	06/04/2018	1523004965	trainingRound	2	c	15	1	1	f	0.701622688	1
Accuracy threshold not reached or participant chose not to continue to full experiment.				NA		NA		NA	NA	NA		NA	NA
WS50	m	WS	11/04/2018	1523447807	trainingRound	1	ef	0	1	1	f	0.667216389	1
WS50	m	WS	11/04/2018	1523447807	trainingRound	1	ef	1	1	1	f	0.569455656	1
WS50	m	WS	11/04/2018	1523447807	trainingRound	1	ef	2	0	0	d	0.785702671	0
WS50	m	WS	11/04/2018	1523447807	trainingRound	1	ef	3	0	0	f	0.827346847	1
WS50	m	WS	11/04/2018	1523447807	trainingRound	1	ef	4	0	1	d	0.753072783	1
WS50	m	WS	11/04/2018	1523447807	trainingRound	1	ef	5	0	1	d	1.059678846	1
WS50	m	WS	11/04/2018	1523447807	trainingRound	1	ef	6	1	0	d	0.776079006	1
WS50	m	WS	11/04/2018	1523447807	trainingRound	1	ef	7	1	0	d	0.771972126	1
WS50	m	WS	11/04/2018	1523447807	trainingRound	1	ef	8	0	1	d	0.602413004	1
WS50	m	WS	11/04/2018	1523447807	trainingRound	1	ef	9	1	1	f	0.696373149	1
WS50	m	WS	11/04/2018	1523447807	trainingRound	1	ef	10	0	0	f	0.705658449	1
WS50	m	WS	11/04/2018	1523447807	trainingRound	1	ef	11	1	1	f	0.549157312	1
WS50	m	WS	11/04/2018	1523447807	trainingRound	1	ef	12	0	0	f	0.839710142	1
WS50	m	WS	11/04/2018	1523447807	trainingRound	1	ef	13	0	1	d	0.991965205	1
WS50	m	WS	11/04/2018	1523447807	trainingRound	1	ef	14	1	0	d	0.632639381	1
WS50	m	WS	11/04/2018	1523447807	trainingRound	1	ef	15	1	0	d	0.636120527	1
WS50	m	WS	11/04/2018	1523447807	trainingRound	2	c	0	1	1	f	0.822788066	1
WS50	m	WS	11/04/2018	1523447807	trainingRound	2	c	1	1	1	f	0.501621744	1
WS50	m	WS	11/04/2018	1523447807	trainingRound	2	c	2	0	0	f	0.682391798	1
WS50	m	WS	11/04/2018	1523447807	trainingRound	2	c	3	0	0	f	0.691554581	1
WS50	m	WS	11/04/2018	1523447807	trainingRound	2	c	4	0	1	d	0.88808665	1
WS50	m	WS	11/04/2018	1523447807	trainingRound	2	c	5	1	1	f	0.535872254	1
WS50	m	WS	11/04/2018	1523447807	trainingRound	2	c	6	0	0	f	0.615208315	1
WS50	m	WS	11/04/2018	1523447807	trainingRound	2	c	7	0	1	d	0.604280263	1
WS50	m	WS	11/04/2018	1523447807	trainingRound	2	c	8	1	0	d	0.778843974	1
WS50	m	WS	11/04/2018	1523447807	trainingRound	2	c	9	0	1	d	0.476981108	1
WS50	m	WS	11/04/2018	1523447807	trainingRound	2	c	10	0	0	f	0.515281088	1
WS50	m	WS	11/04/2018	1523447807	trainingRound	2	c	11	1	0	d	0.628004589	1
WS50	m	WS	11/04/2018	1523447807	trainingRound	2	c	12	1	0	d	0.80194481	1
WS50	m	WS	11/04/2018	1523447807	trainingRound	2	c	13	0	1	d	0.532921587	1
WS50	m	WS	11/04/2018	1523447807	trainingRound	2	c	14	1	1	f	0.630302261	1
WS50	m	WS	11/04/2018	1523447807	trainingRound	2	c	15	1	0	d	0.616888592	1
Accuracy threshold not reached or participant chose not to continue to full experiment.				NA		NA		NA	NA	NA		NA	NA
WS54	f	WS	13/04/2018	1523623355	trainingRound	1	ef	0	0	1	d	1.283345737	1
WS54	f	WS	13/04/2018	1523623355	trainingRound	1	ef	1	1	0	d	2.900154292	1
WS54	f	WS	13/04/2018	1523623355	trainingRound	1	ef	2	1	1	f	3.593260218	1
WS54	f	WS	13/04/2018	1523623355	trainingRound	1	ef	3	1	1	f	4.14674222	1
WS54	f	WS	13/04/2018	1523623355	trainingRound	1	ef	4	0	1	d	0.908241645	1
WS54	f	WS	13/04/2018	1523623355	trainingRound	1	ef	5	0	0	f	1.329233735	1
WS54	f	WS	13/04/2018	1523623355	trainingRound	1	ef	6	1	0	f	0.59343504	0
WS54	f	WS	13/04/2018	1523623355	trainingRound	1	ef	7	0	0	f	1.295458482	1
WS54	f	WS	13/04/2018	1523623355	trainingRound	1	ef	8	1	1	f	6.14483169	1
WS54	f	WS	13/04/2018	1523623355	trainingRound	1	ef	9	0	1	d	2.009734527	1
WS54	f	WS	13/04/2018	1523623355	trainingRound	1	ef	10	1	1	f	0.968583719	1
WS54	f	WS	13/04/2018	1523623355	trainingRound	1	ef	11	0	0	f	1.508729222	1
WS54	f	WS	13/04/2018	1523623355	trainingRound	1	ef	12	0	0	f	3.13274621	1
WS54	f	WS	13/04/2018	1523623355	trainingRound	1	ef	13	0	1	f	2.886864948	0
WS54	f	WS	13/04/2018	1523623355	trainingRound	1	ef	14	1	0	d	2.568438729	1
WS54	f	WS	13/04/2018	1523623355	trainingRound	1	ef	15	1	0	d	0.908446299	1
WS54	f	WS	13/04/2018	1523623355	trainingRound	2	c	0	0	1	d	1.612251641	1
WS54	f	WS	13/04/2018	1523623355	trainingRound	2	c	1	0	1	d	0.573367742	1
WS54	f	WS	13/04/2018	1523623355	trainingRound	2	c	2	1	0	d	1.010760363	1
WS54	f	WS	13/04/2018	1523623355	trainingRound	2	c	3	1	1	f	1.903625708	1
WS54	f	WS	13/04/2018	1523623355	trainingRound	2	c	4	1	1	f	0.765746473	1
WS54	f	WS	13/04/2018	1523623355	trainingRound	2	c	5	1	1	f	1.069241305	1
WS54	f	WS	13/04/2018	1523623355	trainingRound	2	c	6	0	1	d	0.728422177	1
WS54	f	WS	13/04/2018	1523623355	trainingRound	2	c	7	0	0	d	0.748872159	0
WS54	f	WS	13/04/2018	1523623355	trainingRound	2	c	8	0	0	f	1.38510871	1
WS54	f	WS	13/04/2018	1523623355	trainingRound	2	c	9	1	0	d	1.116592354	1
WS54	f	WS	13/04/2018	1523623355	trainingRound	2	c	10	1	0	d	2.093927107	1
WS54	f	WS	13/04/2018	1523623355	trainingRound	2	c	11	0	0	f	0.927531067	1
WS54	f	WS	13/04/2018	1523623355	trainingRound	2	c	12	0	1	d	0.885963252	1
WS54	f	WS	13/04/2018	1523623355	trainingRound	2	c	13	1	0	d	0.814471076	1
WS54	f	WS	13/04/2018	1523623355	trainingRound	2	c	14	0	0	f	0.951078442	1
WS54	f	WS	13/04/2018	1523623355	trainingRound	2	c	15	1	1	d	0.993997998	0
Accuracy threshold not reached or participant chose not to continue to full experiment.				NA		NA		NA	NA	NA		NA	NA
WS55	f	WS	13/04/2018	1523631110	trainingRound	1	ef	0	0	1	d	0.047393467	1
WS55	f	WS	13/04/2018	1523631110	trainingRound	1	ef	1	1	1	f	3.374578611	1
WS55	f	WS	13/04/2018	1523631110	trainingRound	1	ef	2	0	1	d	1.31819284	1
WS55	f	WS	13/04/2018	1523631110	trainingRound	1	ef	3	1	0	f	0.672670196	0
WS55	f	WS	13/04/2018	1523631110	trainingRound	1	ef	4	0	0	d	1.060360539	0
WS55	f	WS	13/04/2018	1523631110	trainingRound	1	ef	5	0	0	d	0.841196908	0
WS55	f	WS	13/04/2018	1523631110	trainingRound	1	ef	6	1	0	d	0.753377046	1
WS55	f	WS	13/04/2018	1523631110	trainingRound	1	ef	7	1	1	f	1.170204249	1
WS55	f	WS	13/04/2018	1523631110	trainingRound	1	ef	8	1	1	f	0.740858065	1
WS55	f	WS	13/04/2018	1523631110	trainingRound	1	ef	9	0	1	d	1.033595324	1
WS55	f	WS	13/04/2018	1523631110	trainingRound	1	ef	10	0	0	d	0.929082525	0
WS55	f	WS	13/04/2018	1523631110	trainingRound	1	ef	11	1	1	f	0.835788054	1
WS55	f	WS	13/04/2018	1523631110	trainingRound	1	ef	12	0	1	d	0.965861	1
WS55	f	WS	13/04/2018	1523631110	trainingRound	1	ef	13	1	0	d	0.580219626	1
WS55	f	WS	13/04/2018	1523631110	trainingRound	1	ef	14	0	0	f	1.379724127	1
WS55	f	WS	13/04/2018	1523631110	trainingRound	1	ef	15	1	0	d	0.506454829	1
WS55	f	WS	13/04/2018	1523631110	trainingRound	2	c	0	1	1	f	0.90818452	1
WS55	f	WS	13/04/2018	1523631110	trainingRound	2	c	1	1	1	f	0.941183244	1
WS55	f	WS	13/04/2018	1523631110	trainingRound	2	c	2	0	0	d	0.148377344	0
WS55	f	WS	13/04/2018	1523631110	trainingRound	2	c	3	1	0	d	0.968723718	1
WS55	f	WS	13/04/2018	1523631110	trainingRound	2	c	4	1	0	f	2.03805892	0
WS55	f	WS	13/04/2018	1523631110	trainingRound	2	c	5	0	1	f	0.699693296	0
WS55	f	WS	13/04/2018	1523631110	trainingRound	2	c	6	0	1	d	0.183006775	1
WS55	f	WS	13/04/2018	1523631110	trainingRound	2	c	7	0	0	f	0.693556013	1
WS55	f	WS	13/04/2018	1523631110	trainingRound	2	c	8	1	1	d	0.654355534	0
WS55	f	WS	13/04/2018	1523631110	trainingRound	2	c	9	1	1	f	0.626616514	1
WS55	f	WS	13/04/2018	1523631110	trainingRound	2	c	10	0	1	d	0.757779698	1
WS55	f	WS	13/04/2018	1523631110	trainingRound	2	c	11	0	0	f	0.984983318	1
WS55	f	WS	13/04/2018	1523631110	trainingRound	2	c	12	1	0	d	1.666122349	1
WS55	f	WS	13/04/2018	1523631110	trainingRound	2	c	13	1	0	d	0.874170293	1
WS55	f	WS	13/04/2018	1523631110	trainingRound	2	c	14	0	0	d	0.903606416	0
WS55	f	WS	13/04/2018	1523631110	trainingRound	2	c	15	0	1	f	0.235805247	0
Accuracy threshold not reached or participant chose not to continue to full experiment.				NA		NA		NA	NA	NA		NA	NA
WSLS03	f	WSLS	15/02/2018	1518699327	trainingRound	1	ef	0	0	0	f	1.642294613	1
WSLS03	f	WSLS	15/02/2018	1518699327	trainingRound	1	ef	1	1	1	f	1.985514423	1
WSLS03	f	WSLS	15/02/2018	1518699327	trainingRound	1	ef	2	0	0	f	8.869477785	1
WSLS03	f	WSLS	15/02/2018	1518699327	trainingRound	1	ef	3	0	1	d	0.752618806	1
WSLS03	f	WSLS	15/02/2018	1518699327	trainingRound	1	ef	4	1	0	d	1.285976364	1
WSLS03	f	WSLS	15/02/2018	1518699327	trainingRound	1	ef	5	0	0	f	0.823086735	1
WSLS03	f	WSLS	15/02/2018	1518699327	trainingRound	1	ef	6	1	0	d	0.646022729	1
WSLS03	f	WSLS	15/02/2018	1518699327	trainingRound	1	ef	7	0	0	f	0.483553987	1
WSLS03	f	WSLS	15/02/2018	1518699327	trainingRound	1	ef	8	1	1	d	1.224308828	0
WSLS03	f	WSLS	15/02/2018	1518699327	trainingRound	1	ef	9	0	1	d	0.674264231	1
WSLS03	f	WSLS	15/02/2018	1518699327	trainingRound	1	ef	10	1	1	f	0.632012147	1
WSLS03	f	WSLS	15/02/2018	1518699327	trainingRound	1	ef	11	0	1	d	0.671017845	1
WSLS03	f	WSLS	15/02/2018	1518699327	trainingRound	1	ef	12	1	0	d	0.518761652	1
WSLS03	f	WSLS	15/02/2018	1518699327	trainingRound	1	ef	13	1	0	d	0.734726801	1
WSLS03	f	WSLS	15/02/2018	1518699327	trainingRound	1	ef	14	0	1	d	0.573537435	1
WSLS03	f	WSLS	15/02/2018	1518699327	trainingRound	1	ef	15	1	1	f	1.046898117	1
WSLS03	f	WSLS	15/02/2018	1518699327	trainingRound	2	c	0	0	1	d	0.653603722	1
WSLS03	f	WSLS	15/02/2018	1518699327	trainingRound	2	c	1	0	0	f	0.526932781	1
WSLS03	f	WSLS	15/02/2018	1518699327	trainingRound	2	c	2	1	0	d	1.366263953	1
WSLS03	f	WSLS	15/02/2018	1518699327	trainingRound	2	c	3	1	0	d	0.430555988	1
WSLS03	f	WSLS	15/02/2018	1518699327	trainingRound	2	c	4	0	0	f	0.605421419	1
WSLS03	f	WSLS	15/02/2018	1518699327	trainingRound	2	c	5	0	1	d	0.801475274	1
WSLS03	f	WSLS	15/02/2018	1518699327	trainingRound	2	c	6	1	0	d	0.550870145	1
WSLS03	f	WSLS	15/02/2018	1518699327	trainingRound	2	c	7	1	0	d	0.515369657	1
WSLS03	f	WSLS	15/02/2018	1518699327	trainingRound	2	c	8	0	1	d	0.687099033	1
WSLS03	f	WSLS	15/02/2018	1518699327	trainingRound	2	c	9	1	1	f	0.671879956	1
WSLS03	f	WSLS	15/02/2018	1518699327	trainingRound	2	c	10	1	1	f	0.653450415	1
WSLS03	f	WSLS	15/02/2018	1518699327	trainingRound	2	c	11	1	1	f	0.666333646	1
WSLS03	f	WSLS	15/02/2018	1518699327	trainingRound	2	c	12	0	1	d	0.523842589	1
WSLS03	f	WSLS	15/02/2018	1518699327	trainingRound	2	c	13	1	1	f	0.612240369	1
WSLS03	f	WSLS	15/02/2018	1518699327	trainingRound	2	c	14	0	0	f	0.708441084	1
WSLS03	f	WSLS	15/02/2018	1518699327	trainingRound	2	c	15	0	0	f	0.433660933	1
Accuracy threshold not reached or participant chose not to continue to full experiment.				NA		NA		NA	NA	NA		NA	NA
WSLS11	f	WSLS	12/03/2018	1520863715	trainingRound	1	ef	0	1	0	d	1.563767672	1
WSLS11	f	WSLS	12/03/2018	1520863715	trainingRound	1	ef	1	1	1	d	0.750333577	0
WSLS11	f	WSLS	12/03/2018	1520863715	trainingRound	1	ef	2	1	0	d	0.888944948	1
WSLS11	f	WSLS	12/03/2018	1520863715	trainingRound	1	ef	3	0	1	d	0.961825036	1
WSLS11	f	WSLS	12/03/2018	1520863715	trainingRound	1	ef	4	0	1	d	1.686563339	1
WSLS11	f	WSLS	12/03/2018	1520863715	trainingRound	1	ef	5	0	0	f	0.95894473	1
WSLS11	f	WSLS	12/03/2018	1520863715	trainingRound	1	ef	6	1	0	d	0.793261366	1
WSLS11	f	WSLS	12/03/2018	1520863715	trainingRound	1	ef	7	0	1	d	0.786564173	1
WSLS11	f	WSLS	12/03/2018	1520863715	trainingRound	1	ef	8	0	1	d	1.022577047	1
WSLS11	f	WSLS	12/03/2018	1520863715	trainingRound	1	ef	9	0	0	f	0.534494073	1
WSLS11	f	WSLS	12/03/2018	1520863715	trainingRound	1	ef	10	0	0	f	0.786544287	1
WSLS11	f	WSLS	12/03/2018	1520863715	trainingRound	1	ef	11	1	0	d	2.073377887	1
WSLS11	f	WSLS	12/03/2018	1520863715	trainingRound	1	ef	12	1	1	f	0.691646534	1
WSLS11	f	WSLS	12/03/2018	1520863715	trainingRound	1	ef	13	0	0	f	0.754064824	1
WSLS11	f	WSLS	12/03/2018	1520863715	trainingRound	1	ef	14	1	1	f	1.942565795	1
WSLS11	f	WSLS	12/03/2018	1520863715	trainingRound	1	ef	15	1	1	f	0.480543178	1
WSLS11	f	WSLS	12/03/2018	1520863715	trainingRound	2	c	0	0	0	f	0.845088276	1
WSLS11	f	WSLS	12/03/2018	1520863715	trainingRound	2	c	1	1	1	f	0.517116653	1
WSLS11	f	WSLS	12/03/2018	1520863715	trainingRound	2	c	2	0	1	d	0.547278399	1
WSLS11	f	WSLS	12/03/2018	1520863715	trainingRound	2	c	3	1	0	d	0.617766358	1
WSLS11	f	WSLS	12/03/2018	1520863715	trainingRound	2	c	4	0	0	f	0.42687422	1
WSLS11	f	WSLS	12/03/2018	1520863715	trainingRound	2	c	5	1	1	f	0.615117951	1
WSLS11	f	WSLS	12/03/2018	1520863715	trainingRound	2	c	6	1	0	d	0.419158655	1
WSLS11	f	WSLS	12/03/2018	1520863715	trainingRound	2	c	7	1	1	f	0.622751405	1
WSLS11	f	WSLS	12/03/2018	1520863715	trainingRound	2	c	8	0	0	f	1.016657023	1
WSLS11	f	WSLS	12/03/2018	1520863715	trainingRound	2	c	9	1	0	d	0.640271557	1
WSLS11	f	WSLS	12/03/2018	1520863715	trainingRound	2	c	10	0	1	d	0.878517149	1
WSLS11	f	WSLS	12/03/2018	1520863715	trainingRound	2	c	11	1	1	f	0.580188625	1
WSLS11	f	WSLS	12/03/2018	1520863715	trainingRound	2	c	12	1	0	d	0.632377337	1
WSLS11	f	WSLS	12/03/2018	1520863715	trainingRound	2	c	13	0	0	f	1.438941997	1
WSLS11	f	WSLS	12/03/2018	1520863715	trainingRound	2	c	14	0	1	d	0.531823215	1
WSLS11	f	WSLS	12/03/2018	1520863715	trainingRound	2	c	15	0	1	d	0.512206982	1
Accuracy threshold not reached or participant chose not to continue to full experiment.				NA		NA		NA	NA	NA		NA	NA
WSLS17	f	WSLS	15/03/2018	1521106184	trainingRound	1	c	0	0	1	d	1.451227855	1
WSLS17	f	WSLS	15/03/2018	1521106184	trainingRound	1	c	1	1	1	f	0.764689506	1
WSLS17	f	WSLS	15/03/2018	1521106184	trainingRound	1	c	2	0	1	d	0.556766684	1
WSLS17	f	WSLS	15/03/2018	1521106184	trainingRound	1	c	3	1	0	f	0.927441013	0
WSLS17	f	WSLS	15/03/2018	1521106184	trainingRound	1	c	4	1	1	f	0.601673705	1
WSLS17	f	WSLS	15/03/2018	1521106184	trainingRound	1	c	5	0	0	f	0.646158628	1
WSLS17	f	WSLS	15/03/2018	1521106184	trainingRound	1	c	6	1	0	d	0.523439477	1
WSLS17	f	WSLS	15/03/2018	1521106184	trainingRound	1	c	7	1	1	f	0.755087077	1
WSLS17	f	WSLS	15/03/2018	1521106184	trainingRound	1	c	8	0	0	f	0.638728918	1
WSLS17	f	WSLS	15/03/2018	1521106184	trainingRound	1	c	9	0	0	f	0.543073489	1
WSLS17	f	WSLS	15/03/2018	1521106184	trainingRound	1	c	10	0	1	d	0.671055084	1
WSLS17	f	WSLS	15/03/2018	1521106184	trainingRound	1	c	11	1	1	f	0.781486218	1
WSLS17	f	WSLS	15/03/2018	1521106184	trainingRound	1	c	12	0	0	f	0.507215934	1
WSLS17	f	WSLS	15/03/2018	1521106184	trainingRound	1	c	13	0	1	d	0.490502615	1
WSLS17	f	WSLS	15/03/2018	1521106184	trainingRound	1	c	14	1	0	d	0.608969344	1
WSLS17	f	WSLS	15/03/2018	1521106184	trainingRound	1	c	15	1	0	d	0.550441295	1
WSLS17	f	WSLS	15/03/2018	1521106184	trainingRound	2	ef	0	1	0	d	0.930693355	1
WSLS17	f	WSLS	15/03/2018	1521106184	trainingRound	2	ef	1	1	1	f	0.665440463	1
WSLS17	f	WSLS	15/03/2018	1521106184	trainingRound	2	ef	2	0	1	d	1.037508744	1
WSLS17	f	WSLS	15/03/2018	1521106184	trainingRound	2	ef	3	1	1	f	0.775562079	1
WSLS17	f	WSLS	15/03/2018	1521106184	trainingRound	2	ef	4	1	0	d	0.462125127	1
WSLS17	f	WSLS	15/03/2018	1521106184	trainingRound	2	ef	5	0	0	f	0.652171291	1
WSLS17	f	WSLS	15/03/2018	1521106184	trainingRound	2	ef	6	0	1	d	0.489785432	1
WSLS17	f	WSLS	15/03/2018	1521106184	trainingRound	2	ef	7	1	0	d	0.776279583	1
WSLS17	f	WSLS	15/03/2018	1521106184	trainingRound	2	ef	8	0	0	f	0.594340219	1
WSLS17	f	WSLS	15/03/2018	1521106184	trainingRound	2	ef	9	1	0	d	0.455764456	1
WSLS17	f	WSLS	15/03/2018	1521106184	trainingRound	2	ef	10	0	1	d	0.474158152	1
WSLS17	f	WSLS	15/03/2018	1521106184	trainingRound	2	ef	11	1	1	f	0.58378486	1
WSLS17	f	WSLS	15/03/2018	1521106184	trainingRound	2	ef	12	0	0	f	0.448712903	1
WSLS17	f	WSLS	15/03/2018	1521106184	trainingRound	2	ef	13	1	1	f	0.427202861	1
WSLS17	f	WSLS	15/03/2018	1521106184	trainingRound	2	ef	14	0	1	d	0.38341716	1
WSLS17	f	WSLS	15/03/2018	1521106184	trainingRound	2	ef	15	0	0	f	0.505017235	1
Accuracy threshold not reached or participant chose not to continue to full experiment.				NA		NA		NA	NA	NA		NA	NA
WSLS19	f	WSLS	15/03/2018	1521122197	trainingRound	1	ef	0	0	0	f	0.831176433	1
WSLS19	f	WSLS	15/03/2018	1521122197	trainingRound	1	ef	1	1	0	d	1.105930594	1
WSLS19	f	WSLS	15/03/2018	1521122197	trainingRound	1	ef	2	0	1	d	0.708595208	1
WSLS19	f	WSLS	15/03/2018	1521122197	trainingRound	1	ef	3	0	1	d	0.707844062	1
WSLS19	f	WSLS	15/03/2018	1521122197	trainingRound	1	ef	4	1	1	f	0.557833798	1
WSLS19	f	WSLS	15/03/2018	1521122197	trainingRound	1	ef	5	1	1	f	0.993959716	1
WSLS19	f	WSLS	15/03/2018	1521122197	trainingRound	1	ef	6	1	1	f	0.653485359	1
WSLS19	f	WSLS	15/03/2018	1521122197	trainingRound	1	ef	7	1	0	f	0.312383335	0
WSLS19	f	WSLS	15/03/2018	1521122197	trainingRound	1	ef	8	0	0	f	2.431388755	1
WSLS19	f	WSLS	15/03/2018	1521122197	trainingRound	1	ef	9	0	0	f	0.444811251	1
WSLS19	f	WSLS	15/03/2018	1521122197	trainingRound	1	ef	10	1	0	d	0.440704962	1
WSLS19	f	WSLS	15/03/2018	1521122197	trainingRound	1	ef	11	1	0	d	0.683725905	1
WSLS19	f	WSLS	15/03/2018	1521122197	trainingRound	1	ef	12	0	1	d	0.577980371	1
WSLS19	f	WSLS	15/03/2018	1521122197	trainingRound	1	ef	13	0	1	d	0.408880336	1
WSLS19	f	WSLS	15/03/2018	1521122197	trainingRound	1	ef	14	0	0	f	0.672413804	1
WSLS19	f	WSLS	15/03/2018	1521122197	trainingRound	1	ef	15	1	1	f	0.471897431	1
WSLS19	f	WSLS	15/03/2018	1521122197	trainingRound	2	c	0	1	0	d	0.441829116	1
WSLS19	f	WSLS	15/03/2018	1521122197	trainingRound	2	c	1	0	0	f	0.647007281	1
WSLS19	f	WSLS	15/03/2018	1521122197	trainingRound	2	c	2	0	1	d	0.359549376	1
WSLS19	f	WSLS	15/03/2018	1521122197	trainingRound	2	c	3	1	1	f	0.394529651	1
WSLS19	f	WSLS	15/03/2018	1521122197	trainingRound	2	c	4	0	1	d	0.551333911	1
WSLS19	f	WSLS	15/03/2018	1521122197	trainingRound	2	c	5	0	1	d	0.931005164	1
WSLS19	f	WSLS	15/03/2018	1521122197	trainingRound	2	c	6	1	1	f	0.536597389	1
WSLS19	f	WSLS	15/03/2018	1521122197	trainingRound	2	c	7	1	0	f	0.660853138	0
WSLS19	f	WSLS	15/03/2018	1521122197	trainingRound	2	c	8	1	1	f	0.509642067	1
WSLS19	f	WSLS	15/03/2018	1521122197	trainingRound	2	c	9	1	0	d	0.629328715	1
WSLS19	f	WSLS	15/03/2018	1521122197	trainingRound	2	c	10	0	0	f	0.41323936	1
WSLS19	f	WSLS	15/03/2018	1521122197	trainingRound	2	c	11	1	1	f	0.351647583	1
WSLS19	f	WSLS	15/03/2018	1521122197	trainingRound	2	c	12	0	1	d	0.41304564	1
WSLS19	f	WSLS	15/03/2018	1521122197	trainingRound	2	c	13	0	0	d	0.255070721	0
WSLS19	f	WSLS	15/03/2018	1521122197	trainingRound	2	c	14	1	0	d	0.559926874	1
WSLS19	f	WSLS	15/03/2018	1521122197	trainingRound	2	c	15	0	0	f	0.452960647	1
Accuracy threshold not reached or participant chose not to continue to full experiment.				NA		NA		NA	NA	NA		NA	NA
WSLS22	f	WSLS	16/03/2018	1521208731	trainingRound	1	ef	0	1	0	d	0.848466731	1
WSLS22	f	WSLS	16/03/2018	1521208731	trainingRound	1	ef	1	1	1	f	1.50304601	1
WSLS22	f	WSLS	16/03/2018	1521208731	trainingRound	1	ef	2	0	1	d	0.765632192	1
WSLS22	f	WSLS	16/03/2018	1521208731	trainingRound	1	ef	3	0	0	d	0.640489017	0
WSLS22	f	WSLS	16/03/2018	1521208731	trainingRound	1	ef	4	1	0	d	1.894769356	1
WSLS22	f	WSLS	16/03/2018	1521208731	trainingRound	1	ef	5	1	0	d	0.362951677	1
WSLS22	f	WSLS	16/03/2018	1521208731	trainingRound	1	ef	6	0	0	d	0.744613391	0
WSLS22	f	WSLS	16/03/2018	1521208731	trainingRound	1	ef	7	0	1	f	1.57921631	0
WSLS22	f	WSLS	16/03/2018	1521208731	trainingRound	1	ef	8	0	1	d	1.570836695	1
WSLS22	f	WSLS	16/03/2018	1521208731	trainingRound	1	ef	9	0	0	f	1.267684195	1
WSLS22	f	WSLS	16/03/2018	1521208731	trainingRound	1	ef	10	1	1	d	1.869549682	0
WSLS22	f	WSLS	16/03/2018	1521208731	trainingRound	1	ef	11	1	1	f	0.763529991	1
WSLS22	f	WSLS	16/03/2018	1521208731	trainingRound	1	ef	12	1	1	f	0.608045072	1
WSLS22	f	WSLS	16/03/2018	1521208731	trainingRound	1	ef	13	1	0	d	0.209871106	1
WSLS22	f	WSLS	16/03/2018	1521208731	trainingRound	1	ef	14	0	0	d	0.643064646	0
WSLS22	f	WSLS	16/03/2018	1521208731	trainingRound	1	ef	15	0	1	d	0.593496457	1
WSLS22	f	WSLS	16/03/2018	1521208731	trainingRound	2	c	0	1	1	f	0.445280392	1
WSLS22	f	WSLS	16/03/2018	1521208731	trainingRound	2	c	1	0	1	d	0.590793169	1
WSLS22	f	WSLS	16/03/2018	1521208731	trainingRound	2	c	2	0	1	d	0.381521546	1
WSLS22	f	WSLS	16/03/2018	1521208731	trainingRound	2	c	3	0	1	d	0.497260307	1
WSLS22	f	WSLS	16/03/2018	1521208731	trainingRound	2	c	4	0	1	d	0.430457214	1
WSLS22	f	WSLS	16/03/2018	1521208731	trainingRound	2	c	5	1	0	d	0.774117013	1
WSLS22	f	WSLS	16/03/2018	1521208731	trainingRound	2	c	6	1	0	d	0.573012347	1
WSLS22	f	WSLS	16/03/2018	1521208731	trainingRound	2	c	7	1	0	d	0.727241206	1
WSLS22	f	WSLS	16/03/2018	1521208731	trainingRound	2	c	8	0	0	f	0.570794355	1
WSLS22	f	WSLS	16/03/2018	1521208731	trainingRound	2	c	9	0	0	f	0.541457524	1
WSLS22	f	WSLS	16/03/2018	1521208731	trainingRound	2	c	10	0	0	f	0.550177776	1
WSLS22	f	WSLS	16/03/2018	1521208731	trainingRound	2	c	11	1	1	f	0.63643216	1
WSLS22	f	WSLS	16/03/2018	1521208731	trainingRound	2	c	12	1	1	f	0.688522734	1
WSLS22	f	WSLS	16/03/2018	1521208731	trainingRound	2	c	13	1	1	f	0.484166938	1
WSLS22	f	WSLS	16/03/2018	1521208731	trainingRound	2	c	14	1	0	d	0.735752008	1
WSLS22	f	WSLS	16/03/2018	1521208731	trainingRound	2	c	15	0	0	f	0.54850891	1
Accuracy threshold not reached or participant chose not to continue to full experiment.				NA		NA		NA	NA	NA		NA	NA
WSLS25	f	WSLS	19/03/2018	1521459873	trainingRound	1	ef	0	0	1	d	0.643353788	1
WSLS25	f	WSLS	19/03/2018	1521459873	trainingRound	1	ef	1	0	0	d	0.656695932	0
WSLS25	f	WSLS	19/03/2018	1521459873	trainingRound	1	ef	2	1	0	d	1.340721221	1
WSLS25	f	WSLS	19/03/2018	1521459873	trainingRound	1	ef	3	0	0	f	1.205594565	1
WSLS25	f	WSLS	19/03/2018	1521459873	trainingRound	1	ef	4	0	1	f	1.16368585	0
WSLS25	f	WSLS	19/03/2018	1521459873	trainingRound	1	ef	5	1	0	d	1.015780003	1
WSLS25	f	WSLS	19/03/2018	1521459873	trainingRound	1	ef	6	0	0	f	0.587338211	1
WSLS25	f	WSLS	19/03/2018	1521459873	trainingRound	1	ef	7	1	1	d	0.782424964	0
WSLS25	f	WSLS	19/03/2018	1521459873	trainingRound	1	ef	8	1	1	f	0.983357124	1
WSLS25	f	WSLS	19/03/2018	1521459873	trainingRound	1	ef	9	1	1	f	0.707358805	1
WSLS25	f	WSLS	19/03/2018	1521459873	trainingRound	1	ef	10	1	0	d	0.671966871	1
WSLS25	f	WSLS	19/03/2018	1521459873	trainingRound	1	ef	11	1	1	f	1.744122034	1
WSLS25	f	WSLS	19/03/2018	1521459873	trainingRound	1	ef	12	0	1	d	0.659476694	1
WSLS25	f	WSLS	19/03/2018	1521459873	trainingRound	1	ef	13	0	1	d	0.732977492	1
WSLS25	f	WSLS	19/03/2018	1521459873	trainingRound	1	ef	14	1	0	d	0.784409573	1
WSLS25	f	WSLS	19/03/2018	1521459873	trainingRound	1	ef	15	0	0	f	0.594549782	1
WSLS25	f	WSLS	19/03/2018	1521459873	trainingRound	2	c	0	0	1	d	0.807550305	1
WSLS25	f	WSLS	19/03/2018	1521459873	trainingRound	2	c	1	0	1	d	0.9039782	1
WSLS25	f	WSLS	19/03/2018	1521459873	trainingRound	2	c	2	0	1	d	0.567939592	1
WSLS25	f	WSLS	19/03/2018	1521459873	trainingRound	2	c	3	1	0	d	0.772835839	1
WSLS25	f	WSLS	19/03/2018	1521459873	trainingRound	2	c	4	1	0	d	0.705241396	1
WSLS25	f	WSLS	19/03/2018	1521459873	trainingRound	2	c	5	1	1	f	0.77911525	1
WSLS25	f	WSLS	19/03/2018	1521459873	trainingRound	2	c	6	1	1	f	0.500704092	1
WSLS25	f	WSLS	19/03/2018	1521459873	trainingRound	2	c	7	1	0	d	0.591776718	1
WSLS25	f	WSLS	19/03/2018	1521459873	trainingRound	2	c	8	0	0	f	1.233295696	1
WSLS25	f	WSLS	19/03/2018	1521459873	trainingRound	2	c	9	0	0	f	0.600920292	1
WSLS25	f	WSLS	19/03/2018	1521459873	trainingRound	2	c	10	0	0	f	0.734775092	1
WSLS25	f	WSLS	19/03/2018	1521459873	trainingRound	2	c	11	0	0	f	1.202603376	1
WSLS25	f	WSLS	19/03/2018	1521459873	trainingRound	2	c	12	0	1	d	0.782270031	1
WSLS25	f	WSLS	19/03/2018	1521459873	trainingRound	2	c	13	1	1	f	0.546313861	1
WSLS25	f	WSLS	19/03/2018	1521459873	trainingRound	2	c	14	1	1	f	0.631338673	1
WSLS25	f	WSLS	19/03/2018	1521459873	trainingRound	2	c	15	1	0	d	0.594559405	1
Accuracy threshold not reached or participant chose not to continue to full experiment.				NA		NA		NA	NA	NA		NA	NA
WSLS28	f	WSLS	22/03/2018	1521712806	trainingRound	1	ef	0	0	0	f	0.627744868	1
WSLS28	f	WSLS	22/03/2018	1521712806	trainingRound	1	ef	1	1	1	d	0.526239082	0
WSLS28	f	WSLS	22/03/2018	1521712806	trainingRound	1	ef	2	0	0	f	0.695108977	1
WSLS28	f	WSLS	22/03/2018	1521712806	trainingRound	1	ef	3	0	1	d	1.021899606	1
WSLS28	f	WSLS	22/03/2018	1521712806	trainingRound	1	ef	4	1	0	d	0.897737263	1
WSLS28	f	WSLS	22/03/2018	1521712806	trainingRound	1	ef	5	0	0	f	0.880454735	1
WSLS28	f	WSLS	22/03/2018	1521712806	trainingRound	1	ef	6	0	1	d	0.732144386	1
WSLS28	f	WSLS	22/03/2018	1521712806	trainingRound	1	ef	7	0	1	d	0.702252858	1
WSLS28	f	WSLS	22/03/2018	1521712806	trainingRound	1	ef	8	0	0	f	0.825695456	1
WSLS28	f	WSLS	22/03/2018	1521712806	trainingRound	1	ef	9	1	0	d	0.653832078	1
WSLS28	f	WSLS	22/03/2018	1521712806	trainingRound	1	ef	10	1	1	f	0.573296067	1
WSLS28	f	WSLS	22/03/2018	1521712806	trainingRound	1	ef	11	1	0	d	0.65047295	1
WSLS28	f	WSLS	22/03/2018	1521712806	trainingRound	1	ef	12	1	1	f	0.483483243	1
WSLS28	f	WSLS	22/03/2018	1521712806	trainingRound	1	ef	13	1	1	f	0.720005914	1
WSLS28	f	WSLS	22/03/2018	1521712806	trainingRound	1	ef	14	0	1	d	0.790870278	1
WSLS28	f	WSLS	22/03/2018	1521712806	trainingRound	1	ef	15	1	0	f	0.558613151	0
WSLS28	f	WSLS	22/03/2018	1521712806	trainingRound	2	c	0	1	0	d	0.638758819	1
WSLS28	f	WSLS	22/03/2018	1521712806	trainingRound	2	c	1	0	0	f	0.49918291	1
WSLS28	f	WSLS	22/03/2018	1521712806	trainingRound	2	c	2	1	0	d	0.497179878	1
WSLS28	f	WSLS	22/03/2018	1521712806	trainingRound	2	c	3	0	0	f	0.546365627	1
WSLS28	f	WSLS	22/03/2018	1521712806	trainingRound	2	c	4	0	1	d	0.531482889	1
WSLS28	f	WSLS	22/03/2018	1521712806	trainingRound	2	c	5	1	0	d	0.642037441	1
WSLS28	f	WSLS	22/03/2018	1521712806	trainingRound	2	c	6	0	1	d	0.509848215	1
WSLS28	f	WSLS	22/03/2018	1521712806	trainingRound	2	c	7	0	0	f	0.651593942	1
WSLS28	f	WSLS	22/03/2018	1521712806	trainingRound	2	c	8	0	1	d	0.585437105	1
WSLS28	f	WSLS	22/03/2018	1521712806	trainingRound	2	c	9	1	1	f	0.81182113	1
WSLS28	f	WSLS	22/03/2018	1521712806	trainingRound	2	c	10	1	1	f	0.48295466	1
WSLS28	f	WSLS	22/03/2018	1521712806	trainingRound	2	c	11	1	1	f	0.499685833	1
WSLS28	f	WSLS	22/03/2018	1521712806	trainingRound	2	c	12	1	0	d	0.50951721	1
WSLS28	f	WSLS	22/03/2018	1521712806	trainingRound	2	c	13	1	1	f	0.44473411	1
WSLS28	f	WSLS	22/03/2018	1521712806	trainingRound	2	c	14	0	0	f	0.742553098	1
WSLS28	f	WSLS	22/03/2018	1521712806	trainingRound	2	c	15	0	1	d	0.528654908	1
Accuracy threshold not reached or participant chose not to continue to full experiment.				NA		NA		NA	NA	NA		NA	NA
WSLS31	f	WSLS	26/03/2018	1522075821	trainingRound	1	ef	0	1	0	d	1.408110372	1
WSLS31	f	WSLS	26/03/2018	1522075821	trainingRound	1	ef	1	1	0	d	0.961581555	1
WSLS31	f	WSLS	26/03/2018	1522075821	trainingRound	1	ef	2	0	0	f	0.968883469	1
WSLS31	f	WSLS	26/03/2018	1522075821	trainingRound	1	ef	3	1	1	f	0.716505872	1
WSLS31	f	WSLS	26/03/2018	1522075821	trainingRound	1	ef	4	1	0	d	0.871574341	1
WSLS31	f	WSLS	26/03/2018	1522075821	trainingRound	1	ef	5	0	1	d	0.7153447	1
WSLS31	f	WSLS	26/03/2018	1522075821	trainingRound	1	ef	6	0	1	d	1.271364047	1
WSLS31	f	WSLS	26/03/2018	1522075821	trainingRound	1	ef	7	1	0	d	0.75639567	1
WSLS31	f	WSLS	26/03/2018	1522075821	trainingRound	1	ef	8	1	1	f	0.794624863	1
WSLS31	f	WSLS	26/03/2018	1522075821	trainingRound	1	ef	9	0	1	d	1.163051689	1
WSLS31	f	WSLS	26/03/2018	1522075821	trainingRound	1	ef	10	0	0	f	0.703974192	1
WSLS31	f	WSLS	26/03/2018	1522075821	trainingRound	1	ef	11	0	0	f	0.711795105	1
WSLS31	f	WSLS	26/03/2018	1522075821	trainingRound	1	ef	12	1	1	f	0.586310227	1
WSLS31	f	WSLS	26/03/2018	1522075821	trainingRound	1	ef	13	1	1	f	0.736966242	1
WSLS31	f	WSLS	26/03/2018	1522075821	trainingRound	1	ef	14	0	1	d	0.577713703	1
WSLS31	f	WSLS	26/03/2018	1522075821	trainingRound	1	ef	15	0	0	f	0.640416367	1
WSLS31	f	WSLS	26/03/2018	1522075821	trainingRound	2	c	0	0	0	f	0.966523594	1
WSLS31	f	WSLS	26/03/2018	1522075821	trainingRound	2	c	1	0	1	d	0.759301808	1
WSLS31	f	WSLS	26/03/2018	1522075821	trainingRound	2	c	2	1	1	f	0.541445993	1
WSLS31	f	WSLS	26/03/2018	1522075821	trainingRound	2	c	3	0	0	f	0.534770535	1
WSLS31	f	WSLS	26/03/2018	1522075821	trainingRound	2	c	4	1	1	f	0.526859808	1
WSLS31	f	WSLS	26/03/2018	1522075821	trainingRound	2	c	5	1	0	d	0.650550001	1
WSLS31	f	WSLS	26/03/2018	1522075821	trainingRound	2	c	6	0	1	d	0.451551047	1
WSLS31	f	WSLS	26/03/2018	1522075821	trainingRound	2	c	7	1	0	d	0.985011254	1
WSLS31	f	WSLS	26/03/2018	1522075821	trainingRound	2	c	8	0	1	d	0.792446863	1
WSLS31	f	WSLS	26/03/2018	1522075821	trainingRound	2	c	9	0	0	f	0.670429143	1
WSLS31	f	WSLS	26/03/2018	1522075821	trainingRound	2	c	10	1	1	f	0.622967668	1
WSLS31	f	WSLS	26/03/2018	1522075821	trainingRound	2	c	11	1	1	f	0.408646692	1
WSLS31	f	WSLS	26/03/2018	1522075821	trainingRound	2	c	12	0	1	d	0.609822042	1
WSLS31	f	WSLS	26/03/2018	1522075821	trainingRound	2	c	13	1	0	d	0.697471627	1
WSLS31	f	WSLS	26/03/2018	1522075821	trainingRound	2	c	14	0	0	f	0.731921557	1
WSLS31	f	WSLS	26/03/2018	1522075821	trainingRound	2	c	15	1	0	d	0.598505103	1
Accuracy threshold not reached or participant chose not to continue to full experiment.				NA		NA		NA	NA	NA		NA	NA
WSLS33	m	WSLS	27/03/2018	1522152204	trainingRound	1	c	0	1	0	d	1.469643658	1
WSLS33	m	WSLS	27/03/2018	1522152204	trainingRound	1	c	1	1	1	f	1.415990909	1
WSLS33	m	WSLS	27/03/2018	1522152204	trainingRound	1	c	2	1	1	d	1.538981517	0
WSLS33	m	WSLS	27/03/2018	1522152204	trainingRound	1	c	3	1	0	d	2.365553636	1
WSLS33	m	WSLS	27/03/2018	1522152204	trainingRound	1	c	4	0	1	d	0.941235846	1
WSLS33	m	WSLS	27/03/2018	1522152204	trainingRound	1	c	5	1	0	d	2.452871861	1
WSLS33	m	WSLS	27/03/2018	1522152204	trainingRound	1	c	6	1	0	d	1.288424221	1
WSLS33	m	WSLS	27/03/2018	1522152204	trainingRound	1	c	7	1	1	f	1.566872286	1
WSLS33	m	WSLS	27/03/2018	1522152204	trainingRound	1	c	8	0	0	f	0.940540469	1
WSLS33	m	WSLS	27/03/2018	1522152204	trainingRound	1	c	9	0	0	f	2.527767603	1
WSLS33	m	WSLS	27/03/2018	1522152204	trainingRound	1	c	10	0	1	f	1.813842361	0
WSLS33	m	WSLS	27/03/2018	1522152204	trainingRound	1	c	11	0	1	d	1.151249273	1
WSLS33	m	WSLS	27/03/2018	1522152204	trainingRound	1	c	12	0	0	f	0.902066052	1
WSLS33	m	WSLS	27/03/2018	1522152204	trainingRound	1	c	13	0	0	f	0.786702778	1
WSLS33	m	WSLS	27/03/2018	1522152204	trainingRound	1	c	14	1	1	f	0.932858287	1
WSLS33	m	WSLS	27/03/2018	1522152204	trainingRound	1	c	15	0	1	d	0.627542311	1
WSLS33	m	WSLS	27/03/2018	1522152204	trainingRound	2	ef	0	1	1	f	1.687569241	1
WSLS33	m	WSLS	27/03/2018	1522152204	trainingRound	2	ef	1	0	0	f	0.89561842	1
WSLS33	m	WSLS	27/03/2018	1522152204	trainingRound	2	ef	2	0	1	d	0.904975537	1
WSLS33	m	WSLS	27/03/2018	1522152204	trainingRound	2	ef	3	1	1	f	0.513683656	1
WSLS33	m	WSLS	27/03/2018	1522152204	trainingRound	2	ef	4	0	1	d	0.564628669	1
WSLS33	m	WSLS	27/03/2018	1522152204	trainingRound	2	ef	5	0	0	d	2.197394646	0
WSLS33	m	WSLS	27/03/2018	1522152204	trainingRound	2	ef	6	1	0	d	1.230436272	1
WSLS33	m	WSLS	27/03/2018	1522152204	trainingRound	2	ef	7	1	1	f	1.020461977	1
WSLS33	m	WSLS	27/03/2018	1522152204	trainingRound	2	ef	8	1	0	d	1.083161681	1
WSLS33	m	WSLS	27/03/2018	1522152204	trainingRound	2	ef	9	0	1	d	0.639663294	1
WSLS33	m	WSLS	27/03/2018	1522152204	trainingRound	2	ef	10	1	1	f	0.957349472	1
WSLS33	m	WSLS	27/03/2018	1522152204	trainingRound	2	ef	11	0	0	f	1.332625234	1
WSLS33	m	WSLS	27/03/2018	1522152204	trainingRound	2	ef	12	0	1	d	0.603154086	1
WSLS33	m	WSLS	27/03/2018	1522152204	trainingRound	2	ef	13	0	0	f	1.683709707	1
WSLS33	m	WSLS	27/03/2018	1522152204	trainingRound	2	ef	14	1	0	f	0.593228928	0
WSLS33	m	WSLS	27/03/2018	1522152204	trainingRound	2	ef	15	1	0	d	0.682322802	1
Accuracy threshold not reached or participant chose not to continue to full experiment.				NA		NA		NA	NA	NA		NA	NA
WSLS36	m	WSLS	29/03/2018	1522335587	trainingRound	1	c	0	0	0	f	0.996139892	1
WSLS36	m	WSLS	29/03/2018	1522335587	trainingRound	1	c	1	1	1	d	0.914291415	0
WSLS36	m	WSLS	29/03/2018	1522335587	trainingRound	1	c	2	1	0	d	0.723887733	1
WSLS36	m	WSLS	29/03/2018	1522335587	trainingRound	1	c	3	0	0	f	0.558299538	1
WSLS36	m	WSLS	29/03/2018	1522335587	trainingRound	1	c	4	1	1	f	0.46677577	1
WSLS36	m	WSLS	29/03/2018	1522335587	trainingRound	1	c	5	0	1	d	0.559064888	1
WSLS36	m	WSLS	29/03/2018	1522335587	trainingRound	1	c	6	0	0	f	0.425284256	1
WSLS36	m	WSLS	29/03/2018	1522335587	trainingRound	1	c	7	0	1	d	0.352753094	1
WSLS36	m	WSLS	29/03/2018	1522335587	trainingRound	1	c	8	0	1	d	0.373196528	1
WSLS36	m	WSLS	29/03/2018	1522335587	trainingRound	1	c	9	1	0	d	0.57039726	1
WSLS36	m	WSLS	29/03/2018	1522335587	trainingRound	1	c	10	1	1	f	0.510488916	1
WSLS36	m	WSLS	29/03/2018	1522335587	trainingRound	1	c	11	1	0	d	0.361396799	1
WSLS36	m	WSLS	29/03/2018	1522335587	trainingRound	1	c	12	0	0	f	0.459315374	1
WSLS36	m	WSLS	29/03/2018	1522335587	trainingRound	1	c	13	1	0	d	0.547894823	1
WSLS36	m	WSLS	29/03/2018	1522335587	trainingRound	1	c	14	0	1	d	0.380037844	1
WSLS36	m	WSLS	29/03/2018	1522335587	trainingRound	1	c	15	1	1	f	0.351261849	1
WSLS36	m	WSLS	29/03/2018	1522335587	trainingRound	2	ef	0	1	1	f	0.569924771	1
WSLS36	m	WSLS	29/03/2018	1522335587	trainingRound	2	ef	1	0	0	d	0.548086	0
WSLS36	m	WSLS	29/03/2018	1522335587	trainingRound	2	ef	2	1	0	d	0.721814617	1
WSLS36	m	WSLS	29/03/2018	1522335587	trainingRound	2	ef	3	1	0	d	0.616383039	1
WSLS36	m	WSLS	29/03/2018	1522335587	trainingRound	2	ef	4	0	0	f	0.531599866	1
WSLS36	m	WSLS	29/03/2018	1522335587	trainingRound	2	ef	5	0	1	d	0.480135389	1
WSLS36	m	WSLS	29/03/2018	1522335587	trainingRound	2	ef	6	1	0	d	0.475767186	1
WSLS36	m	WSLS	29/03/2018	1522335587	trainingRound	2	ef	7	0	0	f	0.566647495	1
WSLS36	m	WSLS	29/03/2018	1522335587	trainingRound	2	ef	8	1	1	f	0.720284879	1
WSLS36	m	WSLS	29/03/2018	1522335587	trainingRound	2	ef	9	0	1	d	0.615023629	1
WSLS36	m	WSLS	29/03/2018	1522335587	trainingRound	2	ef	10	1	1	f	0.914475214	1
WSLS36	m	WSLS	29/03/2018	1522335587	trainingRound	2	ef	11	1	1	f	0.892795544	1
WSLS36	m	WSLS	29/03/2018	1522335587	trainingRound	2	ef	12	1	0	d	1.479695618	1
WSLS36	m	WSLS	29/03/2018	1522335587	trainingRound	2	ef	13	0	1	d	0.496618636	1
WSLS36	m	WSLS	29/03/2018	1522335587	trainingRound	2	ef	14	0	1	d	0.630119239	1
WSLS36	m	WSLS	29/03/2018	1522335587	trainingRound	2	ef	15	0	0	f	0.45933013	1
Accuracy threshold not reached or participant chose not to continue to full experiment.				NA		NA		NA	NA	NA		NA	NA
WSLS37	m	WSLS	03/04/2018	1522745905	trainingRound	1	c	0	1	1	f	0.65032089	1
WSLS37	m	WSLS	03/04/2018	1522745905	trainingRound	1	c	1	0	0	f	0.920452293	1
WSLS37	m	WSLS	03/04/2018	1522745905	trainingRound	1	c	2	1	1	f	0.634642659	1
WSLS37	m	WSLS	03/04/2018	1522745905	trainingRound	1	c	3	1	0	d	0.765137641	1
WSLS37	m	WSLS	03/04/2018	1522745905	trainingRound	1	c	4	0	0	f	0.586332424	1
WSLS37	m	WSLS	03/04/2018	1522745905	trainingRound	1	c	5	1	0	d	0.73438383	1
WSLS37	m	WSLS	03/04/2018	1522745905	trainingRound	1	c	6	1	0	d	0.681251103	1
WSLS37	m	WSLS	03/04/2018	1522745905	trainingRound	1	c	7	0	1	f	0.411079288	0
WSLS37	m	WSLS	03/04/2018	1522745905	trainingRound	1	c	8	0	0	f	0.627880073	1
WSLS37	m	WSLS	03/04/2018	1522745905	trainingRound	1	c	9	0	0	f	0.632118837	1
WSLS37	m	WSLS	03/04/2018	1522745905	trainingRound	1	c	10	0	1	d	0.63313555	1
WSLS37	m	WSLS	03/04/2018	1522745905	trainingRound	1	c	11	1	1	d	0.554293769	0
WSLS37	m	WSLS	03/04/2018	1522745905	trainingRound	1	c	12	1	1	f	0.840286861	1
WSLS37	m	WSLS	03/04/2018	1522745905	trainingRound	1	c	13	0	1	d	0.580285065	1
WSLS37	m	WSLS	03/04/2018	1522745905	trainingRound	1	c	14	0	1	d	0.650858433	1
WSLS37	m	WSLS	03/04/2018	1522745905	trainingRound	1	c	15	1	0	d	0.63892825	1
WSLS37	m	WSLS	03/04/2018	1522745905	trainingRound	2	ef	0	1	0	d	0.752767416	1
WSLS37	m	WSLS	03/04/2018	1522745905	trainingRound	2	ef	1	1	0	d	0.705566585	1
WSLS37	m	WSLS	03/04/2018	1522745905	trainingRound	2	ef	2	1	1	f	0.608544561	1
WSLS37	m	WSLS	03/04/2018	1522745905	trainingRound	2	ef	3	0	1	d	0.60181084	1
WSLS37	m	WSLS	03/04/2018	1522745905	trainingRound	2	ef	4	1	1	f	0.585833047	1
WSLS37	m	WSLS	03/04/2018	1522745905	trainingRound	2	ef	5	0	0	f	0.992300883	1
WSLS37	m	WSLS	03/04/2018	1522745905	trainingRound	2	ef	6	0	1	d	0.48286726	1
WSLS37	m	WSLS	03/04/2018	1522745905	trainingRound	2	ef	7	1	0	d	0.569319315	1
WSLS37	m	WSLS	03/04/2018	1522745905	trainingRound	2	ef	8	0	0	f	0.56344515	1
WSLS37	m	WSLS	03/04/2018	1522745905	trainingRound	2	ef	9	1	1	d	0.56260997	0
WSLS37	m	WSLS	03/04/2018	1522745905	trainingRound	2	ef	10	0	0	f	0.650229482	1
WSLS37	m	WSLS	03/04/2018	1522745905	trainingRound	2	ef	11	0	1	d	0.639311522	1
WSLS37	m	WSLS	03/04/2018	1522745905	trainingRound	2	ef	12	1	0	d	0.57071449	1
WSLS37	m	WSLS	03/04/2018	1522745905	trainingRound	2	ef	13	0	0	f	0.574095622	1
WSLS37	m	WSLS	03/04/2018	1522745905	trainingRound	2	ef	14	0	1	d	0.437035623	1
WSLS37	m	WSLS	03/04/2018	1522745905	trainingRound	2	ef	15	1	1	f	0.475000722	1
Accuracy threshold not reached or participant chose not to continue to full experiment.				NA		NA		NA	NA	NA		NA	NA
WSLS39	f	WSLS	03/04/2018	1522748288	trainingRound	1	ef	0	1	0	d	1.848569736	1
WSLS39	f	WSLS	03/04/2018	1522748288	trainingRound	1	ef	1	1	0	d	1.882961694	1
WSLS39	f	WSLS	03/04/2018	1522748288	trainingRound	1	ef	2	0	0	f	2.431771756	1
WSLS39	f	WSLS	03/04/2018	1522748288	trainingRound	1	ef	3	1	0	d	1.99124012	1
WSLS39	f	WSLS	03/04/2018	1522748288	trainingRound	1	ef	4	1	1	f	1.076094079	1
WSLS39	f	WSLS	03/04/2018	1522748288	trainingRound	1	ef	5	0	0	f	3.396386165	1
WSLS39	f	WSLS	03/04/2018	1522748288	trainingRound	1	ef	6	1	1	d	1.386633293	0
WSLS39	f	WSLS	03/04/2018	1522748288	trainingRound	1	ef	7	0	1	d	2.062764385	1
WSLS39	f	WSLS	03/04/2018	1522748288	trainingRound	1	ef	8	0	0	f	2.010053078	1
WSLS39	f	WSLS	03/04/2018	1522748288	trainingRound	1	ef	9	1	0	d	0.864141359	1
WSLS39	f	WSLS	03/04/2018	1522748288	trainingRound	1	ef	10	0	1	d	1.075840699	1
WSLS39	f	WSLS	03/04/2018	1522748288	trainingRound	1	ef	11	1	1	f	0.860402245	1
WSLS39	f	WSLS	03/04/2018	1522748288	trainingRound	1	ef	12	0	0	f	2.038004061	1
WSLS39	f	WSLS	03/04/2018	1522748288	trainingRound	1	ef	13	1	1	f	0.722220529	1
WSLS39	f	WSLS	03/04/2018	1522748288	trainingRound	1	ef	14	0	1	d	0.643854694	1
WSLS39	f	WSLS	03/04/2018	1522748288	trainingRound	1	ef	15	0	1	d	1.660570374	1
WSLS39	f	WSLS	03/04/2018	1522748288	trainingRound	2	c	0	0	1	d	1.170774999	1
WSLS39	f	WSLS	03/04/2018	1522748288	trainingRound	2	c	1	1	1	f	0.9477111	1
WSLS39	f	WSLS	03/04/2018	1522748288	trainingRound	2	c	2	0	1	d	0.962098574	1
WSLS39	f	WSLS	03/04/2018	1522748288	trainingRound	2	c	3	0	0	f	0.821309934	1
WSLS39	f	WSLS	03/04/2018	1522748288	trainingRound	2	c	4	1	0	d	1.064243288	1
WSLS39	f	WSLS	03/04/2018	1522748288	trainingRound	2	c	5	0	0	f	0.768143507	1
WSLS39	f	WSLS	03/04/2018	1522748288	trainingRound	2	c	6	1	0	d	0.778499999	1
WSLS39	f	WSLS	03/04/2018	1522748288	trainingRound	2	c	7	1	1	f	0.670962788	1
WSLS39	f	WSLS	03/04/2018	1522748288	trainingRound	2	c	8	0	1	d	0.869366753	1
WSLS39	f	WSLS	03/04/2018	1522748288	trainingRound	2	c	9	0	0	f	1.107245664	1
WSLS39	f	WSLS	03/04/2018	1522748288	trainingRound	2	c	10	1	1	f	1.35878719	1
WSLS39	f	WSLS	03/04/2018	1522748288	trainingRound	2	c	11	1	1	f	0.688026144	1
WSLS39	f	WSLS	03/04/2018	1522748288	trainingRound	2	c	12	0	1	d	0.691653963	1
WSLS39	f	WSLS	03/04/2018	1522748288	trainingRound	2	c	13	1	0	d	0.890724412	1
WSLS39	f	WSLS	03/04/2018	1522748288	trainingRound	2	c	14	1	0	d	0.777789253	1
WSLS39	f	WSLS	03/04/2018	1522748288	trainingRound	2	c	15	0	0	f	2.173660961	1
Accuracy threshold not reached or participant chose not to continue to full experiment.				NA		NA		NA	NA	NA		NA	NA
WSLS46	m	WSLS	06/04/2018	1523004920	trainingRound	1	ef	0	0	1	d	0.547787709	1
WSLS46	m	WSLS	06/04/2018	1523004920	trainingRound	1	ef	1	0	0	d	0.490797528	0
WSLS46	m	WSLS	06/04/2018	1523004920	trainingRound	1	ef	2	1	1	f	0.826091391	1
WSLS46	m	WSLS	06/04/2018	1523004920	trainingRound	1	ef	3	0	0	d	0.464969473	0
WSLS46	m	WSLS	06/04/2018	1523004920	trainingRound	1	ef	4	0	1	d	0.556074279	1
WSLS46	m	WSLS	06/04/2018	1523004920	trainingRound	1	ef	5	0	0	f	0.848295937	1
WSLS46	m	WSLS	06/04/2018	1523004920	trainingRound	1	ef	6	1	0	d	1.645218342	1
WSLS46	m	WSLS	06/04/2018	1523004920	trainingRound	1	ef	7	1	1	f	0.513823514	1
WSLS46	m	WSLS	06/04/2018	1523004920	trainingRound	1	ef	8	0	1	d	0.848860135	1
WSLS46	m	WSLS	06/04/2018	1523004920	trainingRound	1	ef	9	1	1	f	0.448632724	1
WSLS46	m	WSLS	06/04/2018	1523004920	trainingRound	1	ef	10	0	1	d	0.480556629	1
WSLS46	m	WSLS	06/04/2018	1523004920	trainingRound	1	ef	11	1	0	d	0.562873854	1
WSLS46	m	WSLS	06/04/2018	1523004920	trainingRound	1	ef	12	1	1	f	0.604990867	1
WSLS46	m	WSLS	06/04/2018	1523004920	trainingRound	1	ef	13	0	0	f	1.084223761	1
WSLS46	m	WSLS	06/04/2018	1523004920	trainingRound	1	ef	14	1	0	d	0.558600825	1
WSLS46	m	WSLS	06/04/2018	1523004920	trainingRound	1	ef	15	1	0	d	0.955189651	1
WSLS46	m	WSLS	06/04/2018	1523004920	trainingRound	2	c	0	0	1	d	0.606248206	1
WSLS46	m	WSLS	06/04/2018	1523004920	trainingRound	2	c	1	1	0	d	0.81680793	1
WSLS46	m	WSLS	06/04/2018	1523004920	trainingRound	2	c	2	1	1	f	0.640472849	1
WSLS46	m	WSLS	06/04/2018	1523004920	trainingRound	2	c	3	0	1	d	0.471946743	1
WSLS46	m	WSLS	06/04/2018	1523004920	trainingRound	2	c	4	1	0	d	0.774468638	1
WSLS46	m	WSLS	06/04/2018	1523004920	trainingRound	2	c	5	1	0	d	0.771365704	1
WSLS46	m	WSLS	06/04/2018	1523004920	trainingRound	2	c	6	1	1	f	0.61097285	1
WSLS46	m	WSLS	06/04/2018	1523004920	trainingRound	2	c	7	0	0	f	0.468174084	1
WSLS46	m	WSLS	06/04/2018	1523004920	trainingRound	2	c	8	1	1	f	0.834797823	1
WSLS46	m	WSLS	06/04/2018	1523004920	trainingRound	2	c	9	1	0	d	0.621907531	1
WSLS46	m	WSLS	06/04/2018	1523004920	trainingRound	2	c	10	0	1	d	0.478312984	1
WSLS46	m	WSLS	06/04/2018	1523004920	trainingRound	2	c	11	0	0	f	0.479009332	1
WSLS46	m	WSLS	06/04/2018	1523004920	trainingRound	2	c	12	0	0	f	0.703567219	1
WSLS46	m	WSLS	06/04/2018	1523004920	trainingRound	2	c	13	0	0	f	0.645431641	1
WSLS46	m	WSLS	06/04/2018	1523004920	trainingRound	2	c	14	1	1	f	0.400176412	1
WSLS46	m	WSLS	06/04/2018	1523004920	trainingRound	2	c	15	0	1	d	0.528696681	1
Accuracy threshold not reached or participant chose not to continue to full experiment.				NA		NA		NA	NA	NA		NA	NA
WSLS47	m	WSLS	06/04/2018	1523010297	trainingRound	1	ef	0	1	1	f	1.468199744	1
WSLS47	m	WSLS	06/04/2018	1523010297	trainingRound	1	ef	1	1	1	f	0.833217489	1
WSLS47	m	WSLS	06/04/2018	1523010297	trainingRound	1	ef	2	0	0	f	2.016061225	1
WSLS47	m	WSLS	06/04/2018	1523010297	trainingRound	1	ef	3	0	1	d	0.688426546	1
WSLS47	m	WSLS	06/04/2018	1523010297	trainingRound	1	ef	4	0	0	f	1.095308553	1
WSLS47	m	WSLS	06/04/2018	1523010297	trainingRound	1	ef	5	0	0	f	1.288112853	1
WSLS47	m	WSLS	06/04/2018	1523010297	trainingRound	1	ef	6	0	1	f	3.101901244	0
WSLS47	m	WSLS	06/04/2018	1523010297	trainingRound	1	ef	7	0	1	d	0.605604461	1
WSLS47	m	WSLS	06/04/2018	1523010297	trainingRound	1	ef	8	1	0	d	0.665237619	1
WSLS47	m	WSLS	06/04/2018	1523010297	trainingRound	1	ef	9	0	0	f	0.639212623	1
WSLS47	m	WSLS	06/04/2018	1523010297	trainingRound	1	ef	10	1	1	f	0.862973767	1
WSLS47	m	WSLS	06/04/2018	1523010297	trainingRound	1	ef	11	1	0	d	0.896948226	1
WSLS47	m	WSLS	06/04/2018	1523010297	trainingRound	1	ef	12	1	1	f	0.659202392	1
WSLS47	m	WSLS	06/04/2018	1523010297	trainingRound	1	ef	13	0	1	d	1.075630233	1
WSLS47	m	WSLS	06/04/2018	1523010297	trainingRound	1	ef	14	1	0	d	1.036364045	1
WSLS47	m	WSLS	06/04/2018	1523010297	trainingRound	1	ef	15	1	0	d	1.425425194	1
WSLS47	m	WSLS	06/04/2018	1523010297	trainingRound	2	c	0	0	0	f	0.830721094	1
WSLS47	m	WSLS	06/04/2018	1523010297	trainingRound	2	c	1	1	1	f	0.93367985	1
WSLS47	m	WSLS	06/04/2018	1523010297	trainingRound	2	c	2	1	1	f	0.634386943	1
WSLS47	m	WSLS	06/04/2018	1523010297	trainingRound	2	c	3	0	1	d	0.502957473	1
WSLS47	m	WSLS	06/04/2018	1523010297	trainingRound	2	c	4	0	0	f	0.794637064	1
WSLS47	m	WSLS	06/04/2018	1523010297	trainingRound	2	c	5	0	1	d	0.694256173	1
WSLS47	m	WSLS	06/04/2018	1523010297	trainingRound	2	c	6	0	0	f	0.575423831	1
WSLS47	m	WSLS	06/04/2018	1523010297	trainingRound	2	c	7	1	0	d	0.984225205	1
WSLS47	m	WSLS	06/04/2018	1523010297	trainingRound	2	c	8	0	0	f	0.433731651	1
WSLS47	m	WSLS	06/04/2018	1523010297	trainingRound	2	c	9	1	1	f	0.59340795	1
WSLS47	m	WSLS	06/04/2018	1523010297	trainingRound	2	c	10	0	1	d	0.805227259	1
WSLS47	m	WSLS	06/04/2018	1523010297	trainingRound	2	c	11	1	1	f	0.425126255	1
WSLS47	m	WSLS	06/04/2018	1523010297	trainingRound	2	c	12	1	0	d	0.667099893	1
WSLS47	m	WSLS	06/04/2018	1523010297	trainingRound	2	c	13	1	0	d	0.593958678	1
WSLS47	m	WSLS	06/04/2018	1523010297	trainingRound	2	c	14	1	0	d	0.55137337	1
WSLS47	m	WSLS	06/04/2018	1523010297	trainingRound	2	c	15	0	1	d	0.420875358	1
Accuracy threshold not reached or participant chose not to continue to full experiment.				NA		NA		NA	NA	NA		NA	NA
WSLS48	f	WSLS	06/04/2018	1523018346	trainingRound	1	ef	0	1	1	f	0.549874577	1
WSLS48	f	WSLS	06/04/2018	1523018346	trainingRound	1	ef	1	0	1	d	0.601148997	1
WSLS48	f	WSLS	06/04/2018	1523018346	trainingRound	1	ef	2	1	1	f	0.552417675	1
WSLS48	f	WSLS	06/04/2018	1523018346	trainingRound	1	ef	3	0	1	d	1.370336812	1
WSLS48	f	WSLS	06/04/2018	1523018346	trainingRound	1	ef	4	1	0	f	0.542681802	0
WSLS48	f	WSLS	06/04/2018	1523018346	trainingRound	1	ef	5	1	0	d	0.885993269	1
WSLS48	f	WSLS	06/04/2018	1523018346	trainingRound	1	ef	6	1	0	f	1.74667359	0
WSLS48	f	WSLS	06/04/2018	1523018346	trainingRound	1	ef	7	0	0	d	0.645657538	0
WSLS48	f	WSLS	06/04/2018	1523018346	trainingRound	1	ef	8	0	0	f	3.008390395	1
WSLS48	f	WSLS	06/04/2018	1523018346	trainingRound	1	ef	9	0	0	f	0.583363349	1
WSLS48	f	WSLS	06/04/2018	1523018346	trainingRound	1	ef	10	0	1	d	0.669486771	1
WSLS48	f	WSLS	06/04/2018	1523018346	trainingRound	1	ef	11	1	1	f	0.530288971	1
WSLS48	f	WSLS	06/04/2018	1523018346	trainingRound	1	ef	12	0	1	d	0.638155255	1
WSLS48	f	WSLS	06/04/2018	1523018346	trainingRound	1	ef	13	1	0	d	0.793299936	1
WSLS48	f	WSLS	06/04/2018	1523018346	trainingRound	1	ef	14	0	0	f	0.869831496	1
WSLS48	f	WSLS	06/04/2018	1523018346	trainingRound	1	ef	15	1	1	f	0.651923713	1
WSLS48	f	WSLS	06/04/2018	1523018346	trainingRound	2	c	0	1	0	d	1.203138315	1
WSLS48	f	WSLS	06/04/2018	1523018346	trainingRound	2	c	1	0	1	d	0.547683003	1
WSLS48	f	WSLS	06/04/2018	1523018346	trainingRound	2	c	2	1	1	f	0.494841158	1
WSLS48	f	WSLS	06/04/2018	1523018346	trainingRound	2	c	3	1	1	f	0.50866831	1
WSLS48	f	WSLS	06/04/2018	1523018346	trainingRound	2	c	4	0	1	d	0.833407369	1
WSLS48	f	WSLS	06/04/2018	1523018346	trainingRound	2	c	5	0	0	f	0.464005175	1
WSLS48	f	WSLS	06/04/2018	1523018346	trainingRound	2	c	6	0	0	f	0.384173586	1
WSLS48	f	WSLS	06/04/2018	1523018346	trainingRound	2	c	7	0	1	f	0.330890091	0
WSLS48	f	WSLS	06/04/2018	1523018346	trainingRound	2	c	8	0	0	f	0.553032842	1
WSLS48	f	WSLS	06/04/2018	1523018346	trainingRound	2	c	9	1	0	d	0.73117317	1
WSLS48	f	WSLS	06/04/2018	1523018346	trainingRound	2	c	10	0	0	f	0.39598204	1
WSLS48	f	WSLS	06/04/2018	1523018346	trainingRound	2	c	11	1	0	d	0.552164295	1
WSLS48	f	WSLS	06/04/2018	1523018346	trainingRound	2	c	12	1	0	d	0.706927303	1
WSLS48	f	WSLS	06/04/2018	1523018346	trainingRound	2	c	13	1	1	f	0.607428963	1
WSLS48	f	WSLS	06/04/2018	1523018346	trainingRound	2	c	14	1	1	f	0.45024217	1
WSLS48	f	WSLS	06/04/2018	1523018346	trainingRound	2	c	15	0	1	d	0.400193916	1
Accuracy threshold not reached or participant chose not to continue to full experiment.				NA		NA		NA	NA	NA		NA	NA
WSLS49	m	WSLS	06/04/2018	1523023901	trainingRound	1	ef	0	1	1	f	1.274344733	1
WSLS49	m	WSLS	06/04/2018	1523023901	trainingRound	1	ef	1	1	0	d	0.743532645	1
WSLS49	m	WSLS	06/04/2018	1523023901	trainingRound	1	ef	2	0	0	f	0.570837413	1
WSLS49	m	WSLS	06/04/2018	1523023901	trainingRound	1	ef	3	1	1	f	1.113732183	1
WSLS49	m	WSLS	06/04/2018	1523023901	trainingRound	1	ef	4	0	1	d	0.7561811	1
WSLS49	m	WSLS	06/04/2018	1523023901	trainingRound	1	ef	5	0	0	f	0.631301175	1
WSLS49	m	WSLS	06/04/2018	1523023901	trainingRound	1	ef	6	1	1	f	0.866447434	1
WSLS49	m	WSLS	06/04/2018	1523023901	trainingRound	1	ef	7	0	0	f	0.597339963	1
WSLS49	m	WSLS	06/04/2018	1523023901	trainingRound	1	ef	8	0	1	d	1.027238313	1
WSLS49	m	WSLS	06/04/2018	1523023901	trainingRound	1	ef	9	0	1	d	0.570463759	1
WSLS49	m	WSLS	06/04/2018	1523023901	trainingRound	1	ef	10	0	0	f	0.512442384	1
WSLS49	m	WSLS	06/04/2018	1523023901	trainingRound	1	ef	11	0	1	d	0.655836664	1
WSLS49	m	WSLS	06/04/2018	1523023901	trainingRound	1	ef	12	1	1	f	0.603986207	1
WSLS49	m	WSLS	06/04/2018	1523023901	trainingRound	1	ef	13	1	0	d	0.713392975	1
WSLS49	m	WSLS	06/04/2018	1523023901	trainingRound	1	ef	14	1	0	d	0.594002728	1
WSLS49	m	WSLS	06/04/2018	1523023901	trainingRound	1	ef	15	1	0	d	0.645891353	1
WSLS49	m	WSLS	06/04/2018	1523023901	trainingRound	2	c	0	1	0	d	0.736126903	1
WSLS49	m	WSLS	06/04/2018	1523023901	trainingRound	2	c	1	1	0	d	0.458723653	1
WSLS49	m	WSLS	06/04/2018	1523023901	trainingRound	2	c	2	1	0	d	0.46652935	1
WSLS49	m	WSLS	06/04/2018	1523023901	trainingRound	2	c	3	1	1	d	0.813656586	0
WSLS49	m	WSLS	06/04/2018	1523023901	trainingRound	2	c	4	0	0	f	5.22565639	1
WSLS49	m	WSLS	06/04/2018	1523023901	trainingRound	2	c	5	1	0	d	2.13624288	1
WSLS49	m	WSLS	06/04/2018	1523023901	trainingRound	2	c	6	0	0	f	1.156406127	1
WSLS49	m	WSLS	06/04/2018	1523023901	trainingRound	2	c	7	1	1	f	0.553926086	1
WSLS49	m	WSLS	06/04/2018	1523023901	trainingRound	2	c	8	1	1	f	0.584236065	1
WSLS49	m	WSLS	06/04/2018	1523023901	trainingRound	2	c	9	0	1	d	0.549415928	1
WSLS49	m	WSLS	06/04/2018	1523023901	trainingRound	2	c	10	0	1	d	0.516432953	1
WSLS49	m	WSLS	06/04/2018	1523023901	trainingRound	2	c	11	0	0	f	0.741453328	1
WSLS49	m	WSLS	06/04/2018	1523023901	trainingRound	2	c	12	0	1	d	0.563798591	1
WSLS49	m	WSLS	06/04/2018	1523023901	trainingRound	2	c	13	0	0	f	0.664145913	1
WSLS49	m	WSLS	06/04/2018	1523023901	trainingRound	2	c	14	1	1	f	0.765769115	1
WSLS49	m	WSLS	06/04/2018	1523023901	trainingRound	2	c	15	0	1	d	1.116794549	1
Accuracy threshold not reached or participant chose not to continue to full experiment.				NA		NA		NA	NA	NA		NA	NA
WSLS53	m	WSLS	10/04/2018	1523358997	trainingRound	1	c	0	0	0	f	1.267821571	1
WSLS53	m	WSLS	10/04/2018	1523358997	trainingRound	1	c	1	0	1	d	0.814377336	1
WSLS53	m	WSLS	10/04/2018	1523358997	trainingRound	1	c	2	0	1	d	0.562043189	1
WSLS53	m	WSLS	10/04/2018	1523358997	trainingRound	1	c	3	1	1	f	0.857881575	1
WSLS53	m	WSLS	10/04/2018	1523358997	trainingRound	1	c	4	0	0	f	1.502378006	1
WSLS53	m	WSLS	10/04/2018	1523358997	trainingRound	1	c	5	0	1	d	1.078856004	1
WSLS53	m	WSLS	10/04/2018	1523358997	trainingRound	1	c	6	1	1	f	0.597964239	1
WSLS53	m	WSLS	10/04/2018	1523358997	trainingRound	1	c	7	0	0	f	1.056779954	1
WSLS53	m	WSLS	10/04/2018	1523358997	trainingRound	1	c	8	1	1	f	0.793275964	1
WSLS53	m	WSLS	10/04/2018	1523358997	trainingRound	1	c	9	1	0	d	1.031010449	1
WSLS53	m	WSLS	10/04/2018	1523358997	trainingRound	1	c	10	1	0	d	1.775886007	1
WSLS53	m	WSLS	10/04/2018	1523358997	trainingRound	1	c	11	1	0	f	0.718066588	0
WSLS53	m	WSLS	10/04/2018	1523358997	trainingRound	1	c	12	1	1	f	0.840821001	1
WSLS53	m	WSLS	10/04/2018	1523358997	trainingRound	1	c	13	1	0	d	0.892173028	1
WSLS53	m	WSLS	10/04/2018	1523358997	trainingRound	1	c	14	0	0	f	0.607261697	1
WSLS53	m	WSLS	10/04/2018	1523358997	trainingRound	1	c	15	0	1	d	0.625242427	1
WSLS53	m	WSLS	10/04/2018	1523358997	trainingRound	2	ef	0	0	0	f	1.089735592	1
WSLS53	m	WSLS	10/04/2018	1523358997	trainingRound	2	ef	1	1	0	d	0.540311596	1
WSLS53	m	WSLS	10/04/2018	1523358997	trainingRound	2	ef	2	1	0	d	0.750897465	1
WSLS53	m	WSLS	10/04/2018	1523358997	trainingRound	2	ef	3	0	1	d	1.458591209	1
WSLS53	m	WSLS	10/04/2018	1523358997	trainingRound	2	ef	4	0	0	f	0.744583699	1
WSLS53	m	WSLS	10/04/2018	1523358997	trainingRound	2	ef	5	1	1	f	1.646515386	1
WSLS53	m	WSLS	10/04/2018	1523358997	trainingRound	2	ef	6	0	0	f	1.837432877	1
WSLS53	m	WSLS	10/04/2018	1523358997	trainingRound	2	ef	7	1	1	f	0.772127767	1
WSLS53	m	WSLS	10/04/2018	1523358997	trainingRound	2	ef	8	0	1	d	2.099660386	1
WSLS53	m	WSLS	10/04/2018	1523358997	trainingRound	2	ef	9	1	0	d	1.070235915	1
WSLS53	m	WSLS	10/04/2018	1523358997	trainingRound	2	ef	10	0	1	d	1.168660552	1
WSLS53	m	WSLS	10/04/2018	1523358997	trainingRound	2	ef	11	0	1	d	1.745421109	1
WSLS53	m	WSLS	10/04/2018	1523358997	trainingRound	2	ef	12	1	1	f	0.755532243	1
WSLS53	m	WSLS	10/04/2018	1523358997	trainingRound	2	ef	13	1	0	d	1.481062711	1
WSLS53	m	WSLS	10/04/2018	1523358997	trainingRound	2	ef	14	1	1	f	0.656315738	1
WSLS53	m	WSLS	10/04/2018	1523358997	trainingRound	2	ef	15	0	0	f	1.127912933	1
Accuracy threshold not reached or participant chose not to continue to full experiment.				NA		NA		NA	NA	NA		NA	NA
