# Supplementary material for: Limited evidence for executive function load impairing selective copying in a win-stay lose-shift task
Source: PLoS One. 2021 Mar 4;16(3):e0247183. doi: 10.1371/journal.pone.0247183 (PMC7932141; doi:10.1371/journal.pone.0247183)
Supplement: S8 Data — (TXT) [file pone.0247183.s010.txt]

LS03	f	LS	08/02/2018	1518098082	trainingRound	1	ef	0	2	0	2	1	1.050708607	0.231933762	NA	NA
LS03	f	LS	08/02/2018	1518098082	trainingRound	1	ef	1	1	0	1	1	1.122317926	NA	NA	NA
LS03	f	LS	08/02/2018	1518098082	trainingRound	1	ef	2	2	0	2	1	0.857939625	0.263946559	NA	NA
LS03	f	LS	08/02/2018	1518098082	trainingRound	1	ef	3	x	1	0	0	NA	NA	NA	NA
LS03	f	LS	08/02/2018	1518098082	trainingRound	1	ef	4	2	1	3	1	0.793204189	0.239870644	0.512001391	NA
LS03	f	LS	08/02/2018	1518098082	trainingRound	1	ef	5	x	0	0	0	NA	NA	NA	NA
LS03	f	LS	08/02/2018	1518098082	trainingRound	1	ef	6	2	0	2	1	0.856324599	0.30403641	NA	NA
LS03	f	LS	08/02/2018	1518098082	trainingRound	1	ef	7	1	0	1	1	1.231968725	NA	NA	NA
LS03	f	LS	08/02/2018	1518098082	trainingRound	1	ef	8	x	1	0	0	NA	NA	NA	NA
LS03	f	LS	08/02/2018	1518098082	trainingRound	1	ef	9	1	1	2	1	0.783185575	0.239932871	NA	NA
LS03	f	LS	08/02/2018	1518098082	trainingRound	1	ef	10	1	1	2	1	1.198797664	0.263857708	NA	NA
LS03	f	LS	08/02/2018	1518098082	trainingRound	1	ef	11	1	1	2	1	0.750434389	0.231918045	NA	NA
LS03	f	LS	08/02/2018	1518098082	trainingRound	1	ef	12	2	1	2	0	1.061070113	0.304894763	NA	NA
LS03	f	LS	08/02/2018	1518098082	trainingRound	1	ef	13	2	1	2	0	1.061496082	0.248002869	NA	NA
LS03	f	LS	08/02/2018	1518098082	trainingRound	1	ef	14	2	1	3	1	0.965232838	0.271882158	0.240003759	NA
LS03	f	LS	08/02/2018	1518098082	trainingRound	1	ef	15	1	1	1	0	0.988778537	NA	NA	NA
LS03	f	LS	08/02/2018	1518098082	trainingRound	1	ef	16	2	1	3	1	0.804411539	0.231953328	0.19995689	NA
LS03	f	LS	08/02/2018	1518098082	trainingRound	1	ef	17	1	1	1	0	0.756077517	NA	NA	NA
LS03	f	LS	08/02/2018	1518098082	trainingRound	1	ef	18	2	1	3	1	0.771679598	0.215928165	0.223928879	NA
LS03	f	LS	08/02/2018	1518098082	trainingRound	1	ef	19	x	0	0	0	NA	NA	NA	NA
LS03	f	LS	08/02/2018	1518098082	trainingRound	1	ef	20	1	0	1	1	0.658862258	NA	NA	NA
LS03	f	LS	08/02/2018	1518098082	trainingRound	1	ef	21	2	0	2	1	0.714481699	0.255977601	NA	NA
LS03	f	LS	08/02/2018	1518098082	trainingRound	1	ef	22	1	0	1	1	0.770068742	NA	NA	NA
LS03	f	LS	08/02/2018	1518098082	trainingRound	1	ef	23	1	0	2	0	1.001643574	0.207025154	NA	NA
LS03	f	LS	08/02/2018	1518098082	trainingRound	1	ef	24	1	0	1	1	0.817348746	NA	NA	NA
LS03	f	LS	08/02/2018	1518098082	trainingRound	1	ef	25	1	0	1	1	0.801031051	NA	NA	NA
LS03	f	LS	08/02/2018	1518098082	trainingRound	1	ef	26	2	0	2	1	0.800571722	0.255833259	NA	NA
LS03	f	LS	08/02/2018	1518098082	trainingRound	1	ef	27	2	0	2	1	0.79217038	0.247895735	NA	NA
LS03	f	LS	08/02/2018	1518098082	trainingRound	1	ef	28	x	1	0	0	NA	NA	NA	NA
LS03	f	LS	08/02/2018	1518098082	trainingRound	1	ef	29	1	1	2	1	0.935375547	0.207934509	NA	NA
LS03	f	LS	08/02/2018	1518098082	trainingRound	1	ef	30	2	1	3	1	0.839188324	0.199617205	0.224061352	NA
LS03	f	LS	08/02/2018	1518098082	trainingRound	1	ef	31	1	1	2	1	0.734509624	0.223969615	NA	NA
LS03	f	LS	08/02/2018	1518098082	trainingRound	1	ef	32	1	1	2	1	0.774120581	0.375905545	NA	NA
LS03	f	LS	08/02/2018	1518098082	trainingRound	1	ef	33	1	1	2	1	0.86975706	0.223938822	NA	NA
LS03	f	LS	08/02/2018	1518098082	trainingRound	1	ef	34	2	1	3	1	0.885374858	0.223050317	0.176824651	NA
LS03	f	LS	08/02/2018	1518098082	trainingRound	2	c	0	1	0	1	1	0.641825098	NA	NA	NA
LS03	f	LS	08/02/2018	1518098082	trainingRound	2	c	1	2	0	2	1	0.889491811	0.247862376	NA	NA
LS03	f	LS	08/02/2018	1518098082	trainingRound	2	c	2	1	0	1	1	0.936970045	NA	NA	NA
LS03	f	LS	08/02/2018	1518098082	trainingRound	2	c	3	1	0	1	1	0.760711856	NA	NA	NA
LS03	f	LS	08/02/2018	1518098082	trainingRound	2	c	4	2	0	2	1	1.016226279	0.231976423	NA	NA
LS03	f	LS	08/02/2018	1518098082	trainingRound	2	c	5	1	0	1	1	0.775797193	NA	NA	NA
LS03	f	LS	08/02/2018	1518098082	trainingRound	2	c	6	1	0	2	0	0.902476491	0.24091568	NA	NA
LS03	f	LS	08/02/2018	1518098082	trainingRound	2	c	7	2	0	2	1	0.879050115	0.247915943	NA	NA
LS03	f	LS	08/02/2018	1518098082	trainingRound	2	c	8	2	0	2	1	0.918695072	0.271944385	NA	NA
LS03	f	LS	08/02/2018	1518098082	trainingRound	2	c	9	1	0	1	1	0.926321779	NA	NA	NA
LS03	f	LS	08/02/2018	1518098082	trainingRound	2	c	10	2	0	2	1	0.813900257	0.303917087	NA	NA
LS03	f	LS	08/02/2018	1518098082	trainingRound	2	c	11	2	0	2	1	0.981465853	0.271923857	NA	NA
LS03	f	LS	08/02/2018	1518098082	trainingRound	2	c	12	2	0	2	1	0.885065324	0.247967585	NA	NA
LS03	f	LS	08/02/2018	1518098082	trainingRound	2	c	13	2	0	2	1	0.884704469	0.270952917	NA	NA
LS03	f	LS	08/02/2018	1518098082	trainingRound	2	c	14	1	0	1	1	0.916273656	NA	NA	NA
LS03	f	LS	08/02/2018	1518098082	trainingRound	2	c	15	2	0	2	1	0.76397238	0.222995467	NA	NA
LS03	f	LS	08/02/2018	1518098082	trainingRound	2	c	16	1	0	1	1	0.771511841	NA	NA	NA
LS03	f	LS	08/02/2018	1518098082	trainingRound	2	c	17	2	0	2	1	0.811102269	0.231952687	NA	NA
LS03	f	LS	08/02/2018	1518098082	trainingRound	2	c	18	2	0	2	1	0.841845178	0.263915445	NA	NA
LS03	f	LS	08/02/2018	1518098082	trainingRound	2	c	19	1	0	1	1	0.890325465	NA	NA	NA
LS03	f	LS	08/02/2018	1518098082	trainingRound	2	c	20	1	0	1	1	0.689892568	NA	NA	NA
LS03	f	LS	08/02/2018	1518098082	trainingRound	2	c	21	2	0	2	1	0.729520525	0.271955933	NA	NA
LS03	f	LS	08/02/2018	1518098082	trainingRound	2	c	22	1	0	1	1	0.825114343	NA	NA	NA
LS03	f	LS	08/02/2018	1518098082	trainingRound	2	c	23	1	0	1	1	0.679936823	NA	NA	NA
LS03	f	LS	08/02/2018	1518098082	trainingRound	2	c	24	1	0	1	1	0.920287324	NA	NA	NA
LS03	f	LS	08/02/2018	1518098082	trainingRound	2	c	25	1	0	1	1	0.592022317	NA	NA	NA
LS03	f	LS	08/02/2018	1518098082	trainingRound	2	c	26	1	0	1	1	0.815512396	NA	NA	NA
LS03	f	LS	08/02/2018	1518098082	trainingRound	2	c	27	2	0	2	1	0.743209915	0.279908211	NA	NA
LS03	f	LS	08/02/2018	1518098082	trainingRound	2	c	28	2	0	2	1	0.870775472	0.28742137	NA	NA
LS03	f	LS	08/02/2018	1518098082	trainingRound	2	c	29	2	0	2	1	0.934368682	0.27195465	NA	NA
LS03	f	LS	08/02/2018	1518098082	trainingRound	2	c	30	2	0	2	1	1.021932918	0.271926102	NA	NA
LS03	f	LS	08/02/2018	1518098082	trainingRound	2	c	31	1	0	1	1	0.613566795	NA	NA	NA
LS03	f	LS	08/02/2018	1518098082	trainingRound	2	c	32	2	0	2	1	0.757156554	0.312024293	NA	NA
LS03	f	LS	08/02/2018	1518098082	trainingRound	2	c	33	2	0	2	1	0.924843076	0.263816972	NA	NA
LS03	f	LS	08/02/2018	1518098082	testRound	1	ef	0	1	0	1	1	0.630196591	NA	NA	NA
LS03	f	LS	08/02/2018	1518098082	testRound	1	ef	1	1	0	1	1	2.357560005	NA	NA	NA
LS03	f	LS	08/02/2018	1518098082	testRound	1	ef	2	2	0	2	1	1.413295881	0.207879659	NA	NA
LS03	f	LS	08/02/2018	1518098082	testRound	1	ef	3	2	0	2	1	0.964845681	0.223930803	NA	NA
LS03	f	LS	08/02/2018	1518098082	testRound	1	ef	4	2	0	2	1	0.916462583	0.207972037	NA	NA
LS03	f	LS	08/02/2018	1518098082	testRound	1	ef	5	2	0	2	1	0.89210857	0.287919189	NA	NA
LS03	f	LS	08/02/2018	1518098082	testRound	1	ef	6	2	0	2	1	0.81976054	0.247917226	NA	NA
LS03	f	LS	08/02/2018	1518098082	testRound	1	ef	7	1	0	1	1	0.707371094	NA	NA	NA
LS03	f	LS	08/02/2018	1518098082	testRound	1	ef	8	2	0	2	1	0.770910737	0.272020405	NA	NA
LS03	f	LS	08/02/2018	1518098082	testRound	1	ef	9	1	0	1	1	0.794559079	NA	NA	NA
LS03	f	LS	08/02/2018	1518098082	testRound	1	ef	10	2	0	2	1	0.826226097	0.247911773	NA	NA
LS03	f	LS	08/02/2018	1518098082	testRound	1	ef	11	2	0	2	1	0.62493677	0.208866637	NA	NA
LS03	f	LS	08/02/2018	1518098082	testRound	1	ef	12	1	0	1	1	0.753374153	NA	NA	NA
LS03	f	LS	08/02/2018	1518098082	testRound	1	ef	13	1	0	1	1	0.648968741	NA	NA	NA
LS03	f	LS	08/02/2018	1518098082	testRound	1	ef	14	1	0	1	1	0.656597052	NA	NA	NA
LS03	f	LS	08/02/2018	1518098082	testRound	1	ef	15	1	0	1	1	0.688256693	NA	NA	NA
LS03	f	LS	08/02/2018	1518098082	testRound	1	ef	16	1	0	1	1	0.711863015	NA	NA	NA
LS03	f	LS	08/02/2018	1518098082	testRound	1	ef	17	1	0	1	1	0.615416297	NA	NA	NA
LS03	f	LS	08/02/2018	1518098082	testRound	1	ef	18	x	1	0	0	NA	NA	NA	NA
LS03	f	LS	08/02/2018	1518098082	testRound	1	ef	19	1	1	2	1	0.734618041	0.223951332	NA	NA
LS03	f	LS	08/02/2018	1518098082	testRound	1	ef	20	1	1	2	1	0.614213447	0.239850436	NA	NA
LS03	f	LS	08/02/2018	1518098082	testRound	1	ef	21	1	1	2	1	0.58986232	0.263951049	NA	NA
LS03	f	LS	08/02/2018	1518098082	testRound	1	ef	22	x	0	0	0	NA	NA	NA	NA
LS03	f	LS	08/02/2018	1518098082	testRound	1	ef	23	2	0	2	1	1.069006995	0.567864288	NA	NA
LS03	f	LS	08/02/2018	1518098082	testRound	1	ef	24	1	0	1	1	0.660707911	NA	NA	NA
LS03	f	LS	08/02/2018	1518098082	testRound	1	ef	25	x	1	0	0	NA	NA	NA	NA
LS03	f	LS	08/02/2018	1518098082	testRound	1	ef	26	2	1	3	1	0.891801923	0.247979774	0.207909489	NA
LS03	f	LS	08/02/2018	1518098082	testRound	1	ef	27	1	1	2	1	0.627434848	0.239968476	NA	NA
LS03	f	LS	08/02/2018	1518098082	testRound	1	ef	28	2	1	2	0	0.731110852	0.25597728	NA	NA
LS03	f	LS	08/02/2018	1518098082	testRound	1	ef	29	2	1	2	0	0.882681116	0.239928701	NA	NA
LS03	f	LS	08/02/2018	1518098082	testRound	1	ef	30	1	1	1	0	0.714286356	NA	NA	NA
LS03	f	LS	08/02/2018	1518098082	testRound	1	ef	31	1	1	1	0	0.761878139	NA	NA	NA
LS03	f	LS	08/02/2018	1518098082	testRound	1	ef	32	2	1	3	1	0.769519601	0.263906464	0.216079885	NA
LS03	f	LS	08/02/2018	1518098082	testRound	1	ef	33	2	1	3	1	0.713105639	0.263889143	0.58390581	NA
LS03	f	LS	08/02/2018	1518098082	testRound	1	ef	34	2	1	2	0	1.280546523	0.231043974	NA	NA
LS03	f	LS	08/02/2018	1518098082	testRound	1	ef	35	2	1	3	1	0.880276059	0.231947554	0.223993351	NA
LS03	f	LS	08/02/2018	1518098082	testRound	1	ef	36	x	0	0	0	NA	NA	NA	NA
LS03	f	LS	08/02/2018	1518098082	testRound	1	ef	37	1	0	1	1	0.75955263	NA	NA	NA
LS03	f	LS	08/02/2018	1518098082	testRound	1	ef	38	2	0	2	1	0.839155927	0.23190329	NA	NA
LS03	f	LS	08/02/2018	1518098082	testRound	1	ef	39	2	0	2	1	0.766732839	0.3038802	NA	NA
LS03	f	LS	08/02/2018	1518098082	testRound	1	ef	40	x	1	1	0	1.3022424	NA	NA	NA
LS03	f	LS	08/02/2018	1518098082	testRound	1	ef	41	2	1	3	1	1.221908733	0.263970937	0.215975317	NA
LS03	f	LS	08/02/2018	1518098082	testRound	1	ef	42	2	1	3	1	1.021527798	0.359895458	0.216011884	NA
LS03	f	LS	08/02/2018	1518098082	testRound	1	ef	43	1	1	2	1	0.732287079	0.248740296	NA	NA
LS03	f	LS	08/02/2018	1518098082	testRound	1	ef	44	1	1	2	1	0.684788637	0.263924747	NA	NA
LS03	f	LS	08/02/2018	1518098082	testRound	1	ef	45	x	0	0	0	NA	NA	NA	NA
LS03	f	LS	08/02/2018	1518098082	testRound	1	ef	46	1	0	1	1	0.635961928	NA	NA	NA
LS03	f	LS	08/02/2018	1518098082	testRound	1	ef	47	1	0	1	1	0.779580234	NA	NA	NA
LS03	f	LS	08/02/2018	1518098082	testRound	1	ef	48	1	0	1	1	0.675226144	NA	NA	NA
LS03	f	LS	08/02/2018	1518098082	testRound	1	ef	49	1	0	1	1	0.729878493	NA	NA	NA
LS03	f	LS	08/02/2018	1518098082	testRound	1	ef	50	1	0	1	1	0.818393782	NA	NA	NA
LS03	f	LS	08/02/2018	1518098082	testRound	1	ef	51	1	0	1	1	0.761989122	NA	NA	NA
LS03	f	LS	08/02/2018	1518098082	testRound	1	ef	52	x	1	0	0	NA	NA	NA	NA
LS03	f	LS	08/02/2018	1518098082	testRound	1	ef	53	2	1	3	1	0.921223301	0.279950872	0.279903721	NA
LS03	f	LS	08/02/2018	1518098082	testRound	1	ef	54	2	1	3	1	0.967911504	0.296852993	0.271860988	NA
LS03	f	LS	08/02/2018	1518098082	testRound	1	ef	55	2	1	3	1	0.890590734	0.253758584	0.263936295	NA
LS03	f	LS	08/02/2018	1518098082	testRound	1	ef	56	2	1	3	1	0.632023959	0.295986941	0.24796534	NA
LS03	f	LS	08/02/2018	1518098082	testRound	1	ef	57	x	0	0	0	NA	NA	NA	NA
LS03	f	LS	08/02/2018	1518098082	testRound	1	ef	58	1	0	1	1	0.679274133	NA	NA	NA
LS03	f	LS	08/02/2018	1518098082	testRound	1	ef	59	1	0	1	1	0.806832955	NA	NA	NA
LS03	f	LS	08/02/2018	1518098082	testRound	1	ef	60	1	0	1	1	0.685733275	NA	NA	NA
LS03	f	LS	08/02/2018	1518098082	testRound	1	ef	61	2	0	2	1	0.89403377	0.255895486	NA	NA
LS03	f	LS	08/02/2018	1518098082	testRound	1	ef	62	2	0	2	1	0.87779434	0.215843164	NA	NA
LS03	f	LS	08/02/2018	1518098082	testRound	1	ef	63	2	0	2	1	1.005328463	0.335942073	NA	NA
LS03	f	LS	08/02/2018	1518098082	testRound	1	ef	64	2	0	2	1	1.036832535	0.271954008	NA	NA
LS03	f	LS	08/02/2018	1518098082	testRound	1	ef	65	x	1	0	0	NA	NA	NA	NA
LS03	f	LS	08/02/2018	1518098082	testRound	1	ef	66	1	1	2	1	0.876026311	0.231930875	NA	NA
LS03	f	LS	08/02/2018	1518098082	testRound	1	ef	67	2	1	3	1	0.843837417	0.263827236	0.263898766	NA
LS03	f	LS	08/02/2018	1518098082	testRound	1	ef	68	2	1	3	1	0.843347938	0.279825455	0.295076304	NA
LS03	f	LS	08/02/2018	1518098082	testRound	1	ef	69	x	0	0	0	NA	NA	NA	NA
LS03	f	LS	08/02/2018	1518098082	testRound	1	ef	70	2	0	3	0	0.818542615	0.254987094	1.184822156	NA
LS03	f	LS	08/02/2018	1518098082	testRound	1	ef	71	x	1	0	0	NA	NA	NA	NA
LS03	f	LS	08/02/2018	1518098082	testRound	1	ef	72	2	1	2	0	0.809782342	0.231867365	NA	NA
LS03	f	LS	08/02/2018	1518098082	testRound	1	ef	73	2	1	2	0	0.873269059	0.263030469	NA	NA
LS03	f	LS	08/02/2018	1518098082	testRound	1	ef	74	1	1	1	0	0.792920317	NA	NA	NA
LS03	f	LS	08/02/2018	1518098082	testRound	1	ef	75	2	1	3	1	0.944518166	0.30393505	0.416042227	NA
LS03	f	LS	08/02/2018	1518098082	testRound	1	ef	76	2	1	2	0	1.104107747	0.327976964	NA	NA
LS03	f	LS	08/02/2018	1518098082	testRound	1	ef	77	1	1	1	0	0.798875865	NA	NA	NA
LS03	f	LS	08/02/2018	1518098082	testRound	1	ef	78	x	0	0	0	NA	NA	NA	NA
LS03	f	LS	08/02/2018	1518098082	testRound	1	ef	79	2	0	3	0	0.935000258	0.239880267	0.2880167	NA
LS03	f	LS	08/02/2018	1518098082	testRound	1	ef	80	x	1	0	0	NA	NA	NA	NA
LS03	f	LS	08/02/2018	1518098082	testRound	1	ef	81	2	1	2	0	0.846180568	0.287864339	NA	NA
LS03	f	LS	08/02/2018	1518098082	testRound	1	ef	82	2	1	2	0	1.093773826	0.247915943	NA	NA
LS03	f	LS	08/02/2018	1518098082	testRound	1	ef	83	2	1	2	0	0.893469874	0.279871324	NA	NA
LS03	f	LS	08/02/2018	1518098082	testRound	1	ef	84	1	1	1	0	1.092962625	NA	NA	NA
LS03	f	LS	08/02/2018	1518098082	testRound	1	ef	85	1	1	1	0	1.32450955	NA	NA	NA
LS03	f	LS	08/02/2018	1518098082	testRound	1	ef	86	2	1	2	0	1.244189676	0.26385835	NA	NA
LS03	f	LS	08/02/2018	1518098082	testRound	1	ef	87	1	1	1	0	0.947727047	NA	NA	NA
LS03	f	LS	08/02/2018	1518098082	testRound	1	ef	88	1	1	1	0	0.755466149	NA	NA	NA
LS03	f	LS	08/02/2018	1518098082	testRound	1	ef	89	x	0	0	0	NA	NA	NA	NA
LS03	f	LS	08/02/2018	1518098082	testRound	1	ef	90	1	0	2	0	0.706652592	0.271943744	NA	NA
LS03	f	LS	08/02/2018	1518098082	testRound	1	ef	91	1	0	2	0	1.044891947	0.261297724	NA	NA
LS03	f	LS	08/02/2018	1518098082	testRound	1	ef	92	1	0	2	0	0.905835809	0.287060515	NA	NA
LS03	f	LS	08/02/2018	1518098082	testRound	1	ef	93	2	0	3	0	0.833504138	0.343819294	0.280000911	NA
LS03	f	LS	08/02/2018	1518098082	testRound	1	ef	94	2	0	3	0	0.936960422	0.272059859	0.343927711	NA
LS03	f	LS	08/02/2018	1518098082	testRound	1	ef	95	2	0	3	0	1.00869163	0.231897516	0.215062434	NA
LS03	f	LS	08/02/2018	1518098082	testRound	1	ef	96	2	0	3	0	0.880161227	0.255997167	0.288095607	NA
LS03	f	LS	08/02/2018	1518098082	testRound	1	ef	97	1	0	2	0	0.775849476	0.50399747	NA	NA
LS03	f	LS	08/02/2018	1518098082	testRound	1	ef	98	2	0	3	0	0.927457269	0.271930272	0.303986372	NA
LS03	f	LS	08/02/2018	1518098082	testRound	1	ef	99	1	0	1	1	0.791144269	NA	NA	NA
LS03	f	LS	08/02/2018	1518098082	testRound	1	ef	100	x	1	0	0	NA	NA	NA	NA
LS03	f	LS	08/02/2018	1518098082	testRound	1	ef	101	1	1	1	0	0.702351202	NA	NA	NA
LS03	f	LS	08/02/2018	1518098082	testRound	1	ef	102	2	1	2	0	0.821900329	0.263897162	NA	NA
LS03	f	LS	08/02/2018	1518098082	testRound	1	ef	103	2	1	2	0	0.957521129	0.327914095	NA	NA
LS03	f	LS	08/02/2018	1518098082	testRound	1	ef	104	1	1	1	0	0.853105132	NA	NA	NA
LS03	f	LS	08/02/2018	1518098082	testRound	1	ef	105	1	1	1	0	0.940671934	NA	NA	NA
LS03	f	LS	08/02/2018	1518098082	testRound	1	ef	106	1	1	1	0	0.636298405	NA	NA	NA
LS03	f	LS	08/02/2018	1518098082	testRound	1	ef	107	x	0	0	0	NA	NA	NA	NA
LS03	f	LS	08/02/2018	1518098082	testRound	1	ef	108	1	0	3	0	0.621524527	0.238068615	0.27982738	NA
LS03	f	LS	08/02/2018	1518098082	testRound	1	ef	109	x	1	0	0	NA	NA	NA	NA
LS03	f	LS	08/02/2018	1518098082	testRound	1	ef	110	2	1	2	0	0.9707467	0.268289006	NA	NA
LS03	f	LS	08/02/2018	1518098082	testRound	1	ef	111	2	1	2	0	1.050315034	0.479929895	NA	NA
LS03	f	LS	08/02/2018	1518098082	testRound	1	ef	112	2	1	2	0	0.937932324	0.247941604	NA	NA
LS03	f	LS	08/02/2018	1518098082	testRound	1	ef	113	1	1	1	0	0.809460299	NA	NA	NA
LS03	f	LS	08/02/2018	1518098082	testRound	1	ef	114	1	1	1	0	0.937109254	NA	NA	NA
LS03	f	LS	08/02/2018	1518098082	testRound	1	ef	115	1	1	1	0	1.040714691	NA	NA	NA
LS03	f	LS	08/02/2018	1518098082	testRound	1	ef	116	x	0	0	0	NA	NA	NA	NA
LS03	f	LS	08/02/2018	1518098082	testRound	1	ef	117	1	0	1	1	0.855920762	NA	NA	NA
LS03	f	LS	08/02/2018	1518098082	testRound	1	ef	118	2	0	2	1	0.702705962	0.272806909	NA	NA
LS03	f	LS	08/02/2018	1518098082	testRound	1	ef	119	1	0	1	1	0.727159412	NA	NA	NA
LS03	f	LS	08/02/2018	1518098082	testRound	1	ef	120	1	0	1	1	0.782726247	NA	NA	NA
LS03	f	LS	08/02/2018	1518098082	testRound	1	ef	121	2	0	2	1	1.054362382	0.271928347	NA	NA
LS03	f	LS	08/02/2018	1518098082	testRound	1	ef	122	1	0	1	1	0.838044815	NA	NA	NA
LS03	f	LS	08/02/2018	1518098082	testRound	1	ef	123	1	0	1	1	0.733668912	NA	NA	NA
LS03	f	LS	08/02/2018	1518098082	testRound	1	ef	124	1	0	1	1	0.917274106	NA	NA	NA
LS03	f	LS	08/02/2018	1518098082	testRound	1	ef	125	1	0	1	1	0.580866931	NA	NA	NA
LS03	f	LS	08/02/2018	1518098082	testRound	1	ef	126	1	0	1	1	0.836494261	NA	NA	NA
LS03	f	LS	08/02/2018	1518098082	testRound	1	ef	127	x	1	0	0	NA	NA	NA	NA
LS03	f	LS	08/02/2018	1518098082	testRound	1	ef	128	2	1	3	1	0.883668736	0.207892168	0.199987362	NA
LS03	f	LS	08/02/2018	1518098082	testRound	1	ef	129	2	1	3	1	0.835242015	0.2798864	0.248059002	NA
LS03	f	LS	08/02/2018	1518098082	testRound	1	ef	130	1	1	1	0	0.714922102	NA	NA	NA
LS03	f	LS	08/02/2018	1518098082	testRound	1	ef	131	1	1	1	0	0.698450441	NA	NA	NA
LS03	f	LS	08/02/2018	1518098082	testRound	1	ef	132	x	0	0	0	NA	NA	NA	NA
LS03	f	LS	08/02/2018	1518098082	testRound	1	ef	133	2	0	2	1	1.089591439	0.28797019	NA	NA
LS03	f	LS	08/02/2018	1518098082	testRound	1	ef	134	1	0	1	1	1.185231125	NA	NA	NA
LS03	f	LS	08/02/2018	1518098082	testRound	1	ef	135	2	0	2	1	0.736848926	0.255997167	NA	NA
LS03	f	LS	08/02/2018	1518098082	testRound	1	ef	136	x	1	0	0	NA	NA	NA	NA
LS03	f	LS	08/02/2018	1518098082	testRound	1	ef	137	1	1	1	0	0.856127652	NA	NA	NA
LS03	f	LS	08/02/2018	1518098082	testRound	1	ef	138	1	1	2	1	0.711775127	0.230989124	NA	NA
LS03	f	LS	08/02/2018	1518098082	testRound	1	ef	139	2	1	3	1	0.695346448	0.279019065	0.256878615	NA
LS03	f	LS	08/02/2018	1518098082	testRound	1	ef	140	2	1	3	1	0.718913317	0.255023019	0.288919318	NA
LS03	f	LS	08/02/2018	1518098082	testRound	1	ef	141	x	0	0	0	NA	NA	NA	NA
LS03	f	LS	08/02/2018	1518098082	testRound	1	ef	142	2	0	2	1	0.470227229	0.263885614	NA	NA
LS03	f	LS	08/02/2018	1518098082	testRound	1	ef	143	2	0	2	1	0.829734889	0.247992605	NA	NA
LS03	f	LS	08/02/2018	1518098082	testRound	1	ef	144	2	0	2	1	0.813422966	0.303868332	NA	NA
LS03	f	LS	08/02/2018	1518098082	testRound	1	ef	145	x	1	0	0	NA	NA	NA	NA
LS03	f	LS	08/02/2018	1518098082	testRound	1	ef	146	1	1	2	1	0.772529933	0.255023661	NA	NA
LS03	f	LS	08/02/2018	1518098082	testRound	1	ef	147	x	0	0	0	NA	NA	NA	NA
LS03	f	LS	08/02/2018	1518098082	testRound	1	ef	148	2	0	2	1	1.347625751	0.296012923	NA	NA
LS03	f	LS	08/02/2018	1518098082	testRound	1	ef	149	1	0	1	1	0.803383824	NA	NA	NA
LS03	f	LS	08/02/2018	1518098082	testRound	1	ef	150	2	0	2	1	0.939252893	0.295689276	NA	NA
LS03	f	LS	08/02/2018	1518098082	testRound	1	ef	151	1	0	1	1	0.810647752	NA	NA	NA
LS03	f	LS	08/02/2018	1518098082	testRound	1	ef	152	x	1	0	0	NA	NA	NA	NA
LS03	f	LS	08/02/2018	1518098082	testRound	1	ef	153	2	1	2	0	0.953868957	0.335838147	NA	NA
LS03	f	LS	08/02/2018	1518098082	testRound	1	ef	154	1	1	1	0	0.937385429	NA	NA	NA
LS03	f	LS	08/02/2018	1518098082	testRound	1	ef	155	1	1	1	0	0.753073601	NA	NA	NA
LS03	f	LS	08/02/2018	1518098082	testRound	1	ef	156	x	0	0	0	NA	NA	NA	NA
LS03	f	LS	08/02/2018	1518098082	testRound	1	ef	157	1	0	1	1	0.816174124	NA	NA	NA
LS03	f	LS	08/02/2018	1518098082	testRound	2	c	0	2	0	2	1	0.940692142	0.287904434	NA	NA
LS03	f	LS	08/02/2018	1518098082	testRound	2	c	1	1	0	1	1	0.884263745	NA	NA	NA
LS03	f	LS	08/02/2018	1518098082	testRound	2	c	2	1	0	1	1	0.907917861	NA	NA	NA
LS03	f	LS	08/02/2018	1518098082	testRound	2	c	3	1	0	1	1	0.843439354	NA	NA	NA
LS03	f	LS	08/02/2018	1518098082	testRound	2	c	4	2	0	2	1	0.827132243	0.263872784	NA	NA
LS03	f	LS	08/02/2018	1518098082	testRound	2	c	5	2	0	2	1	0.850726056	0.239924852	NA	NA
LS03	f	LS	08/02/2018	1518098082	testRound	2	c	6	2	0	2	1	0.826319758	0.19993989	NA	NA
LS03	f	LS	08/02/2018	1518098082	testRound	2	c	7	1	0	1	1	0.889893723	NA	NA	NA
LS03	f	LS	08/02/2018	1518098082	testRound	2	c	8	1	0	1	1	0.745635821	NA	NA	NA
LS03	f	LS	08/02/2018	1518098082	testRound	2	c	9	2	0	2	1	0.761069182	0.239976495	NA	NA
LS03	f	LS	08/02/2018	1518098082	testRound	2	c	10	2	0	2	1	0.81670434	0.271980631	NA	NA
LS03	f	LS	08/02/2018	1518098082	testRound	2	c	11	1	0	1	1	0.704330611	NA	NA	NA
LS03	f	LS	08/02/2018	1518098082	testRound	2	c	12	1	0	1	1	0.616039212	NA	NA	NA
LS03	f	LS	08/02/2018	1518098082	testRound	2	c	13	1	0	1	1	0.783553166	NA	NA	NA
LS03	f	LS	08/02/2018	1518098082	testRound	2	c	14	1	0	1	1	0.838291479	NA	NA	NA
LS03	f	LS	08/02/2018	1518098082	testRound	2	c	15	1	0	1	1	0.630699221	NA	NA	NA
LS03	f	LS	08/02/2018	1518098082	testRound	2	c	16	2	0	2	1	0.846326514	0.183945199	NA	NA
LS03	f	LS	08/02/2018	1518098082	testRound	2	c	17	2	0	2	1	1.037977648	0.343846238	NA	NA
LS03	f	LS	08/02/2018	1518098082	testRound	2	c	18	2	0	2	1	0.821574758	0.28794485	NA	NA
LS03	f	LS	08/02/2018	1518098082	testRound	2	c	19	1	0	1	1	0.781160939	NA	NA	NA
LS03	f	LS	08/02/2018	1518098082	testRound	2	c	20	1	0	1	1	0.772809635	NA	NA	NA
LS03	f	LS	08/02/2018	1518098082	testRound	2	c	21	2	0	2	1	0.68445216	0.231884686	NA	NA
LS03	f	LS	08/02/2018	1518098082	testRound	2	c	22	2	0	2	1	0.636099214	0.271842063	NA	NA
LS03	f	LS	08/02/2018	1518098082	testRound	2	c	23	2	0	2	1	0.739656858	0.27187478	NA	NA
LS03	f	LS	08/02/2018	1518098082	testRound	2	c	24	1	0	1	1	0.69918883	NA	NA	NA
LS03	f	LS	08/02/2018	1518098082	testRound	2	c	25	2	0	2	1	0.722845512	0.215944845	NA	NA
LS03	f	LS	08/02/2018	1518098082	testRound	2	c	26	2	0	2	1	0.97041728	0.19991038	NA	NA
LS03	f	LS	08/02/2018	1518098082	testRound	2	c	27	2	0	2	1	0.818077834	0.239979702	NA	NA
LS03	f	LS	08/02/2018	1518098082	testRound	2	c	28	2	0	2	1	0.889624926	0.183885858	NA	NA
LS03	f	LS	08/02/2018	1518098082	testRound	2	c	29	2	0	0	0	NA	NA	NA	NA
LS03	f	LS	08/02/2018	1518098082	testRound	2	c	30	1	0	1	1	0.720787196	NA	NA	NA
LS03	f	LS	08/02/2018	1518098082	testRound	2	c	31	2	0	2	1	1.008457796	0.207907565	NA	NA
LS03	f	LS	08/02/2018	1518098082	testRound	2	c	32	2	0	2	1	0.792026359	0.22403922	NA	NA
LS03	f	LS	08/02/2018	1518098082	testRound	2	c	33	1	0	1	1	0.790800735	NA	NA	NA
LS03	f	LS	08/02/2018	1518098082	testRound	2	c	34	1	0	1	1	0.751283761	NA	NA	NA
LS03	f	LS	08/02/2018	1518098082	testRound	2	c	35	2	0	2	1	0.758897959	0.231893988	NA	NA
LS03	f	LS	08/02/2018	1518098082	testRound	2	c	36	1	0	1	1	0.734533039	NA	NA	NA
LS03	f	LS	08/02/2018	1518098082	testRound	2	c	37	2	0	2	1	0.846065736	0.23193312	NA	NA
LS03	f	LS	08/02/2018	1518098082	testRound	2	c	38	2	0	2	1	0.829704737	0.263888181	NA	NA
LS03	f	LS	08/02/2018	1518098082	testRound	2	c	39	1	0	1	1	0.717297008	NA	NA	NA
LS03	f	LS	08/02/2018	1518098082	testRound	2	c	40	1	0	1	1	0.773062715	NA	NA	NA
LS03	f	LS	08/02/2018	1518098082	testRound	2	c	41	2	0	2	1	0.612591364	0.2470114	NA	NA
LS03	f	LS	08/02/2018	1518098082	testRound	2	c	42	2	0	2	1	0.892118192	0.19993989	NA	NA
LS03	f	LS	08/02/2018	1518098082	testRound	2	c	43	1	0	1	1	0.899693257	NA	NA	NA
LS03	f	LS	08/02/2018	1518098082	testRound	2	c	44	2	0	2	1	0.947341815	0.25585507	NA	NA
LS03	f	LS	08/02/2018	1518098082	testRound	2	c	45	1	0	2	0	0.730954322	2.183756271	NA	NA
LS03	f	LS	08/02/2018	1518098082	testRound	2	c	46	2	0	2	1	0.794588268	0.199962343	NA	NA
LS03	f	LS	08/02/2018	1518098082	testRound	2	c	47	2	0	2	1	0.754187921	0.215921108	NA	NA
LS03	f	LS	08/02/2018	1518098082	testRound	2	c	48	1	0	1	1	1.025717885	NA	NA	NA
LS03	f	LS	08/02/2018	1518098082	testRound	2	c	49	2	0	2	1	0.744487822	0.240782885	NA	NA
LS03	f	LS	08/02/2018	1518098082	testRound	2	c	50	2	0	2	1	0.85701744	0.199945663	NA	NA
LS03	f	LS	08/02/2018	1518098082	testRound	2	c	51	2	0	2	1	0.760649949	0.263834293	NA	NA
LS03	f	LS	08/02/2018	1518098082	testRound	2	c	52	2	0	2	1	0.680255017	0.223889104	NA	NA
LS03	f	LS	08/02/2018	1518098082	testRound	2	c	53	1	0	1	1	0.727761157	NA	NA	NA
LS03	f	LS	08/02/2018	1518098082	testRound	2	c	54	1	0	1	1	0.748565001	NA	NA	NA
LS03	f	LS	08/02/2018	1518098082	testRound	2	c	55	1	0	1	1	0.646999596	NA	NA	NA
LS03	f	LS	08/02/2018	1518098082	testRound	2	c	56	1	0	1	1	0.710618787	NA	NA	NA
LS03	f	LS	08/02/2018	1518098082	testRound	2	c	57	1	0	1	1	0.646350057	NA	NA	NA
LS03	f	LS	08/02/2018	1518098082	testRound	2	c	58	2	0	2	1	0.837817396	0.199916153	NA	NA
LS03	f	LS	08/02/2018	1518098082	testRound	2	c	59	1	0	1	1	0.837488296	NA	NA	NA
LS03	f	LS	08/02/2018	1518098082	testRound	2	c	60	1	0	1	1	0.59700019	NA	NA	NA
LS03	f	LS	08/02/2018	1518098082	testRound	2	c	61	1	0	1	1	0.884676563	NA	NA	NA
LS03	f	LS	08/02/2018	1518098082	testRound	2	c	62	1	0	1	1	0.708296486	NA	NA	NA
LS03	f	LS	08/02/2018	1518098082	testRound	2	c	63	1	0	1	1	0.707874687	NA	NA	NA
LS03	f	LS	08/02/2018	1518098082	testRound	2	c	64	2	0	2	1	0.6354856	0.239961419	NA	NA
LS03	f	LS	08/02/2018	1518098082	testRound	2	c	65	2	0	2	1	0.771054758	0.216021827	NA	NA
LS03	f	LS	08/02/2018	1518098082	testRound	2	c	66	2	0	2	1	0.770722451	0.207887357	NA	NA
LS03	f	LS	08/02/2018	1518098082	testRound	2	c	67	2	0	2	1	0.682315899	0.223063789	NA	NA
LS03	f	LS	08/02/2018	1518098082	testRound	2	c	68	2	0	2	1	0.689897059	0.2399704	NA	NA
LS03	f	LS	08/02/2018	1518098082	testRound	2	c	69	2	0	2	1	0.849449752	0.215987506	NA	NA
LS03	f	LS	08/02/2018	1518098082	testRound	2	c	70	1	0	1	1	0.761030371	NA	NA	NA
LS03	f	LS	08/02/2018	1518098082	testRound	2	c	71	2	0	2	1	0.832676898	0.215979487	NA	NA
LS03	f	LS	08/02/2018	1518098082	testRound	2	c	72	2	0	2	1	0.880311342	0.223962558	NA	NA
LS03	f	LS	08/02/2018	1518098082	testRound	2	c	73	2	0	2	1	0.799138888	0.183739913	NA	NA
LS03	f	LS	08/02/2018	1518098082	testRound	2	c	74	2	0	2	1	0.740831159	0.218713965	NA	NA
LS03	f	LS	08/02/2018	1518098082	testRound	2	c	75	1	0	1	1	0.719155811	NA	NA	NA
LS03	f	LS	08/02/2018	1518098082	testRound	2	c	76	2	0	2	1	0.773863652	0.224793968	NA	NA
LS03	f	LS	08/02/2018	1518098082	testRound	2	c	77	1	0	1	1	0.702369806	NA	NA	NA
LS03	f	LS	08/02/2018	1518098082	testRound	2	c	78	2	0	2	1	0.493075917	0.256872841	NA	NA
LS03	f	LS	08/02/2018	1518098082	testRound	2	c	79	1	0	1	1	0.725552084	NA	NA	NA
LS03	f	LS	08/02/2018	1518098082	testRound	2	c	80	2	0	2	1	0.781138165	0.223962238	NA	NA
LS03	f	LS	08/02/2018	1518098082	testRound	2	c	81	2	0	2	1	0.83671719	0.240005042	NA	NA
LS03	f	LS	08/02/2018	1518098082	testRound	2	c	82	1	0	1	1	0.73238908	NA	NA	NA
LS03	f	LS	08/02/2018	1518098082	testRound	2	c	83	2	0	2	1	0.899967507	0.264017447	NA	NA
LS03	f	LS	08/02/2018	1518098082	testRound	2	c	84	1	0	1	1	0.683564938	NA	NA	NA
LS03	f	LS	08/02/2018	1518098082	testRound	2	c	85	1	0	1	1	1.478830971	NA	NA	NA
LS03	f	LS	08/02/2018	1518098082	testRound	2	c	86	2	0	2	1	0.929860402	0.207913659	NA	NA
LS03	f	LS	08/02/2018	1518098082	testRound	2	c	87	2	0	2	1	1.082273623	0.223932086	NA	NA
LS03	f	LS	08/02/2018	1518098082	testRound	2	c	88	2	0	2	1	0.514033725	0.199962984	NA	NA
LS03	f	LS	08/02/2018	1518098082	testRound	2	c	89	1	0	1	1	0.865591031	NA	NA	NA
LS03	f	LS	08/02/2018	1518098082	testRound	2	c	90	1	0	1	1	0.657277705	NA	NA	NA
LS03	f	LS	08/02/2018	1518098082	testRound	2	c	91	2	0	2	1	0.655944627	0.224792043	NA	NA
LS03	f	LS	08/02/2018	1518098082	testRound	2	c	92	2	0	2	1	0.927446363	0.224871592	NA	NA
LS03	f	LS	08/02/2018	1518098082	testRound	2	c	93	1	0	1	1	0.664014303	NA	NA	NA
LS03	f	LS	08/02/2018	1518098082	testRound	2	c	94	2	0	2	1	0.671625293	0.215922712	NA	NA
LS03	f	LS	08/02/2018	1518098082	testRound	2	c	95	2	0	2	1	0.863214521	0.21507334	NA	NA
LS03	f	LS	08/02/2018	1518098082	testRound	2	c	96	2	0	2	1	0.942792798	0.215865617	NA	NA
LS03	f	LS	08/02/2018	1518098082	testRound	2	c	97	1	0	1	1	0.670512257	NA	NA	NA
LS03	f	LS	08/02/2018	1518098082	testRound	2	c	98	2	0	2	1	0.782041104	0.191979913	NA	NA
LS03	f	LS	08/02/2018	1518098082	testRound	2	c	99	1	0	1	1	0.885720958	NA	NA	NA
LS03	f	LS	08/02/2018	1518098082	testRound	2	c	100	2	0	2	1	1.10926332	0.21501849	NA	NA
LS03	f	LS	08/02/2018	1518098082	testRound	2	c	101	1	0	1	1	0.652899012	NA	NA	NA
LS03	f	LS	08/02/2018	1518098082	testRound	2	c	102	2	0	2	1	0.676607977	0.222966278	NA	NA
LS03	f	LS	08/02/2018	1518098082	testRound	2	c	103	1	0	1	1	0.636117818	NA	NA	NA
LS03	f	LS	08/02/2018	1518098082	testRound	2	c	104	1	0	1	1	0.667717797	NA	NA	NA
LS03	f	LS	08/02/2018	1518098082	testRound	2	c	105	1	0	1	1	0.739349249	NA	NA	NA
LS03	f	LS	08/02/2018	1518098082	testRound	2	c	106	1	0	1	1	0.650966754	NA	NA	NA
LS03	f	LS	08/02/2018	1518098082	testRound	2	c	107	1	0	2	0	0.018697093	1.19977534	NA	NA
LS03	f	LS	08/02/2018	1518098082	testRound	2	c	108	1	0	1	1	0.658108152	NA	NA	NA
LS03	f	LS	08/02/2018	1518098082	testRound	2	c	109	2	0	2	1	0.929671475	0.199921927	NA	NA
LS03	f	LS	08/02/2018	1518098082	testRound	2	c	110	1	0	1	1	0.753285944	NA	NA	NA
LS03	f	LS	08/02/2018	1518098082	testRound	2	c	111	1	0	1	1	0.65694668	NA	NA	NA
LS03	f	LS	08/02/2018	1518098082	testRound	2	c	112	2	0	2	1	0.768595813	0.287877169	NA	NA
LS03	f	LS	08/02/2018	1518098082	testRound	2	c	113	1	0	1	1	0.760252528	NA	NA	NA
LS03	f	LS	08/02/2018	1518098082	testRound	2	c	114	2	0	2	1	0.655796115	0.247890282	NA	NA
LS03	f	LS	08/02/2018	1518098082	testRound	2	c	115	2	0	2	1	0.991286558	0.255952902	NA	NA
LS03	f	LS	08/02/2018	1518098082	testRound	2	c	116	2	0	2	1	0.951032157	0.24782164	NA	NA
LS03	f	LS	08/02/2018	1518098082	testRound	2	c	117	1	0	1	1	0.846573178	NA	NA	NA
LS03	f	LS	08/02/2018	1518098082	testRound	2	c	118	2	0	2	1	0.902117881	0.287965378	NA	NA
LS03	f	LS	08/02/2018	1518098082	testRound	2	c	119	2	0	2	1	0.869846552	0.287865943	NA	NA
LS03	f	LS	08/02/2018	1518098082	testRound	2	c	120	2	0	2	1	0.917414919	0.303896238	NA	NA
LS03	f	LS	08/02/2018	1518098082	testRound	2	c	121	1	0	1	1	0.716988116	NA	NA	NA
LS03	f	LS	08/02/2018	1518098082	testRound	2	c	122	2	0	2	1	0.91657517	0.279931627	NA	NA
LS03	f	LS	08/02/2018	1518098082	testRound	2	c	123	2	0	2	1	0.739307871	0.296805841	NA	NA
LS03	f	LS	08/02/2018	1518098082	testRound	2	c	124	1	0	1	1	1.451760122	NA	NA	NA
LS03	f	LS	08/02/2018	1518098082	testRound	2	c	125	2	0	2	1	0.899364799	0.28799136	NA	NA
LS03	f	LS	08/02/2018	1518098082	testRound	2	c	126	2	0	2	1	0.858992038	0.230526268	NA	NA
LS03	f	LS	08/02/2018	1518098082	testRound	2	c	127	1	0	1	1	0.770638091	NA	NA	NA
LS03	f	LS	08/02/2018	1518098082	testRound	2	c	128	2	0	2	1	0.714272563	0.271922253	NA	NA
LS03	f	LS	08/02/2018	1518098082	testRound	2	c	129	1	0	1	1	0.689873964	NA	NA	NA
LS03	f	LS	08/02/2018	1518098082	testRound	2	c	130	2	0	2	1	0.897451146	0.231982838	NA	NA
LS03	f	LS	08/02/2018	1518098082	testRound	2	c	131	2	0	2	1	0.825070399	0.198944572	NA	NA
LS03	f	LS	08/02/2018	1518098082	testRound	2	c	132	1	0	1	1	0.66466737	NA	NA	NA
LS03	f	LS	08/02/2018	1518098082	testRound	2	c	133	1	0	1	1	0.616287801	NA	NA	NA
LS03	f	LS	08/02/2018	1518098082	testRound	2	c	134	2	0	2	1	0.727929556	0.279831871	NA	NA
LS03	f	LS	08/02/2018	1518098082	testRound	2	c	135	1	0	1	1	0.863500638	NA	NA	NA
LS03	f	LS	08/02/2018	1518098082	testRound	2	c	136	1	0	1	1	0.71910032	NA	NA	NA
LS03	f	LS	08/02/2018	1518098082	testRound	2	c	137	2	0	2	1	1.014682462	0.215859843	NA	NA
LS03	f	LS	08/02/2018	1518098082	testRound	2	c	138	2	0	2	1	0.902214751	0.240002156	NA	NA
LS03	f	LS	08/02/2018	1518098082	testRound	2	c	139	2	0	2	1	0.845905677	0.192013593	NA	NA
LS03	f	LS	08/02/2018	1518098082	testRound	2	c	140	1	0	1	1	0.701517547	NA	NA	NA
LS03	f	LS	08/02/2018	1518098082	testRound	2	c	141	1	0	1	1	0.717124118	NA	NA	NA
LS03	f	LS	08/02/2018	1518098082	testRound	2	c	142	2	0	2	1	1.036667023	0.215976279	NA	NA
LS03	f	LS	08/02/2018	1518098082	testRound	2	c	143	2	0	2	1	0.652242416	0.272041576	NA	NA
LS03	f	LS	08/02/2018	1518098082	testRound	2	c	144	1	0	1	1	0.843995552	NA	NA	NA
LS03	f	LS	08/02/2018	1518098082	testRound	2	c	145	2	0	2	1	0.843515374	0.216005468	NA	NA
LS03	f	LS	08/02/2018	1518098082	testRound	2	c	146	1	0	1	1	0.683114912	NA	NA	NA
LS03	f	LS	08/02/2018	1518098082	testRound	2	c	147	1	0	1	1	0.674735381	NA	NA	NA
LS03	f	LS	08/02/2018	1518098082	testRound	2	c	148	1	0	1	1	0.810318011	NA	NA	NA
LS03	f	LS	08/02/2018	1518098082	testRound	2	c	149	2	0	2	1	0.969934857	0.215014962	NA	NA
LS03	f	LS	08/02/2018	1518098082	testRound	2	c	150	1	0	1	1	1.361435426	NA	NA	NA
LS03	f	LS	08/02/2018	1518098082	testRound	2	c	151	2	0	2	1	0.921209188	0.215892561	NA	NA
LS03	f	LS	08/02/2018	1518098082	testRound	2	c	152	1	0	1	1	0.752855485	NA	NA	NA
LS03	f	LS	08/02/2018	1518098082	testRound	2	c	153	2	0	2	1	0.832464555	0.303807067	NA	NA
LS03	f	LS	08/02/2018	1518098082	testRound	2	c	154	2	0	2	1	0.871991794	0.239921003	NA	NA
LS03	f	LS	08/02/2018	1518098082	testRound	2	c	155	1	0	1	1	0.767625835	NA	NA	NA
LS04	f	LS	09/02/2018	1518173695	trainingRound	1	c	0	2	0	2	1	0.889261689	0.215916483	NA	NA
LS04	f	LS	09/02/2018	1518173695	trainingRound	1	c	1	1	0	1	1	0.792910005	NA	NA	NA
LS04	f	LS	09/02/2018	1518173695	trainingRound	1	c	2	1	0	1	1	1.024532742	NA	NA	NA
LS04	f	LS	09/02/2018	1518173695	trainingRound	1	c	3	2	0	2	1	0.848217253	0.279918064	NA	NA
LS04	f	LS	09/02/2018	1518173695	trainingRound	1	c	4	1	0	1	1	1.039816227	NA	NA	NA
LS04	f	LS	09/02/2018	1518173695	trainingRound	1	c	5	1	0	1	1	0.767475593	NA	NA	NA
LS04	f	LS	09/02/2018	1518173695	trainingRound	1	c	6	2	0	2	1	0.879191275	0.207913399	NA	NA
LS04	f	LS	09/02/2018	1518173695	trainingRound	1	c	7	1	0	1	1	0.686859352	NA	NA	NA
LS04	f	LS	09/02/2018	1518173695	trainingRound	1	c	8	1	0	1	1	0.942457341	NA	NA	NA
LS04	f	LS	09/02/2018	1518173695	trainingRound	1	c	9	2	0	2	1	0.822107631	0.20795189	NA	NA
LS04	f	LS	09/02/2018	1518173695	trainingRound	1	c	10	1	0	1	1	0.893786078	NA	NA	NA
LS04	f	LS	09/02/2018	1518173695	trainingRound	1	c	11	1	0	1	1	0.645452131	NA	NA	NA
LS04	f	LS	09/02/2018	1518173695	trainingRound	1	c	12	1	0	1	1	0.829029096	NA	NA	NA
LS04	f	LS	09/02/2018	1518173695	trainingRound	1	c	13	1	0	1	1	1.100714087	NA	NA	NA
LS04	f	LS	09/02/2018	1518173695	trainingRound	1	c	14	2	0	2	1	0.85239297	0.231918482	NA	NA
LS04	f	LS	09/02/2018	1518173695	trainingRound	1	c	15	1	0	1	1	0.987996336	NA	NA	NA
LS04	f	LS	09/02/2018	1518173695	trainingRound	1	c	16	1	0	1	1	0.699792914	NA	NA	NA
LS04	f	LS	09/02/2018	1518173695	trainingRound	1	c	17	1	0	1	1	0.915348857	NA	NA	NA
LS04	f	LS	09/02/2018	1518173695	trainingRound	1	c	18	1	0	1	1	0.65898841	NA	NA	NA
LS04	f	LS	09/02/2018	1518173695	trainingRound	1	c	19	2	0	2	1	0.842620226	0.224078667	NA	NA
LS04	f	LS	09/02/2018	1518173695	trainingRound	1	c	20	1	0	1	1	0.73027392	NA	NA	NA
LS04	f	LS	09/02/2018	1518173695	trainingRound	1	c	21	1	0	1	1	0.681964159	NA	NA	NA
LS04	f	LS	09/02/2018	1518173695	trainingRound	1	c	22	2	0	2	1	0.761546895	0.215993146	NA	NA
LS04	f	LS	09/02/2018	1518173695	trainingRound	1	c	23	2	0	2	1	0.86528355	0.215925785	NA	NA
LS04	f	LS	09/02/2018	1518173695	trainingRound	1	c	24	2	0	2	1	1.080875419	0.287910884	NA	NA
LS04	f	LS	09/02/2018	1518173695	trainingRound	1	c	25	1	0	1	1	0.696550302	NA	NA	NA
LS04	f	LS	09/02/2018	1518173695	trainingRound	1	c	26	2	0	2	1	0.818824602	0.189351375	NA	NA
LS04	f	LS	09/02/2018	1518173695	trainingRound	1	c	27	1	0	1	1	0.71987793	NA	NA	NA
LS04	f	LS	09/02/2018	1518173695	trainingRound	1	c	28	2	0	2	1	0.791546433	0.19196593	NA	NA
LS04	f	LS	09/02/2018	1518173695	trainingRound	1	c	29	2	0	2	1	0.727203559	0.231972691	NA	NA
LS04	f	LS	09/02/2018	1518173695	trainingRound	1	c	30	2	0	2	1	0.742876132	0.215962352	NA	NA
LS04	f	LS	09/02/2018	1518173695	trainingRound	1	c	31	1	0	1	1	0.614499921	NA	NA	NA
LS04	f	LS	09/02/2018	1518173695	trainingRound	1	c	32	1	0	1	1	0.630123097	NA	NA	NA
LS04	f	LS	09/02/2018	1518173695	trainingRound	1	c	33	1	0	1	1	0.717797449	NA	NA	NA
LS04	f	LS	09/02/2018	1518173695	trainingRound	2	ef	0	1	0	1	1	0.813095741	NA	NA	NA
LS04	f	LS	09/02/2018	1518173695	trainingRound	2	ef	1	1	0	1	1	0.770956213	NA	NA	NA
LS04	f	LS	09/02/2018	1518173695	trainingRound	2	ef	2	1	0	1	1	0.61863426	NA	NA	NA
LS04	f	LS	09/02/2018	1518173695	trainingRound	2	ef	3	1	0	1	1	0.76232892	NA	NA	NA
LS04	f	LS	09/02/2018	1518173695	trainingRound	2	ef	4	1	0	1	1	0.730002874	NA	NA	NA
LS04	f	LS	09/02/2018	1518173695	trainingRound	2	ef	5	2	0	2	1	0.865645693	0.23188833	NA	NA
LS04	f	LS	09/02/2018	1518173695	trainingRound	2	ef	6	2	0	2	1	0.969295421	0.231920407	NA	NA
LS04	f	LS	09/02/2018	1518173695	trainingRound	2	ef	7	1	0	1	1	0.792961969	NA	NA	NA
LS04	f	LS	09/02/2018	1518173695	trainingRound	2	ef	8	1	0	1	1	0.704599576	NA	NA	NA
LS04	f	LS	09/02/2018	1518173695	trainingRound	2	ef	9	x	1	0	0	NA	NA	NA	NA
LS04	f	LS	09/02/2018	1518173695	trainingRound	2	ef	10	1	1	2	1	1.143872043	0.191906909	NA	NA
LS04	f	LS	09/02/2018	1518173695	trainingRound	2	ef	11	x	0	0	0	NA	NA	NA	NA
LS04	f	LS	09/02/2018	1518173695	trainingRound	2	ef	12	1	0	1	1	0.759165216	NA	NA	NA
LS04	f	LS	09/02/2018	1518173695	trainingRound	2	ef	13	1	0	1	1	0.854833671	NA	NA	NA
LS04	f	LS	09/02/2018	1518173695	trainingRound	2	ef	14	1	0	1	1	0.702552455	NA	NA	NA
LS04	f	LS	09/02/2018	1518173695	trainingRound	2	ef	15	x	1	0	0	NA	NA	NA	NA
LS04	f	LS	09/02/2018	1518173695	trainingRound	2	ef	16	1	1	2	1	0.83257002	0.199909673	NA	NA
LS04	f	LS	09/02/2018	1518173695	trainingRound	2	ef	17	2	1	3	1	1.085442149	0.223903209	0.215956258	NA
LS04	f	LS	09/02/2018	1518173695	trainingRound	2	ef	18	1	1	2	1	0.813052117	0.207946437	NA	NA
LS04	f	LS	09/02/2018	1518173695	trainingRound	2	ef	19	1	1	2	1	0.78874808	0.199983128	NA	NA
LS04	f	LS	09/02/2018	1518173695	trainingRound	2	ef	20	1	1	2	1	0.812456456	0.199892031	NA	NA
LS04	f	LS	09/02/2018	1518173695	trainingRound	2	ef	21	1	1	2	1	0.843977703	0.240011381	NA	NA
LS04	f	LS	09/02/2018	1518173695	trainingRound	2	ef	22	x	0	0	0	NA	NA	NA	NA
LS04	f	LS	09/02/2018	1518173695	trainingRound	2	ef	23	1	0	1	1	0.819363166	NA	NA	NA
LS04	f	LS	09/02/2018	1518173695	trainingRound	2	ef	24	2	0	2	1	0.907012178	0.225308159	NA	NA
LS04	f	LS	09/02/2018	1518173695	trainingRound	2	ef	25	1	0	1	1	0.85068586	NA	NA	NA
LS04	f	LS	09/02/2018	1518173695	trainingRound	2	ef	26	x	1	0	0	NA	NA	NA	NA
LS04	f	LS	09/02/2018	1518173695	trainingRound	2	ef	27	1	1	2	1	0.746020591	0.175897853	NA	NA
LS04	f	LS	09/02/2018	1518173695	trainingRound	2	ef	28	1	1	2	1	1.025575869	0.207889983	NA	NA
LS04	f	LS	09/02/2018	1518173695	trainingRound	2	ef	29	2	1	2	0	1.089256044	0.183960279	NA	NA
LS04	f	LS	09/02/2018	1518173695	trainingRound	2	ef	30	x	0	0	0	NA	NA	NA	NA
LS04	f	LS	09/02/2018	1518173695	trainingRound	2	ef	31	2	0	2	1	1.056584213	0.215947918	NA	NA
LS04	f	LS	09/02/2018	1518173695	trainingRound	2	ef	32	x	1	0	0	NA	NA	NA	NA
LS04	f	LS	09/02/2018	1518173695	trainingRound	2	ef	33	2	1	3	1	1.359887001	0.255900791	0.287951942	NA
LS04	f	LS	09/02/2018	1518173695	trainingRound	2	ef	34	2	1	3	1	0.983495683	0.240013947	0.247960256	NA
LS04	f	LS	09/02/2018	1518173695	testRound	1	c	0	1	0	1	1	1.108347009	NA	NA	NA
LS04	f	LS	09/02/2018	1518173695	testRound	1	c	1	1	0	1	1	0.93207354	NA	NA	NA
LS04	f	LS	09/02/2018	1518173695	testRound	1	c	2	1	0	1	1	0.651768634	NA	NA	NA
LS04	f	LS	09/02/2018	1518173695	testRound	1	c	3	1	0	1	1	0.659370441	NA	NA	NA
LS04	f	LS	09/02/2018	1518173695	testRound	1	c	4	1	0	1	1	0.7950803	NA	NA	NA
LS04	f	LS	09/02/2018	1518173695	testRound	1	c	5	1	0	1	1	0.56273488	NA	NA	NA
LS04	f	LS	09/02/2018	1518173695	testRound	1	c	6	1	0	1	1	0.634386062	NA	NA	NA
LS04	f	LS	09/02/2018	1518173695	testRound	1	c	7	1	0	1	1	0.649974916	NA	NA	NA
LS04	f	LS	09/02/2018	1518173695	testRound	1	c	8	1	0	1	1	0.609642257	NA	NA	NA
LS04	f	LS	09/02/2018	1518173695	testRound	1	c	9	1	0	1	1	0.729211226	NA	NA	NA
LS04	f	LS	09/02/2018	1518173695	testRound	1	c	10	2	0	2	1	0.816946523	0.231923935	NA	NA
LS04	f	LS	09/02/2018	1518173695	testRound	1	c	11	1	0	1	1	1.232543974	NA	NA	NA
LS04	f	LS	09/02/2018	1518173695	testRound	1	c	12	1	0	1	1	0.68031222	NA	NA	NA
LS04	f	LS	09/02/2018	1518173695	testRound	1	c	13	2	0	2	1	0.88786572	0.208030478	NA	NA
LS04	f	LS	09/02/2018	1518173695	testRound	1	c	14	2	0	2	1	1.191527123	0.24796603	NA	NA
LS04	f	LS	09/02/2018	1518173695	testRound	1	c	15	1	0	1	1	0.751288833	NA	NA	NA
LS04	f	LS	09/02/2018	1518173695	testRound	1	c	16	1	0	1	1	0.678950252	NA	NA	NA
LS04	f	LS	09/02/2018	1518173695	testRound	1	c	17	2	0	2	1	0.92649608	0.207950928	NA	NA
LS04	f	LS	09/02/2018	1518173695	testRound	1	c	18	2	0	2	1	0.814203983	0.231920086	NA	NA
LS04	f	LS	09/02/2018	1518173695	testRound	1	c	19	2	0	2	1	0.933823312	0.2479115	NA	NA
LS04	f	LS	09/02/2018	1518173695	testRound	1	c	20	2	0	2	1	0.781454207	0.264025125	NA	NA
LS04	f	LS	09/02/2018	1518173695	testRound	1	c	21	1	0	1	1	0.637132452	NA	NA	NA
LS04	f	LS	09/02/2018	1518173695	testRound	1	c	22	2	0	2	1	0.84208519	0.231900519	NA	NA
LS04	f	LS	09/02/2018	1518173695	testRound	1	c	23	2	0	2	1	0.804470372	0.239914831	NA	NA
LS04	f	LS	09/02/2018	1518173695	testRound	1	c	24	2	0	2	1	0.788117777	0.207856302	NA	NA
LS04	f	LS	09/02/2018	1518173695	testRound	1	c	25	1	0	1	1	0.603736975	NA	NA	NA
LS04	f	LS	09/02/2018	1518173695	testRound	1	c	26	2	0	2	1	0.883346143	0.199981203	NA	NA
LS04	f	LS	09/02/2018	1518173695	testRound	1	c	27	1	0	1	1	0.619118615	NA	NA	NA
LS04	f	LS	09/02/2018	1518173695	testRound	1	c	28	2	0	2	1	0.658722817	0.223983721	NA	NA
LS04	f	LS	09/02/2018	1518173695	testRound	1	c	29	2	0	2	1	0.807663266	0.223966078	NA	NA
LS04	f	LS	09/02/2018	1518173695	testRound	1	c	30	1	0	1	1	0.657950736	NA	NA	NA
LS04	f	LS	09/02/2018	1518173695	testRound	1	c	31	2	0	2	1	0.657641839	0.239985078	NA	NA
LS04	f	LS	09/02/2018	1518173695	testRound	1	c	32	2	0	2	1	0.897335663	0.263975086	NA	NA
LS04	f	LS	09/02/2018	1518173695	testRound	1	c	33	2	0	2	1	0.888988397	0.215867406	NA	NA
LS04	f	LS	09/02/2018	1518173695	testRound	1	c	34	1	0	1	1	0.616651291	NA	NA	NA
LS04	f	LS	09/02/2018	1518173695	testRound	1	c	35	1	0	1	1	0.840346323	NA	NA	NA
LS04	f	LS	09/02/2018	1518173695	testRound	1	c	36	1	0	1	1	0.863954942	NA	NA	NA
LS04	f	LS	09/02/2018	1518173695	testRound	1	c	37	2	0	2	1	0.999581402	0.21594856	NA	NA
LS04	f	LS	09/02/2018	1518173695	testRound	1	c	38	1	0	1	1	0.631262454	NA	NA	NA
LS04	f	LS	09/02/2018	1518173695	testRound	1	c	39	1	0	1	1	0.806912676	NA	NA	NA
LS04	f	LS	09/02/2018	1518173695	testRound	1	c	40	2	0	2	1	0.798797324	0.215687457	NA	NA
LS04	f	LS	09/02/2018	1518173695	testRound	1	c	41	1	0	1	1	0.598133212	NA	NA	NA
LS04	f	LS	09/02/2018	1518173695	testRound	1	c	42	2	0	2	1	0.853903132	0.199892351	NA	NA
LS04	f	LS	09/02/2018	1518173695	testRound	1	c	43	1	0	1	1	0.653506538	NA	NA	NA
LS04	f	LS	09/02/2018	1518173695	testRound	1	c	44	2	0	2	1	0.725145531	0.223888133	NA	NA
LS04	f	LS	09/02/2018	1518173695	testRound	1	c	45	1	0	1	1	0.628848377	NA	NA	NA
LS04	f	LS	09/02/2018	1518173695	testRound	1	c	46	1	0	1	1	0.820469484	NA	NA	NA
LS04	f	LS	09/02/2018	1518173695	testRound	1	c	47	1	0	1	1	0.628166752	NA	NA	NA
LS04	f	LS	09/02/2018	1518173695	testRound	1	c	48	2	0	2	1	0.747831629	0.223883642	NA	NA
LS04	f	LS	09/02/2018	1518173695	testRound	1	c	49	1	0	1	1	0.61952342	NA	NA	NA
LS04	f	LS	09/02/2018	1518173695	testRound	1	c	50	2	0	2	1	0.667038968	0.200023544	NA	NA
LS04	f	LS	09/02/2018	1518173695	testRound	1	c	51	1	0	1	1	0.586757285	NA	NA	NA
LS04	f	LS	09/02/2018	1518173695	testRound	1	c	52	1	0	1	1	0.658408467	NA	NA	NA
LS04	f	LS	09/02/2018	1518173695	testRound	1	c	53	2	0	2	1	0.802051163	0.199953617	NA	NA
LS04	f	LS	09/02/2018	1518173695	testRound	1	c	54	1	0	1	1	0.625701994	NA	NA	NA
LS04	f	LS	09/02/2018	1518173695	testRound	1	c	55	1	0	1	1	0.777387549	NA	NA	NA
LS04	f	LS	09/02/2018	1518173695	testRound	1	c	56	1	0	1	1	0.689046327	NA	NA	NA
LS04	f	LS	09/02/2018	1518173695	testRound	1	c	57	1	0	1	1	0.680622079	NA	NA	NA
LS04	f	LS	09/02/2018	1518173695	testRound	1	c	58	1	0	1	1	0.600309602	NA	NA	NA
LS04	f	LS	09/02/2018	1518173695	testRound	1	c	59	2	0	2	1	0.835484169	0.223889736	NA	NA
LS04	f	LS	09/02/2018	1518173695	testRound	1	c	60	2	0	2	1	0.927592775	0.199976712	NA	NA
LS04	f	LS	09/02/2018	1518173695	testRound	1	c	61	1	0	1	1	0.815241658	NA	NA	NA
LS04	f	LS	09/02/2018	1518173695	testRound	1	c	62	1	0	1	1	0.67095679	NA	NA	NA
LS04	f	LS	09/02/2018	1518173695	testRound	1	c	63	1	0	1	1	0.958611704	NA	NA	NA
LS04	f	LS	09/02/2018	1518173695	testRound	1	c	64	1	0	1	1	0.630306574	NA	NA	NA
LS04	f	LS	09/02/2018	1518173695	testRound	1	c	65	2	0	2	1	0.797910088	0.223898718	NA	NA
LS04	f	LS	09/02/2018	1518173695	testRound	1	c	66	2	0	2	1	0.757499484	0.231929388	NA	NA
LS04	f	LS	09/02/2018	1518173695	testRound	1	c	67	2	0	2	1	0.749227598	0.216012392	NA	NA
LS04	f	LS	09/02/2018	1518173695	testRound	1	c	68	2	0	2	1	0.788838536	0.215945352	NA	NA
LS04	f	LS	09/02/2018	1518173695	testRound	1	c	69	2	0	2	1	0.81251259	0.215893067	NA	NA
LS04	f	LS	09/02/2018	1518173695	testRound	1	c	70	2	0	2	1	0.834755391	0.193347143	NA	NA
LS04	f	LS	09/02/2018	1518173695	testRound	1	c	71	1	0	1	1	0.475792193	NA	NA	NA
LS04	f	LS	09/02/2018	1518173695	testRound	1	c	72	2	0	2	1	0.739443306	0.223960946	NA	NA
LS04	f	LS	09/02/2018	1518173695	testRound	1	c	73	1	0	1	1	0.563091571	NA	NA	NA
LS04	f	LS	09/02/2018	1518173695	testRound	1	c	74	2	0	2	1	1.018784314	0.231965635	NA	NA
LS04	f	LS	09/02/2018	1518173695	testRound	1	c	75	2	0	2	1	0.802445704	0.191932249	NA	NA
LS04	f	LS	09/02/2018	1518173695	testRound	1	c	76	2	0	2	1	0.786117487	0.183857314	NA	NA
LS04	f	LS	09/02/2018	1518173695	testRound	1	c	77	1	0	1	1	0.593750281	NA	NA	NA
LS04	f	LS	09/02/2018	1518173695	testRound	1	c	78	2	0	2	1	0.705411112	0.183893239	NA	NA
LS04	f	LS	09/02/2018	1518173695	testRound	1	c	79	2	0	2	1	0.777039199	0.231945747	NA	NA
LS04	f	LS	09/02/2018	1518173695	testRound	1	c	80	2	0	2	1	0.776668395	0.183962204	NA	NA
LS04	f	LS	09/02/2018	1518173695	testRound	1	c	81	2	0	2	1	0.648328109	0.223982758	NA	NA
LS04	f	LS	09/02/2018	1518173695	testRound	1	c	82	2	0	2	1	0.984019813	0.199966448	NA	NA
LS04	f	LS	09/02/2018	1518173695	testRound	1	c	83	1	0	1	1	0.671696795	NA	NA	NA
LS04	f	LS	09/02/2018	1518173695	testRound	1	c	84	1	0	1	1	0.655281972	NA	NA	NA
LS04	f	LS	09/02/2018	1518173695	testRound	1	c	85	2	0	2	1	0.878955833	0.216002448	NA	NA
LS04	f	LS	09/02/2018	1518173695	testRound	1	c	86	2	0	2	1	0.82263144	0.207907304	NA	NA
LS04	f	LS	09/02/2018	1518173695	testRound	1	c	87	2	0	1	0	0.974227181	NA	NA	NA
LS04	f	LS	09/02/2018	1518173695	testRound	1	c	88	1	0	1	1	0.781877937	NA	NA	NA
LS04	f	LS	09/02/2018	1518173695	testRound	1	c	89	2	0	2	1	1.317529995	0.231942219	NA	NA
LS04	f	LS	09/02/2018	1518173695	testRound	1	c	90	2	0	2	1	0.813181385	0.231940615	NA	NA
LS04	f	LS	09/02/2018	1518173695	testRound	1	c	91	2	0	2	1	0.772897482	0.183968298	NA	NA
LS04	f	LS	09/02/2018	1518173695	testRound	1	c	92	1	0	1	1	0.724551474	NA	NA	NA
LS04	f	LS	09/02/2018	1518173695	testRound	1	c	93	1	0	1	1	0.684236778	NA	NA	NA
LS04	f	LS	09/02/2018	1518173695	testRound	1	c	94	1	0	1	1	0.691826076	NA	NA	NA
LS04	f	LS	09/02/2018	1518173695	testRound	1	c	95	1	0	1	1	0.635560383	NA	NA	NA
LS04	f	LS	09/02/2018	1518173695	testRound	1	c	96	1	0	1	1	0.619243713	NA	NA	NA
LS04	f	LS	09/02/2018	1518173695	testRound	1	c	97	2	0	2	1	0.778754008	0.19996741	NA	NA
LS04	f	LS	09/02/2018	1518173695	testRound	1	c	98	1	0	1	1	0.826411975	NA	NA	NA
LS04	f	LS	09/02/2018	1518173695	testRound	1	c	99	1	0	1	1	0.834065747	NA	NA	NA
LS04	f	LS	09/02/2018	1518173695	testRound	1	c	100	1	0	1	1	0.809771012	NA	NA	NA
LS04	f	LS	09/02/2018	1518173695	testRound	1	c	101	1	0	1	1	0.73741094	NA	NA	NA
LS04	f	LS	09/02/2018	1518173695	testRound	1	c	102	1	0	1	1	0.856981192	NA	NA	NA
LS04	f	LS	09/02/2018	1518173695	testRound	1	c	103	1	0	1	1	0.672783226	NA	NA	NA
LS04	f	LS	09/02/2018	1518173695	testRound	1	c	104	1	0	1	1	1.184260836	NA	NA	NA
LS04	f	LS	09/02/2018	1518173695	testRound	1	c	105	2	0	2	1	0.87197631	0.215983202	NA	NA
LS04	f	LS	09/02/2018	1518173695	testRound	1	c	106	1	0	1	1	1.591517436	NA	NA	NA
LS04	f	LS	09/02/2018	1518173695	testRound	1	c	107	2	0	2	1	0.7754126	0.199878558	NA	NA
LS04	f	LS	09/02/2018	1518173695	testRound	1	c	108	2	0	2	1	0.55905699	0.255920037	NA	NA
LS04	f	LS	09/02/2018	1518173695	testRound	1	c	109	1	0	1	1	0.662678169	NA	NA	NA
LS04	f	LS	09/02/2018	1518173695	testRound	1	c	110	2	0	2	1	0.702278842	0.228072832	NA	NA
LS04	f	LS	09/02/2018	1518173695	testRound	1	c	111	1	0	1	1	0.941888946	NA	NA	NA
LS04	f	LS	09/02/2018	1518173695	testRound	1	c	112	1	0	1	1	0.685618634	NA	NA	NA
LS04	f	LS	09/02/2018	1518173695	testRound	1	c	113	1	0	1	1	0.645230482	NA	NA	NA
LS04	f	LS	09/02/2018	1518173695	testRound	1	c	114	2	0	2	1	0.55694764	0.23194286	NA	NA
LS04	f	LS	09/02/2018	1518173695	testRound	1	c	115	2	0	2	1	0.948530063	0.239917076	NA	NA
LS04	f	LS	09/02/2018	1518173695	testRound	1	c	116	1	0	1	1	0.708158142	NA	NA	NA
LS04	f	LS	09/02/2018	1518173695	testRound	1	c	117	2	0	2	1	1.251819379	0.199925069	NA	NA
LS04	f	LS	09/02/2018	1518173695	testRound	1	c	118	2	0	2	1	0.891498383	0.247944218	NA	NA
LS04	f	LS	09/02/2018	1518173695	testRound	1	c	119	2	0	2	1	1.611013207	0.287927564	NA	NA
LS04	f	LS	09/02/2018	1518173695	testRound	1	c	120	2	0	2	1	0.77884286	0.215955616	NA	NA
LS04	f	LS	09/02/2018	1518173695	testRound	1	c	121	2	0	2	1	0.842452466	0.215971013	NA	NA
LS04	f	LS	09/02/2018	1518173695	testRound	1	c	122	1	0	1	1	0.634019107	NA	NA	NA
LS04	f	LS	09/02/2018	1518173695	testRound	1	c	123	1	0	1	1	0.64971221	NA	NA	NA
LS04	f	LS	09/02/2018	1518173695	testRound	1	c	124	1	0	1	1	0.601417845	NA	NA	NA
LS04	f	LS	09/02/2018	1518173695	testRound	1	c	125	1	0	1	1	0.649082869	NA	NA	NA
LS04	f	LS	09/02/2018	1518173695	testRound	1	c	126	1	0	1	1	0.744726304	NA	NA	NA
LS04	f	LS	09/02/2018	1518173695	testRound	1	c	127	1	0	1	1	0.560393617	NA	NA	NA
LS04	f	LS	09/02/2018	1518173695	testRound	1	c	128	1	0	1	1	0.719991801	NA	NA	NA
LS04	f	LS	09/02/2018	1518173695	testRound	1	c	129	2	0	2	1	0.79968039	0.223986287	NA	NA
LS04	f	LS	09/02/2018	1518173695	testRound	1	c	130	1	0	1	1	0.999304582	NA	NA	NA
LS04	f	LS	09/02/2018	1518173695	testRound	1	c	131	1	0	1	1	0.782975274	NA	NA	NA
LS04	f	LS	09/02/2018	1518173695	testRound	1	c	132	1	0	1	1	0.782659641	NA	NA	NA
LS04	f	LS	09/02/2018	1518173695	testRound	1	c	133	2	0	2	1	0.430353919	0.335910466	NA	NA
LS04	f	LS	09/02/2018	1518173695	testRound	1	c	134	1	0	1	1	0.917931336	NA	NA	NA
LS04	f	LS	09/02/2018	1518173695	testRound	1	c	135	1	0	1	1	0.725592998	NA	NA	NA
LS04	f	LS	09/02/2018	1518173695	testRound	1	c	136	1	0	1	1	0.661260709	NA	NA	NA
LS04	f	LS	09/02/2018	1518173695	testRound	1	c	137	1	0	1	1	0.604969033	NA	NA	NA
LS04	f	LS	09/02/2018	1518173695	testRound	1	c	138	1	0	1	1	0.828613705	NA	NA	NA
LS04	f	LS	09/02/2018	1518173695	testRound	1	c	139	1	0	1	1	0.764258321	NA	NA	NA
LS04	f	LS	09/02/2018	1518173695	testRound	1	c	140	1	0	1	1	0.627849515	NA	NA	NA
LS04	f	LS	09/02/2018	1518173695	testRound	1	c	141	2	0	2	1	0.891565423	0.239893339	NA	NA
LS04	f	LS	09/02/2018	1518173695	testRound	1	c	142	1	0	1	1	0.715195404	NA	NA	NA
LS04	f	LS	09/02/2018	1518173695	testRound	1	c	143	2	0	2	1	0.85884676	0.231915595	NA	NA
LS04	f	LS	09/02/2018	1518173695	testRound	1	c	144	1	0	1	1	0.730459964	NA	NA	NA
LS04	f	LS	09/02/2018	1518173695	testRound	1	c	145	1	0	1	1	1.170102593	NA	NA	NA
LS04	f	LS	09/02/2018	1518173695	testRound	1	c	146	1	0	1	1	0.737818953	NA	NA	NA
LS04	f	LS	09/02/2018	1518173695	testRound	1	c	147	2	0	2	1	1.625303283	0.25600087	NA	NA
LS04	f	LS	09/02/2018	1518173695	testRound	1	c	148	2	0	2	1	0.865080826	0.239912585	NA	NA
LS04	f	LS	09/02/2018	1518173695	testRound	1	c	149	2	0	2	1	0.856781355	0.207860152	NA	NA
LS04	f	LS	09/02/2018	1518173695	testRound	1	c	150	2	0	2	1	0.736414323	0.240024532	NA	NA
LS04	f	LS	09/02/2018	1518173695	testRound	1	c	151	1	0	1	1	0.680073571	NA	NA	NA
LS04	f	LS	09/02/2018	1518173695	testRound	1	c	152	1	0	1	1	0.6957192	NA	NA	NA
LS04	f	LS	09/02/2018	1518173695	testRound	1	c	153	2	0	2	1	0.727331865	0.247909575	NA	NA
LS04	f	LS	09/02/2018	1518173695	testRound	1	c	154	1	0	1	1	0.702991582	NA	NA	NA
LS04	f	LS	09/02/2018	1518173695	testRound	2	ef	0	1	0	2	0	0.892538303	0.487928654	NA	NA
LS04	f	LS	09/02/2018	1518173695	testRound	2	ef	1	2	0	2	1	1.084179297	0.215960428	NA	NA
LS04	f	LS	09/02/2018	1518173695	testRound	2	ef	2	x	1	0	0	NA	NA	NA	NA
LS04	f	LS	09/02/2018	1518173695	testRound	2	ef	3	1	1	2	1	0.987511018	1.975826836	NA	NA
LS04	f	LS	09/02/2018	1518173695	testRound	2	ef	4	1	1	2	1	1.243117989	0.208016043	NA	NA
LS04	f	LS	09/02/2018	1518173695	testRound	2	ef	5	1	1	2	1	0.842819421	0.20791821	NA	NA
LS04	f	LS	09/02/2018	1518173695	testRound	2	ef	6	x	0	0	0	NA	NA	NA	NA
LS04	f	LS	09/02/2018	1518173695	testRound	2	ef	7	2	0	2	1	1.042099753	0.207954777	NA	NA
LS04	f	LS	09/02/2018	1518173695	testRound	2	ef	8	2	0	2	1	0.88178947	0.223944908	NA	NA
LS04	f	LS	09/02/2018	1518173695	testRound	2	ef	9	1	0	1	1	1.073431748	NA	NA	NA
LS04	f	LS	09/02/2018	1518173695	testRound	2	ef	10	1	0	1	1	1.04910173	NA	NA	NA
LS04	f	LS	09/02/2018	1518173695	testRound	2	ef	11	x	1	0	0	NA	NA	NA	NA
LS04	f	LS	09/02/2018	1518173695	testRound	2	ef	12	2	1	3	1	0.856483044	0.231864914	0.232031391	NA
LS04	f	LS	09/02/2018	1518173695	testRound	2	ef	13	2	1	3	1	0.984007624	0.223961267	0.232003806	NA
LS04	f	LS	09/02/2018	1518173695	testRound	2	ef	14	1	1	2	1	0.935736675	0.207870737	NA	NA
LS04	f	LS	09/02/2018	1518173695	testRound	2	ef	15	2	1	3	1	0.847399302	0.247877819	0.231949276	NA
LS04	f	LS	09/02/2018	1518173695	testRound	2	ef	16	x	0	0	0	NA	NA	NA	NA
LS04	f	LS	09/02/2018	1518173695	testRound	2	ef	17	1	0	1	1	0.750681946	NA	NA	NA
LS04	f	LS	09/02/2018	1518173695	testRound	2	ef	18	x	1	0	0	NA	NA	NA	NA
LS04	f	LS	09/02/2018	1518173695	testRound	2	ef	19	2	1	3	1	0.822016854	0.255848186	0.255987719	NA
LS04	f	LS	09/02/2018	1518173695	testRound	2	ef	20	1	1	2	1	0.86167302	0.231935803	NA	NA
LS04	f	LS	09/02/2018	1518173695	testRound	2	ef	21	x	0	0	0	NA	NA	NA	NA
LS04	f	LS	09/02/2018	1518173695	testRound	2	ef	22	1	0	1	1	0.940894575	NA	NA	NA
LS04	f	LS	09/02/2018	1518173695	testRound	2	ef	23	x	1	0	0	NA	NA	NA	NA
LS04	f	LS	09/02/2018	1518173695	testRound	2	ef	24	1	1	2	1	1.316154234	0.263997218	NA	NA
LS04	f	LS	09/02/2018	1518173695	testRound	2	ef	25	1	1	2	1	0.891913773	0.239933756	NA	NA
LS04	f	LS	09/02/2018	1518173695	testRound	2	ef	26	1	1	2	1	1.003578453	0.215892105	NA	NA
LS04	f	LS	09/02/2018	1518173695	testRound	2	ef	27	1	1	2	1	0.795231381	0.247899311	NA	NA
LS04	f	LS	09/02/2018	1518173695	testRound	2	ef	28	2	1	3	1	1.090800847	0.255984832	0.27199902	NA
LS04	f	LS	09/02/2018	1518173695	testRound	2	ef	29	2	1	3	1	1.074451139	0.255985152	0.271973359	NA
LS04	f	LS	09/02/2018	1518173695	testRound	2	ef	30	x	0	0	0	NA	NA	NA	NA
LS04	f	LS	09/02/2018	1518173695	testRound	2	ef	31	1	0	1	1	0.817849156	NA	NA	NA
LS04	f	LS	09/02/2018	1518173695	testRound	2	ef	32	2	0	2	1	1.233436021	0.271897979	NA	NA
LS04	f	LS	09/02/2018	1518173695	testRound	2	ef	33	2	0	2	1	0.921099531	0.255934472	NA	NA
LS04	f	LS	09/02/2018	1518173695	testRound	2	ef	34	1	0	1	1	0.888722162	NA	NA	NA
LS04	f	LS	09/02/2018	1518173695	testRound	2	ef	35	x	1	0	0	NA	NA	NA	NA
LS04	f	LS	09/02/2018	1518173695	testRound	2	ef	36	2	1	3	1	0.992075503	0.247953199	0.263903234	NA
LS04	f	LS	09/02/2018	1518173695	testRound	2	ef	37	2	1	3	1	1.10368437	0.295874835	0.280018142	NA
LS04	f	LS	09/02/2018	1518173695	testRound	2	ef	38	x	0	0	0	NA	NA	NA	NA
LS04	f	LS	09/02/2018	1518173695	testRound	2	ef	39	2	0	2	1	1.774989511	0.279912611	NA	NA
LS04	f	LS	09/02/2018	1518173695	testRound	2	ef	40	2	0	2	1	1.00665908	0.240016834	NA	NA
LS04	f	LS	09/02/2018	1518173695	testRound	2	ef	41	2	0	2	1	0.78234433	0.255966548	NA	NA
LS04	f	LS	09/02/2018	1518173695	testRound	2	ef	42	1	0	1	1	0.646054527	NA	NA	NA
LS04	f	LS	09/02/2018	1518173695	testRound	2	ef	43	1	0	1	1	0.805713015	NA	NA	NA
LS04	f	LS	09/02/2018	1518173695	testRound	2	ef	44	1	0	1	1	0.741309837	NA	NA	NA
LS04	f	LS	09/02/2018	1518173695	testRound	2	ef	45	2	0	2	1	0.772971258	0.263940443	NA	NA
LS04	f	LS	09/02/2018	1518173695	testRound	2	ef	46	1	0	1	1	0.676713558	NA	NA	NA
LS04	f	LS	09/02/2018	1518173695	testRound	2	ef	47	2	0	2	1	0.828283638	0.247935236	NA	NA
LS04	f	LS	09/02/2018	1518173695	testRound	2	ef	48	2	0	2	1	0.779868024	0.280059842	NA	NA
LS04	f	LS	09/02/2018	1518173695	testRound	2	ef	49	2	0	2	1	0.899580055	0.239979625	NA	NA
LS04	f	LS	09/02/2018	1518173695	testRound	2	ef	50	1	0	1	1	0.988249098	NA	NA	NA
LS04	f	LS	09/02/2018	1518173695	testRound	2	ef	51	2	0	2	1	0.834891075	0.231988409	NA	NA
LS04	f	LS	09/02/2018	1518173695	testRound	2	ef	52	x	1	0	0	NA	NA	NA	NA
LS04	f	LS	09/02/2018	1518173695	testRound	2	ef	53	2	1	3	1	0.994134493	0.255974567	0.26389329	NA
LS04	f	LS	09/02/2018	1518173695	testRound	2	ef	54	x	0	0	0	NA	NA	NA	NA
LS04	f	LS	09/02/2018	1518173695	testRound	2	ef	55	2	0	2	1	0.873418789	0.279984141	NA	NA
LS04	f	LS	09/02/2018	1518173695	testRound	2	ef	56	x	1	0	0	NA	NA	NA	NA
LS04	f	LS	09/02/2018	1518173695	testRound	2	ef	57	1	1	2	1	0.83281316	0.263957764	NA	NA
LS04	f	LS	09/02/2018	1518173695	testRound	2	ef	58	2	1	3	1	0.792532465	0.271868148	0.247950633	NA
LS04	f	LS	09/02/2018	1518173695	testRound	2	ef	59	1	1	2	1	0.952067458	0.256003115	NA	NA
LS04	f	LS	09/02/2018	1518173695	testRound	2	ef	60	2	1	3	1	0.831783183	0.263957443	0.279875402	NA
LS04	f	LS	09/02/2018	1518173695	testRound	2	ef	61	2	1	3	1	0.855388915	0.263992407	0.303927959	NA
LS04	f	LS	09/02/2018	1518173695	testRound	2	ef	62	x	0	0	0	NA	NA	NA	NA
LS04	f	LS	09/02/2018	1518173695	testRound	2	ef	63	2	0	2	1	0.942631838	0.247930746	NA	NA
LS04	f	LS	09/02/2018	1518173695	testRound	2	ef	64	1	0	1	1	0.726289058	NA	NA	NA
LS04	f	LS	09/02/2018	1518173695	testRound	2	ef	65	1	0	1	1	1.293906301	NA	NA	NA
LS04	f	LS	09/02/2018	1518173695	testRound	2	ef	66	1	0	1	1	0.845656587	NA	NA	NA
LS04	f	LS	09/02/2018	1518173695	testRound	2	ef	67	x	1	0	0	NA	NA	NA	NA
LS04	f	LS	09/02/2018	1518173695	testRound	2	ef	68	2	1	3	1	0.972925517	0.264037314	0.271897017	NA
LS04	f	LS	09/02/2018	1518173695	testRound	2	ef	69	2	1	3	1	0.908652248	0.255901433	0.256049626	NA
LS04	f	LS	09/02/2018	1518173695	testRound	2	ef	70	1	1	2	1	0.876294126	0.271977849	NA	NA
LS04	f	LS	09/02/2018	1518173695	testRound	2	ef	71	2	1	3	1	0.939876788	0.271212504	0.272780724	NA
LS04	f	LS	09/02/2018	1518173695	testRound	2	ef	72	2	1	3	1	0.931602657	0.263894574	0.287981131	NA
LS04	f	LS	09/02/2018	1518173695	testRound	2	ef	73	2	1	3	1	1.083229833	0.279923517	0.280001142	NA
LS04	f	LS	09/02/2018	1518173695	testRound	2	ef	74	x	0	0	0	NA	NA	NA	NA
LS04	f	LS	09/02/2018	1518173695	testRound	2	ef	75	1	0	1	1	0.826564338	NA	NA	NA
LS04	f	LS	09/02/2018	1518173695	testRound	2	ef	76	1	0	1	1	1.074204471	NA	NA	NA
LS04	f	LS	09/02/2018	1518173695	testRound	2	ef	77	1	0	1	1	0.721848068	NA	NA	NA
LS04	f	LS	09/02/2018	1518173695	testRound	2	ef	78	1	0	1	1	0.921465524	NA	NA	NA
LS04	f	LS	09/02/2018	1518173695	testRound	2	ef	79	2	0	3	0	0.993136914	0.263974123	0.263939481	NA
LS04	f	LS	09/02/2018	1518173695	testRound	2	ef	80	1	0	1	1	1.520725904	NA	NA	NA
LS04	f	LS	09/02/2018	1518173695	testRound	2	ef	81	x	1	0	0	NA	NA	NA	NA
LS04	f	LS	09/02/2018	1518173695	testRound	2	ef	82	1	1	2	1	1.24004057	0.303923789	NA	NA
LS04	f	LS	09/02/2018	1518173695	testRound	2	ef	83	2	1	3	1	0.983717973	0.263998501	0.271987472	NA
LS04	f	LS	09/02/2018	1518173695	testRound	2	ef	84	x	0	0	0	NA	NA	NA	NA
LS04	f	LS	09/02/2018	1518173695	testRound	2	ef	85	2	0	2	1	1.167079705	0.231944464	NA	NA
LS04	f	LS	09/02/2018	1518173695	testRound	2	ef	86	x	1	0	0	NA	NA	NA	NA
LS04	f	LS	09/02/2018	1518173695	testRound	2	ef	87	2	1	3	1	0.790428247	0.263938198	0.257323704	NA
LS04	f	LS	09/02/2018	1518173695	testRound	2	ef	88	2	1	3	1	0.926028084	0.295896968	0.272010888	NA
LS04	f	LS	09/02/2018	1518173695	testRound	2	ef	89	x	0	0	0	NA	NA	NA	NA
LS04	f	LS	09/02/2018	1518173695	testRound	2	ef	90	2	0	2	1	0.877338537	0.223932398	NA	NA
LS04	f	LS	09/02/2018	1518173695	testRound	2	ef	91	2	0	2	1	0.869024952	0.239915472	NA	NA
LS04	f	LS	09/02/2018	1518173695	testRound	2	ef	92	2	0	2	1	0.780659031	0.279986387	NA	NA
LS04	f	LS	09/02/2018	1518173695	testRound	2	ef	93	1	0	1	1	0.684357707	NA	NA	NA
LS04	f	LS	09/02/2018	1518173695	testRound	2	ef	94	1	0	1	1	0.699951051	NA	NA	NA
LS04	f	LS	09/02/2018	1518173695	testRound	2	ef	95	1	0	1	1	0.747664511	NA	NA	NA
LS04	f	LS	09/02/2018	1518173695	testRound	2	ef	96	x	1	0	0	NA	NA	NA	NA
LS04	f	LS	09/02/2018	1518173695	testRound	2	ef	97	2	1	3	1	0.85894716	0.239906811	0.256008248	NA
LS04	f	LS	09/02/2018	1518173695	testRound	2	ef	98	2	1	3	1	0.818581783	0.263963859	0.279929291	NA
LS04	f	LS	09/02/2018	1518173695	testRound	2	ef	99	1	1	2	1	0.802216357	0.535981804	NA	NA
LS04	f	LS	09/02/2018	1518173695	testRound	2	ef	100	1	1	2	1	0.825832674	0.264016143	NA	NA
LS04	f	LS	09/02/2018	1518173695	testRound	2	ef	101	1	1	2	1	0.713597994	0.263874686	NA	NA
LS04	f	LS	09/02/2018	1518173695	testRound	2	ef	102	2	1	3	1	0.969180266	0.247912783	0.271977849	NA
LS04	f	LS	09/02/2018	1518173695	testRound	2	ef	103	2	1	3	1	0.920777162	0.279951744	0.255990285	NA
LS04	f	LS	09/02/2018	1518173695	testRound	2	ef	104	2	1	3	1	1.344398226	0.271970151	0.272014096	NA
LS04	f	LS	09/02/2018	1518173695	testRound	2	ef	105	2	1	3	1	0.992117202	0.247950954	0.295943799	NA
LS04	f	LS	09/02/2018	1518173695	testRound	2	ef	106	1	1	2	1	1.784162425	0.247896424	NA	NA
LS04	f	LS	09/02/2018	1518173695	testRound	2	ef	107	2	1	3	1	0.871434858	0.247910217	0.28801	NA
LS04	f	LS	09/02/2018	1518173695	testRound	2	ef	108	2	1	3	1	0.735090526	0.25595468	0.295997688	NA
LS04	f	LS	09/02/2018	1518173695	testRound	2	ef	109	2	1	3	1	0.918733248	0.247940369	0.255973284	NA
LS04	f	LS	09/02/2018	1518173695	testRound	2	ef	110	1	1	2	1	0.870432468	0.247951275	NA	NA
LS04	f	LS	09/02/2018	1518173695	testRound	2	ef	111	1	1	2	1	0.798101264	0.255941849	NA	NA
LS04	f	LS	09/02/2018	1518173695	testRound	2	ef	112	1	1	2	1	1.141693729	0.25597136	NA	NA
LS04	f	LS	09/02/2018	1518173695	testRound	2	ef	113	2	1	3	1	1.005313471	0.28799717	0.30395779	NA
LS04	f	LS	09/02/2018	1518173695	testRound	2	ef	114	2	1	3	1	0.829049304	0.359955324	0.271939037	NA
LS04	f	LS	09/02/2018	1518173695	testRound	2	ef	115	1	1	2	1	0.964638876	0.352017996	NA	NA
LS04	f	LS	09/02/2018	1518173695	testRound	2	ef	116	2	1	3	1	0.828348754	0.263972199	0.271880978	NA
LS04	f	LS	09/02/2018	1518173695	testRound	2	ef	117	1	1	2	1	0.971944618	0.287984981	NA	NA
LS04	f	LS	09/02/2018	1518173695	testRound	2	ef	118	2	1	3	1	1.099628939	0.287932054	0.263877252	NA
LS04	f	LS	09/02/2018	1518173695	testRound	2	ef	119	1	1	2	1	1.515245315	0.263915103	NA	NA
LS04	f	LS	09/02/2018	1518173695	testRound	2	ef	120	2	1	3	1	1.01086944	0.264020955	0.263841006	NA
LS04	f	LS	09/02/2018	1518173695	testRound	2	ef	121	2	1	2	0	0.84254645	0.24797437	NA	NA
LS04	f	LS	09/02/2018	1518173695	testRound	2	ef	122	1	1	2	1	0.914218161	0.263949424	NA	NA
LS04	f	LS	09/02/2018	1518173695	testRound	2	ef	123	2	1	3	1	0.825947187	0.271874884	0.279964254	NA
LS04	f	LS	09/02/2018	1518173695	testRound	2	ef	124	1	1	2	1	0.777553385	0.30398698	NA	NA
LS04	f	LS	09/02/2018	1518173695	testRound	2	ef	125	2	1	3	1	0.945200202	0.279967782	0.271917866	NA
LS04	f	LS	09/02/2018	1518173695	testRound	2	ef	126	1	1	2	1	0.816875955	0.271892526	NA	NA
LS04	f	LS	09/02/2018	1518173695	testRound	2	ef	127	1	1	2	1	0.744511712	0.263949424	NA	NA
LS04	f	LS	09/02/2018	1518173695	testRound	2	ef	128	2	1	3	1	0.872155938	0.295865854	0.296071464	NA
LS04	f	LS	09/02/2018	1518173695	testRound	2	ef	129	1	1	2	1	1.023770925	0.279989915	NA	NA
LS04	f	LS	09/02/2018	1518173695	testRound	2	ef	130	2	1	3	1	0.839474164	0.255945378	0.287980811	NA
LS04	f	LS	09/02/2018	1518173695	testRound	2	ef	131	1	1	2	1	0.735027656	0.272051946	NA	NA
LS04	f	LS	09/02/2018	1518173695	testRound	2	ef	132	1	1	2	1	1.022790988	0.263953274	NA	NA
LS04	f	LS	09/02/2018	1518173695	testRound	2	ef	133	1	1	2	1	0.862392816	0.279940517	NA	NA
LS04	f	LS	09/02/2018	1518173695	testRound	2	ef	134	x	0	0	0	NA	NA	NA	NA
LS04	f	LS	09/02/2018	1518173695	testRound	2	ef	135	2	0	2	1	0.941690713	0.247929783	NA	NA
LS04	f	LS	09/02/2018	1518173695	testRound	2	ef	136	1	0	1	1	1.10938757	NA	NA	NA
LS04	f	LS	09/02/2018	1518173695	testRound	2	ef	137	1	0	1	1	0.685036125	NA	NA	NA
LS04	f	LS	09/02/2018	1518173695	testRound	2	ef	138	x	1	0	0	NA	NA	NA	NA
LS04	f	LS	09/02/2018	1518173695	testRound	2	ef	139	2	1	3	1	0.908368692	0.263902593	0.303962922	NA
LS04	f	LS	09/02/2018	1518173695	testRound	2	ef	140	2	1	3	1	0.772057399	0.287782899	0.256064381	NA
LS04	f	LS	09/02/2018	1518173695	testRound	2	ef	141	2	1	3	1	0.87565837	0.247950633	0.279953027	NA
LS04	f	LS	09/02/2018	1518173695	testRound	2	ef	142	2	1	3	1	0.907251468	0.264018389	0.326859442	NA
LS04	f	LS	09/02/2018	1518173695	testRound	2	ef	143	1	1	2	1	0.802955079	0.327987252	NA	NA
LS04	f	LS	09/02/2018	1518173695	testRound	2	ef	144	1	1	2	1	0.82659417	0.296027198	NA	NA
LS04	f	LS	09/02/2018	1518173695	testRound	2	ef	145	2	1	2	0	0.89609334	0.296005066	NA	NA
LS04	f	LS	09/02/2018	1518173695	testRound	2	ef	146	2	1	3	1	1.281840729	0.311945157	0.647863	NA
LS04	f	LS	09/02/2018	1518173695	testRound	2	ef	147	2	1	3	1	1.361530921	0.27189862	0.312027914	NA
LS04	f	LS	09/02/2018	1518173695	testRound	2	ef	148	1	1	2	1	0.801258553	0.303919298	NA	NA
LS04	f	LS	09/02/2018	1518173695	testRound	2	ef	149	2	1	3	1	1.224868711	0.255905282	0.231986805	NA
LS04	f	LS	09/02/2018	1518173695	testRound	2	ef	150	2	1	3	1	0.912502069	0.303912562	0.320063717	NA
LS04	f	LS	09/02/2018	1518173695	testRound	2	ef	151	2	1	3	1	1.064185379	0.2638888	0.280016218	NA
LS04	f	LS	09/02/2018	1518173695	testRound	2	ef	152	2	1	3	1	0.927842651	0.295880609	0.288009359	NA
LS04	f	LS	09/02/2018	1518173695	testRound	2	ef	153	x	0	0	0	NA	NA	NA	NA
LS04	f	LS	09/02/2018	1518173695	testRound	2	ef	154	1	0	1	1	0.631166866	NA	NA	NA
LS05	m	LS	15/02/2018	1518702764	trainingRound	1	ef	0	2	0	2	1	1.005091841	0.215859309	NA	NA
LS05	m	LS	15/02/2018	1518702764	trainingRound	1	ef	1	2	0	2	1	0.860460261	0.199852851	NA	NA
LS05	m	LS	15/02/2018	1518702764	trainingRound	1	ef	2	2	0	2	1	1.163626882	0.231868654	NA	NA
LS05	m	LS	15/02/2018	1518702764	trainingRound	1	ef	3	1	0	1	1	1.00297409	NA	NA	NA
LS05	m	LS	15/02/2018	1518702764	trainingRound	1	ef	4	2	0	2	1	0.866251284	0.207892482	NA	NA
LS05	m	LS	15/02/2018	1518702764	trainingRound	1	ef	5	1	0	1	1	0.977516486	NA	NA	NA
LS05	m	LS	15/02/2018	1518702764	trainingRound	1	ef	6	1	0	1	1	0.912847599	NA	NA	NA
LS05	m	LS	15/02/2018	1518702764	trainingRound	1	ef	7	1	0	1	1	1.823824725	NA	NA	NA
LS05	m	LS	15/02/2018	1518702764	trainingRound	1	ef	8	2	0	2	1	1.03936876	0.175950447	NA	NA
LS05	m	LS	15/02/2018	1518702764	trainingRound	1	ef	9	2	0	2	1	0.902731589	0.223837682	NA	NA
LS05	m	LS	15/02/2018	1518702764	trainingRound	1	ef	10	2	0	2	1	0.933904845	0.207982606	NA	NA
LS05	m	LS	15/02/2018	1518702764	trainingRound	1	ef	11	2	0	2	1	0.797295897	0.215945584	NA	NA
LS05	m	LS	15/02/2018	1518702764	trainingRound	1	ef	12	2	0	2	1	0.929762031	0.19187095	NA	NA
LS05	m	LS	15/02/2018	1518702764	trainingRound	1	ef	13	x	1	0	0	NA	NA	NA	NA
LS05	m	LS	15/02/2018	1518702764	trainingRound	1	ef	14	1	1	2	1	0.747197258	0.295874601	NA	NA
LS05	m	LS	15/02/2018	1518702764	trainingRound	1	ef	15	x	0	0	0	NA	NA	NA	NA
LS05	m	LS	15/02/2018	1518702764	trainingRound	1	ef	16	2	0	2	1	0.825683009	0.255919554	NA	NA
LS05	m	LS	15/02/2018	1518702764	trainingRound	1	ef	17	2	0	2	1	0.808961654	0.215917361	NA	NA
LS05	m	LS	15/02/2018	1518702764	trainingRound	1	ef	18	2	0	2	1	0.880268281	0.199870812	NA	NA
LS05	m	LS	15/02/2018	1518702764	trainingRound	1	ef	19	2	0	2	1	0.847619045	0.199859266	NA	NA
LS05	m	LS	15/02/2018	1518702764	trainingRound	1	ef	20	2	0	2	1	0.814831576	0.167936794	NA	NA
LS05	m	LS	15/02/2018	1518702764	trainingRound	1	ef	21	1	0	1	1	1.269962209	NA	NA	NA
LS05	m	LS	15/02/2018	1518702764	trainingRound	1	ef	22	1	0	1	1	0.877409973	NA	NA	NA
LS05	m	LS	15/02/2018	1518702764	trainingRound	1	ef	23	1	0	1	1	0.868674367	NA	NA	NA
LS05	m	LS	15/02/2018	1518702764	trainingRound	1	ef	24	2	0	2	1	0.827997045	0.215900683	NA	NA
LS05	m	LS	15/02/2018	1518702764	trainingRound	1	ef	25	x	1	0	0	NA	NA	NA	NA
LS05	m	LS	15/02/2018	1518702764	trainingRound	1	ef	26	2	1	3	1	0.858560602	0.223956351	0.167923323	NA
LS05	m	LS	15/02/2018	1518702764	trainingRound	1	ef	27	1	1	2	1	0.753845902	0.239947093	NA	NA
LS05	m	LS	15/02/2018	1518702764	trainingRound	1	ef	28	1	1	2	1	0.945097852	0.207907877	NA	NA
LS05	m	LS	15/02/2018	1518702764	trainingRound	1	ef	29	1	1	2	1	0.880415173	0.191881534	NA	NA
LS05	m	LS	15/02/2018	1518702764	trainingRound	1	ef	30	1	1	2	1	1.383606233	0.16791306	NA	NA
LS05	m	LS	15/02/2018	1518702764	trainingRound	1	ef	31	1	1	2	1	0.918969611	0.191920663	NA	NA
LS05	m	LS	15/02/2018	1518702764	trainingRound	1	ef	32	1	1	2	1	0.93421178	0.192013673	NA	NA
LS05	m	LS	15/02/2018	1518702764	trainingRound	1	ef	33	2	1	3	1	0.989511628	0.19987017	0.17598284	NA
LS05	m	LS	15/02/2018	1518702764	trainingRound	1	ef	34	2	1	3	1	0.948873114	0.207846939	0.175962955	NA
LS05	m	LS	15/02/2018	1518702764	trainingRound	1	ef	35	2	1	3	1	1.04408856	0.207902104	0.17595205	NA
LS05	m	LS	15/02/2018	1518702764	trainingRound	2	c	0	1	0	1	1	0.676274219	NA	NA	NA
LS05	m	LS	15/02/2018	1518702764	trainingRound	2	c	1	2	0	2	1	0.787566362	0.207984531	NA	NA
LS05	m	LS	15/02/2018	1518702764	trainingRound	2	c	2	1	0	1	1	0.842818743	NA	NA	NA
LS05	m	LS	15/02/2018	1518702764	trainingRound	2	c	3	2	0	2	1	0.874193415	0.175944353	NA	NA
LS05	m	LS	15/02/2018	1518702764	trainingRound	2	c	4	2	0	2	1	1.617188846	0.176006574	NA	NA
LS05	m	LS	15/02/2018	1518702764	trainingRound	2	c	5	1	0	1	1	1.408590125	NA	NA	NA
LS05	m	LS	15/02/2018	1518702764	trainingRound	2	c	6	2	0	2	1	0.879994381	0.175915167	NA	NA
LS05	m	LS	15/02/2018	1518702764	trainingRound	2	c	7	2	0	2	1	0.879217262	0.167935511	NA	NA
LS05	m	LS	15/02/2018	1518702764	trainingRound	2	c	8	2	0	2	1	0.926506665	0.175908432	NA	NA
LS05	m	LS	15/02/2018	1518702764	trainingRound	2	c	9	1	0	1	1	0.821897805	NA	NA	NA
LS05	m	LS	15/02/2018	1518702764	trainingRound	2	c	10	1	0	1	1	0.81314969	NA	NA	NA
LS05	m	LS	15/02/2018	1518702764	trainingRound	2	c	11	1	0	1	1	0.740460094	NA	NA	NA
LS05	m	LS	15/02/2018	1518702764	trainingRound	2	c	12	2	0	2	1	0.843690475	0.199982424	NA	NA
LS05	m	LS	15/02/2018	1518702764	trainingRound	2	c	13	1	0	1	1	0.755006288	NA	NA	NA
LS05	m	LS	15/02/2018	1518702764	trainingRound	2	c	14	2	0	2	1	0.802313651	0.19197262	NA	NA
LS05	m	LS	15/02/2018	1518702764	trainingRound	2	c	15	1	0	1	1	0.713553452	NA	NA	NA
LS05	m	LS	15/02/2018	1518702764	trainingRound	2	c	16	2	0	2	1	0.848889118	0.167883553	NA	NA
LS05	m	LS	15/02/2018	1518702764	trainingRound	2	c	17	2	0	2	1	0.808197364	0.191931247	NA	NA
LS05	m	LS	15/02/2018	1518702764	trainingRound	2	c	18	2	0	2	1	0.871461473	0.19183984	NA	NA
LS05	m	LS	15/02/2018	1518702764	trainingRound	2	c	19	1	0	1	1	0.774734768	NA	NA	NA
LS05	m	LS	15/02/2018	1518702764	trainingRound	2	c	20	1	0	1	1	0.694063912	NA	NA	NA
LS05	m	LS	15/02/2018	1518702764	trainingRound	2	c	21	1	0	1	1	0.749293842	NA	NA	NA
LS05	m	LS	15/02/2018	1518702764	trainingRound	2	c	22	1	0	1	1	0.860556799	NA	NA	NA
LS05	m	LS	15/02/2018	1518702764	trainingRound	2	c	23	1	0	1	1	0.731847967	NA	NA	NA
LS05	m	LS	15/02/2018	1518702764	trainingRound	2	c	24	1	0	1	1	0.803114824	NA	NA	NA
LS05	m	LS	15/02/2018	1518702764	trainingRound	2	c	25	2	0	2	1	0.794452022	0.199927901	NA	NA
LS05	m	LS	15/02/2018	1518702764	trainingRound	2	c	26	1	0	1	1	0.777852863	NA	NA	NA
LS05	m	LS	15/02/2018	1518702764	trainingRound	2	c	27	2	0	2	1	0.808997575	0.191930926	NA	NA
LS05	m	LS	15/02/2018	1518702764	trainingRound	2	c	28	1	0	1	1	0.776310493	NA	NA	NA
LS05	m	LS	15/02/2018	1518702764	trainingRound	2	c	29	1	0	1	1	0.655655084	NA	NA	NA
LS05	m	LS	15/02/2018	1518702764	trainingRound	2	c	30	2	0	2	1	0.78295593	0.183879107	NA	NA
LS05	m	LS	15/02/2018	1518702764	trainingRound	2	c	31	1	0	1	1	0.676262032	NA	NA	NA
LS05	m	LS	15/02/2018	1518702764	trainingRound	2	c	32	1	0	1	1	0.685463332	NA	NA	NA
LS05	m	LS	15/02/2018	1518702764	trainingRound	2	c	33	1	0	1	1	0.708821144	NA	NA	NA
LS05	m	LS	15/02/2018	1518702764	testRound	1	ef	0	1	0	1	1	0.592205275	NA	NA	NA
LS05	m	LS	15/02/2018	1518702764	testRound	1	ef	1	1	0	1	1	0.721552351	NA	NA	NA
LS05	m	LS	15/02/2018	1518702764	testRound	1	ef	2	1	0	1	1	0.656755173	NA	NA	NA
LS05	m	LS	15/02/2018	1518702764	testRound	1	ef	3	x	1	0	0	NA	NA	NA	NA
LS05	m	LS	15/02/2018	1518702764	testRound	1	ef	4	1	1	2	1	0.791340342	0.919770784	NA	NA
LS05	m	LS	15/02/2018	1518702764	testRound	1	ef	5	2	1	3	1	0.934621026	0.231867692	0.175918695	NA
LS05	m	LS	15/02/2018	1518702764	testRound	1	ef	6	1	1	2	1	0.853818352	0.184047167	NA	NA
LS05	m	LS	15/02/2018	1518702764	testRound	1	ef	7	2	1	3	1	0.805228086	0.231848448	0.15194124	NA
LS05	m	LS	15/02/2018	1518702764	testRound	1	ef	8	2	1	3	1	0.828459532	0.215946226	0.159977023	NA
LS05	m	LS	15/02/2018	1518702764	testRound	1	ef	9	2	1	3	1	0.891766297	0.215941736	0.143907061	NA
LS05	m	LS	15/02/2018	1518702764	testRound	1	ef	10	1	1	2	1	0.747068968	0.207859448	NA	NA
LS05	m	LS	15/02/2018	1518702764	testRound	1	ef	11	2	1	3	1	0.81026829	0.223922674	0.176079058	NA
LS05	m	LS	15/02/2018	1518702764	testRound	1	ef	12	1	1	2	1	0.713649028	0.199871774	NA	NA
LS05	m	LS	15/02/2018	1518702764	testRound	1	ef	13	1	1	3	0	0.672966254	0.199881396	0.159995305	NA
LS05	m	LS	15/02/2018	1518702764	testRound	1	ef	14	2	1	3	1	0.888185716	0.239863704	0.167949944	NA
LS05	m	LS	15/02/2018	1518702764	testRound	1	ef	15	1	1	2	1	0.823460701	0.207938988	NA	NA
LS05	m	LS	15/02/2018	1518702764	testRound	1	ef	16	2	1	3	1	0.822767933	0.231887577	0.151961446	NA
LS05	m	LS	15/02/2018	1518702764	testRound	1	ef	17	2	1	3	1	0.782047635	0.23192446	0.151966257	NA
LS05	m	LS	15/02/2018	1518702764	testRound	1	ef	18	x	0	0	0	NA	NA	NA	NA
LS05	m	LS	15/02/2018	1518702764	testRound	1	ef	19	1	0	1	1	0.772673784	NA	NA	NA
LS05	m	LS	15/02/2018	1518702764	testRound	1	ef	20	1	0	1	1	0.811988984	NA	NA	NA
LS05	m	LS	15/02/2018	1518702764	testRound	1	ef	21	1	0	1	1	0.827185289	NA	NA	NA
LS05	m	LS	15/02/2018	1518702764	testRound	1	ef	22	2	0	2	1	0.834492062	0.31988509	NA	NA
LS05	m	LS	15/02/2018	1518702764	testRound	1	ef	23	1	0	1	1	0.817719711	NA	NA	NA
LS05	m	LS	15/02/2018	1518702764	testRound	1	ef	24	x	1	0	0	NA	NA	NA	NA
LS05	m	LS	15/02/2018	1518702764	testRound	1	ef	25	1	1	2	1	0.776357961	0.183893219	NA	NA
LS05	m	LS	15/02/2018	1518702764	testRound	1	ef	26	1	1	2	1	0.735670697	0.223919146	NA	NA
LS05	m	LS	15/02/2018	1518702764	testRound	1	ef	27	2	1	3	1	0.894843661	0.223937748	0.159937895	NA
LS05	m	LS	15/02/2018	1518702764	testRound	1	ef	28	x	0	0	0	NA	NA	NA	NA
LS05	m	LS	15/02/2018	1518702764	testRound	1	ef	29	2	0	2	1	0.813513393	0.215907097	NA	NA
LS05	m	LS	15/02/2018	1518702764	testRound	1	ef	30	1	0	1	1	0.828761335	NA	NA	NA
LS05	m	LS	15/02/2018	1518702764	testRound	1	ef	31	x	1	0	0	NA	NA	NA	NA
LS05	m	LS	15/02/2018	1518702764	testRound	1	ef	32	2	1	3	1	0.891204386	0.216039878	0.175846852	NA
LS05	m	LS	15/02/2018	1518702764	testRound	1	ef	33	1	1	1	0	0.866631665	NA	NA	NA
LS05	m	LS	15/02/2018	1518702764	testRound	1	ef	34	x	0	0	0	NA	NA	NA	NA
LS05	m	LS	15/02/2018	1518702764	testRound	1	ef	35	2	0	2	1	1.001149802	0.191946642	NA	NA
LS05	m	LS	15/02/2018	1518702764	testRound	1	ef	36	1	0	1	1	0.736507149	NA	NA	NA
LS05	m	LS	15/02/2018	1518702764	testRound	1	ef	37	2	0	2	1	0.839735607	0.191912324	NA	NA
LS05	m	LS	15/02/2018	1518702764	testRound	1	ef	38	2	0	2	1	0.863062308	0.191952094	NA	NA
LS05	m	LS	15/02/2018	1518702764	testRound	1	ef	39	x	1	0	0	NA	NA	NA	NA
LS05	m	LS	15/02/2018	1518702764	testRound	1	ef	40	2	1	3	1	0.861667793	0.223828702	0.183956723	NA
LS05	m	LS	15/02/2018	1518702764	testRound	1	ef	41	x	0	0	0	NA	NA	NA	NA
LS05	m	LS	15/02/2018	1518702764	testRound	1	ef	42	2	0	2	1	0.900229608	0.199925656	NA	NA
LS05	m	LS	15/02/2018	1518702764	testRound	1	ef	43	1	0	1	1	0.795502078	NA	NA	NA
LS05	m	LS	15/02/2018	1518702764	testRound	1	ef	44	2	0	2	1	0.970767134	0.183839658	NA	NA
LS05	m	LS	15/02/2018	1518702764	testRound	1	ef	45	2	0	2	1	0.858082079	0.183874296	NA	NA
LS05	m	LS	15/02/2018	1518702764	testRound	1	ef	46	x	1	0	0	NA	NA	NA	NA
LS05	m	LS	15/02/2018	1518702764	testRound	1	ef	47	1	1	2	1	0.928625058	0.239877496	NA	NA
LS05	m	LS	15/02/2018	1518702764	testRound	1	ef	48	1	1	2	1	1.00784912	0.191922266	NA	NA
LS05	m	LS	15/02/2018	1518702764	testRound	1	ef	49	2	1	3	1	0.911184636	0.231978983	0.151894094	NA
LS05	m	LS	15/02/2018	1518702764	testRound	1	ef	50	x	0	0	0	NA	NA	NA	NA
LS05	m	LS	15/02/2018	1518702764	testRound	1	ef	51	1	0	1	1	1.21372969	NA	NA	NA
LS05	m	LS	15/02/2018	1518702764	testRound	1	ef	52	2	0	2	1	0.813035832	0.200004554	NA	NA
LS05	m	LS	15/02/2018	1518702764	testRound	1	ef	53	1	0	1	1	1.11628488	NA	NA	NA
LS05	m	LS	15/02/2018	1518702764	testRound	1	ef	54	2	0	2	1	0.963595707	0.21586412	NA	NA
LS05	m	LS	15/02/2018	1518702764	testRound	1	ef	55	2	0	2	1	0.818888435	0.183973721	NA	NA
LS05	m	LS	15/02/2018	1518702764	testRound	1	ef	56	1	0	1	1	0.770209328	NA	NA	NA
LS05	m	LS	15/02/2018	1518702764	testRound	1	ef	57	x	1	0	0	NA	NA	NA	NA
LS05	m	LS	15/02/2018	1518702764	testRound	1	ef	58	2	1	3	1	0.776820447	0.215883043	0.191936058	NA
LS05	m	LS	15/02/2018	1518702764	testRound	1	ef	59	2	1	3	1	0.776083099	0.223866227	0.191999882	NA
LS05	m	LS	15/02/2018	1518702764	testRound	1	ef	60	1	1	2	1	0.719444221	0.823754165	NA	NA
LS05	m	LS	15/02/2018	1518702764	testRound	1	ef	61	2	1	3	1	0.886761052	0.231801622	0.167953792	NA
LS05	m	LS	15/02/2018	1518702764	testRound	1	ef	62	1	1	2	1	0.829966301	0.175837872	NA	NA
LS05	m	LS	15/02/2018	1518702764	testRound	1	ef	63	2	1	3	1	0.861256623	0.207941874	0.159891069	NA
LS05	m	LS	15/02/2018	1518702764	testRound	1	ef	64	1	1	2	1	1.284415392	0.199901922	NA	NA
LS05	m	LS	15/02/2018	1518702764	testRound	1	ef	65	2	1	3	1	0.899756216	0.22396501	0.175985406	NA
LS05	m	LS	15/02/2018	1518702764	testRound	1	ef	66	2	1	3	1	0.755132974	0.215968677	0.151871322	NA
LS05	m	LS	15/02/2018	1518702764	testRound	1	ef	67	2	1	3	1	1.122355897	0.215856102	0.151928732	NA
LS05	m	LS	15/02/2018	1518702764	testRound	1	ef	68	2	1	3	1	1.041567656	0.215897796	0.192040293	NA
LS05	m	LS	15/02/2018	1518702764	testRound	1	ef	69	2	1	3	1	0.872883571	0.207997039	0.19994522	NA
LS05	m	LS	15/02/2018	1518702764	testRound	1	ef	70	1	1	2	1	0.816182793	0.231940496	NA	NA
LS05	m	LS	15/02/2018	1518702764	testRound	1	ef	71	2	1	3	1	0.847508073	0.191998278	0.191877365	NA
LS05	m	LS	15/02/2018	1518702764	testRound	1	ef	72	2	1	3	1	0.814832217	0.215841349	0.192036765	NA
LS05	m	LS	15/02/2018	1518702764	testRound	1	ef	73	1	1	3	0	0.894066863	0.215935642	0.15993597	NA
LS05	m	LS	15/02/2018	1518702764	testRound	1	ef	74	1	1	2	1	0.781384695	0.199880433	NA	NA
LS05	m	LS	15/02/2018	1518702764	testRound	1	ef	75	2	1	3	1	0.756639744	0.247950803	0.17593441	NA
LS05	m	LS	15/02/2018	1518702764	testRound	1	ef	76	2	1	3	1	0.907928949	0.215918964	0.159947837	NA
LS05	m	LS	15/02/2018	1518702764	testRound	1	ef	77	1	1	2	1	0.795220802	0.191957867	NA	NA
LS05	m	LS	15/02/2018	1518702764	testRound	1	ef	78	x	0	0	0	NA	NA	NA	NA
LS05	m	LS	15/02/2018	1518702764	testRound	1	ef	79	1	0	1	1	0.801829035	NA	NA	NA
LS05	m	LS	15/02/2018	1518702764	testRound	1	ef	80	2	0	2	1	0.753092197	0.239976279	NA	NA
LS05	m	LS	15/02/2018	1518702764	testRound	1	ef	81	1	0	1	1	0.856398269	NA	NA	NA
LS05	m	LS	15/02/2018	1518702764	testRound	1	ef	82	2	0	2	1	0.927585907	0.207963684	NA	NA
LS05	m	LS	15/02/2018	1518702764	testRound	1	ef	83	2	0	2	1	0.862896493	0.183864674	NA	NA
LS05	m	LS	15/02/2018	1518702764	testRound	1	ef	84	1	0	1	1	0.838273418	NA	NA	NA
LS05	m	LS	15/02/2018	1518702764	testRound	1	ef	85	2	0	2	1	0.789525676	0.199969595	NA	NA
LS05	m	LS	15/02/2018	1518702764	testRound	1	ef	86	x	1	0	0	NA	NA	NA	NA
LS05	m	LS	15/02/2018	1518702764	testRound	1	ef	87	1	1	2	1	0.740157008	0.2958297	NA	NA
LS05	m	LS	15/02/2018	1518702764	testRound	1	ef	88	1	1	2	1	0.635393237	0.199952917	NA	NA
LS05	m	LS	15/02/2018	1518702764	testRound	1	ef	89	2	1	3	1	0.810691327	0.207868107	0.631908873	NA
LS05	m	LS	15/02/2018	1518702764	testRound	1	ef	90	1	1	2	1	0.650050081	0.199831683	NA	NA
LS05	m	LS	15/02/2018	1518702764	testRound	1	ef	91	1	1	2	1	0.617260367	0.247974537	NA	NA
LS05	m	LS	15/02/2018	1518702764	testRound	1	ef	92	1	1	2	1	0.696539915	0.215921209	NA	NA
LS05	m	LS	15/02/2018	1518702764	testRound	1	ef	93	1	1	2	1	0.623795795	0.231917083	NA	NA
LS05	m	LS	15/02/2018	1518702764	testRound	1	ef	94	2	1	3	1	0.783147083	0.263888626	0.207901142	NA
LS05	m	LS	15/02/2018	1518702764	testRound	1	ef	95	2	1	3	1	0.998359488	0.207903708	0.183911821	NA
LS05	m	LS	15/02/2018	1518702764	testRound	1	ef	96	2	1	3	1	0.829619918	0.223948012	0.183905406	NA
LS05	m	LS	15/02/2018	1518702764	testRound	1	ef	97	2	1	3	1	0.796971644	0.207959835	0.191876723	NA
LS05	m	LS	15/02/2018	1518702764	testRound	1	ef	98	1	1	2	1	1.172033744	0.191867743	NA	NA
LS05	m	LS	15/02/2018	1518702764	testRound	1	ef	99	1	1	2	1	0.899547745	0.183916632	NA	NA
LS05	m	LS	15/02/2018	1518702764	testRound	1	ef	100	1	1	2	1	0.802811097	0.207889596	NA	NA
LS05	m	LS	15/02/2018	1518702764	testRound	1	ef	101	2	1	3	1	0.826106688	0.22395154	0.151934505	NA
LS05	m	LS	15/02/2018	1518702764	testRound	1	ef	102	2	1	3	1	0.793805439	0.226374302	0.189497901	NA
LS05	m	LS	15/02/2018	1518702764	testRound	1	ef	103	1	1	2	1	0.680699272	0.199908337	NA	NA
LS05	m	LS	15/02/2018	1518702764	testRound	1	ef	104	1	1	2	1	0.775972769	0.439913481	NA	NA
LS05	m	LS	15/02/2018	1518702764	testRound	1	ef	105	x	0	0	0	NA	NA	NA	NA
LS05	m	LS	15/02/2018	1518702764	testRound	1	ef	106	2	0	2	1	0.862635743	0.207806207	NA	NA
LS05	m	LS	15/02/2018	1518702764	testRound	1	ef	107	2	0	2	1	0.717865288	0.19186646	NA	NA
LS05	m	LS	15/02/2018	1518702764	testRound	1	ef	108	1	0	1	1	0.733099439	NA	NA	NA
LS05	m	LS	15/02/2018	1518702764	testRound	1	ef	109	1	0	1	1	0.780394615	NA	NA	NA
LS05	m	LS	15/02/2018	1518702764	testRound	1	ef	110	2	0	2	1	0.747682516	0.215921209	NA	NA
LS05	m	LS	15/02/2018	1518702764	testRound	1	ef	111	1	0	2	0	0.667000756	0.19187063	NA	NA
LS05	m	LS	15/02/2018	1518702764	testRound	1	ef	112	1	0	1	1	0.746246948	NA	NA	NA
LS05	m	LS	15/02/2018	1518702764	testRound	1	ef	113	1	0	1	1	0.681586078	NA	NA	NA
LS05	m	LS	15/02/2018	1518702764	testRound	1	ef	114	1	0	1	1	0.656887312	NA	NA	NA
LS05	m	LS	15/02/2018	1518702764	testRound	1	ef	115	x	1	0	0	NA	NA	NA	NA
LS05	m	LS	15/02/2018	1518702764	testRound	1	ef	116	1	1	2	1	0.655479968	0.21589523	NA	NA
LS05	m	LS	15/02/2018	1518702764	testRound	1	ef	117	1	1	2	1	0.694755397	0.199891338	NA	NA
LS05	m	LS	15/02/2018	1518702764	testRound	1	ef	118	2	1	3	1	0.837937297	0.207961439	0.567927621	NA
LS05	m	LS	15/02/2018	1518702764	testRound	1	ef	119	2	1	3	1	0.901203652	0.207909802	0.151926487	NA
LS05	m	LS	15/02/2018	1518702764	testRound	1	ef	120	1	1	2	1	0.868583922	0.191846575	NA	NA
LS05	m	LS	15/02/2018	1518702764	testRound	1	ef	121	x	0	0	0	NA	NA	NA	NA
LS05	m	LS	15/02/2018	1518702764	testRound	1	ef	122	2	0	2	1	0.787081104	0.207928083	NA	NA
LS05	m	LS	15/02/2018	1518702764	testRound	1	ef	123	x	1	0	0	NA	NA	NA	NA
LS05	m	LS	15/02/2018	1518702764	testRound	1	ef	124	1	1	2	1	0.625727526	0.222013394	NA	NA
LS05	m	LS	15/02/2018	1518702764	testRound	1	ef	125	2	1	3	1	0.848985015	0.215888816	0.167959245	NA
LS05	m	LS	15/02/2018	1518702764	testRound	1	ef	126	1	1	2	1	0.632257181	0.215971884	NA	NA
LS05	m	LS	15/02/2018	1518702764	testRound	1	ef	127	1	1	2	1	0.695593132	0.207904029	NA	NA
LS05	m	LS	15/02/2018	1518702764	testRound	1	ef	128	1	1	2	1	0.822809628	0.41599055	NA	NA
LS05	m	LS	15/02/2018	1518702764	testRound	1	ef	129	1	1	2	1	0.726147709	0.207898576	NA	NA
LS05	m	LS	15/02/2018	1518702764	testRound	1	ef	130	2	1	3	1	0.757416862	0.207888634	0.152035213	NA
LS05	m	LS	15/02/2018	1518702764	testRound	1	ef	131	2	1	3	1	0.94870313	0.215862196	0.200013535	NA
LS05	m	LS	15/02/2018	1518702764	testRound	1	ef	132	1	1	2	1	0.835972852	0.191901419	NA	NA
LS05	m	LS	15/02/2018	1518702764	testRound	1	ef	133	x	0	0	0	NA	NA	NA	NA
LS05	m	LS	15/02/2018	1518702764	testRound	1	ef	134	1	0	1	1	0.842543881	NA	NA	NA
LS05	m	LS	15/02/2018	1518702764	testRound	1	ef	135	1	0	1	1	0.825812583	NA	NA	NA
LS05	m	LS	15/02/2018	1518702764	testRound	1	ef	136	x	1	0	0	NA	NA	NA	NA
LS05	m	LS	15/02/2018	1518702764	testRound	1	ef	137	2	1	3	1	0.872356298	0.200017063	0.199959332	NA
LS05	m	LS	15/02/2018	1518702764	testRound	1	ef	138	1	1	2	1	0.81570427	0.207885106	NA	NA
LS05	m	LS	15/02/2018	1518702764	testRound	1	ef	139	2	1	3	1	0.814982317	0.215932755	0.303993131	NA
LS05	m	LS	15/02/2018	1518702764	testRound	1	ef	140	1	1	2	1	0.678324298	0.199931108	NA	NA
LS05	m	LS	15/02/2018	1518702764	testRound	1	ef	141	x	0	0	0	NA	NA	NA	NA
LS05	m	LS	15/02/2018	1518702764	testRound	1	ef	142	2	0	2	1	0.852858741	0.207852392	NA	NA
LS05	m	LS	15/02/2018	1518702764	testRound	1	ef	143	1	0	1	1	0.676206867	NA	NA	NA
LS05	m	LS	15/02/2018	1518702764	testRound	1	ef	144	2	0	2	1	0.851480903	0.199867284	NA	NA
LS05	m	LS	15/02/2018	1518702764	testRound	1	ef	145	2	0	2	1	0.778741273	0.207946685	NA	NA
LS05	m	LS	15/02/2018	1518702764	testRound	1	ef	146	1	0	1	1	0.737958113	NA	NA	NA
LS05	m	LS	15/02/2018	1518702764	testRound	1	ef	147	2	0	2	1	0.769314183	0.199897432	NA	NA
LS05	m	LS	15/02/2018	1518702764	testRound	1	ef	148	1	0	2	0	1.248514318	0.247893073	NA	NA
LS05	m	LS	15/02/2018	1518702764	testRound	1	ef	149	1	0	1	1	0.879831773	NA	NA	NA
LS05	m	LS	15/02/2018	1518702764	testRound	1	ef	150	x	1	0	0	NA	NA	NA	NA
LS05	m	LS	15/02/2018	1518702764	testRound	1	ef	151	1	1	2	1	0.702466285	0.255936553	NA	NA
LS05	m	LS	15/02/2018	1518702764	testRound	1	ef	152	1	1	2	1	0.709814752	0.223801761	NA	NA
LS05	m	LS	15/02/2018	1518702764	testRound	1	ef	153	2	1	3	1	0.748978569	0.216014861	0.175951409	NA
LS05	m	LS	15/02/2018	1518702764	testRound	1	ef	154	2	1	3	1	0.900277716	0.223918826	0.159910312	NA
LS05	m	LS	15/02/2018	1518702764	testRound	1	ef	155	x	0	0	0	NA	NA	NA	NA
LS05	m	LS	15/02/2018	1518702764	testRound	1	ef	156	1	0	1	1	0.842886737	NA	NA	NA
LS05	m	LS	15/02/2018	1518702764	testRound	1	ef	157	2	0	2	1	0.890147915	0.559841485	NA	NA
LS05	m	LS	15/02/2018	1518702764	testRound	2	c	0	2	0	2	1	0.867735282	0.20793097	NA	NA
LS05	m	LS	15/02/2018	1518702764	testRound	2	c	1	1	0	1	1	0.898917519	NA	NA	NA
LS05	m	LS	15/02/2018	1518702764	testRound	2	c	2	1	0	1	1	0.778359289	NA	NA	NA
LS05	m	LS	15/02/2018	1518702764	testRound	2	c	3	2	0	2	1	0.785599672	0.215900362	NA	NA
LS05	m	LS	15/02/2018	1518702764	testRound	2	c	4	1	0	1	1	0.776882668	NA	NA	NA
LS05	m	LS	15/02/2018	1518702764	testRound	2	c	5	2	0	2	1	0.696199946	0.215875345	NA	NA
LS05	m	LS	15/02/2018	1518702764	testRound	2	c	6	2	0	2	1	0.743432259	0.207902746	NA	NA
LS05	m	LS	15/02/2018	1518702764	testRound	2	c	7	1	0	1	1	0.566797705	NA	NA	NA
LS05	m	LS	15/02/2018	1518702764	testRound	2	c	8	2	0	2	1	0.806048823	0.175826646	NA	NA
LS05	m	LS	15/02/2018	1518702764	testRound	2	c	9	2	0	2	1	0.845215526	0.175980274	NA	NA
LS05	m	LS	15/02/2018	1518702764	testRound	2	c	10	1	0	1	1	0.636668122	NA	NA	NA
LS05	m	LS	15/02/2018	1518702764	testRound	2	c	11	1	0	1	1	0.811864221	NA	NA	NA
LS05	m	LS	15/02/2018	1518702764	testRound	2	c	12	2	0	2	1	0.795194503	0.199873377	NA	NA
LS05	m	LS	15/02/2018	1518702764	testRound	2	c	13	1	0	1	1	0.690486538	NA	NA	NA
LS05	m	LS	15/02/2018	1518702764	testRound	2	c	14	2	0	2	1	0.777758891	0.183907972	NA	NA
LS05	m	LS	15/02/2018	1518702764	testRound	2	c	15	2	0	2	1	0.697040888	0.199935919	NA	NA
LS05	m	LS	15/02/2018	1518702764	testRound	2	c	16	1	0	1	1	0.648367875	NA	NA	NA
LS05	m	LS	15/02/2018	1518702764	testRound	2	c	17	1	0	1	1	0.743602564	NA	NA	NA
LS05	m	LS	15/02/2018	1518702764	testRound	2	c	18	2	0	2	1	0.75890535	0.183898992	NA	NA
LS05	m	LS	15/02/2018	1518702764	testRound	2	c	19	2	0	2	1	0.74216892	0.199918921	NA	NA
LS05	m	LS	15/02/2018	1518702764	testRound	2	c	20	1	0	1	1	0.557546371	NA	NA	NA
LS05	m	LS	15/02/2018	1518702764	testRound	2	c	21	1	0	1	1	1.308582075	NA	NA	NA
LS05	m	LS	15/02/2018	1518702764	testRound	2	c	22	1	0	1	1	0.907992773	NA	NA	NA
LS05	m	LS	15/02/2018	1518702764	testRound	2	c	23	1	0	1	1	0.627367076	NA	NA	NA
LS05	m	LS	15/02/2018	1518702764	testRound	2	c	24	2	0	2	1	0.898601925	0.207895369	NA	NA
LS05	m	LS	15/02/2018	1518702764	testRound	2	c	25	2	0	2	1	0.785858818	0.199908337	NA	NA
LS05	m	LS	15/02/2018	1518702764	testRound	2	c	26	1	0	1	1	0.633226735	NA	NA	NA
LS05	m	LS	15/02/2018	1518702764	testRound	2	c	27	2	0	2	1	0.840417469	0.207938026	NA	NA
LS05	m	LS	15/02/2018	1518702764	testRound	2	c	28	1	0	1	1	0.663863417	NA	NA	NA
LS05	m	LS	15/02/2018	1518702764	testRound	2	c	29	1	0	1	1	0.767016183	NA	NA	NA
LS05	m	LS	15/02/2018	1518702764	testRound	2	c	30	2	0	2	1	0.838322489	0.199866642	NA	NA
LS05	m	LS	15/02/2018	1518702764	testRound	2	c	31	1	0	1	1	0.645639461	NA	NA	NA
LS05	m	LS	15/02/2018	1518702764	testRound	2	c	32	2	0	2	1	0.74086068	0.223913373	NA	NA
LS05	m	LS	15/02/2018	1518702764	testRound	2	c	33	1	0	1	1	0.756155769	NA	NA	NA
LS05	m	LS	15/02/2018	1518702764	testRound	2	c	34	2	0	2	1	0.715459204	0.215919926	NA	NA
LS05	m	LS	15/02/2018	1518702764	testRound	2	c	35	2	0	2	1	1.186736132	0.30384207	NA	NA
LS05	m	LS	15/02/2018	1518702764	testRound	2	c	36	2	0	2	1	0.681991796	0.19999814	NA	NA
LS05	m	LS	15/02/2018	1518702764	testRound	2	c	37	1	0	1	1	0.737330452	NA	NA	NA
LS05	m	LS	15/02/2018	1518702764	testRound	2	c	38	2	0	2	1	0.704674802	0.199890055	NA	NA
LS05	m	LS	15/02/2018	1518702764	testRound	2	c	39	1	0	1	1	0.591980446	NA	NA	NA
LS05	m	LS	15/02/2018	1518702764	testRound	2	c	40	1	0	1	1	0.711169818	NA	NA	NA
LS05	m	LS	15/02/2018	1518702764	testRound	2	c	41	2	0	2	1	0.734461882	0.20794893	NA	NA
LS05	m	LS	15/02/2018	1518702764	testRound	2	c	42	1	0	1	1	0.669852328	NA	NA	NA
LS05	m	LS	15/02/2018	1518702764	testRound	2	c	43	1	0	1	1	0.701092937	NA	NA	NA
LS05	m	LS	15/02/2018	1518702764	testRound	2	c	44	2	0	2	1	0.732399615	0.207883823	NA	NA
LS05	m	LS	15/02/2018	1518702764	testRound	2	c	45	1	0	1	1	0.611650233	NA	NA	NA
LS05	m	LS	15/02/2018	1518702764	testRound	2	c	46	1	0	1	1	0.714923913	NA	NA	NA
LS05	m	LS	15/02/2018	1518702764	testRound	2	c	47	1	0	1	1	0.962141858	NA	NA	NA
LS05	m	LS	15/02/2018	1518702764	testRound	2	c	48	1	0	1	1	0.721464472	NA	NA	NA
LS05	m	LS	15/02/2018	1518702764	testRound	2	c	49	1	0	1	1	0.568775299	NA	NA	NA
LS05	m	LS	15/02/2018	1518702764	testRound	2	c	50	2	0	2	1	0.807994024	0.223964369	NA	NA
LS05	m	LS	15/02/2018	1518702764	testRound	2	c	51	1	0	1	1	0.60734417	NA	NA	NA
LS05	m	LS	15/02/2018	1518702764	testRound	2	c	52	1	0	1	1	0.638624869	NA	NA	NA
LS05	m	LS	15/02/2018	1518702764	testRound	2	c	53	2	0	2	1	0.813978125	0.20779434	NA	NA
LS05	m	LS	15/02/2018	1518702764	testRound	2	c	54	1	0	1	1	0.613259956	NA	NA	NA
LS05	m	LS	15/02/2018	1518702764	testRound	2	c	55	1	0	1	1	0.677464432	NA	NA	NA
LS05	m	LS	15/02/2018	1518702764	testRound	2	c	56	1	0	1	1	0.699785338	NA	NA	NA
LS05	m	LS	15/02/2018	1518702764	testRound	2	c	57	1	0	1	1	0.755048624	NA	NA	NA
LS05	m	LS	15/02/2018	1518702764	testRound	2	c	58	1	0	1	1	0.586364539	NA	NA	NA
LS05	m	LS	15/02/2018	1518702764	testRound	2	c	59	2	0	2	1	0.721691546	0.183915028	NA	NA
LS05	m	LS	15/02/2018	1518702764	testRound	2	c	60	2	0	2	1	0.776907364	0.199886527	NA	NA
LS05	m	LS	15/02/2018	1518702764	testRound	2	c	61	2	0	2	1	0.664189916	0.199905129	NA	NA
LS05	m	LS	15/02/2018	1518702764	testRound	2	c	62	2	0	2	1	0.727522019	0.223886432	NA	NA
LS05	m	LS	15/02/2018	1518702764	testRound	2	c	63	1	0	1	1	0.698033214	NA	NA	NA
LS05	m	LS	15/02/2018	1518702764	testRound	2	c	64	2	0	2	1	0.710048561	0.192030351	NA	NA
LS05	m	LS	15/02/2018	1518702764	testRound	2	c	65	2	0	2	1	0.645414953	0.199908337	NA	NA
LS05	m	LS	15/02/2018	1518702764	testRound	2	c	66	2	0	2	1	0.804721018	0.199803459	NA	NA
LS05	m	LS	15/02/2018	1518702764	testRound	2	c	67	2	0	2	1	0.795898175	0.18391118	NA	NA
LS05	m	LS	15/02/2018	1518702764	testRound	2	c	68	2	0	2	1	0.579244749	0.19988781	NA	NA
LS05	m	LS	15/02/2018	1518702764	testRound	2	c	69	2	0	2	1	0.714504403	0.191908154	NA	NA
LS05	m	LS	15/02/2018	1518702764	testRound	2	c	70	1	0	1	1	0.673829969	NA	NA	NA
LS05	m	LS	15/02/2018	1518702764	testRound	2	c	71	1	0	1	1	0.633079522	NA	NA	NA
LS05	m	LS	15/02/2018	1518702764	testRound	2	c	72	1	0	1	1	0.680375339	NA	NA	NA
LS05	m	LS	15/02/2018	1518702764	testRound	2	c	73	1	0	1	1	0.663670661	NA	NA	NA
LS05	m	LS	15/02/2018	1518702764	testRound	2	c	74	2	0	2	1	0.686863299	0.207965608	NA	NA
LS05	m	LS	15/02/2018	1518702764	testRound	2	c	75	1	0	1	1	0.630227629	NA	NA	NA
LS05	m	LS	15/02/2018	1518702764	testRound	2	c	76	2	0	2	1	0.677542369	0.223837682	NA	NA
LS05	m	LS	15/02/2018	1518702764	testRound	2	c	77	1	0	1	1	0.65281602	NA	NA	NA
LS05	m	LS	15/02/2018	1518702764	testRound	2	c	78	2	0	2	1	0.700048654	0.215998183	NA	NA
LS05	m	LS	15/02/2018	1518702764	testRound	2	c	79	1	0	1	1	0.611342337	NA	NA	NA
LS05	m	LS	15/02/2018	1518702764	testRound	2	c	80	1	0	1	1	0.746666457	NA	NA	NA
LS05	m	LS	15/02/2018	1518702764	testRound	2	c	81	2	0	2	1	0.779954579	0.207919103	NA	NA
LS05	m	LS	15/02/2018	1518702764	testRound	2	c	82	1	0	1	1	0.625308338	NA	NA	NA
LS05	m	LS	15/02/2018	1518702764	testRound	2	c	83	1	0	1	1	0.624564254	NA	NA	NA
LS05	m	LS	15/02/2018	1518702764	testRound	2	c	84	1	0	1	1	0.631837672	NA	NA	NA
LS05	m	LS	15/02/2018	1518702764	testRound	2	c	85	1	0	1	1	0.679048176	NA	NA	NA
LS05	m	LS	15/02/2018	1518702764	testRound	2	c	86	1	0	1	1	0.646405354	NA	NA	NA
LS05	m	LS	15/02/2018	1518702764	testRound	2	c	87	1	0	1	1	0.637644731	NA	NA	NA
LS05	m	LS	15/02/2018	1518702764	testRound	2	c	88	1	0	1	1	0.564966361	NA	NA	NA
LS05	m	LS	15/02/2018	1518702764	testRound	2	c	89	1	0	1	1	0.644187857	NA	NA	NA
LS05	m	LS	15/02/2018	1518702764	testRound	2	c	90	2	0	2	1	0.811535157	0.199851889	NA	NA
LS05	m	LS	15/02/2018	1518702764	testRound	2	c	91	2	0	2	1	0.762777151	0.207930328	NA	NA
LS05	m	LS	15/02/2018	1518702764	testRound	2	c	92	2	0	2	1	0.66603473	0.19211406	NA	NA
LS05	m	LS	15/02/2018	1518702764	testRound	2	c	93	2	0	2	1	0.729321611	0.215930831	NA	NA
LS05	m	LS	15/02/2018	1518702764	testRound	2	c	94	1	0	1	1	0.640655384	NA	NA	NA
LS05	m	LS	15/02/2018	1518702764	testRound	2	c	95	1	0	1	1	0.631950567	NA	NA	NA
LS05	m	LS	15/02/2018	1518702764	testRound	2	c	96	1	0	1	1	0.591240532	NA	NA	NA
LS05	m	LS	15/02/2018	1518702764	testRound	2	c	97	2	0	2	1	0.726480943	0.207957911	NA	NA
LS05	m	LS	15/02/2018	1518702764	testRound	2	c	98	1	0	1	1	0.52589812	NA	NA	NA
LS05	m	LS	15/02/2018	1518702764	testRound	2	c	99	1	0	1	1	0.685039974	NA	NA	NA
LS05	m	LS	15/02/2018	1518702764	testRound	2	c	100	1	0	1	1	0.604398625	NA	NA	NA
LS05	m	LS	15/02/2018	1518702764	testRound	2	c	101	2	0	2	1	0.779708582	0.215803503	NA	NA
LS05	m	LS	15/02/2018	1518702764	testRound	2	c	102	2	0	2	1	0.842400837	0.200384935	NA	NA
LS05	m	LS	15/02/2018	1518702764	testRound	2	c	103	1	0	1	1	0.626244215	NA	NA	NA
LS05	m	LS	15/02/2018	1518702764	testRound	2	c	104	2	0	2	1	0.705557118	0.191848179	NA	NA
LS05	m	LS	15/02/2018	1518702764	testRound	2	c	105	1	0	1	1	0.728819354	NA	NA	NA
LS05	m	LS	15/02/2018	1518702764	testRound	2	c	106	2	0	2	1	0.760075999	0.223877773	NA	NA
LS05	m	LS	15/02/2018	1518702764	testRound	2	c	107	1	0	1	1	0.567371162	NA	NA	NA
LS05	m	LS	15/02/2018	1518702764	testRound	2	c	108	1	0	1	1	0.606643384	NA	NA	NA
LS05	m	LS	15/02/2018	1518702764	testRound	2	c	109	2	0	2	1	0.645938698	0.263921661	NA	NA
LS05	m	LS	15/02/2018	1518702764	testRound	2	c	110	1	0	1	1	0.645213858	NA	NA	NA
LS05	m	LS	15/02/2018	1518702764	testRound	2	c	111	2	0	2	1	0.732510586	0.207973305	NA	NA
LS05	m	LS	15/02/2018	1518702764	testRound	2	c	112	2	0	2	1	0.795766036	0.207951496	NA	NA
LS05	m	LS	15/02/2018	1518702764	testRound	2	c	113	1	0	1	1	0.675144623	NA	NA	NA
LS05	m	LS	15/02/2018	1518702764	testRound	2	c	114	1	0	1	1	0.666438845	NA	NA	NA
LS05	m	LS	15/02/2018	1518702764	testRound	2	c	115	1	0	1	1	0.657667317	NA	NA	NA
LS05	m	LS	15/02/2018	1518702764	testRound	2	c	116	2	0	2	1	0.864860938	0.184000662	NA	NA
LS05	m	LS	15/02/2018	1518702764	testRound	2	c	117	2	0	2	1	0.728254235	0.207897614	NA	NA
LS05	m	LS	15/02/2018	1518702764	testRound	2	c	118	1	0	1	1	0.623519971	NA	NA	NA
LS05	m	LS	15/02/2018	1518702764	testRound	2	c	119	2	0	2	1	0.662810475	0.207906274	NA	NA
LS05	m	LS	15/02/2018	1518702764	testRound	2	c	120	1	0	1	1	1.014037844	NA	NA	NA
LS05	m	LS	15/02/2018	1518702764	testRound	2	c	121	1	0	1	1	0.629392138	NA	NA	NA
LS05	m	LS	15/02/2018	1518702764	testRound	2	c	122	2	0	2	1	1.340526356	0.21589074	NA	NA
LS05	m	LS	15/02/2018	1518702764	testRound	2	c	123	2	0	2	1	0.723985376	0.207920706	NA	NA
LS05	m	LS	15/02/2018	1518702764	testRound	2	c	124	1	0	1	1	0.803250812	NA	NA	NA
LS05	m	LS	15/02/2018	1518702764	testRound	2	c	125	2	0	2	1	0.762537569	0.215860913	NA	NA
LS05	m	LS	15/02/2018	1518702764	testRound	2	c	126	1	0	1	1	0.665863463	NA	NA	NA
LS05	m	LS	15/02/2018	1518702764	testRound	2	c	127	2	0	2	1	0.673063434	0.20002027	NA	NA
LS05	m	LS	15/02/2018	1518702764	testRound	2	c	128	2	0	2	1	0.936351982	0.207903708	NA	NA
LS05	m	LS	15/02/2018	1518702764	testRound	2	c	129	1	0	1	1	0.647719368	NA	NA	NA
LS05	m	LS	15/02/2018	1518702764	testRound	2	c	130	1	0	1	1	0.631006351	NA	NA	NA
LS05	m	LS	15/02/2018	1518702764	testRound	2	c	131	1	0	1	1	0.758197509	NA	NA	NA
LS05	m	LS	15/02/2018	1518702764	testRound	2	c	132	1	0	1	1	0.64551951	NA	NA	NA
LS05	m	LS	15/02/2018	1518702764	testRound	2	c	133	2	0	2	1	0.724808038	0.191947924	NA	NA
LS05	m	LS	15/02/2018	1518702764	testRound	2	c	134	1	0	1	1	0.564172565	NA	NA	NA
LS05	m	LS	15/02/2018	1518702764	testRound	2	c	135	2	0	2	1	0.723428596	0.215965469	NA	NA
LS05	m	LS	15/02/2018	1518702764	testRound	2	c	136	1	0	1	1	0.610655021	NA	NA	NA
LS05	m	LS	15/02/2018	1518702764	testRound	2	c	137	1	0	1	1	0.578030481	NA	NA	NA
LS05	m	LS	15/02/2018	1518702764	testRound	2	c	138	1	0	1	1	0.681266315	NA	NA	NA
LS05	m	LS	15/02/2018	1518702764	testRound	2	c	139	1	0	1	1	0.664624499	NA	NA	NA
LS05	m	LS	15/02/2018	1518702764	testRound	2	c	140	2	0	2	1	0.687849852	0.199912827	NA	NA
LS05	m	LS	15/02/2018	1518702764	testRound	2	c	141	1	0	1	1	0.711054036	NA	NA	NA
LS05	m	LS	15/02/2018	1518702764	testRound	2	c	142	2	0	2	1	0.718401542	0.247991856	NA	NA
LS05	m	LS	15/02/2018	1518702764	testRound	2	c	143	1	0	1	1	0.605717449	NA	NA	NA
LS05	m	LS	15/02/2018	1518702764	testRound	2	c	144	1	0	1	1	0.637055238	NA	NA	NA
LS05	m	LS	15/02/2018	1518702764	testRound	2	c	145	1	0	1	1	0.644274453	NA	NA	NA
LS05	m	LS	15/02/2018	1518702764	testRound	2	c	146	1	0	1	1	0.68364161	NA	NA	NA
LS05	m	LS	15/02/2018	1518702764	testRound	2	c	147	2	0	2	1	0.61885245	0.215883364	NA	NA
LS05	m	LS	15/02/2018	1518702764	testRound	2	c	148	2	0	2	1	0.810166299	0.183883918	NA	NA
LS05	m	LS	15/02/2018	1518702764	testRound	2	c	149	2	0	2	1	0.497537628	0.255813715	NA	NA
LS05	m	LS	15/02/2018	1518702764	testRound	2	c	150	1	0	1	1	0.808661454	NA	NA	NA
LS05	m	LS	15/02/2018	1518702764	testRound	2	c	151	1	0	1	1	0.847950354	NA	NA	NA
LS05	m	LS	15/02/2018	1518702764	testRound	2	c	152	1	0	1	1	0.655246479	NA	NA	NA
LS05	m	LS	15/02/2018	1518702764	testRound	2	c	153	1	0	1	1	0.654646081	NA	NA	NA
LS05	m	LS	15/02/2018	1518702764	testRound	2	c	154	2	0	2	1	0.773933595	0.191827011	NA	NA
LS05	m	LS	15/02/2018	1518702764	testRound	2	c	155	1	0	1	1	0.693118413	NA	NA	NA
LS06	f	LS	05/03/2018	1520243513	trainingRound	1	c	0	1	0	1	1	1.290173794	NA	NA	NA
LS06	f	LS	05/03/2018	1520243513	trainingRound	1	c	1	2	0	2	1	1.169956503	0.239949254	NA	NA
LS06	f	LS	05/03/2018	1520243513	trainingRound	1	c	2	1	0	1	1	1.113622862	NA	NA	NA
LS06	f	LS	05/03/2018	1520243513	trainingRound	1	c	3	1	0	1	1	0.969414078	NA	NA	NA
LS06	f	LS	05/03/2018	1520243513	trainingRound	1	c	4	2	0	2	1	0.97705711	0.207921462	NA	NA
LS06	f	LS	05/03/2018	1520243513	trainingRound	1	c	5	2	0	2	1	1.288882687	0.223887242	NA	NA
LS06	f	LS	05/03/2018	1520243513	trainingRound	1	c	6	1	0	1	1	1.000476667	NA	NA	NA
LS06	f	LS	05/03/2018	1520243513	trainingRound	1	c	7	2	0	2	1	0.880263546	0.255998755	NA	NA
LS06	f	LS	05/03/2018	1520243513	trainingRound	1	c	8	2	0	2	1	1.079856166	0.231942787	NA	NA
LS06	f	LS	05/03/2018	1520243513	trainingRound	1	c	9	2	0	2	1	1.111620925	0.215957761	NA	NA
LS06	f	LS	05/03/2018	1520243513	trainingRound	1	c	10	2	0	2	1	1.031410306	0.21591606	NA	NA
LS06	f	LS	05/03/2018	1520243513	trainingRound	1	c	11	1	0	1	1	0.855612867	NA	NA	NA
LS06	f	LS	05/03/2018	1520243513	trainingRound	1	c	12	2	0	2	1	0.878836432	0.256011266	NA	NA
LS06	f	LS	05/03/2018	1520243513	trainingRound	1	c	13	2	0	2	1	0.838492629	0.223927018	NA	NA
LS06	f	LS	05/03/2018	1520243513	trainingRound	1	c	14	1	0	1	1	0.870404301	NA	NA	NA
LS06	f	LS	05/03/2018	1520243513	trainingRound	1	c	15	1	0	1	1	0.917989209	NA	NA	NA
LS06	f	LS	05/03/2018	1520243513	trainingRound	1	c	16	2	0	2	1	1.005692418	0.215946534	NA	NA
LS06	f	LS	05/03/2018	1520243513	trainingRound	1	c	17	2	0	2	1	1.093426742	0.231921937	NA	NA
LS06	f	LS	05/03/2018	1520243513	trainingRound	1	c	18	2	0	2	1	0.884966383	0.231993469	NA	NA
LS06	f	LS	05/03/2018	1520243513	trainingRound	1	c	19	2	0	2	1	0.868922976	0.215909645	NA	NA
LS06	f	LS	05/03/2018	1520243513	trainingRound	1	c	20	2	0	2	1	0.844654015	0.207915368	NA	NA
LS06	f	LS	05/03/2018	1520243513	trainingRound	1	c	21	1	0	1	1	0.828305554	NA	NA	NA
LS06	f	LS	05/03/2018	1520243513	trainingRound	1	c	22	2	0	2	1	0.875985732	0.215971554	NA	NA
LS06	f	LS	05/03/2018	1520243513	trainingRound	1	c	23	1	0	1	1	0.891756483	NA	NA	NA
LS06	f	LS	05/03/2018	1520243513	trainingRound	1	c	24	2	0	2	1	0.891369953	0.224046987	NA	NA
LS06	f	LS	05/03/2018	1520243513	trainingRound	1	c	25	2	0	2	1	0.995214404	0.223872487	NA	NA
LS06	f	LS	05/03/2018	1520243513	trainingRound	1	c	26	1	0	1	1	0.842901318	NA	NA	NA
LS06	f	LS	05/03/2018	1520243513	trainingRound	1	c	27	2	0	2	1	0.762561107	0.247981382	NA	NA
LS06	f	LS	05/03/2018	1520243513	trainingRound	1	c	28	2	0	2	1	0.826333128	0.26396288	NA	NA
LS06	f	LS	05/03/2018	1520243513	trainingRound	1	c	29	2	0	2	1	0.746064129	0.159995573	NA	NA
LS06	f	LS	05/03/2018	1520243513	trainingRound	1	c	30	1	0	1	1	0.857788983	NA	NA	NA
LS06	f	LS	05/03/2018	1520243513	trainingRound	1	c	31	1	0	1	1	0.697480016	NA	NA	NA
LS06	f	LS	05/03/2018	1520243513	trainingRound	1	c	32	2	0	2	1	0.953123677	0.199972093	NA	NA
LS06	f	LS	05/03/2018	1520243513	trainingRound	1	c	33	1	0	1	1	0.824847954	NA	NA	NA
LS06	f	LS	05/03/2018	1520243513	trainingRound	1	c	34	1	0	1	1	0.8566156	NA	NA	NA
LS06	f	LS	05/03/2018	1520243513	trainingRound	2	ef	0	2	0	2	1	0.997251947	0.223918036	NA	NA
LS06	f	LS	05/03/2018	1520243513	trainingRound	2	ef	1	x	1	0	0	NA	NA	NA	NA
LS06	f	LS	05/03/2018	1520243513	trainingRound	2	ef	2	1	1	1	0	0.708769262	NA	NA	NA
LS06	f	LS	05/03/2018	1520243513	trainingRound	2	ef	3	1	1	2	1	1.308368297	0.255941337	NA	NA
LS06	f	LS	05/03/2018	1520243513	trainingRound	2	ef	4	1	1	2	1	0.980059535	0.25601736	NA	NA
LS06	f	LS	05/03/2018	1520243513	trainingRound	2	ef	5	1	1	2	1	0.739864891	0.255939413	NA	NA
LS06	f	LS	05/03/2018	1520243513	trainingRound	2	ef	6	2	1	3	1	1.003595212	0.239916535	0.247924927	NA
LS06	f	LS	05/03/2018	1520243513	trainingRound	2	ef	7	1	1	2	1	0.835245134	0.247990364	NA	NA
LS06	f	LS	05/03/2018	1520243513	trainingRound	2	ef	8	2	1	3	1	1.002915496	0.248034951	0.255978868	NA
LS06	f	LS	05/03/2018	1520243513	trainingRound	2	ef	9	1	1	2	1	0.858749054	0.247846979	NA	NA
LS06	f	LS	05/03/2018	1520243513	trainingRound	2	ef	10	2	1	3	1	0.914364166	0.224053081	0.231859707	NA
LS06	f	LS	05/03/2018	1520243513	trainingRound	2	ef	11	x	0	0	0	NA	NA	NA	NA
LS06	f	LS	05/03/2018	1520243513	trainingRound	2	ef	12	1	0	1	1	0.945880006	NA	NA	NA
LS06	f	LS	05/03/2018	1520243513	trainingRound	2	ef	13	2	0	2	1	0.953586871	0.239944763	NA	NA
LS06	f	LS	05/03/2018	1520243513	trainingRound	2	ef	14	x	1	1	0	2.233210798	NA	NA	NA
LS06	f	LS	05/03/2018	1520243513	trainingRound	2	ef	15	1	1	2	1	0.944957786	0.240019824	NA	NA
LS06	f	LS	05/03/2018	1520243513	trainingRound	2	ef	16	x	0	0	0	NA	NA	NA	NA
LS06	f	LS	05/03/2018	1520243513	trainingRound	2	ef	17	1	0	1	1	1.112505614	NA	NA	NA
LS06	f	LS	05/03/2018	1520243513	trainingRound	2	ef	18	1	0	1	1	1.256065476	NA	NA	NA
LS06	f	LS	05/03/2018	1520243513	trainingRound	2	ef	19	2	0	2	1	1.095834135	0.263942672	NA	NA
LS06	f	LS	05/03/2018	1520243513	trainingRound	2	ef	20	1	0	1	1	1.103608042	NA	NA	NA
LS06	f	LS	05/03/2018	1520243513	trainingRound	2	ef	21	2	0	2	1	1.031319848	0.231897558	NA	NA
LS06	f	LS	05/03/2018	1520243513	trainingRound	2	ef	22	1	0	1	1	0.911133031	NA	NA	NA
LS06	f	LS	05/03/2018	1520243513	trainingRound	2	ef	23	x	1	0	0	NA	NA	NA	NA
LS06	f	LS	05/03/2018	1520243513	trainingRound	2	ef	24	2	1	3	1	1.01441164	0.215948779	0.23201881	NA
LS06	f	LS	05/03/2018	1520243513	trainingRound	2	ef	25	1	1	2	1	0.894162914	0.351985899	NA	NA
LS06	f	LS	05/03/2018	1520243513	trainingRound	2	ef	26	x	0	0	0	NA	NA	NA	NA
LS06	f	LS	05/03/2018	1520243513	trainingRound	2	ef	27	1	0	1	1	0.653575003	NA	NA	NA
LS06	f	LS	05/03/2018	1520243513	trainingRound	2	ef	28	1	0	1	1	0.853370671	NA	NA	NA
LS06	f	LS	05/03/2018	1520243513	trainingRound	2	ef	29	1	0	1	1	0.893061383	NA	NA	NA
LS06	f	LS	05/03/2018	1520243513	trainingRound	2	ef	30	x	1	0	0	NA	NA	NA	NA
LS06	f	LS	05/03/2018	1520243513	trainingRound	2	ef	31	1	1	2	1	0.820516892	0.279914867	NA	NA
LS06	f	LS	05/03/2018	1520243513	trainingRound	2	ef	32	1	1	2	1	0.852238667	0.295941915	NA	NA
LS06	f	LS	05/03/2018	1520243513	trainingRound	2	ef	33	2	1	3	1	0.883905911	0.255961546	0.248041367	NA
LS06	f	LS	05/03/2018	1520243513	trainingRound	2	ef	34	1	1	2	1	0.787704171	0.255904769	NA	NA
LS06	f	LS	05/03/2018	1520243513	testRound	1	c	0	1	0	1	1	0.775459025	NA	NA	NA
LS06	f	LS	05/03/2018	1520243513	testRound	1	c	1	1	0	1	1	0.791176848	NA	NA	NA
LS06	f	LS	05/03/2018	1520243513	testRound	1	c	2	1	0	1	1	0.702960083	NA	NA	NA
LS06	f	LS	05/03/2018	1520243513	testRound	1	c	3	1	0	1	1	0.85456683	NA	NA	NA
LS06	f	LS	05/03/2018	1520243513	testRound	1	c	4	1	0	1	1	0.830365552	NA	NA	NA
LS06	f	LS	05/03/2018	1520243513	testRound	1	c	5	2	0	2	1	0.918063628	0.215930174	NA	NA
LS06	f	LS	05/03/2018	1520243513	testRound	1	c	6	1	0	1	1	0.909797657	NA	NA	NA
LS06	f	LS	05/03/2018	1520243513	testRound	1	c	7	1	0	1	1	0.813456061	NA	NA	NA
LS06	f	LS	05/03/2018	1520243513	testRound	1	c	8	1	0	1	1	0.821220986	NA	NA	NA
LS06	f	LS	05/03/2018	1520243513	testRound	1	c	9	1	0	1	1	0.940867945	NA	NA	NA
LS06	f	LS	05/03/2018	1520243513	testRound	1	c	10	1	0	1	1	0.804605964	NA	NA	NA
LS06	f	LS	05/03/2018	1520243513	testRound	1	c	11	2	0	2	1	0.836374251	0.239921026	NA	NA
LS06	f	LS	05/03/2018	1520243513	testRound	1	c	12	2	0	2	1	0.867993379	0.224042175	NA	NA
LS06	f	LS	05/03/2018	1520243513	testRound	1	c	13	1	0	1	1	0.739842116	NA	NA	NA
LS06	f	LS	05/03/2018	1520243513	testRound	1	c	14	1	0	2	0	0.731538615	0.335936077	NA	NA
LS06	f	LS	05/03/2018	1520243513	testRound	1	c	15	1	0	1	1	0.795224989	NA	NA	NA
LS06	f	LS	05/03/2018	1520243513	testRound	1	c	16	2	0	2	1	1.042992096	0.239965292	NA	NA
LS06	f	LS	05/03/2018	1520243513	testRound	1	c	17	1	0	1	1	0.930691135	NA	NA	NA
LS06	f	LS	05/03/2018	1520243513	testRound	1	c	18	2	0	2	1	0.930395383	0.239956632	NA	NA
LS06	f	LS	05/03/2018	1520243513	testRound	1	c	19	1	0	1	1	0.922042804	NA	NA	NA
LS06	f	LS	05/03/2018	1520243513	testRound	1	c	20	1	0	1	1	0.88181512	NA	NA	NA
LS06	f	LS	05/03/2018	1520243513	testRound	1	c	21	2	0	2	1	0.833605027	0.247810411	NA	NA
LS06	f	LS	05/03/2018	1520243513	testRound	1	c	22	2	0	2	1	0.753199379	0.239990633	NA	NA
LS06	f	LS	05/03/2018	1520243513	testRound	1	c	23	1	0	1	1	0.848987323	NA	NA	NA
LS06	f	LS	05/03/2018	1520243513	testRound	1	c	24	2	0	2	1	1.144690583	0.255844143	NA	NA
LS06	f	LS	05/03/2018	1520243513	testRound	1	c	25	2	0	2	1	1.056468686	0.279865468	NA	NA
LS06	f	LS	05/03/2018	1520243513	testRound	1	c	26	1	0	1	1	0.912061344	NA	NA	NA
LS06	f	LS	05/03/2018	1520243513	testRound	1	c	27	1	0	1	1	0.927867059	NA	NA	NA
LS06	f	LS	05/03/2018	1520243513	testRound	1	c	28	1	0	1	1	0.855519201	NA	NA	NA
LS06	f	LS	05/03/2018	1520243513	testRound	1	c	29	2	0	2	1	1.063281561	0.280011419	NA	NA
LS06	f	LS	05/03/2018	1520243513	testRound	1	c	30	1	0	1	1	0.895006223	NA	NA	NA
LS06	f	LS	05/03/2018	1520243513	testRound	1	c	31	2	0	2	1	1.078660649	0.247957325	NA	NA
LS06	f	LS	05/03/2018	1520243513	testRound	1	c	32	1	0	1	1	1.014390469	NA	NA	NA
LS06	f	LS	05/03/2018	1520243513	testRound	1	c	33	1	0	1	1	0.942098426	NA	NA	NA
LS06	f	LS	05/03/2018	1520243513	testRound	1	c	34	2	0	2	1	0.90189095	0.255934601	NA	NA
LS06	f	LS	05/03/2018	1520243513	testRound	1	c	35	1	0	1	1	0.861742818	NA	NA	NA
LS06	f	LS	05/03/2018	1520243513	testRound	1	c	36	2	0	2	1	0.909330613	0.247927813	NA	NA
LS06	f	LS	05/03/2018	1520243513	testRound	1	c	37	2	0	2	1	0.893109499	0.223846825	NA	NA
LS06	f	LS	05/03/2018	1520243513	testRound	1	c	38	1	0	1	1	0.924794385	NA	NA	NA
LS06	f	LS	05/03/2018	1520243513	testRound	1	c	39	2	0	2	1	0.908496606	0.223998229	NA	NA
LS06	f	LS	05/03/2018	1520243513	testRound	1	c	40	2	0	2	1	0.956201483	0.199899919	NA	NA
LS06	f	LS	05/03/2018	1520243513	testRound	1	c	41	1	0	1	1	0.843860747	NA	NA	NA
LS06	f	LS	05/03/2018	1520243513	testRound	1	c	42	2	0	2	1	1.01163151	0.295876798	NA	NA
LS06	f	LS	05/03/2018	1520243513	testRound	1	c	43	2	0	2	1	0.979337798	0.215988876	NA	NA
LS06	f	LS	05/03/2018	1520243513	testRound	1	c	44	1	0	1	1	0.867022403	NA	NA	NA
LS06	f	LS	05/03/2018	1520243513	testRound	1	c	45	1	0	1	1	0.850827592	NA	NA	NA
LS06	f	LS	05/03/2018	1520243513	testRound	1	c	46	2	0	2	1	0.962463592	0.223951397	NA	NA
LS06	f	LS	05/03/2018	1520243513	testRound	1	c	47	2	0	2	1	0.890288951	0.239934178	NA	NA
LS06	f	LS	05/03/2018	1520243513	testRound	1	c	48	2	0	2	1	0.865938835	0.1918386	NA	NA
LS06	f	LS	05/03/2018	1520243513	testRound	1	c	49	2	0	2	1	0.921644084	0.207980163	NA	NA
LS06	f	LS	05/03/2018	1520243513	testRound	1	c	50	1	0	1	1	0.865359521	NA	NA	NA
LS06	f	LS	05/03/2018	1520243513	testRound	1	c	51	2	0	2	1	0.8251081	0.239953745	NA	NA
LS06	f	LS	05/03/2018	1520243513	testRound	1	c	52	1	0	1	1	0.93684739	NA	NA	NA
LS06	f	LS	05/03/2018	1520243513	testRound	1	c	53	2	0	2	1	0.864575875	0.263887178	NA	NA
LS06	f	LS	05/03/2018	1520243513	testRound	1	c	54	2	0	2	1	0.92020029	0.248008969	NA	NA
LS06	f	LS	05/03/2018	1520243513	testRound	1	c	55	2	0	2	1	0.679951114	0.223884035	NA	NA
LS06	f	LS	05/03/2018	1520243513	testRound	1	c	56	1	0	1	1	0.919716245	NA	NA	NA
LS06	f	LS	05/03/2018	1520243513	testRound	1	c	57	2	0	2	1	0.895413283	0.239945084	NA	NA
LS06	f	LS	05/03/2018	1520243513	testRound	1	c	58	1	0	1	1	0.791060087	NA	NA	NA
LS06	f	LS	05/03/2018	1520243513	testRound	1	c	59	1	0	1	1	0.966927775	NA	NA	NA
LS06	f	LS	05/03/2018	1520243513	testRound	1	c	60	1	0	1	1	0.926578198	NA	NA	NA
LS06	f	LS	05/03/2018	1520243513	testRound	1	c	61	1	0	1	1	0.822258042	NA	NA	NA
LS06	f	LS	05/03/2018	1520243513	testRound	1	c	62	1	0	1	1	0.973918999	NA	NA	NA
LS06	f	LS	05/03/2018	1520243513	testRound	1	c	63	2	0	2	1	1.045734375	0.255961225	NA	NA
LS06	f	LS	05/03/2018	1520243513	testRound	1	c	64	1	0	1	1	1.005447348	NA	NA	NA
LS06	f	LS	05/03/2018	1520243513	testRound	1	c	65	2	0	2	1	0.8931265	0.255910864	NA	NA
LS06	f	LS	05/03/2018	1520243513	testRound	1	c	66	2	0	2	1	0.860867111	0.239968179	NA	NA
LS06	f	LS	05/03/2018	1520243513	testRound	1	c	67	2	0	2	1	0.828595212	0.263913802	NA	NA
LS06	f	LS	05/03/2018	1520243513	testRound	1	c	68	2	0	1	0	0.692315909	NA	NA	NA
LS06	f	LS	05/03/2018	1520243513	testRound	1	c	69	2	0	2	1	0.907994277	0.199997113	NA	NA
LS06	f	LS	05/03/2018	1520243513	testRound	1	c	70	2	0	2	1	0.891716707	0.199933279	NA	NA
LS06	f	LS	05/03/2018	1520243513	testRound	1	c	71	1	0	1	1	0.857888743	NA	NA	NA
LS06	f	LS	05/03/2018	1520243513	testRound	1	c	72	1	0	1	1	0.931209823	NA	NA	NA
LS06	f	LS	05/03/2018	1520243513	testRound	1	c	73	2	0	2	1	0.922928455	0.215943968	NA	NA
LS06	f	LS	05/03/2018	1520243513	testRound	1	c	74	2	0	2	1	0.786657172	0.26396256	NA	NA
LS06	f	LS	05/03/2018	1520243513	testRound	1	c	75	2	0	2	1	0.722408163	0.247860131	NA	NA
LS06	f	LS	05/03/2018	1520243513	testRound	1	c	76	2	0	2	1	0.770069736	0.239952782	NA	NA
LS06	f	LS	05/03/2018	1520243513	testRound	1	c	77	1	0	1	1	0.697814902	NA	NA	NA
LS06	f	LS	05/03/2018	1520243513	testRound	1	c	78	1	0	1	1	1.617553601	NA	NA	NA
LS06	f	LS	05/03/2018	1520243513	testRound	1	c	79	2	0	2	1	2.233034695	0.215927608	NA	NA
LS06	f	LS	05/03/2018	1520243513	testRound	1	c	80	1	0	1	1	1.008912006	NA	NA	NA
LS06	f	LS	05/03/2018	1520243513	testRound	1	c	81	2	0	2	1	0.976711318	0.223959737	NA	NA
LS06	f	LS	05/03/2018	1520243513	testRound	1	c	82	1	0	1	1	0.912357417	NA	NA	NA
LS06	f	LS	05/03/2018	1520243513	testRound	1	c	83	2	0	2	1	0.888058304	0.255910864	NA	NA
LS06	f	LS	05/03/2018	1520243513	testRound	1	c	84	1	0	1	1	0.711756932	NA	NA	NA
LS06	f	LS	05/03/2018	1520243513	testRound	1	c	85	1	0	1	1	0.927566817	NA	NA	NA
LS06	f	LS	05/03/2018	1520243513	testRound	1	c	86	2	0	1	0	0.759353388	NA	NA	NA
LS06	f	LS	05/03/2018	1520243513	testRound	1	c	87	1	0	1	1	1.17502085	NA	NA	NA
LS06	f	LS	05/03/2018	1520243513	testRound	1	c	88	1	0	1	1	0.85464189	NA	NA	NA
LS06	f	LS	05/03/2018	1520243513	testRound	1	c	89	2	0	2	1	0.910457164	0.255841898	NA	NA
LS06	f	LS	05/03/2018	1520243513	testRound	1	c	90	2	0	2	1	0.910111051	0.271915137	NA	NA
LS06	f	LS	05/03/2018	1520243513	testRound	1	c	91	1	0	1	1	0.877901061	NA	NA	NA
LS06	f	LS	05/03/2018	1520243513	testRound	1	c	92	2	0	2	1	0.941578775	0.231863556	NA	NA
LS06	f	LS	05/03/2018	1520243513	testRound	1	c	93	1	0	1	1	0.677238346	NA	NA	NA
LS06	f	LS	05/03/2018	1520243513	testRound	1	c	94	2	0	2	1	0.924980433	0.279982871	NA	NA
LS06	f	LS	05/03/2018	1520243513	testRound	1	c	95	1	0	1	1	0.964645804	NA	NA	NA
LS06	f	LS	05/03/2018	1520243513	testRound	1	c	96	1	0	1	1	0.87649191	NA	NA	NA
LS06	f	LS	05/03/2018	1520243513	testRound	1	c	97	2	0	2	1	0.868256412	0.223825013	NA	NA
LS06	f	LS	05/03/2018	1520243513	testRound	1	c	98	1	0	1	1	0.85184091	NA	NA	NA
LS06	f	LS	05/03/2018	1520243513	testRound	1	c	99	2	0	2	1	1.219665242	0.204411576	NA	NA
LS06	f	LS	05/03/2018	1520243513	testRound	1	c	100	2	0	2	1	1.011255565	0.248048103	NA	NA
LS06	f	LS	05/03/2018	1520243513	testRound	1	c	101	1	0	1	1	0.963021415	NA	NA	NA
LS06	f	LS	05/03/2018	1520243513	testRound	1	c	102	2	0	2	1	0.914722789	0.247913379	NA	NA
LS06	f	LS	05/03/2018	1520243513	testRound	1	c	103	2	0	2	1	0.986418518	0.239962085	NA	NA
LS06	f	LS	05/03/2018	1520243513	testRound	1	c	104	2	0	2	1	0.738127911	0.239959519	NA	NA
LS06	f	LS	05/03/2018	1520243513	testRound	1	c	105	1	0	1	1	0.889878363	NA	NA	NA
LS06	f	LS	05/03/2018	1520243513	testRound	1	c	106	2	0	2	1	1.481536048	0.247965665	NA	NA
LS06	f	LS	05/03/2018	1520243513	testRound	1	c	107	2	0	2	1	1.153408201	0.255849917	NA	NA
LS06	f	LS	05/03/2018	1520243513	testRound	1	c	108	1	0	1	1	1.017053518	NA	NA	NA
LS06	f	LS	05/03/2018	1520243513	testRound	1	c	109	2	0	2	1	0.880771007	0.255943262	NA	NA
LS06	f	LS	05/03/2018	1520243513	testRound	1	c	110	2	0	2	1	0.880486803	0.240025598	NA	NA
LS06	f	LS	05/03/2018	1520243513	testRound	1	c	111	2	0	2	1	0.75223578	0.247921398	NA	NA
LS06	f	LS	05/03/2018	1520243513	testRound	1	c	112	1	0	1	1	1.239832814	NA	NA	NA
LS06	f	LS	05/03/2018	1520243513	testRound	1	c	113	2	0	2	1	1.327527362	0.272017463	NA	NA
LS06	f	LS	05/03/2018	1520243513	testRound	1	c	114	1	0	1	1	1.335331742	NA	NA	NA
LS06	f	LS	05/03/2018	1520243513	testRound	1	c	115	1	0	1	1	1.231158179	NA	NA	NA
LS06	f	LS	05/03/2018	1520243513	testRound	1	c	116	2	0	2	1	1.006786571	0.215938835	NA	NA
LS06	f	LS	05/03/2018	1520243513	testRound	1	c	117	2	0	2	1	0.983405507	0.182948086	NA	NA
LS06	f	LS	05/03/2018	1520243513	testRound	1	c	118	1	0	1	1	1.038199443	NA	NA	NA
LS06	f	LS	05/03/2018	1520243513	testRound	1	c	119	2	0	2	1	1.173987644	0.199993905	NA	NA
LS06	f	LS	05/03/2018	1520243513	testRound	1	c	120	1	0	1	1	0.981704454	NA	NA	NA
LS06	f	LS	05/03/2018	1520243513	testRound	1	c	121	2	0	2	1	0.893419685	0.239883175	NA	NA
LS06	f	LS	05/03/2018	1520243513	testRound	1	c	122	1	0	1	1	1.101128796	NA	NA	NA
LS06	f	LS	05/03/2018	1520243513	testRound	1	c	123	1	0	1	1	1.236796387	NA	NA	NA
LS06	f	LS	05/03/2018	1520243513	testRound	1	c	124	2	0	2	1	0.80449626	0.256009662	NA	NA
LS06	f	LS	05/03/2018	1520243513	testRound	1	c	125	2	0	2	1	0.884220588	0.263988221	NA	NA
LS06	f	LS	05/03/2018	1520243513	testRound	1	c	126	2	0	1	0	0.699977225	NA	NA	NA
LS06	f	LS	05/03/2018	1520243513	testRound	1	c	127	1	0	1	1	0.827665615	NA	NA	NA
LS06	f	LS	05/03/2018	1520243513	testRound	1	c	128	1	0	1	1	1.035474807	NA	NA	NA
LS06	f	LS	05/03/2018	1520243513	testRound	1	c	129	2	0	2	1	0.971099414	0.231860349	NA	NA
LS06	f	LS	05/03/2018	1520243513	testRound	1	c	130	1	0	1	1	0.906916805	NA	NA	NA
LS06	f	LS	05/03/2018	1520243513	testRound	1	c	131	2	0	2	1	0.874624697	0.231948561	NA	NA
LS06	f	LS	05/03/2018	1520243513	testRound	1	c	132	2	0	2	1	1.042322966	0.20787495	NA	NA
LS06	f	LS	05/03/2018	1520243513	testRound	1	c	133	1	0	1	1	0.945999654	NA	NA	NA
LS06	f	LS	05/03/2018	1520243513	testRound	1	c	134	2	0	2	1	0.825810591	0.231932522	NA	NA
LS06	f	LS	05/03/2018	1520243513	testRound	1	c	135	2	0	2	1	0.753487111	0.231891464	NA	NA
LS06	f	LS	05/03/2018	1520243513	testRound	1	c	136	1	0	1	1	0.881141499	NA	NA	NA
LS06	f	LS	05/03/2018	1520243513	testRound	1	c	137	2	0	1	0	0.984969912	NA	NA	NA
LS06	f	LS	05/03/2018	1520243513	testRound	1	c	138	2	0	2	1	1.152643802	0.207851534	NA	NA
LS06	f	LS	05/03/2018	1520243513	testRound	1	c	139	2	0	2	1	0.91230898	0.21588687	NA	NA
LS06	f	LS	05/03/2018	1520243513	testRound	1	c	140	1	0	1	1	0.936005043	NA	NA	NA
LS06	f	LS	05/03/2018	1520243513	testRound	1	c	141	1	0	1	1	0.887777949	NA	NA	NA
LS06	f	LS	05/03/2018	1520243513	testRound	1	c	142	2	0	2	1	1.327402261	0.295956029	NA	NA
LS06	f	LS	05/03/2018	1520243513	testRound	1	c	143	1	0	1	1	1.335153072	NA	NA	NA
LS06	f	LS	05/03/2018	1520243513	testRound	1	c	144	2	0	2	1	1.222865905	0.295968218	NA	NA
LS06	f	LS	05/03/2018	1520243513	testRound	1	c	145	1	0	1	1	0.966641005	NA	NA	NA
LS06	f	LS	05/03/2018	1520243513	testRound	1	c	146	2	0	2	1	0.830329946	0.215951025	NA	NA
LS06	f	LS	05/03/2018	1520243513	testRound	1	c	147	2	0	2	1	0.982075907	0.239966255	NA	NA
LS06	f	LS	05/03/2018	1520243513	testRound	1	c	148	1	0	1	1	1.005791858	NA	NA	NA
LS06	f	LS	05/03/2018	1520243513	testRound	1	c	149	1	0	1	1	1.309475281	NA	NA	NA
LS06	f	LS	05/03/2018	1520243513	testRound	1	c	150	1	0	1	1	1.237168803	NA	NA	NA
LS06	f	LS	05/03/2018	1520243513	testRound	1	c	151	2	0	2	1	0.988927916	0.263913481	NA	NA
LS06	f	LS	05/03/2018	1520243513	testRound	1	c	152	2	0	2	1	1.396614253	0.207972144	NA	NA
LS06	f	LS	05/03/2018	1520243513	testRound	1	c	153	2	0	2	1	0.860394934	0.263968654	NA	NA
LS06	f	LS	05/03/2018	1520243513	testRound	1	c	154	1	0	1	1	0.908063885	NA	NA	NA
LS06	f	LS	05/03/2018	1520243513	testRound	1	c	155	2	0	2	1	0.979825372	0.231873821	NA	NA
LS06	f	LS	05/03/2018	1520243513	testRound	1	c	156	1	0	1	1	1.003535548	NA	NA	NA
LS06	f	LS	05/03/2018	1520243513	testRound	1	c	157	1	0	1	1	0.915248213	NA	NA	NA
LS06	f	LS	05/03/2018	1520243513	testRound	1	c	158	1	0	1	1	1.090912532	NA	NA	NA
LS06	f	LS	05/03/2018	1520243513	testRound	2	ef	0	2	0	2	1	1.023900073	0.21597829	NA	NA
LS06	f	LS	05/03/2018	1520243513	testRound	2	ef	1	2	0	2	1	0.887547635	0.216045011	NA	NA
LS06	f	LS	05/03/2018	1520243513	testRound	2	ef	2	2	0	1	0	0.93530576	NA	NA	NA
LS06	f	LS	05/03/2018	1520243513	testRound	2	ef	3	2	0	2	1	1.007092588	0.247949626	NA	NA
LS06	f	LS	05/03/2018	1520243513	testRound	2	ef	4	2	0	2	1	0.750772419	0.271956837	NA	NA
LS06	f	LS	05/03/2018	1520243513	testRound	2	ef	5	1	0	1	1	1.142455124	NA	NA	NA
LS06	f	LS	05/03/2018	1520243513	testRound	2	ef	6	1	0	1	1	0.854210452	NA	NA	NA
LS06	f	LS	05/03/2018	1520243513	testRound	2	ef	7	2	0	2	1	0.877959442	0.239976199	NA	NA
LS06	f	LS	05/03/2018	1520243513	testRound	2	ef	8	2	0	2	1	0.829663382	0.295914328	NA	NA
LS06	f	LS	05/03/2018	1520243513	testRound	2	ef	9	x	1	0	0	NA	NA	NA	NA
LS06	f	LS	05/03/2018	1520243513	testRound	2	ef	10	2	1	3	1	0.853164094	0.231794911	0.224056289	NA
LS06	f	LS	05/03/2018	1520243513	testRound	2	ef	11	2	1	3	1	0.892764027	0.231927711	0.184040956	NA
LS06	f	LS	05/03/2018	1520243513	testRound	2	ef	12	x	0	0	0	NA	NA	NA	NA
LS06	f	LS	05/03/2018	1520243513	testRound	2	ef	13	1	0	1	1	0.948227735	NA	NA	NA
LS06	f	LS	05/03/2018	1520243513	testRound	2	ef	14	1	0	1	1	1.251915971	NA	NA	NA
LS06	f	LS	05/03/2018	1520243513	testRound	2	ef	15	2	0	2	1	0.939669541	0.279892092	NA	NA
LS06	f	LS	05/03/2018	1520243513	testRound	2	ef	16	2	0	2	1	0.93935775	0.27197063	NA	NA
LS06	f	LS	05/03/2018	1520243513	testRound	2	ef	17	x	1	0	0	NA	NA	NA	NA
LS06	f	LS	05/03/2018	1520243513	testRound	2	ef	18	1	1	2	1	1.234708803	0.272022274	NA	NA
LS06	f	LS	05/03/2018	1520243513	testRound	2	ef	19	1	1	2	1	1.098550753	0.271929571	NA	NA
LS06	f	LS	05/03/2018	1520243513	testRound	2	ef	20	1	1	2	1	1.074242337	0.223905526	NA	NA
LS06	f	LS	05/03/2018	1520243513	testRound	2	ef	21	x	0	0	0	NA	NA	NA	NA
LS06	f	LS	05/03/2018	1520243513	testRound	2	ef	22	2	0	2	1	1.145670542	0.239940272	NA	NA
LS06	f	LS	05/03/2018	1520243513	testRound	2	ef	23	2	0	2	1	1.049454046	0.215849661	NA	NA
LS06	f	LS	05/03/2018	1520243513	testRound	2	ef	24	2	0	2	1	0.809170548	0.239920064	NA	NA
LS06	f	LS	05/03/2018	1520243513	testRound	2	ef	25	2	0	2	1	0.904884715	0.207944558	NA	NA
LS06	f	LS	05/03/2018	1520243513	testRound	2	ef	26	2	0	2	1	0.832633409	0.247882264	NA	NA
LS06	f	LS	05/03/2018	1520243513	testRound	2	ef	27	2	0	2	1	0.808218497	0.235046576	NA	NA
LS06	f	LS	05/03/2018	1520243513	testRound	2	ef	28	1	0	1	1	1.112065514	NA	NA	NA
LS06	f	LS	05/03/2018	1520243513	testRound	2	ef	29	x	1	0	0	NA	NA	NA	NA
LS06	f	LS	05/03/2018	1520243513	testRound	2	ef	30	2	1	3	1	0.959449299	0.223939207	0.231958184	NA
LS06	f	LS	05/03/2018	1520243513	testRound	2	ef	31	2	1	2	0	0.991114297	0.471969989	NA	NA
LS06	f	LS	05/03/2018	1520243513	testRound	2	ef	32	1	1	2	1	1.294779437	0.272004311	NA	NA
LS06	f	LS	05/03/2018	1520243513	testRound	2	ef	33	1	1	2	1	1.046562287	0.279950473	NA	NA
LS06	f	LS	05/03/2018	1520243513	testRound	2	ef	34	2	1	3	1	1.038214199	0.200028228	0.23994765	NA
LS06	f	LS	05/03/2018	1520243513	testRound	2	ef	35	1	1	2	1	1.149967602	0.247920436	NA	NA
LS06	f	LS	05/03/2018	1520243513	testRound	2	ef	36	x	0	0	0	NA	NA	NA	NA
LS06	f	LS	05/03/2018	1520243513	testRound	2	ef	37	2	0	2	1	1.093414553	0.247912416	NA	NA
LS06	f	LS	05/03/2018	1520243513	testRound	2	ef	38	2	0	2	1	0.853141319	0.239981331	NA	NA
LS06	f	LS	05/03/2018	1520243513	testRound	2	ef	39	1	0	1	1	0.804993456	NA	NA	NA
LS06	f	LS	05/03/2018	1520243513	testRound	2	ef	40	1	0	1	1	1.052562968	NA	NA	NA
LS06	f	LS	05/03/2018	1520243513	testRound	2	ef	41	x	1	0	0	NA	NA	NA	NA
LS06	f	LS	05/03/2018	1520243513	testRound	2	ef	42	1	1	2	1	0.932044472	0.207915047	NA	NA
LS06	f	LS	05/03/2018	1520243513	testRound	2	ef	43	1	1	2	1	0.979717592	0.28801532	NA	NA
LS06	f	LS	05/03/2018	1520243513	testRound	2	ef	44	x	0	0	0	NA	NA	NA	NA
LS06	f	LS	05/03/2018	1520243513	testRound	2	ef	45	2	0	2	1	0.979150147	0.240021748	NA	NA
LS06	f	LS	05/03/2018	1520243513	testRound	2	ef	46	x	1	0	0	NA	NA	NA	NA
LS06	f	LS	05/03/2018	1520243513	testRound	2	ef	47	2	1	3	1	0.890655594	0.207871422	0.224058855	NA
LS06	f	LS	05/03/2018	1520243513	testRound	2	ef	48	x	0	0	0	NA	NA	NA	NA
LS06	f	LS	05/03/2018	1520243513	testRound	2	ef	49	1	0	1	1	0.642190487	NA	NA	NA
LS06	f	LS	05/03/2018	1520243513	testRound	2	ef	50	1	0	1	1	0.73777827	NA	NA	NA
LS06	f	LS	05/03/2018	1520243513	testRound	2	ef	51	1	0	1	1	1.033476398	NA	NA	NA
LS06	f	LS	05/03/2018	1520243513	testRound	2	ef	52	x	1	0	0	NA	NA	NA	NA
LS06	f	LS	05/03/2018	1520243513	testRound	2	ef	53	1	1	2	1	0.912939297	0.200058701	NA	NA
LS06	f	LS	05/03/2018	1520243513	testRound	2	ef	54	2	1	3	1	1.208619462	0.200030794	0.191970438	NA
LS06	f	LS	05/03/2018	1520243513	testRound	2	ef	55	1	1	2	1	0.936321644	0.223937603	NA	NA
LS06	f	LS	05/03/2018	1520243513	testRound	2	ef	56	1	1	2	1	0.928061768	0.231994752	NA	NA
LS06	f	LS	05/03/2018	1520243513	testRound	2	ef	57	1	1	2	1	0.967850315	0.271965177	NA	NA
LS06	f	LS	05/03/2018	1520243513	testRound	2	ef	58	x	0	0	0	NA	NA	NA	NA
LS06	f	LS	05/03/2018	1520243513	testRound	2	ef	59	1	0	1	1	0.935325968	NA	NA	NA
LS06	f	LS	05/03/2018	1520243513	testRound	2	ef	60	2	0	2	1	0.982865327	0.280011099	NA	NA
LS06	f	LS	05/03/2018	1520243513	testRound	2	ef	61	2	0	2	1	0.846758279	0.263893594	NA	NA
LS06	f	LS	05/03/2018	1520243513	testRound	2	ef	62	1	0	1	1	0.942354081	NA	NA	NA
LS06	f	LS	05/03/2018	1520243513	testRound	2	ef	63	1	0	1	1	0.870157307	NA	NA	NA
LS06	f	LS	05/03/2018	1520243513	testRound	2	ef	64	x	1	0	0	NA	NA	NA	NA
LS06	f	LS	05/03/2018	1520243513	testRound	2	ef	65	1	1	2	1	0.917615189	0.247883547	NA	NA
LS06	f	LS	05/03/2018	1520243513	testRound	2	ef	66	2	1	3	1	0.989267934	0.247953154	0.240017899	NA
LS06	f	LS	05/03/2018	1520243513	testRound	2	ef	67	x	0	0	0	NA	NA	NA	NA
LS06	f	LS	05/03/2018	1520243513	testRound	2	ef	68	1	0	0	0	NA	NA	NA	NA
LS06	f	LS	05/03/2018	1520243513	testRound	2	ef	69	2	0	3	0	0.204597944	1.887757099	0.343936128	NA
LS06	f	LS	05/03/2018	1520243513	testRound	2	ef	70	1	0	1	1	1.140107394	NA	NA	NA
LS06	f	LS	05/03/2018	1520243513	testRound	2	ef	71	2	0	2	1	1.411829426	0.279971644	NA	NA
LS06	f	LS	05/03/2018	1520243513	testRound	2	ef	72	1	0	1	1	1.067614868	NA	NA	NA
LS06	f	LS	05/03/2018	1520243513	testRound	2	ef	73	1	0	1	1	0.923306324	NA	NA	NA
LS06	f	LS	05/03/2018	1520243513	testRound	2	ef	74	x	1	0	0	NA	NA	NA	NA
LS06	f	LS	05/03/2018	1520243513	testRound	2	ef	75	1	1	2	1	1.042728422	0.311949716	NA	NA
LS06	f	LS	05/03/2018	1520243513	testRound	2	ef	76	2	1	3	1	0.930431951	0.240056712	0.255942941	NA
LS06	f	LS	05/03/2018	1520243513	testRound	2	ef	77	2	1	3	1	1.066159206	0.263957106	0.295966614	NA
LS06	f	LS	05/03/2018	1520243513	testRound	2	ef	78	1	1	2	1	1.113935615	0.279912301	NA	NA
LS06	f	LS	05/03/2018	1520243513	testRound	2	ef	79	1	1	2	1	1.249599356	0.327894325	NA	NA
LS06	f	LS	05/03/2018	1520243513	testRound	2	ef	80	1	1	2	1	1.153402748	0.239923592	NA	NA
LS06	f	LS	05/03/2018	1520243513	testRound	2	ef	81	1	1	2	1	1.105001155	0.248065104	NA	NA
LS06	f	LS	05/03/2018	1520243513	testRound	2	ef	82	2	1	2	0	2.656558502	0.232015602	NA	NA
LS06	f	LS	05/03/2018	1520243513	testRound	2	ef	83	1	1	3	0	0.112588693	0.959965421	0.279932189	NA
LS06	f	LS	05/03/2018	1520243513	testRound	2	ef	84	1	1	2	1	1.088215161	0.271989235	NA	NA
LS06	f	LS	05/03/2018	1520243513	testRound	2	ef	85	1	1	2	1	0.951981408	0.26385061	NA	NA
LS06	f	LS	05/03/2018	1520243513	testRound	2	ef	86	1	1	2	1	0.855675097	0.279906206	NA	NA
LS06	f	LS	05/03/2018	1520243513	testRound	2	ef	87	2	1	3	1	1.207289862	0.248116748	0.231828272	NA
LS06	f	LS	05/03/2018	1520243513	testRound	2	ef	88	2	1	3	1	1.255082631	0.231989299	0.207927878	NA
LS06	f	LS	05/03/2018	1520243513	testRound	2	ef	89	2	1	3	1	1.350903935	0.23180261	0.232049283	NA
LS06	f	LS	05/03/2018	1520243513	testRound	2	ef	90	2	1	3	1	1.014644841	0.231824743	0.215990479	NA
LS06	f	LS	05/03/2018	1520243513	testRound	2	ef	91	1	1	2	1	1.046217137	0.231958184	NA	NA
LS06	f	LS	05/03/2018	1520243513	testRound	2	ef	92	2	1	3	1	1.205959942	0.207979201	0.256008699	NA
LS06	f	LS	05/03/2018	1520243513	testRound	2	ef	93	2	1	3	1	1.093735004	0.231983525	0.223841693	NA
LS06	f	LS	05/03/2018	1520243513	testRound	2	ef	94	1	1	2	1	1.07732303	0.352075073	NA	NA
LS06	f	LS	05/03/2018	1520243513	testRound	2	ef	95	2	1	3	1	1.237165916	0.255860182	0.232031962	NA
LS06	f	LS	05/03/2018	1520243513	testRound	2	ef	96	1	1	2	1	1.156858424	0.271989556	NA	NA
LS06	f	LS	05/03/2018	1520243513	testRound	2	ef	97	x	0	0	0	NA	NA	NA	NA
LS06	f	LS	05/03/2018	1520243513	testRound	2	ef	98	2	0	2	1	1.204308608	0.231824743	NA	NA
LS06	f	LS	05/03/2018	1520243513	testRound	2	ef	99	2	0	2	1	0.995909837	0.247973684	NA	NA
LS06	f	LS	05/03/2018	1520243513	testRound	2	ef	100	x	1	0	0	NA	NA	NA	NA
LS06	f	LS	05/03/2018	1520243513	testRound	2	ef	101	2	1	3	1	1.003423599	0.271954271	0.256021209	NA
LS06	f	LS	05/03/2018	1520243513	testRound	2	ef	102	1	1	2	1	0.803105393	0.311987567	NA	NA
LS06	f	LS	05/03/2018	1520243513	testRound	2	ef	103	x	0	0	0	NA	NA	NA	NA
LS06	f	LS	05/03/2018	1520243513	testRound	2	ef	104	2	0	2	1	1.130566034	0.231994431	NA	NA
LS06	f	LS	05/03/2018	1520243513	testRound	2	ef	105	x	1	0	0	NA	NA	NA	NA
LS06	f	LS	05/03/2018	1520243513	testRound	2	ef	106	1	1	2	1	0.786105765	0.263873064	NA	NA
LS06	f	LS	05/03/2018	1520243513	testRound	2	ef	107	1	1	2	1	0.793675982	0.304445257	NA	NA
LS06	f	LS	05/03/2018	1520243513	testRound	2	ef	108	2	1	3	1	1.137430232	0.215909645	0.208012561	NA
LS06	f	LS	05/03/2018	1520243513	testRound	2	ef	109	2	1	3	1	1.193147671	0.423902639	0.256003246	NA
LS06	f	LS	05/03/2018	1520243513	testRound	2	ef	110	x	0	0	0	NA	NA	NA	NA
LS06	f	LS	05/03/2018	1520243513	testRound	2	ef	111	2	0	2	1	1.176590387	0.223996625	NA	NA
LS06	f	LS	05/03/2018	1520243513	testRound	2	ef	112	2	0	2	1	0.976370979	0.239929045	NA	NA
LS06	f	LS	05/03/2018	1520243513	testRound	2	ef	113	x	1	0	0	NA	NA	NA	NA
LS06	f	LS	05/03/2018	1520243513	testRound	2	ef	114	2	1	3	1	1.103794732	0.263962239	0.255915355	NA
LS06	f	LS	05/03/2018	1520243513	testRound	2	ef	115	2	1	3	1	1.023488844	0.240054146	0.199883239	NA
LS06	f	LS	05/03/2018	1520243513	testRound	2	ef	116	2	1	3	1	1.079144373	0.224003041	0.215930495	NA
LS06	f	LS	05/03/2018	1520243513	testRound	2	ef	117	1	1	2	1	0.98301192	0.263815646	NA	NA
LS06	f	LS	05/03/2018	1520243513	testRound	2	ef	118	2	1	3	1	0.598695421	0.247948664	0.239925196	NA
LS06	f	LS	05/03/2018	1520243513	testRound	2	ef	119	1	1	2	1	0.822400464	0.247969514	NA	NA
LS06	f	LS	05/03/2018	1520243513	testRound	2	ef	120	1	1	2	1	0.846095564	0.223965511	NA	NA
LS06	f	LS	05/03/2018	1520243513	testRound	2	ef	121	1	1	2	1	0.709840641	0.287901446	NA	NA
LS06	f	LS	05/03/2018	1520243513	testRound	2	ef	122	2	1	3	1	0.86154009	0.255898675	0.239990313	NA
LS06	f	LS	05/03/2018	1520243513	testRound	2	ef	123	2	1	3	1	0.893260582	0.207990749	0.279873167	NA
LS06	f	LS	05/03/2018	1520243513	testRound	2	ef	124	x	0	0	0	NA	NA	NA	NA
LS06	f	LS	05/03/2018	1520243513	testRound	2	ef	125	2	0	2	1	1.164653181	0.263928878	NA	NA
LS06	f	LS	05/03/2018	1520243513	testRound	2	ef	126	1	0	1	1	1.028371633	NA	NA	NA
LS06	f	LS	05/03/2018	1520243513	testRound	2	ef	127	1	0	1	1	0.908101415	NA	NA	NA
LS06	f	LS	05/03/2018	1520243513	testRound	2	ef	128	x	1	0	0	NA	NA	NA	NA
LS06	f	LS	05/03/2018	1520243513	testRound	2	ef	129	2	1	3	1	0.763534008	0.248008969	0.215956478	NA
LS06	f	LS	05/03/2018	1520243513	testRound	2	ef	130	2	1	3	1	0.883334616	0.207801173	0.20803277	NA
LS06	f	LS	05/03/2018	1520243513	testRound	2	ef	131	2	1	3	1	0.859035182	0.199934563	0.216101787	NA
LS06	f	LS	05/03/2018	1520243513	testRound	2	ef	132	2	1	3	1	0.802681332	0.247977533	0.247977854	NA
LS06	f	LS	05/03/2018	1520243513	testRound	2	ef	133	2	1	3	1	0.802477642	0.223878581	0.223971926	NA
LS06	f	LS	05/03/2018	1520243513	testRound	2	ef	134	2	1	3	1	0.810206962	0.247971118	0.271884022	NA
LS06	f	LS	05/03/2018	1520243513	testRound	2	ef	135	1	1	2	1	1.081866443	0.24785981	NA	NA
LS06	f	LS	05/03/2018	1520243513	testRound	2	ef	136	1	1	2	1	1.009617704	0.335891169	NA	NA
LS06	f	LS	05/03/2018	1520243513	testRound	2	ef	137	2	1	3	1	1.057318732	0.247886434	0.303989119	NA
LS06	f	LS	05/03/2018	1520243513	testRound	2	ef	138	2	1	3	1	0.988834892	0.300090458	0.279940208	NA
LS06	f	LS	05/03/2018	1520243513	testRound	2	ef	139	1	1	2	1	0.952779168	0.271935024	NA	NA
LS06	f	LS	05/03/2018	1520243513	testRound	2	ef	140	2	1	3	1	0.664471945	0.303976289	0.967907092	NA
LS06	f	LS	05/03/2018	1520243513	testRound	2	ef	141	1	1	2	1	1.096168059	0.263925029	NA	NA
LS06	f	LS	05/03/2018	1520243513	testRound	2	ef	142	2	1	3	1	0.879844297	0.239959839	0.208047846	NA
LS06	f	LS	05/03/2018	1520243513	testRound	2	ef	143	2	1	3	1	1.03156588	0.296038788	0.383887948	NA
LS06	f	LS	05/03/2018	1520243513	testRound	2	ef	144	1	1	2	1	1.031250241	0.263993354	NA	NA
LS06	f	LS	05/03/2018	1520243513	testRound	2	ef	145	1	1	3	0	1.087004568	0.215945571	0.991995458	NA
LS06	f	LS	05/03/2018	1520243513	testRound	2	ef	146	1	1	2	1	1.022729897	0.207972786	NA	NA
LS06	f	LS	05/03/2018	1520243513	testRound	2	ef	147	2	1	3	1	1.030537165	0.223937924	0.223956529	NA
LS06	f	LS	05/03/2018	1520243513	testRound	2	ef	148	1	1	2	1	1.342123446	0.247979137	NA	NA
LS06	f	LS	05/03/2018	1520243513	testRound	2	ef	149	1	1	2	1	1.189313163	0.255972131	NA	NA
LS06	f	LS	05/03/2018	1520243513	testRound	2	ef	150	1	1	2	1	1.037665037	0.231959467	NA	NA
LS06	f	LS	05/03/2018	1520243513	testRound	2	ef	151	x	0	0	0	NA	NA	NA	NA
LS06	f	LS	05/03/2018	1520243513	testRound	2	ef	152	1	0	1	1	0.933125473	NA	NA	NA
LS06	f	LS	05/03/2018	1520243513	testRound	2	ef	153	1	0	1	1	0.908753865	NA	NA	NA
LS06	f	LS	05/03/2018	1520243513	testRound	2	ef	154	x	1	0	0	NA	NA	NA	NA
LS06	f	LS	05/03/2018	1520243513	testRound	2	ef	155	2	1	3	1	1.060234869	0.247915624	0.20005806	NA
LS06	f	LS	05/03/2018	1520243513	testRound	2	ef	156	2	1	3	1	0.859964138	0.191969796	0.208010958	NA
LS06	f	LS	05/03/2018	1520243513	testRound	2	ef	157	x	0	0	0	NA	NA	NA	NA
LS06	f	LS	05/03/2018	1520243513	testRound	2	ef	158	1	0	1	1	0.523444898	NA	NA	NA
LS07	f	LS	05/03/2018	1520260202	trainingRound	1	ef	0	2	0	2	1	1.383718014	0.34400661	NA	NA
LS07	f	LS	05/03/2018	1520260202	trainingRound	1	ef	1	2	0	2	1	1.183528314	0.343914872	NA	NA
LS07	f	LS	05/03/2018	1520260202	trainingRound	1	ef	2	1	0	1	1	1.415112036	NA	NA	NA
LS07	f	LS	05/03/2018	1520260202	trainingRound	1	ef	3	2	0	2	1	1.398597881	0.304025125	NA	NA
LS07	f	LS	05/03/2018	1520260202	trainingRound	1	ef	4	2	0	2	1	1.206286759	0.240069182	NA	NA
LS07	f	LS	05/03/2018	1520260202	trainingRound	1	ef	5	x	1	0	0	NA	NA	NA	NA
LS07	f	LS	05/03/2018	1520260202	trainingRound	1	ef	6	1	1	2	1	0.997650733	0.311931287	NA	NA
LS07	f	LS	05/03/2018	1520260202	trainingRound	1	ef	7	2	1	1	0	2.813065826	NA	NA	NA
LS07	f	LS	05/03/2018	1520260202	trainingRound	1	ef	8	2	1	4	0	0.172969443	0.295947354	1.679793031	0.671946851
LS07	f	LS	05/03/2018	1520260202	trainingRound	1	ef	9	2	1	0	0	NA	NA	NA	NA
LS07	f	LS	05/03/2018	1520260202	trainingRound	1	ef	10	x	0	0	0	NA	NA	NA	NA
LS07	f	LS	05/03/2018	1520260202	trainingRound	1	ef	11	1	0	1	1	1.019734293	NA	NA	NA
LS07	f	LS	05/03/2018	1520260202	trainingRound	1	ef	12	2	0	2	1	1.011436479	0.303912537	NA	NA
LS07	f	LS	05/03/2018	1520260202	trainingRound	1	ef	13	2	0	2	1	1.267065546	0.295904692	NA	NA
LS07	f	LS	05/03/2018	1520260202	trainingRound	1	ef	14	1	0	1	1	1.250645696	NA	NA	NA
LS07	f	LS	05/03/2018	1520260202	trainingRound	1	ef	15	1	0	1	1	1.194283814	NA	NA	NA
LS07	f	LS	05/03/2018	1520260202	trainingRound	1	ef	16	1	0	1	1	1.297970726	NA	NA	NA
LS07	f	LS	05/03/2018	1520260202	trainingRound	1	ef	17	2	0	2	1	1.19359257	0.247905098	NA	NA
LS07	f	LS	05/03/2018	1520260202	trainingRound	1	ef	18	2	0	2	1	1.329247991	0.239918424	NA	NA
LS07	f	LS	05/03/2018	1520260202	trainingRound	1	ef	19	x	1	0	0	NA	NA	NA	NA
LS07	f	LS	05/03/2018	1520260202	trainingRound	1	ef	20	2	1	3	1	0.984521909	0.223918131	0.320018681	NA
LS07	f	LS	05/03/2018	1520260202	trainingRound	1	ef	21	2	1	3	1	1.87209036	0.263882295	0.263896409	NA
LS07	f	LS	05/03/2018	1520260202	trainingRound	1	ef	22	1	1	2	1	1.151766377	0.2558783	NA	NA
LS07	f	LS	05/03/2018	1520260202	trainingRound	1	ef	23	x	0	0	0	NA	NA	NA	NA
LS07	f	LS	05/03/2018	1520260202	trainingRound	1	ef	24	2	0	2	1	0.911094802	0.279835436	NA	NA
LS07	f	LS	05/03/2018	1520260202	trainingRound	1	ef	25	1	0	1	1	1.750606242	NA	NA	NA
LS07	f	LS	05/03/2018	1520260202	trainingRound	1	ef	26	1	0	1	1	1.070250593	NA	NA	NA
LS07	f	LS	05/03/2018	1520260202	trainingRound	1	ef	27	1	0	1	1	1.085997162	NA	NA	NA
LS07	f	LS	05/03/2018	1520260202	trainingRound	1	ef	28	2	0	2	1	1.157583732	0.271928952	NA	NA
LS07	f	LS	05/03/2018	1520260202	trainingRound	1	ef	29	2	0	2	1	1.077202486	0.231900956	NA	NA
LS07	f	LS	05/03/2018	1520260202	trainingRound	1	ef	30	2	0	2	1	1.084854925	0.263965694	NA	NA
LS07	f	LS	05/03/2018	1520260202	trainingRound	1	ef	31	2	0	2	1	0.796518632	0.279918834	NA	NA
LS07	f	LS	05/03/2018	1520260202	trainingRound	1	ef	32	2	0	2	1	1.020181116	0.271917726	NA	NA
LS07	f	LS	05/03/2018	1520260202	trainingRound	1	ef	33	2	0	2	1	0.963785233	0.231909937	NA	NA
LS07	f	LS	05/03/2018	1520260202	trainingRound	1	ef	34	1	0	1	1	0.971412332	NA	NA	NA
LS07	f	LS	05/03/2018	1520260202	trainingRound	2	c	0	1	0	1	1	0.768882668	NA	NA	NA
LS07	f	LS	05/03/2018	1520260202	trainingRound	2	c	1	1	0	1	1	0.944541707	NA	NA	NA
LS07	f	LS	05/03/2018	1520260202	trainingRound	2	c	2	2	0	2	1	1.032132419	0.208028502	NA	NA
LS07	f	LS	05/03/2018	1520260202	trainingRound	2	c	3	2	0	2	1	1.367681475	0.215888154	NA	NA
LS07	f	LS	05/03/2018	1520260202	trainingRound	2	c	4	1	0	1	1	1.463257257	NA	NA	NA
LS07	f	LS	05/03/2018	1520260202	trainingRound	2	c	5	1	0	1	1	1.086982545	NA	NA	NA
LS07	f	LS	05/03/2018	1520260202	trainingRound	2	c	6	1	0	1	1	0.846626601	NA	NA	NA
LS07	f	LS	05/03/2018	1520260202	trainingRound	2	c	7	2	0	2	1	0.74228405	0.231996864	NA	NA
LS07	f	LS	05/03/2018	1520260202	trainingRound	2	c	8	2	0	2	1	0.869933551	0.215964495	NA	NA
LS07	f	LS	05/03/2018	1520260202	trainingRound	2	c	9	2	0	2	1	0.917478304	0.247989779	NA	NA
LS07	f	LS	05/03/2018	1520260202	trainingRound	2	c	10	2	0	2	1	0.901112021	0.199917692	NA	NA
LS07	f	LS	05/03/2018	1520260202	trainingRound	2	c	11	2	0	2	1	1.444760467	0.199888182	NA	NA
LS07	f	LS	05/03/2018	1520260202	trainingRound	2	c	12	1	0	1	1	1.084420612	NA	NA	NA
LS07	f	LS	05/03/2018	1520260202	trainingRound	2	c	13	1	0	1	1	0.924099811	NA	NA	NA
LS07	f	LS	05/03/2018	1520260202	trainingRound	2	c	14	1	0	1	1	1.187656212	NA	NA	NA
LS07	f	LS	05/03/2018	1520260202	trainingRound	2	c	15	2	0	2	1	0.859283262	0.255920641	NA	NA
LS07	f	LS	05/03/2018	1520260202	trainingRound	2	c	16	2	0	2	1	0.898914154	0.23995467	NA	NA
LS07	f	LS	05/03/2018	1520260202	trainingRound	2	c	17	2	0	2	1	0.858633396	0.255909093	NA	NA
LS07	f	LS	05/03/2018	1520260202	trainingRound	2	c	18	1	0	1	1	0.794287085	NA	NA	NA
LS07	f	LS	05/03/2018	1520260202	trainingRound	2	c	19	1	0	1	1	0.769874466	NA	NA	NA
LS07	f	LS	05/03/2018	1520260202	trainingRound	2	c	20	2	0	2	1	0.977434333	0.239901102	NA	NA
LS07	f	LS	05/03/2018	1520260202	trainingRound	2	c	21	1	0	1	1	0.849065682	NA	NA	NA
LS07	f	LS	05/03/2018	1520260202	trainingRound	2	c	22	2	0	2	1	1.280759874	0.207925216	NA	NA
LS07	f	LS	05/03/2018	1520260202	trainingRound	2	c	23	1	0	1	1	1.168420384	NA	NA	NA
LS07	f	LS	05/03/2018	1520260202	trainingRound	2	c	24	1	0	1	1	0.91998699	NA	NA	NA
LS07	f	LS	05/03/2018	1520260202	trainingRound	2	c	25	2	0	2	1	0.831683543	0.295976864	NA	NA
LS07	f	LS	05/03/2018	1520260202	trainingRound	2	c	26	2	0	2	1	0.767307722	0.223945075	NA	NA
LS07	f	LS	05/03/2018	1520260202	trainingRound	2	c	27	2	0	2	1	1.366921267	0.431877027	NA	NA
LS07	f	LS	05/03/2018	1520260202	trainingRound	2	c	28	1	0	1	1	1.030552982	NA	NA	NA
LS07	f	LS	05/03/2018	1520260202	trainingRound	2	c	29	2	0	2	1	1.174262117	0.263813973	NA	NA
LS07	f	LS	05/03/2018	1520260202	trainingRound	2	c	30	2	0	2	1	0.829767627	0.247989779	NA	NA
LS07	f	LS	05/03/2018	1520260202	trainingRound	2	c	31	2	0	2	1	0.869457859	0.255915509	NA	NA
LS07	f	LS	05/03/2018	1520260202	trainingRound	2	c	32	1	0	1	1	0.861097817	NA	NA	NA
LS07	f	LS	05/03/2018	1520260202	trainingRound	2	c	33	1	0	1	1	1.452705763	NA	NA	NA
LS07	f	LS	05/03/2018	1520260202	trainingRound	2	c	34	1	0	1	1	0.828413687	NA	NA	NA
LS07	f	LS	05/03/2018	1520260202	testRound	1	ef	0	1	0	1	1	1.191599349	NA	NA	NA
LS07	f	LS	05/03/2018	1520260202	testRound	1	ef	1	x	1	0	0	NA	NA	NA	NA
LS07	f	LS	05/03/2018	1520260202	testRound	1	ef	2	2	1	3	1	1.102953648	0.311889268	0.287971265	NA
LS07	f	LS	05/03/2018	1520260202	testRound	1	ef	3	x	0	0	0	NA	NA	NA	NA
LS07	f	LS	05/03/2018	1520260202	testRound	1	ef	4	2	0	2	1	1.174261155	0.327782425	NA	NA
LS07	f	LS	05/03/2018	1520260202	testRound	1	ef	5	2	0	2	1	1.157698244	0.312065687	NA	NA
LS07	f	LS	05/03/2018	1520260202	testRound	1	ef	6	2	0	2	1	1.541371993	0.232012902	NA	NA
LS07	f	LS	05/03/2018	1520260202	testRound	1	ef	7	1	0	1	1	0.981075313	NA	NA	NA
LS07	f	LS	05/03/2018	1520260202	testRound	1	ef	8	2	0	2	1	1.284572462	0.287971906	NA	NA
LS07	f	LS	05/03/2018	1520260202	testRound	1	ef	9	2	0	2	1	1.060322983	0.263928485	NA	NA
LS07	f	LS	05/03/2018	1520260202	testRound	1	ef	10	1	0	1	1	1.24396613	NA	NA	NA
LS07	f	LS	05/03/2018	1520260202	testRound	1	ef	11	x	1	0	0	NA	NA	NA	NA
LS07	f	LS	05/03/2018	1520260202	testRound	1	ef	12	1	1	2	1	1.02720935	0.239987067	NA	NA
LS07	f	LS	05/03/2018	1520260202	testRound	1	ef	13	2	1	3	1	1.002816939	0.263983977	0.271951406	NA
LS07	f	LS	05/03/2018	1520260202	testRound	1	ef	14	1	1	2	1	1.370444526	0.319938491	NA	NA
LS07	f	LS	05/03/2018	1520260202	testRound	1	ef	15	x	0	0	0	NA	NA	NA	NA
LS07	f	LS	05/03/2018	1520260202	testRound	1	ef	16	2	0	2	1	1.772717067	0.19693556	NA	NA
LS07	f	LS	05/03/2018	1520260202	testRound	1	ef	17	x	1	0	0	NA	NA	NA	NA
LS07	f	LS	05/03/2018	1520260202	testRound	1	ef	18	2	1	3	1	1.144936373	0.23201611	0.239934462	NA
LS07	f	LS	05/03/2018	1520260202	testRound	1	ef	19	2	1	3	1	1.200623371	0.255964585	0.264038186	NA
LS07	f	LS	05/03/2018	1520260202	testRound	1	ef	20	2	1	3	1	1.432288887	0.247886494	0.264052621	NA
LS07	f	LS	05/03/2018	1520260202	testRound	1	ef	21	1	1	2	1	1.07991197	0.263972109	NA	NA
LS07	f	LS	05/03/2018	1520260202	testRound	1	ef	22	1	1	2	1	1.215553277	0.239957557	NA	NA
LS07	f	LS	05/03/2018	1520260202	testRound	1	ef	23	1	1	2	1	1.959040509	0.272011388	NA	NA
LS07	f	LS	05/03/2018	1520260202	testRound	1	ef	24	2	1	3	1	1.326789343	0.21596225	0.279983308	NA
LS07	f	LS	05/03/2018	1520260202	testRound	1	ef	25	1	1	2	1	1.086418644	0.831886265	NA	NA
LS07	f	LS	05/03/2018	1520260202	testRound	1	ef	26	1	1	2	1	0.958066993	0.263874276	NA	NA
LS07	f	LS	05/03/2018	1520260202	testRound	1	ef	27	1	1	2	1	1.093710867	0.255896263	NA	NA
LS07	f	LS	05/03/2018	1520260202	testRound	1	ef	28	2	1	3	1	0.933342913	0.239981293	0.255943094	NA
LS07	f	LS	05/03/2018	1520260202	testRound	1	ef	29	2	1	3	1	1.132999505	0.263937787	0.455931996	NA
LS07	f	LS	05/03/2018	1520260202	testRound	1	ef	30	2	1	3	1	1.188564933	0.215926004	0.264058715	NA
LS07	f	LS	05/03/2018	1520260202	testRound	1	ef	31	x	0	0	0	NA	NA	NA	NA
LS07	f	LS	05/03/2018	1520260202	testRound	1	ef	32	1	0	1	1	0.787917697	NA	NA	NA
LS07	f	LS	05/03/2018	1520260202	testRound	1	ef	33	1	0	1	1	0.891537891	NA	NA	NA
LS07	f	LS	05/03/2018	1520260202	testRound	1	ef	34	2	0	2	1	1.395109906	0.31190306	NA	NA
LS07	f	LS	05/03/2018	1520260202	testRound	1	ef	35	1	0	1	1	0.88279582	NA	NA	NA
LS07	f	LS	05/03/2018	1520260202	testRound	1	ef	36	x	1	0	0	NA	NA	NA	NA
LS07	f	LS	05/03/2018	1520260202	testRound	1	ef	37	2	1	3	1	1.322055525	0.279964062	0.247850889	NA
LS07	f	LS	05/03/2018	1520260202	testRound	1	ef	38	x	0	0	0	NA	NA	NA	NA
LS07	f	LS	05/03/2018	1520260202	testRound	1	ef	39	2	0	2	1	1.15329834	0.319939132	NA	NA
LS07	f	LS	05/03/2018	1520260202	testRound	1	ef	40	2	0	2	1	0.968963307	0.279923966	NA	NA
LS07	f	LS	05/03/2018	1520260202	testRound	1	ef	41	x	1	0	0	NA	NA	NA	NA
LS07	f	LS	05/03/2018	1520260202	testRound	1	ef	42	2	1	3	1	0.880287776	0.255887923	0.303995935	NA
LS07	f	LS	05/03/2018	1520260202	testRound	1	ef	43	2	1	3	1	1.183884682	0.231912824	0.264041715	NA
LS07	f	LS	05/03/2018	1520260202	testRound	1	ef	44	x	0	0	0	NA	NA	NA	NA
LS07	f	LS	05/03/2018	1520260202	testRound	1	ef	45	1	0	1	1	0.70321738	NA	NA	NA
LS07	f	LS	05/03/2018	1520260202	testRound	1	ef	46	1	0	1	1	1.134771399	NA	NA	NA
LS07	f	LS	05/03/2018	1520260202	testRound	1	ef	47	1	0	1	1	0.85445129	NA	NA	NA
LS07	f	LS	05/03/2018	1520260202	testRound	1	ef	48	2	0	2	1	0.901997005	0.287993077	NA	NA
LS07	f	LS	05/03/2018	1520260202	testRound	1	ef	49	1	0	1	1	0.781732427	NA	NA	NA
LS07	f	LS	05/03/2018	1520260202	testRound	1	ef	50	1	0	1	1	1.301188619	NA	NA	NA
LS07	f	LS	05/03/2018	1520260202	testRound	1	ef	51	2	0	2	1	0.877052882	0.2558196	NA	NA
LS07	f	LS	05/03/2018	1520260202	testRound	1	ef	52	1	0	1	1	0.780647928	NA	NA	NA
LS07	f	LS	05/03/2018	1520260202	testRound	1	ef	53	2	0	2	1	0.868212337	0.50401146	NA	NA
LS07	f	LS	05/03/2018	1520260202	testRound	1	ef	54	2	0	2	1	0.851920471	0.263966977	NA	NA
LS07	f	LS	05/03/2018	1520260202	testRound	1	ef	55	2	0	2	1	0.867493508	0.319896471	NA	NA
LS07	f	LS	05/03/2018	1520260202	testRound	1	ef	56	1	0	1	1	0.891107107	NA	NA	NA
LS07	f	LS	05/03/2018	1520260202	testRound	1	ef	57	x	1	0	0	NA	NA	NA	NA
LS07	f	LS	05/03/2018	1520260202	testRound	1	ef	58	1	1	2	1	1.122333498	0.280007365	NA	NA
LS07	f	LS	05/03/2018	1520260202	testRound	1	ef	59	1	1	2	1	1.345984113	0.231909296	NA	NA
LS07	f	LS	05/03/2018	1520260202	testRound	1	ef	60	1	1	2	1	1.033671439	0.263885824	NA	NA
LS07	f	LS	05/03/2018	1520260202	testRound	1	ef	61	1	1	2	1	1.097271335	0.263951901	NA	NA
LS07	f	LS	05/03/2018	1520260202	testRound	1	ef	62	2	1	3	1	1.06488391	0.231956448	0.23999701	NA
LS07	f	LS	05/03/2018	1520260202	testRound	1	ef	63	2	1	3	1	1.160459371	0.224040983	0.223878036	NA
LS07	f	LS	05/03/2018	1520260202	testRound	1	ef	64	2	1	3	1	1.040165283	0.231878823	0.23204562	NA
LS07	f	LS	05/03/2018	1520260202	testRound	1	ef	65	x	0	0	0	NA	NA	NA	NA
LS07	f	LS	05/03/2018	1520260202	testRound	1	ef	66	2	0	2	1	0.943465868	0.279916589	NA	NA
LS07	f	LS	05/03/2018	1520260202	testRound	1	ef	67	1	0	1	1	1.151101115	NA	NA	NA
LS07	f	LS	05/03/2018	1520260202	testRound	1	ef	68	1	0	1	1	0.918723826	NA	NA	NA
LS07	f	LS	05/03/2018	1520260202	testRound	1	ef	69	1	0	1	1	0.966319901	NA	NA	NA
LS07	f	LS	05/03/2018	1520260202	testRound	1	ef	70	x	1	0	0	NA	NA	NA	NA
LS07	f	LS	05/03/2018	1520260202	testRound	1	ef	71	1	1	2	1	0.869654808	0.231893899	NA	NA
LS07	f	LS	05/03/2018	1520260202	testRound	1	ef	72	1	1	2	1	0.981254619	0.255885036	NA	NA
LS07	f	LS	05/03/2018	1520260202	testRound	1	ef	73	1	1	2	1	1.180835189	0.255943415	NA	NA
LS07	f	LS	05/03/2018	1520260202	testRound	1	ef	74	1	1	2	1	0.996538969	0.22387579	NA	NA
LS07	f	LS	05/03/2018	1520260202	testRound	1	ef	75	2	1	3	1	0.948108269	0.223973944	0.27202903	NA
LS07	f	LS	05/03/2018	1520260202	testRound	1	ef	76	2	1	3	1	0.963804799	0.303896178	0.271985407	NA
LS07	f	LS	05/03/2018	1520260202	testRound	1	ef	77	2	1	3	1	1.267358402	0.255894338	0.256002756	NA
LS07	f	LS	05/03/2018	1520260202	testRound	1	ef	78	2	1	3	1	1.347066046	0.287887546	0.247913117	NA
LS07	f	LS	05/03/2018	1520260202	testRound	1	ef	79	x	0	0	0	NA	NA	NA	NA
LS07	f	LS	05/03/2018	1520260202	testRound	1	ef	80	1	0	1	1	0.850386904	NA	NA	NA
LS07	f	LS	05/03/2018	1520260202	testRound	1	ef	81	x	1	1	0	1.321915031	NA	NA	NA
LS07	f	LS	05/03/2018	1520260202	testRound	1	ef	82	1	1	2	1	1.121704803	0.263781897	NA	NA
LS07	f	LS	05/03/2018	1520260202	testRound	1	ef	83	x	0	0	0	NA	NA	NA	NA
LS07	f	LS	05/03/2018	1520260202	testRound	1	ef	84	1	0	1	1	0.960795081	NA	NA	NA
LS07	f	LS	05/03/2018	1520260202	testRound	1	ef	85	1	0	1	1	0.816503441	NA	NA	NA
LS07	f	LS	05/03/2018	1520260202	testRound	1	ef	86	1	0	1	1	1.088004175	NA	NA	NA
LS07	f	LS	05/03/2018	1520260202	testRound	1	ef	87	1	0	1	1	0.95977698	NA	NA	NA
LS07	f	LS	05/03/2018	1520260202	testRound	1	ef	88	x	1	0	0	NA	NA	NA	NA
LS07	f	LS	05/03/2018	1520260202	testRound	1	ef	89	2	1	3	1	1.33494923	0.263876201	0.240035181	NA
LS07	f	LS	05/03/2018	1520260202	testRound	1	ef	90	1	1	2	1	1.286681798	0.279901834	NA	NA
LS07	f	LS	05/03/2018	1520260202	testRound	1	ef	91	2	1	3	1	1.454187367	0.248001327	0.248017686	NA
LS07	f	LS	05/03/2018	1520260202	testRound	1	ef	92	x	0	0	0	NA	NA	NA	NA
LS07	f	LS	05/03/2018	1520260202	testRound	1	ef	93	2	0	2	1	1.165510424	0.239915537	NA	NA
LS07	f	LS	05/03/2018	1520260202	testRound	1	ef	94	2	0	2	1	1.125216194	0.26393907	NA	NA
LS07	f	LS	05/03/2018	1520260202	testRound	1	ef	95	x	1	0	0	NA	NA	NA	NA
LS07	f	LS	05/03/2018	1520260202	testRound	1	ef	96	1	1	2	1	0.676526061	0.383924585	NA	NA
LS07	f	LS	05/03/2018	1520260202	testRound	1	ef	97	x	0	0	0	NA	NA	NA	NA
LS07	f	LS	05/03/2018	1520260202	testRound	1	ef	98	2	0	2	1	1.219689194	0.343920967	NA	NA
LS07	f	LS	05/03/2018	1520260202	testRound	1	ef	99	1	0	1	1	1.019372472	NA	NA	NA
LS07	f	LS	05/03/2018	1520260202	testRound	1	ef	100	2	0	2	1	0.916270631	0.294620037	NA	NA
LS07	f	LS	05/03/2018	1520260202	testRound	1	ef	101	2	0	2	1	0.858631792	0.263995204	NA	NA
LS07	f	LS	05/03/2018	1520260202	testRound	1	ef	102	x	1	0	0	NA	NA	NA	NA
LS07	f	LS	05/03/2018	1520260202	testRound	1	ef	103	1	1	2	1	1.137812872	0.240019143	NA	NA
LS07	f	LS	05/03/2018	1520260202	testRound	1	ef	104	1	1	2	1	1.577402963	0.256107645	NA	NA
LS07	f	LS	05/03/2018	1520260202	testRound	1	ef	105	2	1	3	1	1.177238796	0.255873809	0.279889645	NA
LS07	f	LS	05/03/2018	1520260202	testRound	1	ef	106	1	1	2	1	1.368728766	0.224054776	NA	NA
LS07	f	LS	05/03/2018	1520260202	testRound	1	ef	107	2	1	3	1	1.04045012	0.239882498	0.272028068	NA
LS07	f	LS	05/03/2018	1520260202	testRound	1	ef	108	1	1	2	1	1.31997602	0.279981062	NA	NA
LS07	f	LS	05/03/2018	1520260202	testRound	1	ef	109	x	0	0	0	NA	NA	NA	NA
LS07	f	LS	05/03/2018	1520260202	testRound	1	ef	110	1	0	1	1	0.847288656	NA	NA	NA
LS07	f	LS	05/03/2018	1520260202	testRound	1	ef	111	1	0	1	1	1.462890946	NA	NA	NA
LS07	f	LS	05/03/2018	1520260202	testRound	1	ef	112	1	0	1	1	1.414629609	NA	NA	NA
LS07	f	LS	05/03/2018	1520260202	testRound	1	ef	113	1	0	1	1	1.694185339	NA	NA	NA
LS07	f	LS	05/03/2018	1520260202	testRound	1	ef	114	1	0	1	1	0.669916422	NA	NA	NA
LS07	f	LS	05/03/2018	1520260202	testRound	1	ef	115	1	0	1	1	0.677577201	NA	NA	NA
LS07	f	LS	05/03/2018	1520260202	testRound	1	ef	116	x	1	0	0	NA	NA	NA	NA
LS07	f	LS	05/03/2018	1520260202	testRound	1	ef	117	2	1	3	1	1.020824566	0.26385471	0.255982548	NA
LS07	f	LS	05/03/2018	1520260202	testRound	1	ef	118	x	0	0	0	NA	NA	NA	NA
LS07	f	LS	05/03/2018	1520260202	testRound	1	ef	119	2	0	2	1	1.283963333	0.295943505	NA	NA
LS07	f	LS	05/03/2018	1520260202	testRound	1	ef	120	x	1	0	0	NA	NA	NA	NA
LS07	f	LS	05/03/2018	1520260202	testRound	1	ef	121	2	1	3	1	0.891224185	0.256031304	0.272063031	NA
LS07	f	LS	05/03/2018	1520260202	testRound	1	ef	122	1	1	3	0	2.298748576	0.255968434	0.255909735	NA
LS07	f	LS	05/03/2018	1520260202	testRound	1	ef	123	2	1	3	1	1.930851228	0.271540509	0.279920117	NA
LS07	f	LS	05/03/2018	1520260202	testRound	1	ef	124	x	0	0	0	NA	NA	NA	NA
LS07	f	LS	05/03/2018	1520260202	testRound	1	ef	125	2	0	2	1	1.129773914	0.231987241	NA	NA
LS07	f	LS	05/03/2018	1520260202	testRound	1	ef	126	2	0	2	1	1.785383671	0.223914923	NA	NA
LS07	f	LS	05/03/2018	1520260202	testRound	1	ef	127	1	0	1	1	0.99312926	NA	NA	NA
LS07	f	LS	05/03/2018	1520260202	testRound	1	ef	128	1	0	1	1	0.88875399	NA	NA	NA
LS07	f	LS	05/03/2018	1520260202	testRound	1	ef	129	1	0	1	1	1.000409293	NA	NA	NA
LS07	f	LS	05/03/2018	1520260202	testRound	1	ef	130	2	0	2	1	1.040015486	0.271917084	NA	NA
LS07	f	LS	05/03/2018	1520260202	testRound	1	ef	131	1	0	1	1	0.751697156	NA	NA	NA
LS07	f	LS	05/03/2018	1520260202	testRound	1	ef	132	2	0	2	1	0.951310445	0.263880692	NA	NA
LS07	f	LS	05/03/2018	1520260202	testRound	1	ef	133	1	0	1	1	1.614732381	NA	NA	NA
LS07	f	LS	05/03/2018	1520260202	testRound	1	ef	134	2	0	2	1	0.902526585	0.247958344	NA	NA
LS07	f	LS	05/03/2018	1520260202	testRound	1	ef	135	x	1	0	0	NA	NA	NA	NA
LS07	f	LS	05/03/2018	1520260202	testRound	1	ef	136	2	1	3	1	0.981830709	0.287914811	0.255925131	NA
LS07	f	LS	05/03/2018	1520260202	testRound	1	ef	137	2	1	3	1	1.021473469	0.247889701	0.240017219	NA
LS07	f	LS	05/03/2018	1520260202	testRound	1	ef	138	2	1	3	1	1.077080596	0.231879465	0.272055012	NA
LS07	f	LS	05/03/2018	1520260202	testRound	1	ef	139	2	1	3	1	0.98072119	0.255939566	0.216005232	NA
LS07	f	LS	05/03/2018	1520260202	testRound	1	ef	140	1	1	2	1	1.628274668	0.27988355	NA	NA
LS07	f	LS	05/03/2018	1520260202	testRound	1	ef	141	1	1	2	1	0.859984449	0.255963944	NA	NA
LS07	f	LS	05/03/2018	1520260202	testRound	1	ef	142	1	1	2	1	1.235584917	0.239952104	NA	NA
LS07	f	LS	05/03/2018	1520260202	testRound	1	ef	143	2	1	3	1	1.203202945	0.263897051	0.256035795	NA
LS07	f	LS	05/03/2018	1520260202	testRound	1	ef	144	1	1	2	1	1.482855226	0.21594108	NA	NA
LS07	f	LS	05/03/2018	1520260202	testRound	1	ef	145	1	1	2	1	0.89847535	0.264021507	NA	NA
LS07	f	LS	05/03/2018	1520260202	testRound	1	ef	146	2	1	2	0	1.442113853	0.207967557	NA	NA
LS07	f	LS	05/03/2018	1520260202	testRound	1	ef	147	1	1	2	1	1.297706417	0.223995756	NA	NA
LS07	f	LS	05/03/2018	1520260202	testRound	1	ef	148	1	1	2	1	1.577380509	0.24795642	NA	NA
LS07	f	LS	05/03/2018	1520260202	testRound	1	ef	149	x	0	0	0	NA	NA	NA	NA
LS07	f	LS	05/03/2018	1520260202	testRound	1	ef	150	1	0	1	1	0.760779556	NA	NA	NA
LS07	f	LS	05/03/2018	1520260202	testRound	1	ef	151	1	0	1	1	1.344254239	NA	NA	NA
LS07	f	LS	05/03/2018	1520260202	testRound	1	ef	152	2	0	2	1	0.944057355	0.287911282	NA	NA
LS07	f	LS	05/03/2018	1520260202	testRound	1	ef	153	1	0	1	1	0.967605839	NA	NA	NA
LS07	f	LS	05/03/2018	1520260202	testRound	1	ef	154	x	1	0	0	NA	NA	NA	NA
LS07	f	LS	05/03/2018	1520260202	testRound	1	ef	155	1	1	2	1	0.854865074	0.35193683	NA	NA
LS07	f	LS	05/03/2018	1520260202	testRound	1	ef	156	1	1	2	1	1.054558874	0.295881918	NA	NA
LS07	f	LS	05/03/2018	1520260202	testRound	1	ef	157	x	0	0	0	NA	NA	NA	NA
LS07	f	LS	05/03/2018	1520260202	testRound	1	ef	158	2	0	3	0	0.989763495	0.255905565	0.255974529	NA
LS07	f	LS	05/03/2018	1520260202	testRound	1	ef	159	1	0	2	0	1.437289259	0.223978755	NA	NA
LS07	f	LS	05/03/2018	1520260202	testRound	2	c	0	1	0	1	1	1.771105554	NA	NA	NA
LS07	f	LS	05/03/2018	1520260202	testRound	2	c	1	2	0	2	1	1.042837237	0.239947613	NA	NA
LS07	f	LS	05/03/2018	1520260202	testRound	2	c	2	2	0	2	1	2.522326377	0.223925188	NA	NA
LS07	f	LS	05/03/2018	1520260202	testRound	2	c	3	2	0	2	1	1.4180653	0.231899032	NA	NA
LS07	f	LS	05/03/2018	1520260202	testRound	2	c	4	1	0	1	1	1.201693756	NA	NA	NA
LS07	f	LS	05/03/2018	1520260202	testRound	2	c	5	2	0	2	1	1.057433551	0.231861823	NA	NA
LS07	f	LS	05/03/2018	1520260202	testRound	2	c	6	2	0	2	1	1.073009153	0.247853455	NA	NA
LS07	f	LS	05/03/2018	1520260202	testRound	2	c	7	2	0	2	1	0.872666129	0.311954382	NA	NA
LS07	f	LS	05/03/2018	1520260202	testRound	2	c	8	2	0	2	1	0.776264704	0.31992566	NA	NA
LS07	f	LS	05/03/2018	1520260202	testRound	2	c	9	1	0	1	1	1.023860586	NA	NA	NA
LS07	f	LS	05/03/2018	1520260202	testRound	2	c	10	2	0	2	1	0.927539672	0.255915829	NA	NA
LS07	f	LS	05/03/2018	1520260202	testRound	2	c	11	2	0	2	1	1.751033177	0.22403104	NA	NA
LS07	f	LS	05/03/2018	1520260202	testRound	2	c	12	2	0	2	1	1.342688275	0.247942948	NA	NA
LS07	f	LS	05/03/2018	1520260202	testRound	2	c	13	1	0	1	1	2.43028893	NA	NA	NA
LS07	f	LS	05/03/2018	1520260202	testRound	2	c	14	2	0	2	1	0.926079239	0.295930674	NA	NA
LS07	f	LS	05/03/2018	1520260202	testRound	2	c	15	2	0	2	1	1.061792076	0.231800237	NA	NA
LS07	f	LS	05/03/2018	1520260202	testRound	2	c	16	1	0	1	1	0.837258722	NA	NA	NA
LS07	f	LS	05/03/2018	1520260202	testRound	2	c	17	1	0	1	1	1.604917038	NA	NA	NA
LS07	f	LS	05/03/2018	1520260202	testRound	2	c	18	2	0	2	1	0.796762733	0.279772887	NA	NA
LS07	f	LS	05/03/2018	1520260202	testRound	2	c	19	1	0	1	1	0.812275145	NA	NA	NA
LS07	f	LS	05/03/2018	1520260202	testRound	2	c	20	2	0	2	1	1.123886311	0.231943297	NA	NA
LS07	f	LS	05/03/2018	1520260202	testRound	2	c	21	2	0	2	1	0.939486484	0.248040781	NA	NA
LS07	f	LS	05/03/2018	1520260202	testRound	2	c	22	2	0	2	1	2.354983757	0.255959453	NA	NA
LS07	f	LS	05/03/2018	1520260202	testRound	2	c	23	2	0	2	1	1.48265956	0.263996487	NA	NA
LS07	f	LS	05/03/2018	1520260202	testRound	2	c	24	1	0	1	1	1.114422524	NA	NA	NA
LS07	f	LS	05/03/2018	1520260202	testRound	2	c	25	2	0	2	1	0.938071599	0.231940089	NA	NA
LS07	f	LS	05/03/2018	1520260202	testRound	2	c	26	2	0	2	1	1.105593848	0.256007567	NA	NA
LS07	f	LS	05/03/2018	1520260202	testRound	2	c	27	2	0	2	1	1.177221796	0.24798593	NA	NA
LS07	f	LS	05/03/2018	1520260202	testRound	2	c	28	2	0	2	1	1.792859049	0.239917782	NA	NA
LS07	f	LS	05/03/2018	1520260202	testRound	2	c	29	2	0	2	1	1.280509679	0.21602127	NA	NA
LS07	f	LS	05/03/2018	1520260202	testRound	2	c	30	1	0	1	1	0.82423543	NA	NA	NA
LS07	f	LS	05/03/2018	1520260202	testRound	2	c	31	2	0	2	1	1.063842072	0.231903522	NA	NA
LS07	f	LS	05/03/2018	1520260202	testRound	2	c	32	2	0	2	1	1.167386886	0.239976161	NA	NA
LS07	f	LS	05/03/2018	1520260202	testRound	2	c	33	1	0	1	1	0.991121605	NA	NA	NA
LS07	f	LS	05/03/2018	1520260202	testRound	2	c	34	2	0	2	1	0.86273467	0.239961406	NA	NA
LS07	f	LS	05/03/2018	1520260202	testRound	2	c	35	1	0	1	1	0.942391633	NA	NA	NA
LS07	f	LS	05/03/2018	1520260202	testRound	2	c	36	2	0	2	1	0.918022959	0.239895649	NA	NA
LS07	f	LS	05/03/2018	1520260202	testRound	2	c	37	1	0	1	1	1.309600945	NA	NA	NA
LS07	f	LS	05/03/2018	1520260202	testRound	2	c	38	2	0	2	1	1.341254786	0.26386337	NA	NA
LS07	f	LS	05/03/2018	1520260202	testRound	2	c	39	2	0	2	1	1.428770118	0.272021011	NA	NA
LS07	f	LS	05/03/2018	1520260202	testRound	2	c	40	2	0	2	1	1.036527511	0.23986646	NA	NA
LS07	f	LS	05/03/2018	1520260202	testRound	2	c	41	2	0	2	1	1.26012937	0.231928221	NA	NA
LS07	f	LS	05/03/2018	1520260202	testRound	2	c	42	2	0	2	1	0.915820601	0.240012086	NA	NA
LS07	f	LS	05/03/2018	1520260202	testRound	2	c	43	2	0	2	1	1.411419093	0.223969453	NA	NA
LS07	f	LS	05/03/2018	1520260202	testRound	2	c	44	2	0	2	1	1.075090583	0.263864333	NA	NA
LS07	f	LS	05/03/2018	1520260202	testRound	2	c	45	1	0	1	1	0.92262783	NA	NA	NA
LS07	f	LS	05/03/2018	1520260202	testRound	2	c	46	2	0	2	1	1.066345626	0.239920348	NA	NA
LS07	f	LS	05/03/2018	1520260202	testRound	2	c	47	2	0	2	1	1.129870784	0.247970854	NA	NA
LS07	f	LS	05/03/2018	1520260202	testRound	2	c	48	2	0	2	1	0.945570073	0.272066239	NA	NA
LS07	f	LS	05/03/2018	1520260202	testRound	2	c	49	2	0	2	1	1.441199679	0.456023413	NA	NA
LS07	f	LS	05/03/2018	1520260202	testRound	2	c	50	1	0	1	1	1.208871787	NA	NA	NA
LS07	f	LS	05/03/2018	1520260202	testRound	2	c	51	2	0	2	1	0.784510554	0.248007742	NA	NA
LS07	f	LS	05/03/2018	1520260202	testRound	2	c	52	1	0	1	1	1.464199658	NA	NA	NA
LS07	f	LS	05/03/2018	1520260202	testRound	2	c	53	2	0	2	1	1.199799652	0.215883022	NA	NA
LS07	f	LS	05/03/2018	1520260202	testRound	2	c	54	1	0	1	1	2.039228976	NA	NA	NA
LS07	f	LS	05/03/2018	1520260202	testRound	2	c	55	2	0	2	1	0.992064969	0.262869326	NA	NA
LS07	f	LS	05/03/2018	1520260202	testRound	2	c	56	2	0	2	1	1.38260208	0.223963359	NA	NA
LS07	f	LS	05/03/2018	1520260202	testRound	2	c	57	1	0	1	1	1.118336152	NA	NA	NA
LS07	f	LS	05/03/2018	1520260202	testRound	2	c	58	2	0	2	1	1.181939255	0.527896745	NA	NA
LS07	f	LS	05/03/2018	1520260202	testRound	2	c	59	1	0	1	1	1.173545533	NA	NA	NA
LS07	f	LS	05/03/2018	1520260202	testRound	2	c	60	1	0	1	1	0.725307996	NA	NA	NA
LS07	f	LS	05/03/2018	1520260202	testRound	2	c	61	2	0	2	1	0.772853391	0.223963359	NA	NA
LS07	f	LS	05/03/2018	1520260202	testRound	2	c	62	1	0	1	1	1.028408362	NA	NA	NA
LS07	f	LS	05/03/2018	1520260202	testRound	2	c	63	1	0	1	1	0.90011541	NA	NA	NA
LS07	f	LS	05/03/2018	1520260202	testRound	2	c	64	1	0	1	1	0.795820332	NA	NA	NA
LS07	f	LS	05/03/2018	1520260202	testRound	2	c	65	1	0	1	1	1.003376671	NA	NA	NA
LS07	f	LS	05/03/2018	1520260202	testRound	2	c	66	1	0	1	1	0.715051604	NA	NA	NA
LS07	f	LS	05/03/2018	1520260202	testRound	2	c	67	2	0	2	1	0.810643104	0.23204145	NA	NA
LS07	f	LS	05/03/2018	1520260202	testRound	2	c	68	2	0	2	1	0.826321671	0.207830591	NA	NA
LS07	f	LS	05/03/2018	1520260202	testRound	2	c	69	1	0	1	1	0.770047999	NA	NA	NA
LS07	f	LS	05/03/2018	1520260202	testRound	2	c	70	1	0	1	1	0.593601166	NA	NA	NA
LS07	f	LS	05/03/2018	1520260202	testRound	2	c	71	2	0	2	1	0.721241365	0.263883258	NA	NA
LS07	f	LS	05/03/2018	1520260202	testRound	2	c	72	1	0	1	1	0.776907513	NA	NA	NA
LS07	f	LS	05/03/2018	1520260202	testRound	2	c	73	1	0	1	1	0.60046517	NA	NA	NA
LS07	f	LS	05/03/2018	1520260202	testRound	2	c	74	1	0	1	1	0.680089416	NA	NA	NA
LS07	f	LS	05/03/2018	1520260202	testRound	2	c	75	1	0	1	1	0.791746964	NA	NA	NA
LS07	f	LS	05/03/2018	1520260202	testRound	2	c	76	2	0	2	1	0.887289387	0.207996425	NA	NA
LS07	f	LS	05/03/2018	1520260202	testRound	2	c	77	2	0	2	1	0.839007842	0.215901947	NA	NA
LS07	f	LS	05/03/2018	1520260202	testRound	2	c	78	1	0	1	1	1.478492209	NA	NA	NA
LS07	f	LS	05/03/2018	1520260202	testRound	2	c	79	1	0	1	1	1.02236102	NA	NA	NA
LS07	f	LS	05/03/2018	1520260202	testRound	2	c	80	2	0	2	1	1.5658385	0.223970095	NA	NA
LS07	f	LS	05/03/2018	1520260202	testRound	2	c	81	1	0	1	1	1.061528409	NA	NA	NA
LS07	f	LS	05/03/2018	1520260202	testRound	2	c	82	2	0	2	1	0.845140828	0.24000086	NA	NA
LS07	f	LS	05/03/2018	1520260202	testRound	2	c	83	2	0	2	1	1.500728132	0.431923538	NA	NA
LS07	f	LS	05/03/2018	1520260202	testRound	2	c	84	2	0	2	1	0.892515255	0.191849223	NA	NA
LS07	f	LS	05/03/2018	1520260202	testRound	2	c	85	2	0	2	1	0.764083093	0.263991676	NA	NA
LS07	f	LS	05/03/2018	1520260202	testRound	2	c	86	2	0	2	1	0.883663163	0.215950382	NA	NA
LS07	f	LS	05/03/2018	1520260202	testRound	2	c	87	2	0	2	1	0.843356103	0.240004067	NA	NA
LS07	f	LS	05/03/2018	1520260202	testRound	2	c	88	1	0	1	1	0.923023331	NA	NA	NA
LS07	f	LS	05/03/2018	1520260202	testRound	2	c	89	1	0	1	1	1.322564897	NA	NA	NA
LS07	f	LS	05/03/2018	1520260202	testRound	2	c	90	1	0	1	1	0.850289392	NA	NA	NA
LS07	f	LS	05/03/2018	1520260202	testRound	2	c	91	1	0	1	1	0.718550165	NA	NA	NA
LS07	f	LS	05/03/2018	1520260202	testRound	2	c	92	1	0	1	1	1.593439502	NA	NA	NA
LS07	f	LS	05/03/2018	1520260202	testRound	2	c	93	2	0	2	1	1.273168701	0.231904164	NA	NA
LS07	f	LS	05/03/2018	1520260202	testRound	2	c	94	1	0	1	1	0.808753169	NA	NA	NA
LS07	f	LS	05/03/2018	1520260202	testRound	2	c	95	2	0	2	1	0.792422491	0.239965896	NA	NA
LS07	f	LS	05/03/2018	1520260202	testRound	2	c	96	1	0	1	1	0.968184495	NA	NA	NA
LS07	f	LS	05/03/2018	1520260202	testRound	2	c	97	1	0	1	1	0.751659948	NA	NA	NA
LS07	f	LS	05/03/2018	1520260202	testRound	2	c	98	2	0	2	1	0.751299731	0.271945953	NA	NA
LS07	f	LS	05/03/2018	1520260202	testRound	2	c	99	1	0	1	1	0.790876735	NA	NA	NA
LS07	f	LS	05/03/2018	1520260202	testRound	2	c	100	1	0	1	1	0.790515876	NA	NA	NA
LS07	f	LS	05/03/2018	1520260202	testRound	2	c	101	1	0	1	1	1.430135926	NA	NA	NA
LS07	f	LS	05/03/2018	1520260202	testRound	2	c	102	1	0	1	1	0.981836804	NA	NA	NA
LS07	f	LS	05/03/2018	1520260202	testRound	2	c	103	1	0	1	1	0.661568248	NA	NA	NA
LS07	f	LS	05/03/2018	1520260202	testRound	2	c	104	2	0	2	1	1.053058666	0.215990156	NA	NA
LS07	f	LS	05/03/2018	1520260202	testRound	2	c	105	1	0	1	1	1.0926902	NA	NA	NA
LS07	f	LS	05/03/2018	1520260202	testRound	2	c	106	2	0	2	1	0.804422229	0.23189005	NA	NA
LS07	f	LS	05/03/2018	1520260202	testRound	2	c	107	1	0	1	1	0.940042366	NA	NA	NA
LS07	f	LS	05/03/2018	1520260202	testRound	2	c	108	2	0	2	1	0.843633563	0.255888244	NA	NA
LS07	f	LS	05/03/2018	1520260202	testRound	2	c	109	1	0	1	1	0.89130181	NA	NA	NA
LS07	f	LS	05/03/2018	1520260202	testRound	2	c	110	2	0	2	1	0.778910356	0.248005817	NA	NA
LS07	f	LS	05/03/2018	1520260202	testRound	2	c	111	2	0	2	1	1.306489546	0.19993341	NA	NA
LS07	f	LS	05/03/2018	1520260202	testRound	2	c	112	1	0	1	1	0.930104812	NA	NA	NA
LS07	f	LS	05/03/2018	1520260202	testRound	2	c	113	2	0	2	1	0.86577069	0.247962194	NA	NA
LS07	f	LS	05/03/2018	1520260202	testRound	2	c	114	2	0	2	1	1.009455768	0.223874507	NA	NA
LS07	f	LS	05/03/2018	1520260202	testRound	2	c	115	1	0	1	1	2.096944798	NA	NA	NA
LS07	f	LS	05/03/2018	1520260202	testRound	2	c	116	1	0	1	1	0.88063035	NA	NA	NA
LS07	f	LS	05/03/2018	1520260202	testRound	2	c	117	2	0	2	1	0.784331248	0.255964585	NA	NA
LS07	f	LS	05/03/2018	1520260202	testRound	2	c	118	1	0	1	1	0.975970051	NA	NA	NA
LS07	f	LS	05/03/2018	1520260202	testRound	2	c	119	2	0	2	1	0.871678501	0.231827822	NA	NA
LS07	f	LS	05/03/2018	1520260202	testRound	2	c	120	1	0	1	1	0.687273221	NA	NA	NA
LS07	f	LS	05/03/2018	1520260202	testRound	2	c	121	1	0	1	1	0.654961496	NA	NA	NA
LS07	f	LS	05/03/2018	1520260202	testRound	2	c	122	2	0	2	1	0.886545538	0.231894862	NA	NA
LS07	f	LS	05/03/2018	1520260202	testRound	2	c	123	2	0	2	1	0.894220752	0.231908654	NA	NA
LS07	f	LS	05/03/2018	1520260202	testRound	2	c	124	1	0	1	1	0.837745961	NA	NA	NA
LS07	f	LS	05/03/2018	1520260202	testRound	2	c	125	2	0	2	1	0.773401254	0.247945193	NA	NA
LS07	f	LS	05/03/2018	1520260202	testRound	2	c	126	2	0	2	1	1.420927787	0.231937844	NA	NA
LS07	f	LS	05/03/2018	1520260202	testRound	2	c	127	1	0	1	1	0.924715676	NA	NA	NA
LS07	f	LS	05/03/2018	1520260202	testRound	2	c	128	2	0	2	1	0.868345133	0.271862554	NA	NA
LS07	f	LS	05/03/2018	1520260202	testRound	2	c	129	1	0	1	1	0.884030437	NA	NA	NA
LS07	f	LS	05/03/2018	1520260202	testRound	2	c	130	1	0	1	1	0.723622067	NA	NA	NA
LS07	f	LS	05/03/2018	1520260202	testRound	2	c	131	2	0	2	1	1.187225427	0.239911367	NA	NA
LS07	f	LS	05/03/2018	1520260202	testRound	2	c	132	2	0	2	1	1.018949707	0.21581085	NA	NA
LS07	f	LS	05/03/2018	1520260202	testRound	2	c	133	2	0	2	1	1.354418893	0.223926471	NA	NA
LS07	f	LS	05/03/2018	1520260202	testRound	2	c	134	2	0	2	1	0.922057193	0.25607172	NA	NA
LS07	f	LS	05/03/2018	1520260202	testRound	2	c	135	2	0	2	1	0.801809936	0.231967996	NA	NA
LS07	f	LS	05/03/2018	1520260202	testRound	2	c	136	2	0	2	1	1.505350645	0.231899032	NA	NA
LS07	f	LS	05/03/2018	1520260202	testRound	2	c	137	1	0	1	1	0.89692799	NA	NA	NA
LS07	f	LS	05/03/2018	1520260202	testRound	2	c	138	1	0	1	1	0.720703446	NA	NA	NA
LS07	f	LS	05/03/2018	1520260202	testRound	2	c	139	2	0	2	1	0.768389976	0.223854941	NA	NA
LS07	f	LS	05/03/2018	1520260202	testRound	2	c	140	2	0	2	1	0.743899091	0.215983741	NA	NA
LS07	f	LS	05/03/2018	1520260202	testRound	2	c	141	1	0	1	1	2.159417854	NA	NA	NA
LS07	f	LS	05/03/2018	1520260202	testRound	2	c	142	1	0	1	1	0.975219145	NA	NA	NA
LS07	f	LS	05/03/2018	1520260202	testRound	2	c	143	1	0	1	1	0.934854348	NA	NA	NA
LS07	f	LS	05/03/2018	1520260202	testRound	2	c	144	2	0	2	1	1.286436094	0.207923933	NA	NA
LS07	f	LS	05/03/2018	1520260202	testRound	2	c	145	2	0	2	1	0.686123286	0.265475204	NA	NA
LS07	f	LS	05/03/2018	1520260202	testRound	2	c	146	2	0	2	1	0.669797419	0.207894744	NA	NA
LS07	f	LS	05/03/2018	1520260202	testRound	2	c	147	1	0	1	1	0.813407759	NA	NA	NA
LS07	f	LS	05/03/2018	1520260202	testRound	2	c	148	2	0	2	1	0.733014645	0.263943561	NA	NA
LS07	f	LS	05/03/2018	1520260202	testRound	2	c	149	2	0	2	1	0.74062314	0.231903522	NA	NA
LS07	f	LS	05/03/2018	1520260202	testRound	2	c	150	1	0	1	1	1.100289071	NA	NA	NA
LS07	f	LS	05/03/2018	1520260202	testRound	2	c	151	1	0	1	1	0.939928496	NA	NA	NA
LS07	f	LS	05/03/2018	1520260202	testRound	2	c	152	2	0	2	1	1.291479448	0.263904428	NA	NA
LS07	f	LS	05/03/2018	1520260202	testRound	2	c	153	1	0	1	1	0.899136121	NA	NA	NA
LS07	f	LS	05/03/2018	1520260202	testRound	2	c	154	2	0	2	1	1.786708101	0.207883196	NA	NA
LS07	f	LS	05/03/2018	1520260202	testRound	2	c	155	2	0	2	1	0.906409419	0.239983538	NA	NA
LS08	f	LS	06/03/2018	1520328553	trainingRound	1	c	0	1	0	1	1	1.035780854	NA	NA	NA
LS08	f	LS	06/03/2018	1520328553	trainingRound	1	c	1	1	0	1	1	0.915334052	NA	NA	NA
LS08	f	LS	06/03/2018	1520328553	trainingRound	1	c	2	2	0	1	0	2.282743198	NA	NA	NA
LS08	f	LS	06/03/2018	1520328553	trainingRound	1	c	3	1	0	1	1	1.234450223	NA	NA	NA
LS08	f	LS	06/03/2018	1520328553	trainingRound	1	c	4	2	0	2	1	0.95404984	0.199954645	NA	NA
LS08	f	LS	06/03/2018	1520328553	trainingRound	1	c	5	2	0	2	1	0.473731379	0.311890139	NA	NA
LS08	f	LS	06/03/2018	1520328553	trainingRound	1	c	6	2	0	2	1	0.969362818	0.199833719	NA	NA
LS08	f	LS	06/03/2018	1520328553	trainingRound	1	c	7	1	0	1	1	0.528898835	NA	NA	NA
LS08	f	LS	06/03/2018	1520328553	trainingRound	1	c	8	1	0	1	1	0.60050096	NA	NA	NA
LS08	f	LS	06/03/2018	1520328553	trainingRound	1	c	9	2	0	2	1	0.687981558	0.239999974	NA	NA
LS08	f	LS	06/03/2018	1520328553	trainingRound	1	c	10	1	0	1	1	0.719646127	NA	NA	NA
LS08	f	LS	06/03/2018	1520328553	trainingRound	1	c	11	1	0	1	1	0.91120237	NA	NA	NA
LS08	f	LS	06/03/2018	1520328553	trainingRound	1	c	12	2	0	2	1	0.862793922	0.247901201	NA	NA
LS08	f	LS	06/03/2018	1520328553	trainingRound	1	c	13	1	0	1	1	0.718375926	NA	NA	NA
LS08	f	LS	06/03/2018	1520328553	trainingRound	1	c	14	1	0	1	1	0.830030116	NA	NA	NA
LS08	f	LS	06/03/2018	1520328553	trainingRound	1	c	15	1	0	1	1	0.781547252	NA	NA	NA
LS08	f	LS	06/03/2018	1520328553	trainingRound	1	c	16	2	0	2	1	0.725107029	0.231997067	NA	NA
LS08	f	LS	06/03/2018	1520328553	trainingRound	1	c	17	2	0	2	1	1.012759746	0.231949916	NA	NA
LS08	f	LS	06/03/2018	1520328553	trainingRound	1	c	18	1	0	1	1	0.780370713	NA	NA	NA
LS08	f	LS	06/03/2018	1520328553	trainingRound	1	c	19	1	0	1	1	0.715870808	NA	NA	NA
LS08	f	LS	06/03/2018	1520328553	trainingRound	1	c	20	2	0	2	1	1.107554263	0.311797761	NA	NA
LS08	f	LS	06/03/2018	1520328553	trainingRound	1	c	21	1	0	1	1	0.851029167	NA	NA	NA
LS08	f	LS	06/03/2018	1520328553	trainingRound	1	c	22	2	0	2	1	1.130713298	0.199833078	NA	NA
LS08	f	LS	06/03/2018	1520328553	trainingRound	1	c	23	2	0	2	1	0.874227655	0.207988024	NA	NA
LS08	f	LS	06/03/2018	1520328553	trainingRound	1	c	24	1	0	1	1	0.873790462	NA	NA	NA
LS08	f	LS	06/03/2018	1520328553	trainingRound	1	c	25	2	0	2	1	0.873394647	0.223907876	NA	NA
LS08	f	LS	06/03/2018	1520328553	trainingRound	1	c	26	1	0	1	1	0.697090759	NA	NA	NA
LS08	f	LS	06/03/2018	1520328553	trainingRound	1	c	27	1	0	1	1	0.672633617	NA	NA	NA
LS08	f	LS	06/03/2018	1520328553	trainingRound	1	c	28	1	0	1	1	0.792255431	NA	NA	NA
LS08	f	LS	06/03/2018	1520328553	trainingRound	1	c	29	1	0	1	1	1.127735062	NA	NA	NA
LS08	f	LS	06/03/2018	1520328553	trainingRound	1	c	30	2	0	2	1	1.279354071	0.167915751	NA	NA
LS08	f	LS	06/03/2018	1520328553	trainingRound	1	c	31	2	0	2	1	1.030921694	0.199865795	NA	NA
LS08	f	LS	06/03/2018	1520328553	trainingRound	1	c	32	2	0	2	1	0.870483129	0.19996523	NA	NA
LS08	f	LS	06/03/2018	1520328553	trainingRound	1	c	33	1	0	1	1	0.630135453	NA	NA	NA
LS08	f	LS	06/03/2018	1520328553	trainingRound	1	c	34	1	0	2	0	0.901398087	0.231989369	NA	NA
LS08	f	LS	06/03/2018	1520328553	trainingRound	2	ef	0	2	0	2	1	0.606738737	0.271872395	NA	NA
LS08	f	LS	06/03/2018	1520328553	trainingRound	2	ef	1	2	0	2	1	0.89426732	0.207871268	NA	NA
LS08	f	LS	06/03/2018	1520328553	trainingRound	2	ef	2	x	1	0	0	NA	NA	NA	NA
LS08	f	LS	06/03/2018	1520328553	trainingRound	2	ef	3	1	1	1	0	1.045376966	NA	NA	NA
LS08	f	LS	06/03/2018	1520328553	trainingRound	2	ef	4	1	1	2	1	1.437005251	0.303858364	NA	NA
LS08	f	LS	06/03/2018	1520328553	trainingRound	2	ef	5	2	1	3	1	0.924572518	0.287939474	0.255945166	NA
LS08	f	LS	06/03/2018	1520328553	trainingRound	2	ef	6	1	1	2	1	1.164202659	0.199787851	NA	NA
LS08	f	LS	06/03/2018	1520328553	trainingRound	2	ef	7	2	1	3	1	0.931818437	0.239916898	0.375856624	NA
LS08	f	LS	06/03/2018	1520328553	trainingRound	2	ef	8	1	1	2	1	0.883379517	0.199814794	NA	NA
LS08	f	LS	06/03/2018	1520328553	trainingRound	2	ef	9	2	1	3	1	0.899018706	0.23985435	0.287966739	NA
LS08	f	LS	06/03/2018	1520328553	trainingRound	2	ef	10	1	1	2	1	0.970623717	0.191836265	NA	NA
LS08	f	LS	06/03/2018	1520328553	trainingRound	2	ef	11	2	1	3	1	0.810132226	0.231914953	0.264036282	NA
LS08	f	LS	06/03/2018	1520328553	trainingRound	2	ef	12	1	1	2	1	1.009759377	0.183882433	NA	NA
LS08	f	LS	06/03/2018	1520328553	trainingRound	2	ef	13	2	1	3	1	1.121311245	0.239958276	0.199839814	NA
LS08	f	LS	06/03/2018	1520328553	trainingRound	2	ef	14	2	1	3	1	1.016818936	0.239987786	0.287944927	NA
LS08	f	LS	06/03/2018	1520328553	trainingRound	2	ef	15	1	1	2	1	0.904507513	0.199875418	NA	NA
LS08	f	LS	06/03/2018	1520328553	trainingRound	2	ef	16	1	1	2	1	1.112005099	0.59985784	NA	NA
LS08	f	LS	06/03/2018	1520328553	trainingRound	2	ef	17	1	1	2	1	0.775760781	0.22386746	NA	NA
LS08	f	LS	06/03/2018	1520328553	trainingRound	2	ef	18	1	1	3	0	0.71124099	0.239908558	0.199959135	NA
LS08	f	LS	06/03/2018	1520328553	trainingRound	2	ef	19	1	1	2	1	1.07077489	0.223977801	NA	NA
LS08	f	LS	06/03/2018	1520328553	trainingRound	2	ef	20	x	0	0	0	NA	NA	NA	NA
LS08	f	LS	06/03/2018	1520328553	trainingRound	2	ef	21	1	0	1	1	0.909993434	NA	NA	NA
LS08	f	LS	06/03/2018	1520328553	trainingRound	2	ef	22	2	0	2	1	0.925569433	0.223955348	NA	NA
LS08	f	LS	06/03/2018	1520328553	trainingRound	2	ef	23	x	1	0	0	NA	NA	NA	NA
LS08	f	LS	06/03/2018	1520328553	trainingRound	2	ef	24	1	1	2	1	1.124696523	0.207946967	NA	NA
LS08	f	LS	06/03/2018	1520328553	trainingRound	2	ef	25	2	1	3	1	0.805446596	0.239835426	0.287959682	NA
LS08	f	LS	06/03/2018	1520328553	trainingRound	2	ef	26	2	1	3	1	0.995909696	0.335891163	0.503888387	NA
LS08	f	LS	06/03/2018	1520328553	trainingRound	2	ef	27	1	1	2	1	0.875476686	0.20795659	NA	NA
LS08	f	LS	06/03/2018	1520328553	trainingRound	2	ef	28	2	1	3	1	0.739111636	0.239899898	0.295961948	NA
LS08	f	LS	06/03/2018	1520328553	trainingRound	2	ef	29	x	0	0	0	NA	NA	NA	NA
LS08	f	LS	06/03/2018	1520328553	trainingRound	2	ef	30	2	0	2	1	0.922202118	0.22397748	NA	NA
LS08	f	LS	06/03/2018	1520328553	trainingRound	2	ef	31	x	1	0	0	NA	NA	NA	NA
LS08	f	LS	06/03/2018	1520328553	trainingRound	2	ef	32	1	1	2	1	0.649511791	0.279826226	NA	NA
LS08	f	LS	06/03/2018	1520328553	trainingRound	2	ef	33	2	1	3	1	0.977056515	0.287915097	0.288010683	NA
LS08	f	LS	06/03/2018	1520328553	trainingRound	2	ef	34	1	1	2	1	0.880648585	0.247946749	NA	NA
LS08	f	LS	06/03/2018	1520328553	testRound	1	c	0	2	0	2	1	0.863515627	0.223945084	NA	NA
LS08	f	LS	06/03/2018	1520328553	testRound	1	c	1	1	0	1	1	0.839122317	NA	NA	NA
LS08	f	LS	06/03/2018	1520328553	testRound	1	c	2	1	0	1	1	0.70269953	NA	NA	NA
LS08	f	LS	06/03/2018	1520328553	testRound	1	c	3	2	0	2	1	0.886317338	0.191892397	NA	NA
LS08	f	LS	06/03/2018	1520328553	testRound	1	c	4	2	0	2	1	0.949871328	0.207969099	NA	NA
LS08	f	LS	06/03/2018	1520328553	testRound	1	c	5	2	0	2	1	0.781514214	0.263899639	NA	NA
LS08	f	LS	06/03/2018	1520328553	testRound	1	c	6	2	0	2	1	0.853033904	0.215914912	NA	NA
LS08	f	LS	06/03/2018	1520328553	testRound	1	c	7	2	0	2	1	0.933533529	0.191014804	NA	NA
LS08	f	LS	06/03/2018	1520328553	testRound	1	c	8	1	0	1	1	0.780299184	NA	NA	NA
LS08	f	LS	06/03/2018	1520328553	testRound	1	c	9	1	0	1	1	0.955750177	NA	NA	NA
[truncated: 44,471 more rows]
