# Supplementary material for: Limited evidence for executive function load impairing selective copying in a win-stay lose-shift task
Source: PLoS One. 2021 Mar 4;16(3):e0247183. doi: 10.1371/journal.pone.0247183 (PMC7932141; doi:10.1371/journal.pone.0247183)
Supplement: S9 Data — (TXT) [file pone.0247183.s011.txt]

LS03	f	LS	08/02/2018	1518098082	trainingRound	1	ef	0	1	0	f	0.909506264	0
LS03	f	LS	08/02/2018	1518098082	trainingRound	1	ef	1	1	0	d	0.728353601	1
LS03	f	LS	08/02/2018	1518098082	trainingRound	1	ef	2	1	1	f	0.76774195	1
LS03	f	LS	08/02/2018	1518098082	trainingRound	1	ef	3	1	0	d	0.580629247	1
LS03	f	LS	08/02/2018	1518098082	trainingRound	1	ef	4	1	1	f	0.702611659	1
LS03	f	LS	08/02/2018	1518098082	trainingRound	1	ef	5	0	0	f	0.787702195	1
LS03	f	LS	08/02/2018	1518098082	trainingRound	1	ef	6	0	1	d	0.710806753	1
LS03	f	LS	08/02/2018	1518098082	trainingRound	1	ef	7	1	1	f	1.197355527	1
LS03	f	LS	08/02/2018	1518098082	trainingRound	1	ef	8	0	0	f	0.690966472	1
LS03	f	LS	08/02/2018	1518098082	trainingRound	1	ef	9	0	1	d	0.666267641	1
LS03	f	LS	08/02/2018	1518098082	trainingRound	1	ef	10	0	1	d	0.568403806	1
LS03	f	LS	08/02/2018	1518098082	trainingRound	1	ef	11	1	0	d	0.657615144	1
LS03	f	LS	08/02/2018	1518098082	trainingRound	1	ef	12	1	1	f	0.562274726	1
LS03	f	LS	08/02/2018	1518098082	trainingRound	1	ef	13	0	0	f	0.666708365	1
LS03	f	LS	08/02/2018	1518098082	trainingRound	1	ef	14	0	1	d	0.648300598	1
LS03	f	LS	08/02/2018	1518098082	trainingRound	1	ef	15	0	0	f	0.843196218	1
LS03	f	LS	08/02/2018	1518098082	trainingRound	2	c	0	0	1	d	0.517526159	1
LS03	f	LS	08/02/2018	1518098082	trainingRound	2	c	1	1	1	f	0.428648411	1
LS03	f	LS	08/02/2018	1518098082	trainingRound	2	c	2	0	0	f	0.715960722	1
LS03	f	LS	08/02/2018	1518098082	trainingRound	2	c	3	1	1	f	0.445764799	1
LS03	f	LS	08/02/2018	1518098082	trainingRound	2	c	4	1	1	f	0.661360015	1
LS03	f	LS	08/02/2018	1518098082	trainingRound	2	c	5	0	0	f	0.699375513	1
LS03	f	LS	08/02/2018	1518098082	trainingRound	2	c	6	1	0	d	0.556436255	1
LS03	f	LS	08/02/2018	1518098082	trainingRound	2	c	7	0	1	d	0.62928884	1
LS03	f	LS	08/02/2018	1518098082	trainingRound	2	c	8	0	0	f	0.693714422	1
LS03	f	LS	08/02/2018	1518098082	trainingRound	2	c	9	0	1	d	0.523066323	1
LS03	f	LS	08/02/2018	1518098082	trainingRound	2	c	10	0	1	d	0.511324267	1
LS03	f	LS	08/02/2018	1518098082	trainingRound	2	c	11	1	0	d	0.65773607	1
LS03	f	LS	08/02/2018	1518098082	trainingRound	2	c	12	1	0	d	0.802983837	1
LS03	f	LS	08/02/2018	1518098082	trainingRound	2	c	13	0	0	f	0.741371961	1
LS03	f	LS	08/02/2018	1518098082	trainingRound	2	c	14	1	0	d	0.653524493	1
LS03	f	LS	08/02/2018	1518098082	trainingRound	2	c	15	1	1	f	0.534632282	1
LS03	f	LS	08/02/2018	1518098082	testRound	1	ef	0	0	0	f	0.603102005	1
LS03	f	LS	08/02/2018	1518098082	testRound	1	ef	1	1	0	d	1.398075184	1
LS03	f	LS	08/02/2018	1518098082	testRound	1	ef	2	1	0	d	1.007518291	1
LS03	f	LS	08/02/2018	1518098082	testRound	1	ef	3	1	0	d	0.421270613	1
LS03	f	LS	08/02/2018	1518098082	testRound	1	ef	4	0	0	f	0.432927668	1
LS03	f	LS	08/02/2018	1518098082	testRound	1	ef	5	1	0	d	0.84399908	1
LS03	f	LS	08/02/2018	1518098082	testRound	1	ef	6	1	0	d	0.599606363	1
LS03	f	LS	08/02/2018	1518098082	testRound	1	ef	7	1	0	d	0.377736122	1
LS03	f	LS	08/02/2018	1518098082	testRound	1	ef	8	1	0	d	0.445763195	1
LS03	f	LS	08/02/2018	1518098082	testRound	1	ef	9	1	0	d	0.353736227	1
LS03	f	LS	08/02/2018	1518098082	testRound	1	ef	10	0	0	f	1.837690375	1
LS03	f	LS	08/02/2018	1518098082	testRound	1	ef	11	0	0	f	0.456085889	1
LS03	f	LS	08/02/2018	1518098082	testRound	1	ef	12	0	0	f	0.434587921	1
LS03	f	LS	08/02/2018	1518098082	testRound	1	ef	13	0	0	f	0.373574583	1
LS03	f	LS	08/02/2018	1518098082	testRound	1	ef	14	0	0	f	0.445904971	1
LS03	f	LS	08/02/2018	1518098082	testRound	1	ef	15	1	0	f	1.14849995	0
LS03	f	LS	08/02/2018	1518098082	testRound	1	ef	16	0	0	f	0.440823493	1
LS03	f	LS	08/02/2018	1518098082	testRound	1	ef	17	0	0	f	0.477624273	1
LS03	f	LS	08/02/2018	1518098082	testRound	1	ef	18	1	0	d	0.419342846	1
LS03	f	LS	08/02/2018	1518098082	testRound	1	ef	19	0	0	f	0.896017991	1
LS03	f	LS	08/02/2018	1518098082	testRound	1	ef	20	0	0	f	0.433440563	1
LS03	f	LS	08/02/2018	1518098082	testRound	1	ef	21	0	0	f	0.416717427	1
LS03	f	LS	08/02/2018	1518098082	testRound	1	ef	22	1	0	d	0.555950946	1
LS03	f	LS	08/02/2018	1518098082	testRound	1	ef	23	1	0	d	0.515319972	1
LS03	f	LS	08/02/2018	1518098082	testRound	1	ef	24	1	0	d	0.667351489	1
LS03	f	LS	08/02/2018	1518098082	testRound	1	ef	25	0	0	f	0.459467661	1
LS03	f	LS	08/02/2018	1518098082	testRound	1	ef	26	0	0	f	0.439504529	1
LS03	f	LS	08/02/2018	1518098082	testRound	1	ef	27	1	0	d	0.532504041	1
LS03	f	LS	08/02/2018	1518098082	testRound	1	ef	28	0	0	f	0.698418686	1
LS03	f	LS	08/02/2018	1518098082	testRound	1	ef	29	0	0	f	0.802134144	1
LS03	f	LS	08/02/2018	1518098082	testRound	1	ef	30	0	0	f	0.475282084	1
LS03	f	LS	08/02/2018	1518098082	testRound	1	ef	31	0	0	f	0.37665067	1
LS03	f	LS	08/02/2018	1518098082	testRound	1	ef	32	1	0	d	0.671043756	1
LS03	f	LS	08/02/2018	1518098082	testRound	1	ef	33	1	0	d	0.488374219	1
LS03	f	LS	08/02/2018	1518098082	testRound	1	ef	34	0	0	f	0.731085192	1
LS03	f	LS	08/02/2018	1518098082	testRound	1	ef	35	0	0	f	0.561065141	1
LS03	f	LS	08/02/2018	1518098082	testRound	1	ef	36	0	0	f	0.338671098	1
LS03	f	LS	08/02/2018	1518098082	testRound	1	ef	37	0	0	f	0.438165677	1
LS03	f	LS	08/02/2018	1518098082	testRound	1	ef	38	0	0	f	0.521964834	1
LS03	f	LS	08/02/2018	1518098082	testRound	1	ef	39	0	0	f	0.42544819	1
LS03	f	LS	08/02/2018	1518098082	testRound	1	ef	40	0	0	f	0.460643245	1
LS03	f	LS	08/02/2018	1518098082	testRound	1	ef	41	1	0	d	0.43531348	1
LS03	f	LS	08/02/2018	1518098082	testRound	1	ef	42	1	0	d	0.591192511	1
LS03	f	LS	08/02/2018	1518098082	testRound	1	ef	43	0	0	f	0.861314981	1
LS03	f	LS	08/02/2018	1518098082	testRound	1	ef	44	1	0	d	0.519163959	1
LS03	f	LS	08/02/2018	1518098082	testRound	1	ef	45	1	0	d	0.567211541	1
LS03	f	LS	08/02/2018	1518098082	testRound	1	ef	46	1	0	d	0.437790067	1
LS03	f	LS	08/02/2018	1518098082	testRound	1	ef	47	1	0	d	0.554221729	1
LS03	f	LS	08/02/2018	1518098082	testRound	1	ef	48	1	0	d	0.481337068	1
LS03	f	LS	08/02/2018	1518098082	testRound	1	ef	49	1	0	d	0.540834816	1
LS03	f	LS	08/02/2018	1518098082	testRound	1	ef	50	1	0	d	0.50887719	1
LS03	f	LS	08/02/2018	1518098082	testRound	1	ef	51	1	0	d	0.379561566	1
LS03	f	LS	08/02/2018	1518098082	testRound	1	ef	52	0	0	f	0.45227879	1
LS03	f	LS	08/02/2018	1518098082	testRound	1	ef	53	1	0	d	0.459187637	1
LS03	f	LS	08/02/2018	1518098082	testRound	1	ef	54	1	0	d	0.399763664	1
LS03	f	LS	08/02/2018	1518098082	testRound	1	ef	55	0	0	f	0.667197203	1
LS03	f	LS	08/02/2018	1518098082	testRound	1	ef	56	0	0	f	0.426522094	1
LS03	f	LS	08/02/2018	1518098082	testRound	1	ef	57	0	0	f	0.429393857	1
LS03	f	LS	08/02/2018	1518098082	testRound	1	ef	58	1	0	d	0.843587545	1
LS03	f	LS	08/02/2018	1518098082	testRound	1	ef	59	1	0	d	0.585170245	1
LS03	f	LS	08/02/2018	1518098082	testRound	1	ef	60	1	0	d	0.649187499	1
LS03	f	LS	08/02/2018	1518098082	testRound	1	ef	61	0	0	f	0.545234038	1
LS03	f	LS	08/02/2018	1518098082	testRound	1	ef	62	1	0	d	0.618024074	1
LS03	f	LS	08/02/2018	1518098082	testRound	1	ef	63	0	0	f	0.466146843	1
LS03	f	LS	08/02/2018	1518098082	testRound	1	ef	64	1	0	d	0.520795664	1
LS03	f	LS	08/02/2018	1518098082	testRound	1	ef	65	0	0	f	0.428118195	1
LS03	f	LS	08/02/2018	1518098082	testRound	1	ef	66	0	0	f	0.419363696	1
LS03	f	LS	08/02/2018	1518098082	testRound	1	ef	67	1	0	d	0.474657244	1
LS03	f	LS	08/02/2018	1518098082	testRound	1	ef	68	1	0	d	0.65645688	1
LS03	f	LS	08/02/2018	1518098082	testRound	1	ef	69	0	0	f	0.664458556	1
LS03	f	LS	08/02/2018	1518098082	testRound	1	ef	70	0	0	f	0.462803242	1
LS03	f	LS	08/02/2018	1518098082	testRound	1	ef	71	1	0	d	0.659702649	1
LS03	f	LS	08/02/2018	1518098082	testRound	2	c	0	1	0	d	0.53884835	1
LS03	f	LS	08/02/2018	1518098082	testRound	2	c	1	0	0	f	0.430987071	1
LS03	f	LS	08/02/2018	1518098082	testRound	2	c	2	0	0	f	0.487619792	1
LS03	f	LS	08/02/2018	1518098082	testRound	2	c	3	1	0	d	0.785453027	1
LS03	f	LS	08/02/2018	1518098082	testRound	2	c	4	0	0	f	0.433416827	1
LS03	f	LS	08/02/2018	1518098082	testRound	2	c	5	0	0	f	0.346139671	1
LS03	f	LS	08/02/2018	1518098082	testRound	2	c	6	1	0	d	0.398532588	1
LS03	f	LS	08/02/2018	1518098082	testRound	2	c	7	0	0	f	0.394881378	1
LS03	f	LS	08/02/2018	1518098082	testRound	2	c	8	0	0	f	0.621691963	1
LS03	f	LS	08/02/2018	1518098082	testRound	2	c	9	1	0	d	0.652338323	1
LS03	f	LS	08/02/2018	1518098082	testRound	2	c	10	0	0	f	0.434924078	1
LS03	f	LS	08/02/2018	1518098082	testRound	2	c	11	1	0	d	0.371072015	1
LS03	f	LS	08/02/2018	1518098082	testRound	2	c	12	0	0	f	1.006806524	1
LS03	f	LS	08/02/2018	1518098082	testRound	2	c	13	0	0	f	0.649429031	1
LS03	f	LS	08/02/2018	1518098082	testRound	2	c	14	1	0	d	0.538980182	1
LS03	f	LS	08/02/2018	1518098082	testRound	2	c	15	1	0	d	0.526110014	1
LS03	f	LS	08/02/2018	1518098082	testRound	2	c	16	0	0	f	0.448832546	1
LS03	f	LS	08/02/2018	1518098082	testRound	2	c	17	0	0	f	0.408701638	1
LS03	f	LS	08/02/2018	1518098082	testRound	2	c	18	1	0	d	0.489166175	1
LS03	f	LS	08/02/2018	1518098082	testRound	2	c	19	1	0	d	0.709740226	1
LS03	f	LS	08/02/2018	1518098082	testRound	2	c	20	0	0	f	0.465957595	1
LS03	f	LS	08/02/2018	1518098082	testRound	2	c	21	1	0	d	0.709583375	1
LS03	f	LS	08/02/2018	1518098082	testRound	2	c	22	0	0	f	0.36610986	1
LS03	f	LS	08/02/2018	1518098082	testRound	2	c	23	0	0	f	0.454350258	1
LS03	f	LS	08/02/2018	1518098082	testRound	2	c	24	1	0	d	0.426248165	1
LS03	f	LS	08/02/2018	1518098082	testRound	2	c	25	1	0	d	0.434983418	1
LS03	f	LS	08/02/2018	1518098082	testRound	2	c	26	0	0	f	0.386877778	1
LS03	f	LS	08/02/2018	1518098082	testRound	2	c	27	1	0	d	0.341295235	1
LS03	f	LS	08/02/2018	1518098082	testRound	2	c	28	1	0	d	0.438502475	1
LS03	f	LS	08/02/2018	1518098082	testRound	2	c	29	1	0	d	0.438381869	1
LS03	f	LS	08/02/2018	1518098082	testRound	2	c	30	1	0	d	0.488928171	1
LS03	f	LS	08/02/2018	1518098082	testRound	2	c	31	1	0	d	0.483543255	1
LS03	f	LS	08/02/2018	1518098082	testRound	2	c	32	0	0	f	0.848227016	1
LS03	f	LS	08/02/2018	1518098082	testRound	2	c	33	1	0	d	0.397154924	1
LS03	f	LS	08/02/2018	1518098082	testRound	2	c	34	0	0	f	0.400894022	1
LS03	f	LS	08/02/2018	1518098082	testRound	2	c	35	1	0	d	0.334816848	1
LS03	f	LS	08/02/2018	1518098082	testRound	2	c	36	1	0	d	0.346413279	1
LS03	f	LS	08/02/2018	1518098082	testRound	2	c	37	1	0	d	0.379159333	1
LS03	f	LS	08/02/2018	1518098082	testRound	2	c	38	1	0	d	0.412802553	1
LS03	f	LS	08/02/2018	1518098082	testRound	2	c	39	0	0	d	0.34104825	0
LS03	f	LS	08/02/2018	1518098082	testRound	2	c	40	1	0	d	0.432883083	1
LS03	f	LS	08/02/2018	1518098082	testRound	2	c	41	0	0	f	0.392503585	1
LS03	f	LS	08/02/2018	1518098082	testRound	2	c	42	0	0	f	0.387069913	1
LS03	f	LS	08/02/2018	1518098082	testRound	2	c	43	0	0	f	0.55566579	1
LS03	f	LS	08/02/2018	1518098082	testRound	2	c	44	1	0	d	0.950277409	1
LS03	f	LS	08/02/2018	1518098082	testRound	2	c	45	1	0	d	0.523382592	1
LS03	f	LS	08/02/2018	1518098082	testRound	2	c	46	1	0	d	0.415981925	1
LS03	f	LS	08/02/2018	1518098082	testRound	2	c	47	1	0	d	0.368226233	1
LS03	f	LS	08/02/2018	1518098082	testRound	2	c	48	0	0	f	0.406006293	1
LS03	f	LS	08/02/2018	1518098082	testRound	2	c	49	1	0	d	0.608360863	1
LS03	f	LS	08/02/2018	1518098082	testRound	2	c	50	0	0	f	0.381032571	1
LS03	f	LS	08/02/2018	1518098082	testRound	2	c	51	0	0	f	0.424595289	1
LS03	f	LS	08/02/2018	1518098082	testRound	2	c	52	1	0	d	0.293014139	1
LS03	f	LS	08/02/2018	1518098082	testRound	2	c	53	0	0	f	0.454537261	1
LS03	f	LS	08/02/2018	1518098082	testRound	2	c	54	0	0	f	0.414770415	1
LS03	f	LS	08/02/2018	1518098082	testRound	2	c	55	1	0	d	0.360848756	1
LS03	f	LS	08/02/2018	1518098082	testRound	2	c	56	0	0	f	0.490368062	1
LS03	f	LS	08/02/2018	1518098082	testRound	2	c	57	0	0	f	0.393270522	1
LS03	f	LS	08/02/2018	1518098082	testRound	2	c	58	0	0	f	0.318529624	1
LS03	f	LS	08/02/2018	1518098082	testRound	2	c	59	1	0	d	0.306524865	1
LS03	f	LS	08/02/2018	1518098082	testRound	2	c	60	1	0	d	0.34916155	1
LS03	f	LS	08/02/2018	1518098082	testRound	2	c	61	1	0	d	0.447091783	1
LS03	f	LS	08/02/2018	1518098082	testRound	2	c	62	0	0	f	0.508457315	1
LS03	f	LS	08/02/2018	1518098082	testRound	2	c	63	0	0	f	0.396583651	1
LS03	f	LS	08/02/2018	1518098082	testRound	2	c	64	0	0	f	0.345615229	1
LS03	f	LS	08/02/2018	1518098082	testRound	2	c	65	0	0	f	0.423635896	1
LS03	f	LS	08/02/2018	1518098082	testRound	2	c	66	1	0	d	0.454506147	1
LS03	f	LS	08/02/2018	1518098082	testRound	2	c	67	1	0	d	0.453601604	1
LS03	f	LS	08/02/2018	1518098082	testRound	2	c	68	0	0	f	0.366900853	1
LS03	f	LS	08/02/2018	1518098082	testRound	2	c	69	0	0	f	0.458177244	1
LS03	f	LS	08/02/2018	1518098082	testRound	2	c	70	1	0	d	0.421257141	1
LS03	f	LS	08/02/2018	1518098082	testRound	2	c	71	0	0	f	0.374167347	1
LS04	f	LS	09/02/2018	1518173695	trainingRound	1	c	0	0	0	f	0.642392034	1
LS04	f	LS	09/02/2018	1518173695	trainingRound	1	c	1	0	0	f	0.491815363	1
LS04	f	LS	09/02/2018	1518173695	trainingRound	1	c	2	1	1	f	0.610290523	1
LS04	f	LS	09/02/2018	1518173695	trainingRound	1	c	3	0	0	f	0.460743507	1
LS04	f	LS	09/02/2018	1518173695	trainingRound	1	c	4	1	0	d	0.461036687	1
LS04	f	LS	09/02/2018	1518173695	trainingRound	1	c	5	1	1	f	0.483301941	1
LS04	f	LS	09/02/2018	1518173695	trainingRound	1	c	6	1	1	f	0.591701876	1
LS04	f	LS	09/02/2018	1518173695	trainingRound	1	c	7	1	0	d	0.511261094	1
LS04	f	LS	09/02/2018	1518173695	trainingRound	1	c	8	0	1	d	0.517657146	1
LS04	f	LS	09/02/2018	1518173695	trainingRound	1	c	9	0	0	f	0.559745993	1
LS04	f	LS	09/02/2018	1518173695	trainingRound	1	c	10	0	1	d	0.423500777	1
LS04	f	LS	09/02/2018	1518173695	trainingRound	1	c	11	0	1	d	0.581176617	1
LS04	f	LS	09/02/2018	1518173695	trainingRound	1	c	12	0	1	d	0.467383341	1
LS04	f	LS	09/02/2018	1518173695	trainingRound	1	c	13	1	1	f	0.504263286	1
LS04	f	LS	09/02/2018	1518173695	trainingRound	1	c	14	1	0	d	0.47241935	1
LS04	f	LS	09/02/2018	1518173695	trainingRound	1	c	15	1	0	d	0.41849492	1
LS04	f	LS	09/02/2018	1518173695	trainingRound	2	ef	0	1	1	f	0.457575633	1
LS04	f	LS	09/02/2018	1518173695	trainingRound	2	ef	1	1	0	d	0.399215666	1
LS04	f	LS	09/02/2018	1518173695	trainingRound	2	ef	2	0	0	f	0.472235231	1
LS04	f	LS	09/02/2018	1518173695	trainingRound	2	ef	3	0	0	f	0.570939405	1
LS04	f	LS	09/02/2018	1518173695	trainingRound	2	ef	4	1	0	d	1.40615349	1
LS04	f	LS	09/02/2018	1518173695	trainingRound	2	ef	5	0	1	d	0.43032473	1
LS04	f	LS	09/02/2018	1518173695	trainingRound	2	ef	6	1	1	f	0.540816372	1
LS04	f	LS	09/02/2018	1518173695	trainingRound	2	ef	7	0	1	d	0.420825598	1
LS04	f	LS	09/02/2018	1518173695	trainingRound	2	ef	8	1	0	d	0.663627312	1
LS04	f	LS	09/02/2018	1518173695	trainingRound	2	ef	9	1	0	d	0.390298401	1
LS04	f	LS	09/02/2018	1518173695	trainingRound	2	ef	10	0	0	f	0.380418521	1
LS04	f	LS	09/02/2018	1518173695	trainingRound	2	ef	11	1	1	f	0.485822191	1
LS04	f	LS	09/02/2018	1518173695	trainingRound	2	ef	12	1	1	f	0.443183553	1
LS04	f	LS	09/02/2018	1518173695	trainingRound	2	ef	13	0	0	f	0.505411946	1
LS04	f	LS	09/02/2018	1518173695	trainingRound	2	ef	14	0	1	d	0.654889997	1
LS04	f	LS	09/02/2018	1518173695	trainingRound	2	ef	15	0	1	d	0.600212411	1
LS04	f	LS	09/02/2018	1518173695	testRound	1	c	0	1	0	d	0.964445134	1
LS04	f	LS	09/02/2018	1518173695	testRound	1	c	1	1	0	d	0.347494249	1
LS04	f	LS	09/02/2018	1518173695	testRound	1	c	2	0	0	f	0.360297901	1
LS04	f	LS	09/02/2018	1518173695	testRound	1	c	3	1	0	d	0.369337697	1
LS04	f	LS	09/02/2018	1518173695	testRound	1	c	4	0	0	f	0.427213631	1
LS04	f	LS	09/02/2018	1518173695	testRound	1	c	5	0	0	f	0.45370368	1
LS04	f	LS	09/02/2018	1518173695	testRound	1	c	6	0	0	f	0.418526675	1
LS04	f	LS	09/02/2018	1518173695	testRound	1	c	7	0	0	f	0.427266236	1
LS04	f	LS	09/02/2018	1518173695	testRound	1	c	8	1	0	d	0.52882618	1
LS04	f	LS	09/02/2018	1518173695	testRound	1	c	9	0	0	f	0.388425455	1
LS04	f	LS	09/02/2018	1518173695	testRound	1	c	10	1	0	d	0.412355479	1
LS04	f	LS	09/02/2018	1518173695	testRound	1	c	11	0	0	f	0.629769614	1
LS04	f	LS	09/02/2018	1518173695	testRound	1	c	12	0	0	f	0.330731716	1
LS04	f	LS	09/02/2018	1518173695	testRound	1	c	13	0	0	f	0.374499446	1
LS04	f	LS	09/02/2018	1518173695	testRound	1	c	14	1	0	d	0.449593719	1
LS04	f	LS	09/02/2018	1518173695	testRound	1	c	15	0	0	f	0.333258061	1
LS04	f	LS	09/02/2018	1518173695	testRound	1	c	16	1	0	d	0.52675436	1
LS04	f	LS	09/02/2018	1518173695	testRound	1	c	17	1	0	d	0.938813131	1
LS04	f	LS	09/02/2018	1518173695	testRound	1	c	18	1	0	d	0.435693693	1
LS04	f	LS	09/02/2018	1518173695	testRound	1	c	19	0	0	f	0.399360651	1
LS04	f	LS	09/02/2018	1518173695	testRound	1	c	20	1	0	d	0.505293904	1
LS04	f	LS	09/02/2018	1518173695	testRound	1	c	21	0	0	f	0.360082988	1
LS04	f	LS	09/02/2018	1518173695	testRound	1	c	22	0	0	f	0.489120937	1
LS04	f	LS	09/02/2018	1518173695	testRound	1	c	23	1	0	d	0.336979896	1
LS04	f	LS	09/02/2018	1518173695	testRound	1	c	24	1	0	d	0.374225834	1
LS04	f	LS	09/02/2018	1518173695	testRound	1	c	25	0	0	f	0.38640624	1
LS04	f	LS	09/02/2018	1518173695	testRound	1	c	26	1	0	d	0.401244504	1
LS04	f	LS	09/02/2018	1518173695	testRound	1	c	27	0	0	f	0.412699981	1
LS04	f	LS	09/02/2018	1518173695	testRound	1	c	28	1	0	d	0.52830622	1
LS04	f	LS	09/02/2018	1518173695	testRound	1	c	29	1	0	d	0.356659785	1
LS04	f	LS	09/02/2018	1518173695	testRound	1	c	30	0	0	f	0.361515524	1
LS04	f	LS	09/02/2018	1518173695	testRound	1	c	31	0	0	f	0.401181955	1
LS04	f	LS	09/02/2018	1518173695	testRound	1	c	32	1	0	d	0.352649262	1
LS04	f	LS	09/02/2018	1518173695	testRound	1	c	33	0	0	f	0.371580486	1
LS04	f	LS	09/02/2018	1518173695	testRound	1	c	34	1	0	d	0.379554701	1
LS04	f	LS	09/02/2018	1518173695	testRound	1	c	35	0	0	f	0.422321324	1
LS04	f	LS	09/02/2018	1518173695	testRound	1	c	36	0	0	f	0.339006488	1
LS04	f	LS	09/02/2018	1518173695	testRound	1	c	37	0	0	f	0.350017385	1
LS04	f	LS	09/02/2018	1518173695	testRound	1	c	38	0	0	f	0.324167262	1
LS04	f	LS	09/02/2018	1518173695	testRound	1	c	39	0	0	f	0.34665192	1
LS04	f	LS	09/02/2018	1518173695	testRound	1	c	40	1	0	d	0.3982152	1
LS04	f	LS	09/02/2018	1518173695	testRound	1	c	41	1	0	d	0.427685476	1
LS04	f	LS	09/02/2018	1518173695	testRound	1	c	42	0	0	f	0.390484445	1
LS04	f	LS	09/02/2018	1518173695	testRound	1	c	43	1	0	d	0.317010356	1
LS04	f	LS	09/02/2018	1518173695	testRound	1	c	44	1	0	d	0.296460872	1
LS04	f	LS	09/02/2018	1518173695	testRound	1	c	45	0	0	f	0.356200771	1
LS04	f	LS	09/02/2018	1518173695	testRound	1	c	46	0	0	f	0.435656805	1
LS04	f	LS	09/02/2018	1518173695	testRound	1	c	47	0	0	f	0.342953501	1
LS04	f	LS	09/02/2018	1518173695	testRound	1	c	48	1	0	d	0.357728253	1
LS04	f	LS	09/02/2018	1518173695	testRound	1	c	49	0	0	f	0.36088041	1
LS04	f	LS	09/02/2018	1518173695	testRound	1	c	50	1	0	d	0.485858117	1
LS04	f	LS	09/02/2018	1518173695	testRound	1	c	51	0	0	f	0.384101865	1
LS04	f	LS	09/02/2018	1518173695	testRound	1	c	52	0	0	f	0.539193943	1
LS04	f	LS	09/02/2018	1518173695	testRound	1	c	53	1	0	d	0.346317041	1
LS04	f	LS	09/02/2018	1518173695	testRound	1	c	54	1	0	d	0.337780846	1
LS04	f	LS	09/02/2018	1518173695	testRound	1	c	55	1	0	d	0.390105301	1
LS04	f	LS	09/02/2018	1518173695	testRound	1	c	56	1	0	d	0.452648684	1
LS04	f	LS	09/02/2018	1518173695	testRound	1	c	57	1	0	d	0.347858638	1
LS04	f	LS	09/02/2018	1518173695	testRound	1	c	58	0	0	f	0.397927795	1
LS04	f	LS	09/02/2018	1518173695	testRound	1	c	59	1	0	d	0.372513912	1
LS04	f	LS	09/02/2018	1518173695	testRound	1	c	60	0	0	f	0.352587354	1
LS04	f	LS	09/02/2018	1518173695	testRound	1	c	61	1	0	d	0.461364187	1
LS04	f	LS	09/02/2018	1518173695	testRound	1	c	62	1	0	d	0.481355219	1
LS04	f	LS	09/02/2018	1518173695	testRound	1	c	63	0	0	f	0.338551002	1
LS04	f	LS	09/02/2018	1518173695	testRound	1	c	64	0	0	f	0.430413581	1
LS04	f	LS	09/02/2018	1518173695	testRound	1	c	65	0	0	f	0.309691142	1
LS04	f	LS	09/02/2018	1518173695	testRound	1	c	66	1	0	d	0.34191743	1
LS04	f	LS	09/02/2018	1518173695	testRound	1	c	67	1	0	d	0.329562849	1
LS04	f	LS	09/02/2018	1518173695	testRound	1	c	68	1	0	d	0.430330183	1
LS04	f	LS	09/02/2018	1518173695	testRound	1	c	69	0	0	f	0.38727423	1
LS04	f	LS	09/02/2018	1518173695	testRound	1	c	70	1	0	d	0.330478953	1
LS04	f	LS	09/02/2018	1518173695	testRound	1	c	71	1	0	d	0.346708695	1
LS04	f	LS	09/02/2018	1518173695	testRound	2	ef	0	0	0	f	0.883593452	1
LS04	f	LS	09/02/2018	1518173695	testRound	2	ef	1	0	0	f	0.350121313	1
LS04	f	LS	09/02/2018	1518173695	testRound	2	ef	2	0	0	f	0.423935734	1
LS04	f	LS	09/02/2018	1518173695	testRound	2	ef	3	0	0	f	0.36233989	1
LS04	f	LS	09/02/2018	1518173695	testRound	2	ef	4	1	0	d	0.354650193	1
LS04	f	LS	09/02/2018	1518173695	testRound	2	ef	5	1	0	d	0.523211832	1
LS04	f	LS	09/02/2018	1518173695	testRound	2	ef	6	1	0	d	0.415484541	1
LS04	f	LS	09/02/2018	1518173695	testRound	2	ef	7	0	0	f	0.388539326	1
LS04	f	LS	09/02/2018	1518173695	testRound	2	ef	8	0	0	f	0.379957903	1
LS04	f	LS	09/02/2018	1518173695	testRound	2	ef	9	1	0	d	0.391842243	1
LS04	f	LS	09/02/2018	1518173695	testRound	2	ef	10	1	0	d	0.357415828	1
LS04	f	LS	09/02/2018	1518173695	testRound	2	ef	11	0	0	f	0.365117394	1
LS04	f	LS	09/02/2018	1518173695	testRound	2	ef	12	0	0	f	0.402446731	1
LS04	f	LS	09/02/2018	1518173695	testRound	2	ef	13	0	0	f	0.406557974	1
LS04	f	LS	09/02/2018	1518173695	testRound	2	ef	14	1	0	d	0.352949818	1
LS04	f	LS	09/02/2018	1518173695	testRound	2	ef	15	0	0	f	0.363781408	1
LS04	f	LS	09/02/2018	1518173695	testRound	2	ef	16	1	0	d	0.363192804	1
LS04	f	LS	09/02/2018	1518173695	testRound	2	ef	17	0	0	f	0.361631321	1
LS04	f	LS	09/02/2018	1518173695	testRound	2	ef	18	0	0	f	0.445604366	1
LS04	f	LS	09/02/2018	1518173695	testRound	2	ef	19	0	0	f	0.343160394	1
LS04	f	LS	09/02/2018	1518173695	testRound	2	ef	20	1	0	d	0.346238133	1
LS04	f	LS	09/02/2018	1518173695	testRound	2	ef	21	1	0	d	0.356488817	1
LS04	f	LS	09/02/2018	1518173695	testRound	2	ef	22	1	0	d	0.394868339	1
LS04	f	LS	09/02/2018	1518173695	testRound	2	ef	23	0	0	f	0.593549482	1
LS04	f	LS	09/02/2018	1518173695	testRound	2	ef	24	1	0	d	0.36941019	1
LS04	f	LS	09/02/2018	1518173695	testRound	2	ef	25	1	0	d	0.435069805	1
LS04	f	LS	09/02/2018	1518173695	testRound	2	ef	26	0	0	f	0.392240633	1
LS04	f	LS	09/02/2018	1518173695	testRound	2	ef	27	1	0	d	0.341516153	1
LS04	f	LS	09/02/2018	1518173695	testRound	2	ef	28	0	0	f	0.391668709	1
LS04	f	LS	09/02/2018	1518173695	testRound	2	ef	29	1	0	d	0.397390513	1
LS04	f	LS	09/02/2018	1518173695	testRound	2	ef	30	0	0	f	0.421531601	1
LS04	f	LS	09/02/2018	1518173695	testRound	2	ef	31	1	0	d	0.716462746	1
LS04	f	LS	09/02/2018	1518173695	testRound	2	ef	32	1	0	d	0.392316333	1
LS04	f	LS	09/02/2018	1518173695	testRound	2	ef	33	0	0	f	0.373276691	1
LS04	f	LS	09/02/2018	1518173695	testRound	2	ef	34	0	0	f	0.461043743	1
LS04	f	LS	09/02/2018	1518173695	testRound	2	ef	35	0	0	f	0.45740242	1
LS04	f	LS	09/02/2018	1518173695	testRound	2	ef	36	0	0	f	0.423911356	1
LS04	f	LS	09/02/2018	1518173695	testRound	2	ef	37	0	0	f	0.632216088	1
LS04	f	LS	09/02/2018	1518173695	testRound	2	ef	38	1	0	d	0.380084605	1
LS04	f	LS	09/02/2018	1518173695	testRound	2	ef	39	0	0	f	0.358834251	1
LS04	f	LS	09/02/2018	1518173695	testRound	2	ef	40	0	0	f	0.41986619	1
LS04	f	LS	09/02/2018	1518173695	testRound	2	ef	41	1	0	d	0.390597354	1
LS04	f	LS	09/02/2018	1518173695	testRound	2	ef	42	1	0	d	0.487028909	1
LS04	f	LS	09/02/2018	1518173695	testRound	2	ef	43	0	0	f	0.441136752	1
LS04	f	LS	09/02/2018	1518173695	testRound	2	ef	44	1	0	d	0.331424889	1
LS04	f	LS	09/02/2018	1518173695	testRound	2	ef	45	1	0	d	0.368745245	1
LS04	f	LS	09/02/2018	1518173695	testRound	2	ef	46	1	0	d	0.379655742	1
LS04	f	LS	09/02/2018	1518173695	testRound	2	ef	47	1	0	d	0.341815106	1
LS04	f	LS	09/02/2018	1518173695	testRound	2	ef	48	1	0	d	0.338300164	1
LS04	f	LS	09/02/2018	1518173695	testRound	2	ef	49	0	0	f	0.353372907	1
LS04	f	LS	09/02/2018	1518173695	testRound	2	ef	50	1	0	d	0.328545703	1
LS04	f	LS	09/02/2018	1518173695	testRound	2	ef	51	1	0	d	0.377824816	1
LS04	f	LS	09/02/2018	1518173695	testRound	2	ef	52	1	0	d	0.369480438	1
LS04	f	LS	09/02/2018	1518173695	testRound	2	ef	53	1	0	d	0.306576515	1
LS04	f	LS	09/02/2018	1518173695	testRound	2	ef	54	1	0	d	0.445537005	1
LS04	f	LS	09/02/2018	1518173695	testRound	2	ef	55	0	0	f	0.432763505	1
LS04	f	LS	09/02/2018	1518173695	testRound	2	ef	56	1	0	d	0.313897332	1
LS04	f	LS	09/02/2018	1518173695	testRound	2	ef	57	1	0	d	0.325374301	1
LS04	f	LS	09/02/2018	1518173695	testRound	2	ef	58	0	0	f	0.375542574	1
LS04	f	LS	09/02/2018	1518173695	testRound	2	ef	59	0	0	f	0.377982633	1
LS04	f	LS	09/02/2018	1518173695	testRound	2	ef	60	1	0	d	0.338776179	1
LS04	f	LS	09/02/2018	1518173695	testRound	2	ef	61	1	0	d	0.428386668	1
LS04	f	LS	09/02/2018	1518173695	testRound	2	ef	62	0	0	f	0.377462031	1
LS04	f	LS	09/02/2018	1518173695	testRound	2	ef	63	1	0	d	0.354553322	1
LS04	f	LS	09/02/2018	1518173695	testRound	2	ef	64	0	0	f	0.350050745	1
LS04	f	LS	09/02/2018	1518173695	testRound	2	ef	65	0	0	f	0.328304809	1
LS04	f	LS	09/02/2018	1518173695	testRound	2	ef	66	0	0	f	0.404471719	1
LS04	f	LS	09/02/2018	1518173695	testRound	2	ef	67	0	0	f	0.423340074	1
LS04	f	LS	09/02/2018	1518173695	testRound	2	ef	68	1	0	d	0.362380948	1
LS04	f	LS	09/02/2018	1518173695	testRound	2	ef	69	0	0	f	0.911430393	1
LS04	f	LS	09/02/2018	1518173695	testRound	2	ef	70	0	0	f	0.519389276	1
LS04	f	LS	09/02/2018	1518173695	testRound	2	ef	71	1	0	d	0.461890883	1
LS05	m	LS	15/02/2018	1518702764	trainingRound	1	ef	0	0	0	f	0.842221872	1
LS05	m	LS	15/02/2018	1518702764	trainingRound	1	ef	1	0	1	d	1.184753726	1
LS05	m	LS	15/02/2018	1518702764	trainingRound	1	ef	2	1	1	f	1.086332627	1
LS05	m	LS	15/02/2018	1518702764	trainingRound	1	ef	3	1	0	d	0.804529545	1
LS05	m	LS	15/02/2018	1518702764	trainingRound	1	ef	4	1	0	f	1.114241216	0
LS05	m	LS	15/02/2018	1518702764	trainingRound	1	ef	5	1	0	d	0.607477592	1
LS05	m	LS	15/02/2018	1518702764	trainingRound	1	ef	6	1	0	d	1.618900879	1
LS05	m	LS	15/02/2018	1518702764	trainingRound	1	ef	7	1	1	f	0.633833548	1
LS05	m	LS	15/02/2018	1518702764	trainingRound	1	ef	8	1	1	f	0.555268898	1
LS05	m	LS	15/02/2018	1518702764	trainingRound	1	ef	9	0	1	d	0.752272743	1
LS05	m	LS	15/02/2018	1518702764	trainingRound	1	ef	10	0	0	f	0.799037117	1
LS05	m	LS	15/02/2018	1518702764	trainingRound	1	ef	11	0	1	d	0.636821429	1
LS05	m	LS	15/02/2018	1518702764	trainingRound	1	ef	12	0	0	f	0.727041572	1
LS05	m	LS	15/02/2018	1518702764	trainingRound	1	ef	13	1	1	f	0.595269488	1
LS05	m	LS	15/02/2018	1518702764	trainingRound	1	ef	14	0	1	d	0.532167025	1
LS05	m	LS	15/02/2018	1518702764	trainingRound	1	ef	15	0	0	f	0.419438352	1
LS05	m	LS	15/02/2018	1518702764	trainingRound	2	c	0	1	0	d	0.770960147	1
LS05	m	LS	15/02/2018	1518702764	trainingRound	2	c	1	1	1	f	0.506322947	1
LS05	m	LS	15/02/2018	1518702764	trainingRound	2	c	2	1	0	d	0.658628853	1
LS05	m	LS	15/02/2018	1518702764	trainingRound	2	c	3	0	1	d	0.588395695	1
LS05	m	LS	15/02/2018	1518702764	trainingRound	2	c	4	1	1	f	0.601845969	1
LS05	m	LS	15/02/2018	1518702764	trainingRound	2	c	5	0	1	d	0.508568989	1
LS05	m	LS	15/02/2018	1518702764	trainingRound	2	c	6	0	0	f	0.654720489	1
LS05	m	LS	15/02/2018	1518702764	trainingRound	2	c	7	1	0	d	0.665368262	1
LS05	m	LS	15/02/2018	1518702764	trainingRound	2	c	8	0	0	f	0.593205297	1
LS05	m	LS	15/02/2018	1518702764	trainingRound	2	c	9	1	1	f	0.618617999	1
LS05	m	LS	15/02/2018	1518702764	trainingRound	2	c	10	1	1	f	0.431872567	1
LS05	m	LS	15/02/2018	1518702764	trainingRound	2	c	11	0	1	d	0.480224534	1
LS05	m	LS	15/02/2018	1518702764	trainingRound	2	c	12	0	1	d	0.480162634	1
LS05	m	LS	15/02/2018	1518702764	trainingRound	2	c	13	0	0	f	0.772401809	1
LS05	m	LS	15/02/2018	1518702764	trainingRound	2	c	14	1	0	d	0.543900775	1
LS05	m	LS	15/02/2018	1518702764	trainingRound	2	c	15	0	0	f	0.613245844	1
LS05	m	LS	15/02/2018	1518702764	testRound	1	ef	0	1	0	d	0.641649954	1
LS05	m	LS	15/02/2018	1518702764	testRound	1	ef	1	0	0	f	0.539453272	1
LS05	m	LS	15/02/2018	1518702764	testRound	1	ef	2	1	0	d	1.153261668	1
LS05	m	LS	15/02/2018	1518702764	testRound	1	ef	3	0	0	f	0.575696881	1
LS05	m	LS	15/02/2018	1518702764	testRound	1	ef	4	1	0	d	0.490006347	1
LS05	m	LS	15/02/2018	1518702764	testRound	1	ef	5	0	0	f	0.491488421	1
LS05	m	LS	15/02/2018	1518702764	testRound	1	ef	6	0	0	f	1.174588645	1
LS05	m	LS	15/02/2018	1518702764	testRound	1	ef	7	1	0	d	0.886228327	1
LS05	m	LS	15/02/2018	1518702764	testRound	1	ef	8	1	0	d	0.452776506	1
LS05	m	LS	15/02/2018	1518702764	testRound	1	ef	9	0	0	f	0.521887766	1
LS05	m	LS	15/02/2018	1518702764	testRound	1	ef	10	0	0	f	0.915883909	1
LS05	m	LS	15/02/2018	1518702764	testRound	1	ef	11	0	0	f	0.485871231	1
LS05	m	LS	15/02/2018	1518702764	testRound	1	ef	12	1	0	d	0.480226137	1
LS05	m	LS	15/02/2018	1518702764	testRound	1	ef	13	0	0	f	0.390718326	1
LS05	m	LS	15/02/2018	1518702764	testRound	1	ef	14	1	0	d	0.999272915	1
LS05	m	LS	15/02/2018	1518702764	testRound	1	ef	15	1	0	d	0.478970496	1
LS05	m	LS	15/02/2018	1518702764	testRound	1	ef	16	0	0	f	0.490398915	1
LS05	m	LS	15/02/2018	1518702764	testRound	1	ef	17	0	0	f	0.47293059	1
LS05	m	LS	15/02/2018	1518702764	testRound	1	ef	18	1	0	d	0.437660062	1
LS05	m	LS	15/02/2018	1518702764	testRound	1	ef	19	1	0	d	1.151812629	1
LS05	m	LS	15/02/2018	1518702764	testRound	1	ef	20	0	0	f	0.433905006	1
LS05	m	LS	15/02/2018	1518702764	testRound	1	ef	21	0	0	f	0.388783388	1
LS05	m	LS	15/02/2018	1518702764	testRound	1	ef	22	0	0	f	0.597940492	1
LS05	m	LS	15/02/2018	1518702764	testRound	1	ef	23	0	0	f	0.448992585	1
LS05	m	LS	15/02/2018	1518702764	testRound	1	ef	24	1	0	d	0.571646757	1
LS05	m	LS	15/02/2018	1518702764	testRound	1	ef	25	1	0	d	0.515741058	1
LS05	m	LS	15/02/2018	1518702764	testRound	1	ef	26	1	0	d	0.415669183	1
LS05	m	LS	15/02/2018	1518702764	testRound	1	ef	27	0	0	f	0.458227561	1
LS05	m	LS	15/02/2018	1518702764	testRound	1	ef	28	0	0	f	1.055677984	1
LS05	m	LS	15/02/2018	1518702764	testRound	1	ef	29	1	0	d	0.412160123	1
LS05	m	LS	15/02/2018	1518702764	testRound	1	ef	30	0	0	f	0.454503614	1
LS05	m	LS	15/02/2018	1518702764	testRound	1	ef	31	0	0	f	0.418741094	1
LS05	m	LS	15/02/2018	1518702764	testRound	1	ef	32	0	0	f	0.438311456	1
LS05	m	LS	15/02/2018	1518702764	testRound	1	ef	33	1	0	d	0.924323165	1
LS05	m	LS	15/02/2018	1518702764	testRound	1	ef	34	1	0	d	0.44971999	1
LS05	m	LS	15/02/2018	1518702764	testRound	1	ef	35	0	0	f	0.378036511	1
LS05	m	LS	15/02/2018	1518702764	testRound	1	ef	36	1	0	d	0.40937462	1
LS05	m	LS	15/02/2018	1518702764	testRound	1	ef	37	0	0	f	0.498816041	1
LS05	m	LS	15/02/2018	1518702764	testRound	1	ef	38	0	0	f	0.628708992	1
LS05	m	LS	15/02/2018	1518702764	testRound	1	ef	39	0	0	f	0.505363977	1
LS05	m	LS	15/02/2018	1518702764	testRound	1	ef	40	1	0	d	0.49300417	1
LS05	m	LS	15/02/2018	1518702764	testRound	1	ef	41	1	0	d	0.385302873	1
LS05	m	LS	15/02/2018	1518702764	testRound	1	ef	42	0	0	f	0.378987463	1
LS05	m	LS	15/02/2018	1518702764	testRound	1	ef	43	1	0	d	1.18463185	1
LS05	m	LS	15/02/2018	1518702764	testRound	1	ef	44	1	0	d	0.358749991	1
LS05	m	LS	15/02/2018	1518702764	testRound	1	ef	45	1	0	d	0.467465744	1
LS05	m	LS	15/02/2018	1518702764	testRound	1	ef	46	0	0	f	0.410786134	1
LS05	m	LS	15/02/2018	1518702764	testRound	1	ef	47	0	0	f	0.400225919	1
LS05	m	LS	15/02/2018	1518702764	testRound	1	ef	48	0	0	f	0.667072599	1
LS05	m	LS	15/02/2018	1518702764	testRound	1	ef	49	1	0	d	0.479659736	1
LS05	m	LS	15/02/2018	1518702764	testRound	1	ef	50	1	0	d	0.386054654	1
LS05	m	LS	15/02/2018	1518702764	testRound	1	ef	51	1	0	d	0.441716601	1
LS05	m	LS	15/02/2018	1518702764	testRound	1	ef	52	1	0	d	0.358437283	1
LS05	m	LS	15/02/2018	1518702764	testRound	1	ef	53	1	0	d	1.126546499	1
LS05	m	LS	15/02/2018	1518702764	testRound	1	ef	54	1	0	d	0.404473611	1
LS05	m	LS	15/02/2018	1518702764	testRound	1	ef	55	1	0	d	0.364696887	1
LS05	m	LS	15/02/2018	1518702764	testRound	1	ef	56	0	0	f	0.352318157	1
LS05	m	LS	15/02/2018	1518702764	testRound	1	ef	57	1	0	d	0.404094192	1
LS05	m	LS	15/02/2018	1518702764	testRound	1	ef	58	1	0	d	1.150776044	1
LS05	m	LS	15/02/2018	1518702764	testRound	1	ef	59	0	0	f	0.407062188	1
LS05	m	LS	15/02/2018	1518702764	testRound	1	ef	60	0	0	f	0.488874827	1
LS05	m	LS	15/02/2018	1518702764	testRound	1	ef	61	1	0	d	0.413950735	1
LS05	m	LS	15/02/2018	1518702764	testRound	1	ef	62	1	0	d	0.35503278	1
LS05	m	LS	15/02/2018	1518702764	testRound	1	ef	63	0	0	f	0.994799433	1
LS05	m	LS	15/02/2018	1518702764	testRound	1	ef	64	0	0	f	0.530486743	1
LS05	m	LS	15/02/2018	1518702764	testRound	1	ef	65	1	0	d	0.501702893	1
LS05	m	LS	15/02/2018	1518702764	testRound	1	ef	66	1	0	d	0.503726031	1
LS05	m	LS	15/02/2018	1518702764	testRound	1	ef	67	0	0	f	1.279812016	1
LS05	m	LS	15/02/2018	1518702764	testRound	1	ef	68	0	0	f	0.503916863	1
LS05	m	LS	15/02/2018	1518702764	testRound	1	ef	69	0	0	f	0.445279864	1
LS05	m	LS	15/02/2018	1518702764	testRound	1	ef	70	0	0	f	0.410217808	1
LS05	m	LS	15/02/2018	1518702764	testRound	1	ef	71	1	0	d	1.221462708	1
LS05	m	LS	15/02/2018	1518702764	testRound	2	c	0	0	0	f	0.947204058	1
LS05	m	LS	15/02/2018	1518702764	testRound	2	c	1	0	0	f	0.429661484	1
LS05	m	LS	15/02/2018	1518702764	testRound	2	c	2	1	0	d	0.450845096	1
LS05	m	LS	15/02/2018	1518702764	testRound	2	c	3	1	0	d	0.407883566	1
LS05	m	LS	15/02/2018	1518702764	testRound	2	c	4	1	0	d	0.418357185	1
LS05	m	LS	15/02/2018	1518702764	testRound	2	c	5	1	0	d	0.579725837	1
LS05	m	LS	15/02/2018	1518702764	testRound	2	c	6	1	0	d	0.387943728	1
LS05	m	LS	15/02/2018	1518702764	testRound	2	c	7	1	0	d	0.433944455	1
LS05	m	LS	15/02/2018	1518702764	testRound	2	c	8	1	0	d	0.526465484	1
LS05	m	LS	15/02/2018	1518702764	testRound	2	c	9	1	0	d	0.401950141	1
LS05	m	LS	15/02/2018	1518702764	testRound	2	c	10	1	0	d	0.383561011	1
LS05	m	LS	15/02/2018	1518702764	testRound	2	c	11	1	0	d	0.535204618	1
LS05	m	LS	15/02/2018	1518702764	testRound	2	c	12	1	0	d	0.538732601	1
LS05	m	LS	15/02/2018	1518702764	testRound	2	c	13	0	0	f	0.437240553	1
LS05	m	LS	15/02/2018	1518702764	testRound	2	c	14	1	0	d	0.31818364	1
LS05	m	LS	15/02/2018	1518702764	testRound	2	c	15	0	0	f	0.53567384	1
LS05	m	LS	15/02/2018	1518702764	testRound	2	c	16	0	0	f	0.477278027	1
LS05	m	LS	15/02/2018	1518702764	testRound	2	c	17	1	0	d	0.429815753	1
LS05	m	LS	15/02/2018	1518702764	testRound	2	c	18	1	0	d	0.386858713	1
LS05	m	LS	15/02/2018	1518702764	testRound	2	c	19	1	0	d	0.388190045	1
LS05	m	LS	15/02/2018	1518702764	testRound	2	c	20	0	0	f	0.399266308	1
LS05	m	LS	15/02/2018	1518702764	testRound	2	c	21	0	0	f	0.439660428	1
LS05	m	LS	15/02/2018	1518702764	testRound	2	c	22	0	0	f	0.703665478	1
LS05	m	LS	15/02/2018	1518702764	testRound	2	c	23	0	0	f	0.375281798	1
LS05	m	LS	15/02/2018	1518702764	testRound	2	c	24	1	0	d	0.466956752	1
LS05	m	LS	15/02/2018	1518702764	testRound	2	c	25	1	0	d	0.384764695	1
LS05	m	LS	15/02/2018	1518702764	testRound	2	c	26	0	0	f	0.522553272	1
LS05	m	LS	15/02/2018	1518702764	testRound	2	c	27	0	0	f	0.734789663	1
LS05	m	LS	15/02/2018	1518702764	testRound	2	c	28	1	0	d	0.492961193	1
LS05	m	LS	15/02/2018	1518702764	testRound	2	c	29	0	0	f	0.499633892	1
LS05	m	LS	15/02/2018	1518702764	testRound	2	c	30	1	0	d	0.364448325	1
LS05	m	LS	15/02/2018	1518702764	testRound	2	c	31	0	0	f	0.362010488	1
LS05	m	LS	15/02/2018	1518702764	testRound	2	c	32	1	0	d	0.847128655	1
LS05	m	LS	15/02/2018	1518702764	testRound	2	c	33	0	0	f	0.361870973	1
LS05	m	LS	15/02/2018	1518702764	testRound	2	c	34	1	0	d	0.427204083	1
LS05	m	LS	15/02/2018	1518702764	testRound	2	c	35	0	0	f	0.376377076	1
LS05	m	LS	15/02/2018	1518702764	testRound	2	c	36	1	0	d	0.395378471	1
LS05	m	LS	15/02/2018	1518702764	testRound	2	c	37	0	0	f	0.335306224	1
LS05	m	LS	15/02/2018	1518702764	testRound	2	c	38	0	0	f	0.453377226	1
LS05	m	LS	15/02/2018	1518702764	testRound	2	c	39	0	0	f	0.379969204	1
LS05	m	LS	15/02/2018	1518702764	testRound	2	c	40	1	0	d	0.385810902	1
LS05	m	LS	15/02/2018	1518702764	testRound	2	c	41	0	0	f	0.363040339	1
LS05	m	LS	15/02/2018	1518702764	testRound	2	c	42	1	0	d	0.502752628	1
LS05	m	LS	15/02/2018	1518702764	testRound	2	c	43	0	0	f	0.338254656	1
LS05	m	LS	15/02/2018	1518702764	testRound	2	c	44	1	0	d	0.586740109	1
LS05	m	LS	15/02/2018	1518702764	testRound	2	c	45	0	0	f	0.394563507	1
LS05	m	LS	15/02/2018	1518702764	testRound	2	c	46	1	0	d	0.307333169	1
LS05	m	LS	15/02/2018	1518702764	testRound	2	c	47	1	0	d	0.418641027	1
LS05	m	LS	15/02/2018	1518702764	testRound	2	c	48	0	0	f	0.327311494	1
LS05	m	LS	15/02/2018	1518702764	testRound	2	c	49	0	0	f	0.400775643	1
LS05	m	LS	15/02/2018	1518702764	testRound	2	c	50	1	0	d	0.86569707	1
LS05	m	LS	15/02/2018	1518702764	testRound	2	c	51	0	0	f	0.362352061	1
LS05	m	LS	15/02/2018	1518702764	testRound	2	c	52	0	0	f	0.499744542	1
LS05	m	LS	15/02/2018	1518702764	testRound	2	c	53	1	0	d	0.526215959	1
LS05	m	LS	15/02/2018	1518702764	testRound	2	c	54	1	0	d	0.345398821	1
LS05	m	LS	15/02/2018	1518702764	testRound	2	c	55	1	0	d	0.392192061	1
LS05	m	LS	15/02/2018	1518702764	testRound	2	c	56	0	0	f	0.296153633	1
LS05	m	LS	15/02/2018	1518702764	testRound	2	c	57	0	0	f	0.362551553	1
LS05	m	LS	15/02/2018	1518702764	testRound	2	c	58	0	0	f	0.379622179	1
LS05	m	LS	15/02/2018	1518702764	testRound	2	c	59	1	0	d	0.498264714	1
LS05	m	LS	15/02/2018	1518702764	testRound	2	c	60	0	0	f	0.383097883	1
LS05	m	LS	15/02/2018	1518702764	testRound	2	c	61	0	0	f	0.367506765	1
LS05	m	LS	15/02/2018	1518702764	testRound	2	c	62	0	0	f	0.489754898	1
LS05	m	LS	15/02/2018	1518702764	testRound	2	c	63	0	0	f	0.337133078	1
LS05	m	LS	15/02/2018	1518702764	testRound	2	c	64	0	0	f	0.412484056	1
LS05	m	LS	15/02/2018	1518702764	testRound	2	c	65	0	0	f	0.363255225	1
LS05	m	LS	15/02/2018	1518702764	testRound	2	c	66	1	0	d	0.485161465	1
LS05	m	LS	15/02/2018	1518702764	testRound	2	c	67	1	0	d	0.355246383	1
LS05	m	LS	15/02/2018	1518702764	testRound	2	c	68	1	0	d	0.678646627	1
LS05	m	LS	15/02/2018	1518702764	testRound	2	c	69	1	0	d	0.475857853	1
LS05	m	LS	15/02/2018	1518702764	testRound	2	c	70	0	0	f	0.309688579	1
LS05	m	LS	15/02/2018	1518702764	testRound	2	c	71	0	0	f	0.439488199	1
LS06	f	LS	05/03/2018	1520243513	trainingRound	1	c	0	0	0	f	0.770418415	1
LS06	f	LS	05/03/2018	1520243513	trainingRound	1	c	1	0	0	f	0.806178708	1
LS06	f	LS	05/03/2018	1520243513	trainingRound	1	c	2	0	1	d	0.559824281	1
LS06	f	LS	05/03/2018	1520243513	trainingRound	1	c	3	1	1	f	0.621585062	1
LS06	f	LS	05/03/2018	1520243513	trainingRound	1	c	4	1	0	d	0.830441254	1
LS06	f	LS	05/03/2018	1520243513	trainingRound	1	c	5	1	0	d	0.563497761	1
LS06	f	LS	05/03/2018	1520243513	trainingRound	1	c	6	1	0	d	0.565850623	1
LS06	f	LS	05/03/2018	1520243513	trainingRound	1	c	7	1	1	f	0.692792255	1
LS06	f	LS	05/03/2018	1520243513	trainingRound	1	c	8	0	1	d	0.711233753	1
LS06	f	LS	05/03/2018	1520243513	trainingRound	1	c	9	0	1	d	0.637403608	1
LS06	f	LS	05/03/2018	1520243513	trainingRound	1	c	10	1	1	f	0.523169676	1
LS06	f	LS	05/03/2018	1520243513	trainingRound	1	c	11	0	1	d	0.485267909	1
LS06	f	LS	05/03/2018	1520243513	trainingRound	1	c	12	1	1	f	0.488229275	1
LS06	f	LS	05/03/2018	1520243513	trainingRound	1	c	13	0	0	f	0.973598868	1
LS06	f	LS	05/03/2018	1520243513	trainingRound	1	c	14	1	0	d	0.639270821	1
LS06	f	LS	05/03/2018	1520243513	trainingRound	1	c	15	0	0	f	0.438403454	1
LS06	f	LS	05/03/2018	1520243513	trainingRound	2	ef	0	0	1	d	0.926404339	1
LS06	f	LS	05/03/2018	1520243513	trainingRound	2	ef	1	0	1	d	1.401562801	1
LS06	f	LS	05/03/2018	1520243513	trainingRound	2	ef	2	1	1	f	0.508491795	1
LS06	f	LS	05/03/2018	1520243513	trainingRound	2	ef	3	1	1	f	0.570353619	1
LS06	f	LS	05/03/2018	1520243513	trainingRound	2	ef	4	0	0	f	0.56392118	1
LS06	f	LS	05/03/2018	1520243513	trainingRound	2	ef	5	0	0	f	1.192637322	1
LS06	f	LS	05/03/2018	1520243513	trainingRound	2	ef	6	0	1	d	0.474986848	1
LS06	f	LS	05/03/2018	1520243513	trainingRound	2	ef	7	1	0	d	0.559429732	1
LS06	f	LS	05/03/2018	1520243513	trainingRound	2	ef	8	1	0	d	0.548950114	1
LS06	f	LS	05/03/2018	1520243513	trainingRound	2	ef	9	0	0	f	1.141974287	1
LS06	f	LS	05/03/2018	1520243513	trainingRound	2	ef	10	1	0	d	0.50963246	1
LS06	f	LS	05/03/2018	1520243513	trainingRound	2	ef	11	0	0	f	0.4540228	1
LS06	f	LS	05/03/2018	1520243513	trainingRound	2	ef	12	1	0	d	0.4617271	1
LS06	f	LS	05/03/2018	1520243513	trainingRound	2	ef	13	0	1	d	0.851012035	1
LS06	f	LS	05/03/2018	1520243513	trainingRound	2	ef	14	1	1	f	0.455731873	1
LS06	f	LS	05/03/2018	1520243513	trainingRound	2	ef	15	1	1	f	0.467380705	1
LS06	f	LS	05/03/2018	1520243513	testRound	1	c	0	0	0	f	0.753629855	1
LS06	f	LS	05/03/2018	1520243513	testRound	1	c	1	1	0	d	0.594114477	1
LS06	f	LS	05/03/2018	1520243513	testRound	1	c	2	0	0	f	0.444235087	1
LS06	f	LS	05/03/2018	1520243513	testRound	1	c	3	1	0	d	0.43871332	1
LS06	f	LS	05/03/2018	1520243513	testRound	1	c	4	0	0	f	0.490424959	1
LS06	f	LS	05/03/2018	1520243513	testRound	1	c	5	0	0	f	0.562237448	1
LS06	f	LS	05/03/2018	1520243513	testRound	1	c	6	1	0	d	0.684052183	1
LS06	f	LS	05/03/2018	1520243513	testRound	1	c	7	1	0	d	0.418316717	1
LS06	f	LS	05/03/2018	1520243513	testRound	1	c	8	1	0	d	0.502778526	1
LS06	f	LS	05/03/2018	1520243513	testRound	1	c	9	0	0	f	0.521016654	1
LS06	f	LS	05/03/2018	1520243513	testRound	1	c	10	0	0	f	0.585643533	1
LS06	f	LS	05/03/2018	1520243513	testRound	1	c	11	1	0	d	0.531147273	1
LS06	f	LS	05/03/2018	1520243513	testRound	1	c	12	1	0	d	0.546023711	1
LS06	f	LS	05/03/2018	1520243513	testRound	1	c	13	1	0	d	0.387978752	1
LS06	f	LS	05/03/2018	1520243513	testRound	1	c	14	0	0	f	0.393221127	1
LS06	f	LS	05/03/2018	1520243513	testRound	1	c	15	0	0	f	1.014624953	1
LS06	f	LS	05/03/2018	1520243513	testRound	1	c	16	0	0	f	0.580901562	1
LS06	f	LS	05/03/2018	1520243513	testRound	1	c	17	1	0	d	0.398314023	1
LS06	f	LS	05/03/2018	1520243513	testRound	1	c	18	0	0	f	0.429714064	1
LS06	f	LS	05/03/2018	1520243513	testRound	1	c	19	1	0	d	0.476872346	1
LS06	f	LS	05/03/2018	1520243513	testRound	1	c	20	1	0	d	0.396282574	1
LS06	f	LS	05/03/2018	1520243513	testRound	1	c	21	0	0	f	0.47623016	1
LS06	f	LS	05/03/2018	1520243513	testRound	1	c	22	1	0	d	0.430584318	1
LS06	f	LS	05/03/2018	1520243513	testRound	1	c	23	1	0	d	0.506897879	1
LS06	f	LS	05/03/2018	1520243513	testRound	1	c	24	0	0	f	0.532710074	1
LS06	f	LS	05/03/2018	1520243513	testRound	1	c	25	1	0	d	0.524973055	1
LS06	f	LS	05/03/2018	1520243513	testRound	1	c	26	0	0	f	0.503217342	1
LS06	f	LS	05/03/2018	1520243513	testRound	1	c	27	0	0	f	0.601654862	1
LS06	f	LS	05/03/2018	1520243513	testRound	1	c	28	1	0	d	0.45697294	1
LS06	f	LS	05/03/2018	1520243513	testRound	1	c	29	1	0	d	0.539455907	1
LS06	f	LS	05/03/2018	1520243513	testRound	1	c	30	1	0	d	0.539370581	1
LS06	f	LS	05/03/2018	1520243513	testRound	1	c	31	0	0	f	0.825024058	1
LS06	f	LS	05/03/2018	1520243513	testRound	1	c	32	0	0	f	0.986468237	1
LS06	f	LS	05/03/2018	1520243513	testRound	1	c	33	1	0	d	0.488262635	1
LS06	f	LS	05/03/2018	1520243513	testRound	1	c	34	0	0	f	0.564078037	1
LS06	f	LS	05/03/2018	1520243513	testRound	1	c	35	0	0	d	0.863303052	0
LS06	f	LS	05/03/2018	1520243513	testRound	1	c	36	0	0	f	0.469335168	1
LS06	f	LS	05/03/2018	1520243513	testRound	1	c	37	1	0	d	0.539294558	1
LS06	f	LS	05/03/2018	1520243513	testRound	1	c	38	1	0	d	0.538201047	1
LS06	f	LS	05/03/2018	1520243513	testRound	1	c	39	0	0	f	1.136389648	1
LS06	f	LS	05/03/2018	1520243513	testRound	1	c	40	1	0	d	0.579754481	1
LS06	f	LS	05/03/2018	1520243513	testRound	1	c	41	1	0	d	0.64416965	1
LS06	f	LS	05/03/2018	1520243513	testRound	1	c	42	1	0	d	0.493491859	1
LS06	f	LS	05/03/2018	1520243513	testRound	1	c	43	0	0	f	0.5583359	1
LS06	f	LS	05/03/2018	1520243513	testRound	1	c	44	0	0	f	0.552622631	1
LS06	f	LS	05/03/2018	1520243513	testRound	1	c	45	1	0	d	0.524684681	1
LS06	f	LS	05/03/2018	1520243513	testRound	1	c	46	1	0	d	0.54079128	1
LS06	f	LS	05/03/2018	1520243513	testRound	1	c	47	0	0	f	0.472135828	1
LS06	f	LS	05/03/2018	1520243513	testRound	1	c	48	0	0	f	0.938587577	1
LS06	f	LS	05/03/2018	1520243513	testRound	1	c	49	0	0	f	0.549435762	1
LS06	f	LS	05/03/2018	1520243513	testRound	1	c	50	1	0	d	0.686975698	1
LS06	f	LS	05/03/2018	1520243513	testRound	1	c	51	0	0	f	0.529175488	1
LS06	f	LS	05/03/2018	1520243513	testRound	1	c	52	1	0	d	0.714209875	1
LS06	f	LS	05/03/2018	1520243513	testRound	1	c	53	1	0	d	0.400166801	1
LS06	f	LS	05/03/2018	1520243513	testRound	1	c	54	0	0	f	0.366384067	1
LS06	f	LS	05/03/2018	1520243513	testRound	1	c	55	0	0	f	0.539209554	1
LS06	f	LS	05/03/2018	1520243513	testRound	1	c	56	0	0	f	0.490276762	1
LS06	f	LS	05/03/2018	1520243513	testRound	1	c	57	0	0	f	0.942238282	1
LS06	f	LS	05/03/2018	1520243513	testRound	1	c	58	1	0	d	0.461942338	1
LS06	f	LS	05/03/2018	1520243513	testRound	1	c	59	1	0	d	0.434257156	1
LS06	f	LS	05/03/2018	1520243513	testRound	1	c	60	0	0	f	0.520667013	1
LS06	f	LS	05/03/2018	1520243513	testRound	1	c	61	1	0	d	0.495321863	1
LS06	f	LS	05/03/2018	1520243513	testRound	1	c	62	1	0	d	1.006766363	1
LS06	f	LS	05/03/2018	1520243513	testRound	1	c	63	1	0	d	0.534812413	1
LS06	f	LS	05/03/2018	1520243513	testRound	1	c	64	1	0	d	0.507950332	1
LS06	f	LS	05/03/2018	1520243513	testRound	1	c	65	0	0	f	0.921897815	1
LS06	f	LS	05/03/2018	1520243513	testRound	1	c	66	1	0	d	0.606597957	1
LS06	f	LS	05/03/2018	1520243513	testRound	1	c	67	0	0	f	0.455494502	1
LS06	f	LS	05/03/2018	1520243513	testRound	1	c	68	0	0	f	0.570668617	1
LS06	f	LS	05/03/2018	1520243513	testRound	1	c	69	1	0	d	0.505983358	1
LS06	f	LS	05/03/2018	1520243513	testRound	1	c	70	0	0	f	0.671978008	1
LS06	f	LS	05/03/2018	1520243513	testRound	1	c	71	0	0	f	0.559874322	1
LS06	f	LS	05/03/2018	1520243513	testRound	2	ef	0	1	0	d	1.051591349	1
LS06	f	LS	05/03/2018	1520243513	testRound	2	ef	1	1	0	d	0.422724765	1
LS06	f	LS	05/03/2018	1520243513	testRound	2	ef	2	0	0	f	0.465245326	1
LS06	f	LS	05/03/2018	1520243513	testRound	2	ef	3	0	0	f	0.472488677	1
LS06	f	LS	05/03/2018	1520243513	testRound	2	ef	4	1	0	d	0.991900189	1
LS06	f	LS	05/03/2018	1520243513	testRound	2	ef	5	1	0	d	0.442558092	1
LS06	f	LS	05/03/2018	1520243513	testRound	2	ef	6	0	0	f	0.614953103	1
LS06	f	LS	05/03/2018	1520243513	testRound	2	ef	7	0	0	f	0.416108203	1
LS06	f	LS	05/03/2018	1520243513	testRound	2	ef	8	1	0	d	0.980881032	1
LS06	f	LS	05/03/2018	1520243513	testRound	2	ef	9	0	0	f	0.49569075	1
LS06	f	LS	05/03/2018	1520243513	testRound	2	ef	10	0	0	f	0.355440933	1
LS06	f	LS	05/03/2018	1520243513	testRound	2	ef	11	1	0	d	0.4649268	1
LS06	f	LS	05/03/2018	1520243513	testRound	2	ef	12	1	0	d	0.464828964	1
LS06	f	LS	05/03/2018	1520243513	testRound	2	ef	13	0	0	f	0.450969052	1
LS06	f	LS	05/03/2018	1520243513	testRound	2	ef	14	1	0	d	1.053807883	1
LS06	f	LS	05/03/2018	1520243513	testRound	2	ef	15	0	0	f	0.437028946	1
LS06	f	LS	05/03/2018	1520243513	testRound	2	ef	16	0	0	f	0.418762911	1
LS06	f	LS	05/03/2018	1520243513	testRound	2	ef	17	0	0	f	0.516516225	1
LS06	f	LS	05/03/2018	1520243513	testRound	2	ef	18	1	0	d	0.340232175	1
LS06	f	LS	05/03/2018	1520243513	testRound	2	ef	19	0	0	f	0.579763784	1
LS06	f	LS	05/03/2018	1520243513	testRound	2	ef	20	1	0	d	0.530496427	1
LS06	f	LS	05/03/2018	1520243513	testRound	2	ef	21	1	0	d	0.57700707	1
LS06	f	LS	05/03/2018	1520243513	testRound	2	ef	22	1	0	d	0.608373109	1
LS06	f	LS	05/03/2018	1520243513	testRound	2	ef	23	1	0	d	0.402649897	1
LS06	f	LS	05/03/2018	1520243513	testRound	2	ef	24	1	0	d	0.509785789	1
LS06	f	LS	05/03/2018	1520243513	testRound	2	ef	25	0	0	f	0.409863415	1
LS06	f	LS	05/03/2018	1520243513	testRound	2	ef	26	0	0	f	0.603231777	1
LS06	f	LS	05/03/2018	1520243513	testRound	2	ef	27	0	0	f	0.588513479	1
LS06	f	LS	05/03/2018	1520243513	testRound	2	ef	28	1	0	d	0.476705544	1
LS06	f	LS	05/03/2018	1520243513	testRound	2	ef	29	0	0	f	1.110960776	1
LS06	f	LS	05/03/2018	1520243513	testRound	2	ef	30	1	0	d	0.471550098	1
LS06	f	LS	05/03/2018	1520243513	testRound	2	ef	31	1	0	f	1.76255405	0
LS06	f	LS	05/03/2018	1520243513	testRound	2	ef	32	0	0	f	0.625749965	1
LS06	f	LS	05/03/2018	1520243513	testRound	2	ef	33	1	0	d	0.412992224	1
LS06	f	LS	05/03/2018	1520243513	testRound	2	ef	34	0	0	f	0.490686708	1
LS06	f	LS	05/03/2018	1520243513	testRound	2	ef	35	0	0	f	0.49645547	1
LS06	f	LS	05/03/2018	1520243513	testRound	2	ef	36	0	0	f	0.862512991	1
LS06	f	LS	05/03/2018	1520243513	testRound	2	ef	37	1	0	d	0.626750773	1
LS06	f	LS	05/03/2018	1520243513	testRound	2	ef	38	1	0	d	0.474182352	1
LS06	f	LS	05/03/2018	1520243513	testRound	2	ef	39	0	0	f	0.471466056	1
LS06	f	LS	05/03/2018	1520243513	testRound	2	ef	40	0	0	f	0.730809821	1
LS06	f	LS	05/03/2018	1520243513	testRound	2	ef	41	1	0	d	0.467724572	1
LS06	f	LS	05/03/2018	1520243513	testRound	2	ef	42	1	0	d	0.360478656	1
LS06	f	LS	05/03/2018	1520243513	testRound	2	ef	43	0	0	f	0.575801609	1
LS06	f	LS	05/03/2018	1520243513	testRound	2	ef	44	1	0	d	0.561549072	1
LS06	f	LS	05/03/2018	1520243513	testRound	2	ef	45	0	0	f	0.755720005	1
LS06	f	LS	05/03/2018	1520243513	testRound	2	ef	46	1	0	d	0.539567215	1
LS06	f	LS	05/03/2018	1520243513	testRound	2	ef	47	0	0	f	0.455988811	1
LS06	f	LS	05/03/2018	1520243513	testRound	2	ef	48	1	0	d	0.536694702	1
LS06	f	LS	05/03/2018	1520243513	testRound	2	ef	49	0	0	f	0.510209207	1
LS06	f	LS	05/03/2018	1520243513	testRound	2	ef	50	0	0	f	1.015361446	1
LS06	f	LS	05/03/2018	1520243513	testRound	2	ef	51	0	0	f	0.373546262	1
LS06	f	LS	05/03/2018	1520243513	testRound	2	ef	52	1	0	d	0.393773817	1
LS06	f	LS	05/03/2018	1520243513	testRound	2	ef	53	1	0	d	0.605484879	1
LS06	f	LS	05/03/2018	1520243513	testRound	2	ef	54	1	0	d	0.717604283	1
LS06	f	LS	05/03/2018	1520243513	testRound	2	ef	55	0	0	f	0.536021402	1
LS06	f	LS	05/03/2018	1520243513	testRound	2	ef	56	0	0	f	0.475606259	1
LS06	f	LS	05/03/2018	1520243513	testRound	2	ef	57	0	0	f	0.394268448	1
LS06	f	LS	05/03/2018	1520243513	testRound	2	ef	58	1	0	d	0.462502085	1
LS06	f	LS	05/03/2018	1520243513	testRound	2	ef	59	1	0	d	0.868673736	1
LS06	f	LS	05/03/2018	1520243513	testRound	2	ef	60	0	0	f	0.509134622	1
LS06	f	LS	05/03/2018	1520243513	testRound	2	ef	61	1	0	d	0.523228377	1
LS06	f	LS	05/03/2018	1520243513	testRound	2	ef	62	1	0	d	0.458795566	1
LS06	f	LS	05/03/2018	1520243513	testRound	2	ef	63	1	0	d	0.396562929	1
LS06	f	LS	05/03/2018	1520243513	testRound	2	ef	64	0	0	f	0.835807768	1
LS06	f	LS	05/03/2018	1520243513	testRound	2	ef	65	1	0	d	0.408436301	1
LS06	f	LS	05/03/2018	1520243513	testRound	2	ef	66	0	0	f	0.488988221	1
LS06	f	LS	05/03/2018	1520243513	testRound	2	ef	67	0	0	f	0.499294623	1
LS06	f	LS	05/03/2018	1520243513	testRound	2	ef	68	0	0	f	0.642306607	1
LS06	f	LS	05/03/2018	1520243513	testRound	2	ef	69	1	0	d	0.572930059	1
LS06	f	LS	05/03/2018	1520243513	testRound	2	ef	70	0	0	f	0.49524616	1
LS06	f	LS	05/03/2018	1520243513	testRound	2	ef	71	1	0	d	0.517076934	1
LS07	f	LS	05/03/2018	1520260202	trainingRound	1	ef	0	0	0	f	1.186707395	1
LS07	f	LS	05/03/2018	1520260202	trainingRound	1	ef	1	0	0	f	0.625818908	1
LS07	f	LS	05/03/2018	1520260202	trainingRound	1	ef	2	0	0	f	1.251109519	1
LS07	f	LS	05/03/2018	1520260202	trainingRound	1	ef	3	1	1	d	0.890883856	0
LS07	f	LS	05/03/2018	1520260202	trainingRound	1	ef	4	0	1	f	1.14141953	0
LS07	f	LS	05/03/2018	1520260202	trainingRound	1	ef	5	1	0	d	1.028125449	1
LS07	f	LS	05/03/2018	1520260202	trainingRound	1	ef	6	0	1	d	0.698557658	1
LS07	f	LS	05/03/2018	1520260202	trainingRound	1	ef	7	1	1	f	0.692912232	1
LS07	f	LS	05/03/2018	1520260202	trainingRound	1	ef	8	0	0	f	1.185535969	1
LS07	f	LS	05/03/2018	1520260202	trainingRound	1	ef	9	1	0	d	0.856205542	1
LS07	f	LS	05/03/2018	1520260202	trainingRound	1	ef	10	1	0	d	0.608991688	1
LS07	f	LS	05/03/2018	1520260202	trainingRound	1	ef	11	1	1	f	0.518080119	1
LS07	f	LS	05/03/2018	1520260202	trainingRound	1	ef	12	1	1	f	0.597425301	1
LS07	f	LS	05/03/2018	1520260202	trainingRound	1	ef	13	0	1	d	0.514282607	1
LS07	f	LS	05/03/2018	1520260202	trainingRound	1	ef	14	0	1	d	0.410690641	1
LS07	f	LS	05/03/2018	1520260202	trainingRound	1	ef	15	1	0	d	0.537715296	1
LS07	f	LS	05/03/2018	1520260202	trainingRound	2	c	0	0	1	d	0.65291984	1
LS07	f	LS	05/03/2018	1520260202	trainingRound	2	c	1	0	0	f	0.459233608	1
LS07	f	LS	05/03/2018	1520260202	trainingRound	2	c	2	0	1	d	0.430461501	1
LS07	f	LS	05/03/2018	1520260202	trainingRound	2	c	3	1	1	f	0.508229171	1
LS07	f	LS	05/03/2018	1520260202	trainingRound	2	c	4	0	0	f	0.51899718	1
LS07	f	LS	05/03/2018	1520260202	trainingRound	2	c	5	1	0	d	0.451156478	1
LS07	f	LS	05/03/2018	1520260202	trainingRound	2	c	6	1	1	f	0.528910356	1
LS07	f	LS	05/03/2018	1520260202	trainingRound	2	c	7	1	0	d	0.56865993	1
LS07	f	LS	05/03/2018	1520260202	trainingRound	2	c	8	1	1	f	0.493062541	1
LS07	f	LS	05/03/2018	1520260202	trainingRound	2	c	9	1	0	d	0.498682948	1
LS07	f	LS	05/03/2018	1520260202	trainingRound	2	c	10	0	0	f	0.519183543	1
LS07	f	LS	05/03/2018	1520260202	trainingRound	2	c	11	1	1	f	0.638209014	1
LS07	f	LS	05/03/2018	1520260202	trainingRound	2	c	12	0	1	d	0.603508568	1
LS07	f	LS	05/03/2018	1520260202	trainingRound	2	c	13	1	0	d	0.575590973	1
LS07	f	LS	05/03/2018	1520260202	trainingRound	2	c	14	0	1	d	0.507020537	1
LS07	f	LS	05/03/2018	1520260202	trainingRound	2	c	15	0	0	f	0.371456212	1
LS07	f	LS	05/03/2018	1520260202	testRound	1	ef	0	0	0	f	0.806135424	1
LS07	f	LS	05/03/2018	1520260202	testRound	1	ef	1	1	0	d	1.703995871	1
LS07	f	LS	05/03/2018	1520260202	testRound	1	ef	2	0	0	f	0.745813403	1
LS07	f	LS	05/03/2018	1520260202	testRound	1	ef	3	1	0	d	0.52312219	1
LS07	f	LS	05/03/2018	1520260202	testRound	1	ef	4	0	0	f	1.198476826	1
LS07	f	LS	05/03/2018	1520260202	testRound	1	ef	5	0	0	f	0.710446091	1
LS07	f	LS	05/03/2018	1520260202	testRound	1	ef	6	1	0	d	0.481363358	1
LS07	f	LS	05/03/2018	1520260202	testRound	1	ef	7	1	0	d	0.805373933	1
LS07	f	LS	05/03/2018	1520260202	testRound	1	ef	8	0	0	f	0.804151826	1
LS07	f	LS	05/03/2018	1520260202	testRound	1	ef	9	0	0	f	0.490276716	1
LS07	f	LS	05/03/2018	1520260202	testRound	1	ef	10	1	0	d	0.704892724	1
LS07	f	LS	05/03/2018	1520260202	testRound	1	ef	11	0	0	f	0.54051748	1
LS07	f	LS	05/03/2018	1520260202	testRound	1	ef	12	1	0	d	0.769663725	1
LS07	f	LS	05/03/2018	1520260202	testRound	1	ef	13	0	0	f	1.121593178	1
LS07	f	LS	05/03/2018	1520260202	testRound	1	ef	14	1	0	d	0.517834415	1
LS07	f	LS	05/03/2018	1520260202	testRound	1	ef	15	1	0	d	0.432519515	1
LS07	f	LS	05/03/2018	1520260202	testRound	1	ef	16	0	0	f	2.21582753	1
LS07	f	LS	05/03/2018	1520260202	testRound	1	ef	17	1	0	d	0.506598733	1
LS07	f	LS	05/03/2018	1520260202	testRound	1	ef	18	1	0	d	0.79483559	1
LS07	f	LS	05/03/2018	1520260202	testRound	1	ef	19	0	0	f	0.440630645	1
LS07	f	LS	05/03/2018	1520260202	testRound	1	ef	20	0	0	f	0.511002807	1
LS07	f	LS	05/03/2018	1520260202	testRound	1	ef	21	1	0	d	0.363688619	1
LS07	f	LS	05/03/2018	1520260202	testRound	1	ef	22	0	0	f	0.545691064	1
LS07	f	LS	05/03/2018	1520260202	testRound	1	ef	23	1	0	d	0.473639067	1
LS07	f	LS	05/03/2018	1520260202	testRound	1	ef	24	1	0	d	0.587137474	1
LS07	f	LS	05/03/2018	1520260202	testRound	1	ef	25	1	0	d	0.527498999	1
LS07	f	LS	05/03/2018	1520260202	testRound	1	ef	26	0	0	f	0.474115079	1
LS07	f	LS	05/03/2018	1520260202	testRound	1	ef	27	0	0	f	0.486928272	1
LS07	f	LS	05/03/2018	1520260202	testRound	1	ef	28	0	0	f	1.091873537	1
LS07	f	LS	05/03/2018	1520260202	testRound	1	ef	29	0	0	f	0.436324725	1
LS07	f	LS	05/03/2018	1520260202	testRound	1	ef	30	0	0	f	0.589934847	1
LS07	f	LS	05/03/2018	1520260202	testRound	1	ef	31	0	0	f	0.439811417	1
LS07	f	LS	05/03/2018	1520260202	testRound	1	ef	32	1	0	d	0.948586526	1
LS07	f	LS	05/03/2018	1520260202	testRound	1	ef	33	0	0	f	0.53974797	1
LS07	f	LS	05/03/2018	1520260202	testRound	1	ef	34	1	0	d	0.462234665	1
LS07	f	LS	05/03/2018	1520260202	testRound	1	ef	35	0	0	f	0.399267313	1
LS07	f	LS	05/03/2018	1520260202	testRound	1	ef	36	0	0	f	0.404037378	1
LS07	f	LS	05/03/2018	1520260202	testRound	1	ef	37	1	0	d	2.021216859	1
LS07	f	LS	05/03/2018	1520260202	testRound	1	ef	38	1	0	d	0.478378338	1
LS07	f	LS	05/03/2018	1520260202	testRound	1	ef	39	1	0	d	0.840989194	1
LS07	f	LS	05/03/2018	1520260202	testRound	1	ef	40	1	0	d	0.962187192	1
LS07	f	LS	05/03/2018	1520260202	testRound	1	ef	41	1	0	d	0.445332387	1
LS07	f	LS	05/03/2018	1520260202	testRound	1	ef	42	1	0	d	0.527732194	1
LS07	f	LS	05/03/2018	1520260202	testRound	1	ef	43	1	0	d	2.033080594	1
LS07	f	LS	05/03/2018	1520260202	testRound	1	ef	44	0	0	f	0.368228375	1
LS07	f	LS	05/03/2018	1520260202	testRound	1	ef	45	0	0	f	0.388164107	1
LS07	f	LS	05/03/2018	1520260202	testRound	1	ef	46	0	0	f	0.563603103	1
LS07	f	LS	05/03/2018	1520260202	testRound	1	ef	47	1	0	d	0.69326058	1
LS07	f	LS	05/03/2018	1520260202	testRound	1	ef	48	1	0	d	0.559146745	1
LS07	f	LS	05/03/2018	1520260202	testRound	1	ef	49	1	0	d	0.571236618	1
LS07	f	LS	05/03/2018	1520260202	testRound	1	ef	50	1	0	d	0.343165891	1
LS07	f	LS	05/03/2018	1520260202	testRound	1	ef	51	1	0	d	0.523842303	1
LS07	f	LS	05/03/2018	1520260202	testRound	1	ef	52	1	0	d	0.602955252	1
LS07	f	LS	05/03/2018	1520260202	testRound	1	ef	53	1	0	d	0.429573629	1
LS07	f	LS	05/03/2018	1520260202	testRound	1	ef	54	0	0	f	0.464702935	1
LS07	f	LS	05/03/2018	1520260202	testRound	1	ef	55	0	0	f	0.675975953	1
LS07	f	LS	05/03/2018	1520260202	testRound	1	ef	56	0	0	f	0.77215092	1
LS07	f	LS	05/03/2018	1520260202	testRound	1	ef	57	1	0	d	0.557704916	1
LS07	f	LS	05/03/2018	1520260202	testRound	1	ef	58	1	0	d	0.391738368	1
LS07	f	LS	05/03/2018	1520260202	testRound	1	ef	59	1	0	d	0.539972183	1
LS07	f	LS	05/03/2018	1520260202	testRound	1	ef	60	1	0	d	0.406241981	1
LS07	f	LS	05/03/2018	1520260202	testRound	1	ef	61	0	0	f	0.914080783	1
LS07	f	LS	05/03/2018	1520260202	testRound	1	ef	62	0	0	f	0.348032184	1
LS07	f	LS	05/03/2018	1520260202	testRound	1	ef	63	0	0	f	0.338367279	1
LS07	f	LS	05/03/2018	1520260202	testRound	1	ef	64	0	0	f	0.484314376	1
LS07	f	LS	05/03/2018	1520260202	testRound	1	ef	65	0	0	f	0.44525765	1
LS07	f	LS	05/03/2018	1520260202	testRound	1	ef	66	1	0	d	0.608439976	1
LS07	f	LS	05/03/2018	1520260202	testRound	1	ef	67	0	0	f	0.530486584	1
LS07	f	LS	05/03/2018	1520260202	testRound	1	ef	68	0	0	f	0.436750698	1
LS07	f	LS	05/03/2018	1520260202	testRound	1	ef	69	0	0	f	0.617831271	1
LS07	f	LS	05/03/2018	1520260202	testRound	1	ef	70	0	0	f	0.362020331	1
LS07	f	LS	05/03/2018	1520260202	testRound	1	ef	71	1	0	d	1.266922806	1
LS07	f	LS	05/03/2018	1520260202	testRound	2	c	0	1	0	d	0.706583786	1
LS07	f	LS	05/03/2018	1520260202	testRound	2	c	1	0	0	f	0.886320042	1
LS07	f	LS	05/03/2018	1520260202	testRound	2	c	2	1	0	d	0.447741958	1
LS07	f	LS	05/03/2018	1520260202	testRound	2	c	3	1	0	d	0.366112944	1
LS07	f	LS	05/03/2018	1520260202	testRound	2	c	4	1	0	d	0.361162611	1
LS07	f	LS	05/03/2018	1520260202	testRound	2	c	5	0	0	f	0.326951649	1
LS07	f	LS	05/03/2018	1520260202	testRound	2	c	6	0	0	f	0.146045571	1
LS07	f	LS	05/03/2018	1520260202	testRound	2	c	7	1	0	d	0.366570994	1
LS07	f	LS	05/03/2018	1520260202	testRound	2	c	8	0	0	f	0.29956588	1
LS07	f	LS	05/03/2018	1520260202	testRound	2	c	9	0	0	f	0.341402978	1
LS07	f	LS	05/03/2018	1520260202	testRound	2	c	10	1	0	f	0.427696204	0
LS07	f	LS	05/03/2018	1520260202	testRound	2	c	11	0	0	f	0.369039264	1
LS07	f	LS	05/03/2018	1520260202	testRound	2	c	12	1	0	d	0.34292179	1
LS07	f	LS	05/03/2018	1520260202	testRound	2	c	13	0	0	f	0.26944721	1
LS07	f	LS	05/03/2018	1520260202	testRound	2	c	14	0	0	f	0.320907194	1
LS07	f	LS	05/03/2018	1520260202	testRound	2	c	15	1	0	d	0.407731604	1
LS07	f	LS	05/03/2018	1520260202	testRound	2	c	16	0	0	f	0.369080001	1
LS07	f	LS	05/03/2018	1520260202	testRound	2	c	17	0	0	d	0.306876706	0
LS07	f	LS	05/03/2018	1520260202	testRound	2	c	18	0	0	f	0.390694926	1
LS07	f	LS	05/03/2018	1520260202	testRound	2	c	19	1	0	d	0.552325402	1
LS07	f	LS	05/03/2018	1520260202	testRound	2	c	20	1	0	d	0.628505617	1
LS07	f	LS	05/03/2018	1520260202	testRound	2	c	21	1	0	d	0.378953081	1
LS07	f	LS	05/03/2018	1520260202	testRound	2	c	22	0	0	f	0.445532864	1
LS07	f	LS	05/03/2018	1520260202	testRound	2	c	23	1	0	d	0.76537288	1
LS07	f	LS	05/03/2018	1520260202	testRound	2	c	24	1	0	d	0.382709535	1
LS07	f	LS	05/03/2018	1520260202	testRound	2	c	25	0	0	f	0.332205103	1
LS07	f	LS	05/03/2018	1520260202	testRound	2	c	26	1	0	d	0.466957898	1
LS07	f	LS	05/03/2018	1520260202	testRound	2	c	27	1	0	d	0.405242484	1
LS07	f	LS	05/03/2018	1520260202	testRound	2	c	28	1	0	d	0.276611128	1
LS07	f	LS	05/03/2018	1520260202	testRound	2	c	29	0	0	f	0.324221958	1
LS07	f	LS	05/03/2018	1520260202	testRound	2	c	30	1	0	d	0.554179412	1
LS07	f	LS	05/03/2018	1520260202	testRound	2	c	31	1	0	d	0.471913042	1
LS07	f	LS	05/03/2018	1520260202	testRound	2	c	32	0	0	f	0.438018674	1
LS07	f	LS	05/03/2018	1520260202	testRound	2	c	33	0	0	f	0.468284573	1
LS07	f	LS	05/03/2018	1520260202	testRound	2	c	34	1	0	d	0.437203294	1
LS07	f	LS	05/03/2018	1520260202	testRound	2	c	35	0	0	f	0.470372419	1
LS07	f	LS	05/03/2018	1520260202	testRound	2	c	36	1	0	d	0.316206736	1
LS07	f	LS	05/03/2018	1520260202	testRound	2	c	37	1	0	d	1.005269813	1
LS07	f	LS	05/03/2018	1520260202	testRound	2	c	38	1	0	f	0.277064045	0
LS07	f	LS	05/03/2018	1520260202	testRound	2	c	39	0	0	f	0.426366642	1
LS07	f	LS	05/03/2018	1520260202	testRound	2	c	40	1	0	d	0.363521822	1
LS07	f	LS	05/03/2018	1520260202	testRound	2	c	41	0	0	f	0.404695262	1
LS07	f	LS	05/03/2018	1520260202	testRound	2	c	42	1	0	d	0.430440972	1
LS07	f	LS	05/03/2018	1520260202	testRound	2	c	43	0	0	f	0.377772033	1
LS07	f	LS	05/03/2018	1520260202	testRound	2	c	44	0	0	f	0.454485034	1
LS07	f	LS	05/03/2018	1520260202	testRound	2	c	45	1	0	d	0.636865018	1
LS07	f	LS	05/03/2018	1520260202	testRound	2	c	46	0	0	f	0.397806239	1
LS07	f	LS	05/03/2018	1520260202	testRound	2	c	47	0	0	f	0.323234008	1
LS07	f	LS	05/03/2018	1520260202	testRound	2	c	48	0	0	f	0.537028864	1
LS07	f	LS	05/03/2018	1520260202	testRound	2	c	49	1	0	d	0.32841529	1
LS07	f	LS	05/03/2018	1520260202	testRound	2	c	50	0	0	f	0.417097237	1
LS07	f	LS	05/03/2018	1520260202	testRound	2	c	51	1	0	d	0.435490742	1
LS07	f	LS	05/03/2018	1520260202	testRound	2	c	52	1	0	d	0.389618767	1
LS07	f	LS	05/03/2018	1520260202	testRound	2	c	53	0	0	f	0.932207092	1
LS07	f	LS	05/03/2018	1520260202	testRound	2	c	54	1	0	d	0.344390243	1
LS07	f	LS	05/03/2018	1520260202	testRound	2	c	55	0	0	f	0.319989813	1
LS07	f	LS	05/03/2018	1520260202	testRound	2	c	56	0	0	f	0.440226163	1
LS07	f	LS	05/03/2018	1520260202	testRound	2	c	57	0	0	f	0.536395678	1
LS07	f	LS	05/03/2018	1520260202	testRound	2	c	58	1	0	d	0.597279674	1
LS07	f	LS	05/03/2018	1520260202	testRound	2	c	59	0	0	f	0.475393961	1
LS07	f	LS	05/03/2018	1520260202	testRound	2	c	60	1	0	d	0.598057204	1
LS07	f	LS	05/03/2018	1520260202	testRound	2	c	61	1	0	d	0.391338056	1
LS07	f	LS	05/03/2018	1520260202	testRound	2	c	62	0	0	f	0.279192627	1
LS07	f	LS	05/03/2018	1520260202	testRound	2	c	63	0	0	f	0.452882503	1
LS07	f	LS	05/03/2018	1520260202	testRound	2	c	64	0	0	f	0.632219089	1
LS07	f	LS	05/03/2018	1520260202	testRound	2	c	65	0	0	f	0.357744242	1
LS07	f	LS	05/03/2018	1520260202	testRound	2	c	66	1	0	f	0.271243803	0
LS07	f	LS	05/03/2018	1520260202	testRound	2	c	67	1	0	d	0.560151054	1
LS07	f	LS	05/03/2018	1520260202	testRound	2	c	68	1	0	d	0.37452912	1
LS07	f	LS	05/03/2018	1520260202	testRound	2	c	69	0	0	f	0.336524496	1
LS07	f	LS	05/03/2018	1520260202	testRound	2	c	70	1	0	d	0.519637102	1
LS07	f	LS	05/03/2018	1520260202	testRound	2	c	71	0	0	f	0.36403408	1
LS08	f	LS	06/03/2018	1520328553	trainingRound	1	c	0	1	0	d	1.016970975	1
LS08	f	LS	06/03/2018	1520328553	trainingRound	1	c	1	0	1	d	0.920958861	1
LS08	f	LS	06/03/2018	1520328553	trainingRound	1	c	2	1	1	f	0.665425869	1
LS08	f	LS	06/03/2018	1520328553	trainingRound	1	c	3	1	0	d	0.505565629	1
LS08	f	LS	06/03/2018	1520328553	trainingRound	1	c	4	1	0	d	0.584462428	1
LS08	f	LS	06/03/2018	1520328553	trainingRound	1	c	5	0	0	f	0.734608837	1
LS08	f	LS	06/03/2018	1520328553	trainingRound	1	c	6	1	1	f	0.57310311	1
LS08	f	LS	06/03/2018	1520328553	trainingRound	1	c	7	0	0	f	0.590011858	1
LS08	f	LS	06/03/2018	1520328553	trainingRound	1	c	8	1	0	d	0.499142133	1
LS08	f	LS	06/03/2018	1520328553	trainingRound	1	c	9	0	1	d	0.621326802	1
LS08	f	LS	06/03/2018	1520328553	trainingRound	1	c	10	0	0	f	0.551416996	1
LS08	f	LS	06/03/2018	1520328553	trainingRound	1	c	11	0	1	d	0.562249308	1
LS08	f	LS	06/03/2018	1520328553	trainingRound	1	c	12	0	1	d	0.761646796	1
LS08	f	LS	06/03/2018	1520328553	trainingRound	1	c	13	1	1	f	0.576530087	1
LS08	f	LS	06/03/2018	1520328553	trainingRound	1	c	14	0	0	f	0.706892155	1
LS08	f	LS	06/03/2018	1520328553	trainingRound	1	c	15	1	1	f	0.444766949	1
LS08	f	LS	06/03/2018	1520328553	trainingRound	2	ef	0	1	1	f	0.574408916	1
LS08	f	LS	06/03/2018	1520328553	trainingRound	2	ef	1	1	0	d	0.772343428	1
LS08	f	LS	06/03/2018	1520328553	trainingRound	2	ef	2	1	1	f	0.893378821	1
LS08	f	LS	06/03/2018	1520328553	trainingRound	2	ef	3	1	1	f	0.620705173	1
LS08	f	LS	06/03/2018	1520328553	trainingRound	2	ef	4	0	0	f	0.664946015	1
LS08	f	LS	06/03/2018	1520328553	trainingRound	2	ef	5	0	1	d	0.566022382	1
LS08	f	LS	06/03/2018	1520328553	trainingRound	2	ef	6	0	0	f	0.592320994	1
LS08	f	LS	06/03/2018	1520328553	trainingRound	2	ef	7	1	0	d	0.926832257	1
LS08	f	LS	06/03/2018	1520328553	trainingRound	2	ef	8	1	0	d	0.536673684	1
LS08	f	LS	06/03/2018	1520328553	trainingRound	2	ef	9	1	0	d	0.575677513	1
LS08	f	LS	06/03/2018	1520328553	trainingRound	2	ef	10	0	0	f	0.512443318	1
LS08	f	LS	06/03/2018	1520328553	trainingRound	2	ef	11	1	1	f	1.325614724	1
LS08	f	LS	06/03/2018	1520328553	trainingRound	2	ef	12	0	1	d	0.655964475	1
LS08	f	LS	06/03/2018	1520328553	trainingRound	2	ef	13	0	0	f	0.663964817	1
LS08	f	LS	06/03/2018	1520328553	trainingRound	2	ef	14	0	1	d	0.962483525	1
LS08	f	LS	06/03/2018	1520328553	trainingRound	2	ef	15	0	1	d	0.539381842	1
LS08	f	LS	06/03/2018	1520328553	testRound	1	c	0	0	0	f	0.472946484	1
LS08	f	LS	06/03/2018	1520328553	testRound	1	c	1	1	0	d	0.526748475	1
LS08	f	LS	06/03/2018	1520328553	testRound	1	c	2	1	0	d	0.525334895	1
LS08	f	LS	06/03/2018	1520328553	testRound	1	c	3	1	0	d	0.431954919	1
LS08	f	LS	06/03/2018	1520328553	testRound	1	c	4	1	0	d	1.073785523	1
LS08	f	LS	06/03/2018	1520328553	testRound	1	c	5	0	0	f	0.548393533	1
LS08	f	LS	06/03/2018	1520328553	testRound	1	c	6	1	0	d	0.422330581	1
LS08	f	LS	06/03/2018	1520328553	testRound	1	c	7	1	0	d	0.483764362	1
LS08	f	LS	06/03/2018	1520328553	testRound	1	c	8	0	0	f	0.379214637	1
LS08	f	LS	06/03/2018	1520328553	testRound	1	c	9	1	0	d	0.896446228	1
LS08	f	LS	06/03/2018	1520328553	testRound	1	c	10	0	0	f	0.376192457	1
LS08	f	LS	06/03/2018	1520328553	testRound	1	c	11	1	0	d	0.518673397	1
LS08	f	LS	06/03/2018	1520328553	testRound	1	c	12	1	0	d	0.374725311	1
LS08	f	LS	06/03/2018	1520328553	testRound	1	c	13	1	0	d	0.695469328	1
LS08	f	LS	06/03/2018	1520328553	testRound	1	c	14	0	0	f	1.042259841	1
LS08	f	LS	06/03/2018	1520328553	testRound	1	c	15	0	0	f	0.388741465	1
LS08	f	LS	06/03/2018	1520328553	testRound	1	c	16	1	0	d	0.391320679	1
LS08	f	LS	06/03/2018	1520328553	testRound	1	c	17	0	0	f	0.387214658	1
LS08	f	LS	06/03/2018	1520328553	testRound	1	c	18	0	0	f	0.407099076	1
LS08	f	LS	06/03/2018	1520328553	testRound	1	c	19	1	0	d	0.707836787	1
LS08	f	LS	06/03/2018	1520328553	testRound	1	c	20	1	0	d	0.405773705	1
LS08	f	LS	06/03/2018	1520328553	testRound	1	c	21	1	0	d	0.437869052	1
LS08	f	LS	06/03/2018	1520328553	testRound	1	c	22	1	0	d	0.429821238	1
LS08	f	LS	06/03/2018	1520328553	testRound	1	c	23	1	0	d	0.338195487	1
LS08	f	LS	06/03/2018	1520328553	testRound	1	c	24	0	0	f	0.609376328	1
LS08	f	LS	06/03/2018	1520328553	testRound	1	c	25	1	0	d	0.402668448	1
LS08	f	LS	06/03/2018	1520328553	testRound	1	c	26	1	0	d	0.349614465	1
LS08	f	LS	06/03/2018	1520328553	testRound	1	c	27	1	0	d	0.349035818	1
LS08	f	LS	06/03/2018	1520328553	testRound	1	c	28	1	0	d	0.336346318	1
LS08	f	LS	06/03/2018	1520328553	testRound	1	c	29	0	0	f	0.300136932	1
LS08	f	LS	06/03/2018	1520328553	testRound	1	c	30	0	0	f	0.44825519	1
LS08	f	LS	06/03/2018	1520328553	testRound	1	c	31	0	0	f	0.552041832	1
LS08	f	LS	06/03/2018	1520328553	testRound	1	c	32	0	0	f	0.387476717	1
LS08	f	LS	06/03/2018	1520328553	testRound	1	c	33	0	0	f	0.362383513	1
LS08	f	LS	06/03/2018	1520328553	testRound	1	c	34	1	0	d	0.388539067	1
LS08	f	LS	06/03/2018	1520328553	testRound	1	c	35	0	0	f	0.350220377	1
LS08	f	LS	06/03/2018	1520328553	testRound	1	c	36	1	0	d	0.877852219	1
LS08	f	LS	06/03/2018	1520328553	testRound	1	c	37	1	0	d	0.641468789	1
LS08	f	LS	06/03/2018	1520328553	testRound	1	c	38	1	0	d	0.455557241	1
LS08	f	LS	06/03/2018	1520328553	testRound	1	c	39	0	0	f	0.318847697	1
LS08	f	LS	06/03/2018	1520328553	testRound	1	c	40	0	0	f	0.322587733	1
LS08	f	LS	06/03/2018	1520328553	testRound	1	c	41	0	0	f	0.318639846	1
LS08	f	LS	06/03/2018	1520328553	testRound	1	c	42	0	0	f	0.370973728	1
LS08	f	LS	06/03/2018	1520328553	testRound	1	c	43	1	0	d	0.920025776	1
LS08	f	LS	06/03/2018	1520328553	testRound	1	c	44	1	0	d	0.368842292	1
LS08	f	LS	06/03/2018	1520328553	testRound	1	c	45	0	0	f	0.34019445	1
LS08	f	LS	06/03/2018	1520328553	testRound	1	c	46	0	0	f	0.334398998	1
LS08	f	LS	06/03/2018	1520328553	testRound	1	c	47	1	0	d	0.356208283	1
LS08	f	LS	06/03/2018	1520328553	testRound	1	c	48	0	0	f	0.68298351	1
LS08	f	LS	06/03/2018	1520328553	testRound	1	c	49	0	0	f	0.344182432	1
LS08	f	LS	06/03/2018	1520328553	testRound	1	c	50	0	0	f	0.462956482	1
LS08	f	LS	06/03/2018	1520328553	testRound	1	c	51	0	0	f	0.411522326	1
LS08	f	LS	06/03/2018	1520328553	testRound	1	c	52	1	0	d	0.477290828	1
LS08	f	LS	06/03/2018	1520328553	testRound	1	c	53	1	0	d	0.410935981	1
LS08	f	LS	06/03/2018	1520328553	testRound	1	c	54	0	0	f	0.381220657	1
LS08	f	LS	06/03/2018	1520328553	testRound	1	c	55	0	0	f	0.478401933	1
LS08	f	LS	06/03/2018	1520328553	testRound	1	c	56	1	0	d	0.357470786	1
LS08	f	LS	06/03/2018	1520328553	testRound	1	c	57	1	0	d	0.414018143	1
LS08	f	LS	06/03/2018	1520328553	testRound	1	c	58	0	0	f	0.318967339	1
LS08	f	LS	06/03/2018	1520328553	testRound	1	c	59	0	0	f	0.741479149	1
LS08	f	LS	06/03/2018	1520328553	testRound	1	c	60	0	0	f	0.438160621	1
LS08	f	LS	06/03/2018	1520328553	testRound	1	c	61	1	0	d	0.379583509	1
LS08	f	LS	06/03/2018	1520328553	testRound	1	c	62	0	0	f	0.383373904	1
LS08	f	LS	06/03/2018	1520328553	testRound	1	c	63	1	0	d	0.385561793	1
LS08	f	LS	06/03/2018	1520328553	testRound	1	c	64	1	0	d	0.676772997	1
LS08	f	LS	06/03/2018	1520328553	testRound	1	c	65	0	0	f	0.381015051	1
LS08	f	LS	06/03/2018	1520328553	testRound	1	c	66	0	0	f	0.544679478	1
LS08	f	LS	06/03/2018	1520328553	testRound	1	c	67	1	0	d	0.409190738	1
LS08	f	LS	06/03/2018	1520328553	testRound	1	c	68	0	0	f	0.305277717	1
LS08	f	LS	06/03/2018	1520328553	testRound	1	c	69	0	0	f	0.531872581	1
LS08	f	LS	06/03/2018	1520328553	testRound	1	c	70	1	0	d	0.460249928	1
LS08	f	LS	06/03/2018	1520328553	testRound	1	c	71	0	0	f	0.608118958	1
LS08	f	LS	06/03/2018	1520328553	testRound	2	ef	0	0	0	f	0.732035718	1
LS08	f	LS	06/03/2018	1520328553	testRound	2	ef	1	1	0	d	0.700240921	1
LS08	f	LS	06/03/2018	1520328553	testRound	2	ef	2	1	0	d	0.449123481	1
LS08	f	LS	06/03/2018	1520328553	testRound	2	ef	3	1	0	d	0.362524967	1
LS08	f	LS	06/03/2018	1520328553	testRound	2	ef	4	0	0	f	0.391636304	1
LS08	f	LS	06/03/2018	1520328553	testRound	2	ef	5	1	0	d	0.645446827	1
LS08	f	LS	06/03/2018	1520328553	testRound	2	ef	6	0	0	f	2.102286458	1
LS08	f	LS	06/03/2018	1520328553	testRound	2	ef	7	1	0	d	0.391385472	1
LS08	f	LS	06/03/2018	1520328553	testRound	2	ef	8	1	0	d	0.791316573	1
LS08	f	LS	06/03/2018	1520328553	testRound	2	ef	9	0	0	f	0.403152472	1
LS08	f	LS	06/03/2018	1520328553	testRound	2	ef	10	1	0	d	0.446984027	1
LS08	f	LS	06/03/2018	1520328553	testRound	2	ef	11	1	0	d	0.344220602	1
LS08	f	LS	06/03/2018	1520328553	testRound	2	ef	12	0	0	f	0.384163289	1
LS08	f	LS	06/03/2018	1520328553	testRound	2	ef	13	0	0	f	0.366989595	1
LS08	f	LS	06/03/2018	1520328553	testRound	2	ef	14	1	0	d	0.385192921	1
LS08	f	LS	06/03/2018	1520328553	testRound	2	ef	15	0	0	f	0.350180923	1
LS08	f	LS	06/03/2018	1520328553	testRound	2	ef	16	0	0	f	0.36242457	1
LS08	f	LS	06/03/2018	1520328553	testRound	2	ef	17	1	0	d	0.455891792	1
LS08	f	LS	06/03/2018	1520328553	testRound	2	ef	18	1	0	d	0.378440007	1
LS08	f	LS	06/03/2018	1520328553	testRound	2	ef	19	1	0	d	0.377361619	1
LS08	f	LS	06/03/2018	1520328553	testRound	2	ef	20	0	0	f	0.367642979	1
LS08	f	LS	06/03/2018	1520328553	testRound	2	ef	21	0	0	f	0.708143111	1
LS08	f	LS	06/03/2018	1520328553	testRound	2	ef	22	0	0	f	0.391863401	1
LS08	f	LS	06/03/2018	1520328553	testRound	2	ef	23	1	0	d	0.399787402	1
LS08	f	LS	06/03/2018	1520328553	testRound	2	ef	24	0	0	f	0.454977953	1
LS08	f	LS	06/03/2018	1520328553	testRound	2	ef	25	0	0	f	0.382649953	1
LS08	f	LS	06/03/2018	1520328553	testRound	2	ef	26	0	0	f	0.385326998	1
LS08	f	LS	06/03/2018	1520328553	testRound	2	ef	27	1	0	d	0.408469674	1
LS08	f	LS	06/03/2018	1520328553	testRound	2	ef	28	1	0	d	0.774013614	1
LS08	f	LS	06/03/2018	1520328553	testRound	2	ef	29	1	0	d	0.406631411	1
LS08	f	LS	06/03/2018	1520328553	testRound	2	ef	30	1	0	d	0.391265508	1
LS08	f	LS	06/03/2018	1520328553	testRound	2	ef	31	0	0	f	0.397074432	1
LS08	f	LS	06/03/2018	1520328553	testRound	2	ef	32	1	0	d	0.799689956	1
LS08	f	LS	06/03/2018	1520328553	testRound	2	ef	33	0	0	f	0.418591828	1
LS08	f	LS	06/03/2018	1520328553	testRound	2	ef	34	0	0	f	0.339138194	1
LS08	f	LS	06/03/2018	1520328553	testRound	2	ef	35	1	0	d	0.353255708	1
LS08	f	LS	06/03/2018	1520328553	testRound	2	ef	36	1	0	d	0.373347335	1
LS08	f	LS	06/03/2018	1520328553	testRound	2	ef	37	0	0	f	1.120460916	1
LS08	f	LS	06/03/2018	1520328553	testRound	2	ef	38	1	0	d	0.680911414	1
LS08	f	LS	06/03/2018	1520328553	testRound	2	ef	39	0	0	f	0.332554961	1
LS08	f	LS	06/03/2018	1520328553	testRound	2	ef	40	0	0	f	0.343432179	1
LS08	f	LS	06/03/2018	1520328553	testRound	2	ef	41	0	0	f	0.381649189	1
LS08	f	LS	06/03/2018	1520328553	testRound	2	ef	42	0	0	f	0.411955349	1
LS08	f	LS	06/03/2018	1520328553	testRound	2	ef	43	1	0	d	0.438716494	1
LS08	f	LS	06/03/2018	1520328553	testRound	2	ef	44	1	0	d	0.365677695	1
LS08	f	LS	06/03/2018	1520328553	testRound	2	ef	45	0	0	f	0.324057445	1
LS08	f	LS	06/03/2018	1520328553	testRound	2	ef	46	0	0	f	0.386839692	1
LS08	f	LS	06/03/2018	1520328553	testRound	2	ef	47	0	0	f	0.395602154	1
LS08	f	LS	06/03/2018	1520328553	testRound	2	ef	48	0	0	f	0.570032496	1
LS08	f	LS	06/03/2018	1520328553	testRound	2	ef	49	1	0	d	0.361247068	1
LS08	f	LS	06/03/2018	1520328553	testRound	2	ef	50	0	0	f	0.388447651	1
LS08	f	LS	06/03/2018	1520328553	testRound	2	ef	51	1	0	d	0.444392303	1
LS08	f	LS	06/03/2018	1520328553	testRound	2	ef	52	0	0	f	0.506651074	1
LS08	f	LS	06/03/2018	1520328553	testRound	2	ef	53	0	0	f	0.949742383	1
LS08	f	LS	06/03/2018	1520328553	testRound	2	ef	54	1	0	d	0.408371201	1
LS08	f	LS	06/03/2018	1520328553	testRound	2	ef	55	1	0	d	0.459158068	1
LS08	f	LS	06/03/2018	1520328553	testRound	2	ef	56	0	0	f	0.455653148	1
LS08	f	LS	06/03/2018	1520328553	testRound	2	ef	57	1	0	d	0.53108929	1
LS08	f	LS	06/03/2018	1520328553	testRound	2	ef	58	0	0	f	0.655633774	1
LS08	f	LS	06/03/2018	1520328553	testRound	2	ef	59	1	0	d	0.823194767	1
LS08	f	LS	06/03/2018	1520328553	testRound	2	ef	60	1	0	d	0.384025042	1
LS08	f	LS	06/03/2018	1520328553	testRound	2	ef	61	1	0	d	0.414480355	1
LS08	f	LS	06/03/2018	1520328553	testRound	2	ef	62	1	0	d	0.385256431	1
LS08	f	LS	06/03/2018	1520328553	testRound	2	ef	63	1	0	d	0.374656669	1
LS08	f	LS	06/03/2018	1520328553	testRound	2	ef	64	0	0	f	0.599809406	1
LS08	f	LS	06/03/2018	1520328553	testRound	2	ef	65	1	0	d	0.402784563	1
LS08	f	LS	06/03/2018	1520328553	testRound	2	ef	66	0	0	f	0.403307719	1
LS08	f	LS	06/03/2018	1520328553	testRound	2	ef	67	1	0	d	0.386183422	1
LS08	f	LS	06/03/2018	1520328553	testRound	2	ef	68	0	0	f	0.302471728	1
LS08	f	LS	06/03/2018	1520328553	testRound	2	ef	69	0	0	f	0.402627391	1
LS08	f	LS	06/03/2018	1520328553	testRound	2	ef	70	0	0	f	0.38699558	1
LS08	f	LS	06/03/2018	1520328553	testRound	2	ef	71	1	0	d	0.584194274	1
LS09	m	LS	12/03/2018	1520855948	trainingRound	1	ef	0	0	0	f	0.752625235	1
LS09	m	LS	12/03/2018	1520855948	trainingRound	1	ef	1	1	0	d	0.609416267	1
LS09	m	LS	12/03/2018	1520855948	trainingRound	1	ef	2	0	0	f	1.085941675	1
LS09	m	LS	12/03/2018	1520855948	trainingRound	1	ef	3	0	1	d	0.783867276	1
LS09	m	LS	12/03/2018	1520855948	trainingRound	1	ef	4	1	1	f	0.814307104	1
LS09	m	LS	12/03/2018	1520855948	trainingRound	1	ef	5	1	1	f	1.147756658	1
LS09	m	LS	12/03/2018	1520855948	trainingRound	1	ef	6	1	0	d	0.716623482	1
LS09	m	LS	12/03/2018	1520855948	trainingRound	1	ef	7	0	1	d	0.614206451	1
LS09	m	LS	12/03/2018	1520855948	trainingRound	1	ef	8	1	0	f	2.540153309	0
LS09	m	LS	12/03/2018	1520855948	trainingRound	1	ef	9	0	1	d	0.724801179	1
LS09	m	LS	12/03/2018	1520855948	trainingRound	1	ef	10	0	0	d	1.380602741	0
LS09	m	LS	12/03/2018	1520855948	trainingRound	1	ef	11	0	0	f	0.673466285	1
LS09	m	LS	12/03/2018	1520855948	trainingRound	1	ef	12	0	1	d	0.733223292	1
LS09	m	LS	12/03/2018	1520855948	trainingRound	1	ef	13	1	0	f	2.332507171	0
LS09	m	LS	12/03/2018	1520855948	trainingRound	1	ef	14	1	1	f	0.734237526	1
LS09	m	LS	12/03/2018	1520855948	trainingRound	1	ef	15	1	1	f	0.62154633	1
LS09	m	LS	12/03/2018	1520855948	trainingRound	2	c	0	0	1	d	0.582385123	1
LS09	m	LS	12/03/2018	1520855948	trainingRound	2	c	1	1	0	d	0.60251807	1
LS09	m	LS	12/03/2018	1520855948	trainingRound	2	c	2	0	0	f	0.743959346	1
LS09	m	LS	12/03/2018	1520855948	trainingRound	2	c	3	1	0	d	0.893566451	1
LS09	m	LS	12/03/2018	1520855948	trainingRound	2	c	4	1	1	f	0.506896915	1
LS09	m	LS	12/03/2018	1520855948	trainingRound	2	c	5	1	0	d	0.562048815	1
LS09	m	LS	12/03/2018	1520855948	trainingRound	2	c	6	1	1	f	0.596535633	1
LS09	m	LS	12/03/2018	1520855948	trainingRound	2	c	7	0	0	f	0.508386189	1
LS09	m	LS	12/03/2018	1520855948	trainingRound	2	c	8	0	1	d	0.554442707	1
LS09	m	LS	12/03/2018	1520855948	trainingRound	2	c	9	1	1	f	0.366976668	1
LS09	m	LS	12/03/2018	1520855948	trainingRound	2	c	10	0	1	d	0.345014123	1
LS09	m	LS	12/03/2018	1520855948	trainingRound	2	c	11	1	0	d	0.513554224	1
LS09	m	LS	12/03/2018	1520855948	trainingRound	2	c	12	0	0	f	1.163847748	1
LS09	m	LS	12/03/2018	1520855948	trainingRound	2	c	13	0	0	f	0.500654665	1
LS09	m	LS	12/03/2018	1520855948	trainingRound	2	c	14	1	1	f	0.545387099	1
LS09	m	LS	12/03/2018	1520855948	trainingRound	2	c	15	0	1	d	0.458132566	1
LS09	m	LS	12/03/2018	1520855948	testRound	1	ef	0	1	0	d	0.690874082	1
LS09	m	LS	12/03/2018	1520855948	testRound	1	ef	1	0	0	f	0.808220742	1
LS09	m	LS	12/03/2018	1520855948	testRound	1	ef	2	0	0	f	0.57704003	1
LS09	m	LS	12/03/2018	1520855948	testRound	1	ef	3	1	0	d	0.485929037	1
LS09	m	LS	12/03/2018	1520855948	testRound	1	ef	4	1	0	d	0.978727083	1
LS09	m	LS	12/03/2018	1520855948	testRound	1	ef	5	0	0	f	0.508974457	1
LS09	m	LS	12/03/2018	1520855948	testRound	1	ef	6	0	0	f	0.554134781	1
LS09	m	LS	12/03/2018	1520855948	testRound	1	ef	7	1	0	d	0.416657418	1
LS09	m	LS	12/03/2018	1520855948	testRound	1	ef	8	0	0	f	0.811011327	1
LS09	m	LS	12/03/2018	1520855948	testRound	1	ef	9	0	0	f	1.605064559	1
LS09	m	LS	12/03/2018	1520855948	testRound	1	ef	10	1	0	d	0.418885716	1
LS09	m	LS	12/03/2018	1520855948	testRound	1	ef	11	0	0	f	0.406520859	1
LS09	m	LS	12/03/2018	1520855948	testRound	1	ef	12	1	0	d	0.637660194	1
LS09	m	LS	12/03/2018	1520855948	testRound	1	ef	13	0	0	f	0.749621667	1
LS09	m	LS	12/03/2018	1520855948	testRound	1	ef	14	1	0	d	0.521583731	1
LS09	m	LS	12/03/2018	1520855948	testRound	1	ef	15	1	0	d	0.353320122	1
LS09	m	LS	12/03/2018	1520855948	testRound	1	ef	16	1	0	d	0.451566673	1
LS09	m	LS	12/03/2018	1520855948	testRound	1	ef	17	0	0	f	0.856570673	1
LS09	m	LS	12/03/2018	1520855948	testRound	1	ef	18	0	0	f	0.502628603	1
LS09	m	LS	12/03/2018	1520855948	testRound	1	ef	19	0	0	f	0.485225938	1
LS09	m	LS	12/03/2018	1520855948	testRound	1	ef	20	1	0	d	0.382501301	1
LS09	m	LS	12/03/2018	1520855948	testRound	1	ef	21	1	0	d	0.47491168	1
LS09	m	LS	12/03/2018	1520855948	testRound	1	ef	22	0	0	f	1.03664038	1
LS09	m	LS	12/03/2018	1520855948	testRound	1	ef	23	0	0	f	0.898272275	1
LS09	m	LS	12/03/2018	1520855948	testRound	1	ef	24	0	0	f	0.424844096	1
LS09	m	LS	12/03/2018	1520855948	testRound	1	ef	25	1	0	d	0.549917148	1
LS09	m	LS	12/03/2018	1520855948	testRound	1	ef	26	0	0	f	1.276716322	1
LS09	m	LS	12/03/2018	1520855948	testRound	1	ef	27	1	0	d	0.347575687	1
LS09	m	LS	12/03/2018	1520855948	testRound	1	ef	28	1	0	d	0.327187738	1
LS09	m	LS	12/03/2018	1520855948	testRound	1	ef	29	0	0	f	0.427023318	1
LS09	m	LS	12/03/2018	1520855948	testRound	1	ef	30	0	0	f	0.373235276	1
LS09	m	LS	12/03/2018	1520855948	testRound	1	ef	31	1	0	d	0.910775378	1
LS09	m	LS	12/03/2018	1520855948	testRound	1	ef	32	1	0	d	0.322347517	1
LS09	m	LS	12/03/2018	1520855948	testRound	1	ef	33	0	0	f	0.317595183	1
LS09	m	LS	12/03/2018	1520855948	testRound	1	ef	34	0	0	f	0.398827505	1
LS09	m	LS	12/03/2018	1520855948	testRound	1	ef	35	1	0	d	0.45690952	1
LS09	m	LS	12/03/2018	1520855948	testRound	1	ef	36	1	0	d	0.382596565	1
LS09	m	LS	12/03/2018	1520855948	testRound	1	ef	37	1	0	d	0.679047775	1
LS09	m	LS	12/03/2018	1520855948	testRound	1	ef	38	0	0	f	0.43238509	1
LS09	m	LS	12/03/2018	1520855948	testRound	1	ef	39	0	0	f	0.364235158	1
LS09	m	LS	12/03/2018	1520855948	testRound	1	ef	40	0	0	f	0.368362337	1
LS09	m	LS	12/03/2018	1520855948	testRound	1	ef	41	0	0	f	0.3796363	1
LS09	m	LS	12/03/2018	1520855948	testRound	1	ef	42	1	0	d	0.912584768	1
LS09	m	LS	12/03/2018	1520855948	testRound	1	ef	43	1	0	d	0.482088294	1
LS09	m	LS	12/03/2018	1520855948	testRound	1	ef	44	1	0	d	0.304243998	1
LS09	m	LS	12/03/2018	1520855948	testRound	1	ef	45	1	0	d	0.465154897	1
LS09	m	LS	12/03/2018	1520855948	testRound	1	ef	46	1	0	d	0.349365832	1
LS09	m	LS	12/03/2018	1520855948	testRound	1	ef	47	0	0	f	1.204729496	1
LS09	m	LS	12/03/2018	1520855948	testRound	1	ef	48	1	0	d	0.358553912	1
LS09	m	LS	12/03/2018	1520855948	testRound	1	ef	49	0	0	f	0.47523372	1
LS09	m	LS	12/03/2018	1520855948	testRound	1	ef	50	1	0	d	0.343046921	1
LS09	m	LS	12/03/2018	1520855948	testRound	1	ef	51	0	0	f	0.395604219	1
LS09	m	LS	12/03/2018	1520855948	testRound	1	ef	52	0	0	f	2.020263816	1
LS09	m	LS	12/03/2018	1520855948	testRound	1	ef	53	1	0	d	0.367906221	1
LS09	m	LS	12/03/2018	1520855948	testRound	1	ef	54	1	0	d	0.307738965	1
LS09	m	LS	12/03/2018	1520855948	testRound	1	ef	55	0	0	f	0.413572699	1
LS09	m	LS	12/03/2018	1520855948	testRound	1	ef	56	0	0	f	0.642157847	1
LS09	m	LS	12/03/2018	1520855948	testRound	1	ef	57	1	0	d	0.305820519	1
LS09	m	LS	12/03/2018	1520855948	testRound	1	ef	58	1	0	d	0.418237467	1
LS09	m	LS	12/03/2018	1520855948	testRound	1	ef	59	1	0	d	0.36146863	1
LS09	m	LS	12/03/2018	1520855948	testRound	1	ef	60	1	0	d	0.332340698	1
LS09	m	LS	12/03/2018	1520855948	testRound	1	ef	61	0	0	f	0.3559128	1
LS09	m	LS	12/03/2018	1520855948	testRound	1	ef	62	0	0	f	0.808366045	1
LS09	m	LS	12/03/2018	1520855948	testRound	1	ef	63	0	0	f	0.40232568	1
LS09	m	LS	12/03/2018	1520855948	testRound	1	ef	64	0	0	f	0.320401806	1
LS09	m	LS	12/03/2018	1520855948	testRound	1	ef	65	0	0	f	0.398257841	1
LS09	m	LS	12/03/2018	1520855948	testRound	1	ef	66	0	0	f	0.311627822	1
LS09	m	LS	12/03/2018	1520855948	testRound	1	ef	67	1	0	d	0.420808975	1
LS09	m	LS	12/03/2018	1520855948	testRound	1	ef	68	0	0	f	0.914547479	1
LS09	m	LS	12/03/2018	1520855948	testRound	1	ef	69	1	0	d	0.486749212	1
LS09	m	LS	12/03/2018	1520855948	testRound	1	ef	70	1	0	d	0.424179809	1
LS09	m	LS	12/03/2018	1520855948	testRound	1	ef	71	1	0	d	0.349653871	1
LS09	m	LS	12/03/2018	1520855948	testRound	2	c	0	0	0	f	1.276039525	1
LS09	m	LS	12/03/2018	1520855948	testRound	2	c	1	1	0	d	0.311498557	1
LS09	m	LS	12/03/2018	1520855948	testRound	2	c	2	1	0	d	0.373535504	1
LS09	m	LS	12/03/2018	1520855948	testRound	2	c	3	1	0	d	0.328888071	1
LS09	m	LS	12/03/2018	1520855948	testRound	2	c	4	1	0	d	0.611799491	1
LS09	m	LS	12/03/2018	1520855948	testRound	2	c	5	1	0	d	0.957044238	1
LS09	m	LS	12/03/2018	1520855948	testRound	2	c	6	0	0	f	0.43776258	1
LS09	m	LS	12/03/2018	1520855948	testRound	2	c	7	1	0	d	0.359421881	1
LS09	m	LS	12/03/2018	1520855948	testRound	2	c	8	1	0	d	0.340128033	1
LS09	m	LS	12/03/2018	1520855948	testRound	2	c	9	0	0	f	0.343485075	1
LS09	m	LS	12/03/2018	1520855948	testRound	2	c	10	1	0	d	0.362385033	1
LS09	m	LS	12/03/2018	1520855948	testRound	2	c	11	0	0	f	0.343832134	1
LS09	m	LS	12/03/2018	1520855948	testRound	2	c	12	0	0	f	0.400493196	1
LS09	m	LS	12/03/2018	1520855948	testRound	2	c	13	0	0	f	0.275976015	1
LS09	m	LS	12/03/2018	1520855948	testRound	2	c	14	0	0	f	0.287354224	1
LS09	m	LS	12/03/2018	1520855948	testRound	2	c	15	0	0	f	0.318348641	1
LS09	m	LS	12/03/2018	1520855948	testRound	2	c	16	1	0	d	0.351602149	1
LS09	m	LS	12/03/2018	1520855948	testRound	2	c	17	0	0	f	0.339683785	1
LS09	m	LS	12/03/2018	1520855948	testRound	2	c	18	1	0	d	0.335000414	1
LS09	m	LS	12/03/2018	1520855948	testRound	2	c	19	0	0	f	0.329843926	1
LS09	m	LS	12/03/2018	1520855948	testRound	2	c	20	1	0	d	0.33362982	1
LS09	m	LS	12/03/2018	1520855948	testRound	2	c	21	0	0	f	0.352724156	1
LS09	m	LS	12/03/2018	1520855948	testRound	2	c	22	0	0	f	0.499515336	1
LS09	m	LS	12/03/2018	1520855948	testRound	2	c	23	1	0	d	0.468679053	1
LS09	m	LS	12/03/2018	1520855948	testRound	2	c	24	0	0	f	1.07374297	1
LS09	m	LS	12/03/2018	1520855948	testRound	2	c	25	0	0	f	0.416335378	1
LS09	m	LS	12/03/2018	1520855948	testRound	2	c	26	1	0	d	0.473040063	1
LS09	m	LS	12/03/2018	1520855948	testRound	2	c	27	0	0	f	0.427899626	1
LS09	m	LS	12/03/2018	1520855948	testRound	2	c	28	0	0	f	0.425371741	1
LS09	m	LS	12/03/2018	1520855948	testRound	2	c	29	0	0	f	0.608546695	1
LS09	m	LS	12/03/2018	1520855948	testRound	2	c	30	0	0	f	0.400463365	1
LS09	m	LS	12/03/2018	1520855948	testRound	2	c	31	0	0	f	0.480958268	1
LS09	m	LS	12/03/2018	1520855948	testRound	2	c	32	0	0	f	0.413447925	1
LS09	m	LS	12/03/2018	1520855948	testRound	2	c	33	0	0	f	0.434231367	1
LS09	m	LS	12/03/2018	1520855948	testRound	2	c	34	0	0	f	0.556742855	1
LS09	m	LS	12/03/2018	1520855948	testRound	2	c	35	1	0	d	0.574008236	1
LS09	m	LS	12/03/2018	1520855948	testRound	2	c	36	0	0	f	0.326390016	1
LS09	m	LS	12/03/2018	1520855948	testRound	2	c	37	1	0	d	0.364344857	1
LS09	m	LS	12/03/2018	1520855948	testRound	2	c	38	0	0	f	0.420705691	1
LS09	m	LS	12/03/2018	1520855948	testRound	2	c	39	1	0	d	0.378622388	1
LS09	m	LS	12/03/2018	1520855948	testRound	2	c	40	1	0	d	0.941453529	1
LS09	m	LS	12/03/2018	1520855948	testRound	2	c	41	1	0	d	0.350704992	1
LS09	m	LS	12/03/2018	1520855948	testRound	2	c	42	1	0	d	0.498814483	1
LS09	m	LS	12/03/2018	1520855948	testRound	2	c	43	1	0	d	0.414376516	1
LS09	m	LS	12/03/2018	1520855948	testRound	2	c	44	1	0	d	0.304804361	1
LS09	m	LS	12/03/2018	1520855948	testRound	2	c	45	0	0	f	0.339011799	1
LS09	m	LS	12/03/2018	1520855948	testRound	2	c	46	1	0	d	0.552290749	1
LS09	m	LS	12/03/2018	1520855948	testRound	2	c	47	1	0	d	0.383384024	1
LS09	m	LS	12/03/2018	1520855948	testRound	2	c	48	0	0	f	0.417950389	1
LS09	m	LS	12/03/2018	1520855948	testRound	2	c	49	0	0	f	0.350195309	1
LS09	m	LS	12/03/2018	1520855948	testRound	2	c	50	1	0	d	0.448840239	1
LS09	m	LS	12/03/2018	1520855948	testRound	2	c	51	0	0	f	0.412502654	1
LS09	m	LS	12/03/2018	1520855948	testRound	2	c	52	1	0	d	0.666907127	1
LS09	m	LS	12/03/2018	1520855948	testRound	2	c	53	1	0	d	0.371362376	1
LS09	m	LS	12/03/2018	1520855948	testRound	2	c	54	1	0	d	0.341082606	1
LS09	m	LS	12/03/2018	1520855948	testRound	2	c	55	0	0	f	0.659624984	1
LS09	m	LS	12/03/2018	1520855948	testRound	2	c	56	0	0	f	0.554143441	1
LS09	m	LS	12/03/2018	1520855948	testRound	2	c	57	0	0	f	0.518537823	1
LS09	m	LS	12/03/2018	1520855948	testRound	2	c	58	1	0	d	0.348856149	1
LS09	m	LS	12/03/2018	1520855948	testRound	2	c	59	1	0	d	0.292925771	1
LS09	m	LS	12/03/2018	1520855948	testRound	2	c	60	0	0	f	0.304415924	1
LS09	m	LS	12/03/2018	1520855948	testRound	2	c	61	0	0	f	0.336336045	1
LS09	m	LS	12/03/2018	1520855948	testRound	2	c	62	0	0	f	0.368436432	1
LS09	m	LS	12/03/2018	1520855948	testRound	2	c	63	0	0	f	0.322437329	1
LS09	m	LS	12/03/2018	1520855948	testRound	2	c	64	1	0	d	0.478174098	1
LS09	m	LS	12/03/2018	1520855948	testRound	2	c	65	1	0	d	0.546386257	1
LS09	m	LS	12/03/2018	1520855948	testRound	2	c	66	1	0	d	0.446794773	1
LS09	m	LS	12/03/2018	1520855948	testRound	2	c	67	0	0	f	0.332016092	1
LS09	m	LS	12/03/2018	1520855948	testRound	2	c	68	1	0	d	0.349064962	1
LS09	m	LS	12/03/2018	1520855948	testRound	2	c	69	1	0	d	0.342230915	1
LS09	m	LS	12/03/2018	1520855948	testRound	2	c	70	1	0	d	0.502675754	1
LS09	m	LS	12/03/2018	1520855948	testRound	2	c	71	1	0	d	0.338890874	1
LS10	m	LS	12/03/2018	1520863420	trainingRound	1	c	0	0	1	d	0.849302963	1
LS10	m	LS	12/03/2018	1520863420	trainingRound	1	c	1	1	0	d	0.59409339	1
LS10	m	LS	12/03/2018	1520863420	trainingRound	1	c	2	0	0	f	0.44521312	1
LS10	m	LS	12/03/2018	1520863420	trainingRound	1	c	3	0	0	f	0.533148299	1
LS10	m	LS	12/03/2018	1520863420	trainingRound	1	c	4	1	1	f	0.495633216	1
LS10	m	LS	12/03/2018	1520863420	trainingRound	1	c	5	0	0	f	0.619167277	1
LS10	m	LS	12/03/2018	1520863420	trainingRound	1	c	6	1	0	d	0.640020323	1
LS10	m	LS	12/03/2018	1520863420	trainingRound	1	c	7	1	1	f	0.590484555	1
LS10	m	LS	12/03/2018	1520863420	trainingRound	1	c	8	0	1	d	0.428108439	1
LS10	m	LS	12/03/2018	1520863420	trainingRound	1	c	9	1	1	f	0.4576046	1
LS10	m	LS	12/03/2018	1520863420	trainingRound	1	c	10	0	1	d	0.389439593	1
LS10	m	LS	12/03/2018	1520863420	trainingRound	1	c	11	0	1	d	0.451525937	1
LS10	m	LS	12/03/2018	1520863420	trainingRound	1	c	12	0	0	f	0.40856825	1
LS10	m	LS	12/03/2018	1520863420	trainingRound	1	c	13	1	0	f	0.469215358	0
LS10	m	LS	12/03/2018	1520863420	trainingRound	1	c	14	1	0	d	0.446898056	1
LS10	m	LS	12/03/2018	1520863420	trainingRound	1	c	15	1	1	f	0.409193405	1
LS10	m	LS	12/03/2018	1520863420	trainingRound	2	ef	0	1	1	f	0.542753364	1
LS10	m	LS	12/03/2018	1520863420	trainingRound	2	ef	1	1	1	f	0.77886411	1
LS10	m	LS	12/03/2018	1520863420	trainingRound	2	ef	2	0	1	d	0.418255429	1
LS10	m	LS	12/03/2018	1520863420	trainingRound	2	ef	3	1	0	d	0.536137754	1
LS10	m	LS	12/03/2018	1520863420	trainingRound	2	ef	4	1	0	d	0.600575566	1
LS10	m	LS	12/03/2018	1520863420	trainingRound	2	ef	5	1	1	f	0.303668881	1
LS10	m	LS	12/03/2018	1520863420	trainingRound	2	ef	6	1	0	d	0.398299219	1
LS10	m	LS	12/03/2018	1520863420	trainingRound	2	ef	7	0	0	f	0.513559356	1
LS10	m	LS	12/03/2018	1520863420	trainingRound	2	ef	8	0	1	d	0.383808706	1
LS10	m	LS	12/03/2018	1520863420	trainingRound	2	ef	9	0	1	d	0.386266986	1
LS10	m	LS	12/03/2018	1520863420	trainingRound	2	ef	10	0	0	f	0.488712886	1
LS10	m	LS	12/03/2018	1520863420	trainingRound	2	ef	11	0	0	f	0.56569101	1
LS10	m	LS	12/03/2018	1520863420	trainingRound	2	ef	12	1	1	f	0.527265297	1
LS10	m	LS	12/03/2018	1520863420	trainingRound	2	ef	13	1	0	d	1.170236263	1
LS10	m	LS	12/03/2018	1520863420	trainingRound	2	ef	14	0	1	d	0.403891936	1
LS10	m	LS	12/03/2018	1520863420	trainingRound	2	ef	15	0	0	f	0.520672781	1
LS10	m	LS	12/03/2018	1520863420	testRound	1	c	0	1	0	d	0.385985362	1
LS10	m	LS	12/03/2018	1520863420	testRound	1	c	1	1	0	d	0.503569383	1
LS10	m	LS	12/03/2018	1520863420	testRound	1	c	2	1	0	d	0.344510535	1
LS10	m	LS	12/03/2018	1520863420	testRound	1	c	3	1	0	d	0.346102451	1
LS10	m	LS	12/03/2018	1520863420	testRound	1	c	4	1	0	d	0.413614077	1
LS10	m	LS	12/03/2018	1520863420	testRound	1	c	5	0	0	f	0.405261568	1
LS10	m	LS	12/03/2018	1520863420	testRound	1	c	6	1	0	d	0.315171223	1
LS10	m	LS	12/03/2018	1520863420	testRound	1	c	7	1	0	d	0.348879564	1
LS10	m	LS	12/03/2018	1520863420	testRound	1	c	8	0	0	f	0.520177212	1
LS10	m	LS	12/03/2018	1520863420	testRound	1	c	9	1	0	d	0.440376107	1
LS10	m	LS	12/03/2018	1520863420	testRound	1	c	10	0	0	f	0.410364489	1
LS10	m	LS	12/03/2018	1520863420	testRound	1	c	11	0	0	f	0.409492992	1
LS10	m	LS	12/03/2018	1520863420	testRound	1	c	12	0	0	f	0.388194735	1
LS10	m	LS	12/03/2018	1520863420	testRound	1	c	13	0	0	f	0.677326915	1
LS10	m	LS	12/03/2018	1520863420	testRound	1	c	14	1	0	d	0.30046003	1
LS10	m	LS	12/03/2018	1520863420	testRound	1	c	15	0	0	f	0.308564914	1
LS10	m	LS	12/03/2018	1520863420	testRound	1	c	16	0	0	f	0.482444655	1
LS10	m	LS	12/03/2018	1520863420	testRound	1	c	17	1	0	d	0.415762506	1
LS10	m	LS	12/03/2018	1520863420	testRound	1	c	18	1	0	d	0.435396356	1
LS10	m	LS	12/03/2018	1520863420	testRound	1	c	19	1	0	d	0.369478892	1
LS10	m	LS	12/03/2018	1520863420	testRound	1	c	20	1	0	d	1.039113736	1
LS10	m	LS	12/03/2018	1520863420	testRound	1	c	21	0	0	f	0.374155527	1
LS10	m	LS	12/03/2018	1520863420	testRound	1	c	22	0	0	f	0.3784665	1
LS10	m	LS	12/03/2018	1520863420	testRound	1	c	23	0	0	f	0.359316031	1
LS10	m	LS	12/03/2018	1520863420	testRound	1	c	24	1	0	d	0.342709805	1
LS10	m	LS	12/03/2018	1520863420	testRound	1	c	25	0	0	f	0.453942519	1
LS10	m	LS	12/03/2018	1520863420	testRound	1	c	26	0	0	f	0.329785228	1
LS10	m	LS	12/03/2018	1520863420	testRound	1	c	27	0	0	f	0.430557097	1
LS10	m	LS	12/03/2018	1520863420	testRound	1	c	28	1	0	d	0.347409215	1
LS10	m	LS	12/03/2018	1520863420	testRound	1	c	29	0	0	f	0.361229025	1
LS10	m	LS	12/03/2018	1520863420	testRound	1	c	30	1	0	d	0.436064172	1
LS10	m	LS	12/03/2018	1520863420	testRound	1	c	31	0	0	f	0.451638522	1
LS10	m	LS	12/03/2018	1520863420	testRound	1	c	32	1	0	d	0.338450154	1
LS10	m	LS	12/03/2018	1520863420	testRound	1	c	33	0	0	f	0.382250469	1
LS10	m	LS	12/03/2018	1520863420	testRound	1	c	34	1	0	d	0.399835644	1
LS10	m	LS	12/03/2018	1520863420	testRound	1	c	35	0	0	f	0.340599867	1
LS10	m	LS	12/03/2018	1520863420	testRound	1	c	36	1	0	d	0.390837772	1
LS10	m	LS	12/03/2018	1520863420	testRound	1	c	37	0	0	f	0.745929435	1
LS10	m	LS	12/03/2018	1520863420	testRound	1	c	38	1	0	d	0.377192133	1
LS10	m	LS	12/03/2018	1520863420	testRound	1	c	39	1	0	d	0.330615346	1
LS10	m	LS	12/03/2018	1520863420	testRound	1	c	40	1	0	d	0.342841957	1
LS10	m	LS	12/03/2018	1520863420	testRound	1	c	41	0	0	f	0.431332687	1
LS10	m	LS	12/03/2018	1520863420	testRound	1	c	42	1	0	d	0.502050599	1
LS10	m	LS	12/03/2018	1520863420	testRound	1	c	43	1	0	d	0.494947438	1
LS10	m	LS	12/03/2018	1520863420	testRound	1	c	44	0	0	f	0.424690774	1
LS10	m	LS	12/03/2018	1520863420	testRound	1	c	45	0	0	f	0.370900166	1
LS10	m	LS	12/03/2018	1520863420	testRound	1	c	46	0	0	f	0.399638699	1
LS10	m	LS	12/03/2018	1520863420	testRound	1	c	47	1	0	d	0.408836724	1
LS10	m	LS	12/03/2018	1520863420	testRound	1	c	48	0	0	f	0.418699998	1
LS10	m	LS	12/03/2018	1520863420	testRound	1	c	49	0	0	f	0.360480378	1
LS10	m	LS	12/03/2018	1520863420	testRound	1	c	50	0	0	f	0.318376547	1
LS10	m	LS	12/03/2018	1520863420	testRound	1	c	51	0	0	f	0.376834489	1
LS10	m	LS	12/03/2018	1520863420	testRound	1	c	52	1	0	f	0.183271823	0
LS10	m	LS	12/03/2018	1520863420	testRound	1	c	53	0	0	f	0.418277561	1
LS10	m	LS	12/03/2018	1520863420	testRound	1	c	54	0	0	f	0.437363558	1
LS10	m	LS	12/03/2018	1520863420	testRound	1	c	55	0	0	f	0.030018033	1
LS10	m	LS	12/03/2018	1520863420	testRound	1	c	56	1	0	d	0.468223257	1
LS10	m	LS	12/03/2018	1520863420	testRound	1	c	57	1	0	d	0.551592462	1
LS10	m	LS	12/03/2018	1520863420	testRound	1	c	58	1	0	d	0.405545758	1
LS10	m	LS	12/03/2018	1520863420	testRound	1	c	59	1	0	d	0.376710997	1
LS10	m	LS	12/03/2018	1520863420	testRound	1	c	60	1	0	d	0.349490606	1
LS10	m	LS	12/03/2018	1520863420	testRound	1	c	61	1	0	d	0.338458173	1
LS10	m	LS	12/03/2018	1520863420	testRound	1	c	62	0	0	f	0.387469183	1
LS10	m	LS	12/03/2018	1520863420	testRound	1	c	63	1	0	d	0.493326974	1
LS10	m	LS	12/03/2018	1520863420	testRound	1	c	64	0	0	f	0.445461066	1
LS10	m	LS	12/03/2018	1520863420	testRound	1	c	65	0	0	f	0.37743687	1
LS10	m	LS	12/03/2018	1520863420	testRound	1	c	66	1	0	d	0.380663684	1
LS10	m	LS	12/03/2018	1520863420	testRound	1	c	67	1	0	d	0.441518001	1
LS10	m	LS	12/03/2018	1520863420	testRound	1	c	68	0	0	f	0.457646299	1
LS10	m	LS	12/03/2018	1520863420	testRound	1	c	69	1	0	d	0.481356968	1
LS10	m	LS	12/03/2018	1520863420	testRound	1	c	70	0	0	f	0.357269602	1
LS10	m	LS	12/03/2018	1520863420	testRound	1	c	71	0	0	f	0.462362387	1
LS10	m	LS	12/03/2018	1520863420	testRound	2	ef	0	1	0	d	0.574044161	1
LS10	m	LS	12/03/2018	1520863420	testRound	2	ef	1	1	0	d	0.345334559	1
LS10	m	LS	12/03/2018	1520863420	testRound	2	ef	2	0	0	d	0.192774887	0
LS10	m	LS	12/03/2018	1520863420	testRound	2	ef	3	0	0	f	0.337381071	1
LS10	m	LS	12/03/2018	1520863420	testRound	2	ef	4	0	0	f	0.323639526	1
LS10	m	LS	12/03/2018	1520863420	testRound	2	ef	5	1	0	f	0.208354049	0
LS10	m	LS	12/03/2018	1520863420	testRound	2	ef	6	1	0	d	0.437360671	1
LS10	m	LS	12/03/2018	1520863420	testRound	2	ef	7	0	0	f	0.357284998	1
LS10	m	LS	12/03/2018	1520863420	testRound	2	ef	8	1	0	d	0.459974032	1
LS10	m	LS	12/03/2018	1520863420	testRound	2	ef	9	1	0	d	0.513653979	1
LS10	m	LS	12/03/2018	1520863420	testRound	2	ef	10	0	0	f	0.44489525	1
LS10	m	LS	12/03/2018	1520863420	testRound	2	ef	11	0	0	f	0.4002321	1
LS10	m	LS	12/03/2018	1520863420	testRound	2	ef	12	0	0	f	0.320269012	1
LS10	m	LS	12/03/2018	1520863420	testRound	2	ef	13	0	0	f	0.375265667	1
LS10	m	LS	12/03/2018	1520863420	testRound	2	ef	14	0	0	f	0.396774982	1
LS10	m	LS	12/03/2018	1520863420	testRound	2	ef	15	0	0	f	0.422286701	1
LS10	m	LS	12/03/2018	1520863420	testRound	2	ef	16	0	0	f	0.42467602	1
LS10	m	LS	12/03/2018	1520863420	testRound	2	ef	17	0	0	f	0.392956692	1
LS10	m	LS	12/03/2018	1520863420	testRound	2	ef	18	0	0	f	0.376584298	1
LS10	m	LS	12/03/2018	1520863420	testRound	2	ef	19	1	0	d	0.454809204	1
LS10	m	LS	12/03/2018	1520863420	testRound	2	ef	20	1	0	d	0.367366387	1
LS10	m	LS	12/03/2018	1520863420	testRound	2	ef	21	0	0	f	0.394582929	1
LS10	m	LS	12/03/2018	1520863420	testRound	2	ef	22	0	0	f	0.324735873	1
LS10	m	LS	12/03/2018	1520863420	testRound	2	ef	23	1	0	d	1.13142885	1
LS10	m	LS	12/03/2018	1520863420	testRound	2	ef	24	1	0	d	0.452704398	1
LS10	m	LS	12/03/2018	1520863420	testRound	2	ef	25	0	0	f	0.396646679	1
LS10	m	LS	12/03/2018	1520863420	testRound	2	ef	26	0	0	f	0.592772193	1
LS10	m	LS	12/03/2018	1520863420	testRound	2	ef	27	1	0	d	0.502352431	1
LS10	m	LS	12/03/2018	1520863420	testRound	2	ef	28	0	0	f	0.531528798	1
LS10	m	LS	12/03/2018	1520863420	testRound	2	ef	29	1	0	d	0.424764228	1
LS10	m	LS	12/03/2018	1520863420	testRound	2	ef	30	1	0	d	0.396436583	1
LS10	m	LS	12/03/2018	1520863420	testRound	2	ef	31	1	0	d	0.421950869	1
LS10	m	LS	12/03/2018	1520863420	testRound	2	ef	32	1	0	d	0.471469637	1
LS10	m	LS	12/03/2018	1520863420	testRound	2	ef	33	1	0	d	0.316056191	1
LS10	m	LS	12/03/2018	1520863420	testRound	2	ef	34	0	0	f	0.380078945	1
LS10	m	LS	12/03/2018	1520863420	testRound	2	ef	35	1	0	d	0.313096247	1
LS10	m	LS	12/03/2018	1520863420	testRound	2	ef	36	1	0	d	0.348887583	1
LS10	m	LS	12/03/2018	1520863420	testRound	2	ef	37	0	0	f	0.38425135	1
LS10	m	LS	12/03/2018	1520863420	testRound	2	ef	38	0	0	f	0.731525526	1
LS10	m	LS	12/03/2018	1520863420	testRound	2	ef	39	1	0	d	0.38361561	1
LS10	m	LS	12/03/2018	1520863420	testRound	2	ef	40	1	0	d	0.394504023	1
LS10	m	LS	12/03/2018	1520863420	testRound	2	ef	41	0	0	f	0.426738166	1
LS10	m	LS	12/03/2018	1520863420	testRound	2	ef	42	1	0	d	0.602834657	1
LS10	m	LS	12/03/2018	1520863420	testRound	2	ef	43	1	0	d	0.31673363	1
LS10	m	LS	12/03/2018	1520863420	testRound	2	ef	44	1	0	d	0.481978916	1
LS10	m	LS	12/03/2018	1520863420	testRound	2	ef	45	0	0	f	0.332419604	1
LS10	m	LS	12/03/2018	1520863420	testRound	2	ef	46	1	0	d	0.343638076	1
LS10	m	LS	12/03/2018	1520863420	testRound	2	ef	47	0	0	f	0.287803925	1
LS10	m	LS	12/03/2018	1520863420	testRound	2	ef	48	1	0	d	0.363440323	1
LS10	m	LS	12/03/2018	1520863420	testRound	2	ef	49	0	0	f	0.399529321	1
LS10	m	LS	12/03/2018	1520863420	testRound	2	ef	50	0	0	f	0.349415549	1
LS10	m	LS	12/03/2018	1520863420	testRound	2	ef	51	1	0	d	0.372380779	1
LS10	m	LS	12/03/2018	1520863420	testRound	2	ef	52	0	0	f	0.293628229	1
LS10	m	LS	12/03/2018	1520863420	testRound	2	ef	53	0	0	f	0.32218778	1
LS10	m	LS	12/03/2018	1520863420	testRound	2	ef	54	0	0	f	0.339197197	1
LS10	m	LS	12/03/2018	1520863420	testRound	2	ef	55	0	0	f	0.305712423	1
LS10	m	LS	12/03/2018	1520863420	testRound	2	ef	56	1	0	d	0.357447943	1
LS10	m	LS	12/03/2018	1520863420	testRound	2	ef	57	0	0	f	0.627489955	1
LS10	m	LS	12/03/2018	1520863420	testRound	2	ef	58	1	0	d	0.511595041	1
LS10	m	LS	12/03/2018	1520863420	testRound	2	ef	59	0	0	f	0.382010543	1
LS10	m	LS	12/03/2018	1520863420	testRound	2	ef	60	1	0	d	0.415820243	1
LS10	m	LS	12/03/2018	1520863420	testRound	2	ef	61	1	0	d	0.383316344	1
LS10	m	LS	12/03/2018	1520863420	testRound	2	ef	62	1	0	d	0.318790644	1
LS10	m	LS	12/03/2018	1520863420	testRound	2	ef	63	0	0	f	0.456122062	1
LS10	m	LS	12/03/2018	1520863420	testRound	2	ef	64	1	0	d	0.378554066	1
LS10	m	LS	12/03/2018	1520863420	testRound	2	ef	65	1	0	d	0.345446824	1
LS10	m	LS	12/03/2018	1520863420	testRound	2	ef	66	1	0	d	0.349986817	1
LS10	m	LS	12/03/2018	1520863420	testRound	2	ef	67	1	0	d	0.340390733	1
LS10	m	LS	12/03/2018	1520863420	testRound	2	ef	68	0	0	f	0.306298446	1
LS10	m	LS	12/03/2018	1520863420	testRound	2	ef	69	1	0	d	0.370244218	1
LS10	m	LS	12/03/2018	1520863420	testRound	2	ef	70	0	0	f	0.561469208	1
LS10	m	LS	12/03/2018	1520863420	testRound	2	ef	71	0	0	f	0.822313196	1
LS11	m	LS	13/03/2018	1520939662	trainingRound	1	ef	0	1	1	f	0.636638966	1
LS11	m	LS	13/03/2018	1520939662	trainingRound	1	ef	1	0	0	f	0.516110471	1
LS11	m	LS	13/03/2018	1520939662	trainingRound	1	ef	2	0	1	d	1.281230055	1
LS11	m	LS	13/03/2018	1520939662	trainingRound	1	ef	3	1	1	f	0.55880189	1
LS11	m	LS	13/03/2018	1520939662	trainingRound	1	ef	4	0	0	f	0.792550458	1
LS11	m	LS	13/03/2018	1520939662	trainingRound	1	ef	5	0	1	d	0.939817698	1
LS11	m	LS	13/03/2018	1520939662	trainingRound	1	ef	6	0	1	d	0.61094836	1
LS11	m	LS	13/03/2018	1520939662	trainingRound	1	ef	7	1	0	d	0.868257583	1
LS11	m	LS	13/03/2018	1520939662	trainingRound	1	ef	8	1	1	f	0.69581739	1
LS11	m	LS	13/03/2018	1520939662	trainingRound	1	ef	9	1	1	f	0.768924376	1
LS11	m	LS	13/03/2018	1520939662	trainingRound	1	ef	10	0	1	d	0.589811765	1
LS11	m	LS	13/03/2018	1520939662	trainingRound	1	ef	11	1	0	d	0.757571578	1
LS11	m	LS	13/03/2018	1520939662	trainingRound	1	ef	12	1	0	d	0.846497494	1
LS11	m	LS	13/03/2018	1520939662	trainingRound	1	ef	13	0	0	f	0.70007505	1
LS11	m	LS	13/03/2018	1520939662	trainingRound	1	ef	14	0	0	f	0.635477612	1
LS11	m	LS	13/03/2018	1520939662	trainingRound	1	ef	15	1	0	d	0.587979127	1
LS11	m	LS	13/03/2018	1520939662	trainingRound	2	c	0	0	1	d	0.839129096	1
LS11	m	LS	13/03/2018	1520939662	trainingRound	2	c	1	0	1	d	0.464397305	1
LS11	m	LS	13/03/2018	1520939662	trainingRound	2	c	2	0	1	d	0.488695633	1
LS11	m	LS	13/03/2018	1520939662	trainingRound	2	c	3	1	0	d	0.503748665	1
LS11	m	LS	13/03/2018	1520939662	trainingRound	2	c	4	0	1	d	1.115049825	1
LS11	m	LS	13/03/2018	1520939662	trainingRound	2	c	5	1	0	d	0.52918301	1
LS11	m	LS	13/03/2018	1520939662	trainingRound	2	c	6	1	1	f	0.600407966	1
LS11	m	LS	13/03/2018	1520939662	trainingRound	2	c	7	0	0	f	0.625317601	1
LS11	m	LS	13/03/2018	1520939662	trainingRound	2	c	8	1	0	d	0.468946827	1
LS11	m	LS	13/03/2018	1520939662	trainingRound	2	c	9	1	1	f	0.622432976	1
LS11	m	LS	13/03/2018	1520939662	trainingRound	2	c	10	1	0	d	0.498775782	1
LS11	m	LS	13/03/2018	1520939662	trainingRound	2	c	11	0	0	f	0.614253458	1
LS11	m	LS	13/03/2018	1520939662	trainingRound	2	c	12	0	0	f	0.509142342	1
LS11	m	LS	13/03/2018	1520939662	trainingRound	2	c	13	1	1	f	0.735429502	1
LS11	m	LS	13/03/2018	1520939662	trainingRound	2	c	14	1	1	f	0.51915097	1
LS11	m	LS	13/03/2018	1520939662	trainingRound	2	c	15	0	0	f	0.463755208	1
LS11	m	LS	13/03/2018	1520939662	testRound	1	ef	0	0	0	f	0.633618353	1
LS11	m	LS	13/03/2018	1520939662	testRound	1	ef	1	0	0	f	0.463273796	1
LS11	m	LS	13/03/2018	1520939662	testRound	1	ef	2	1	0	d	1.097380617	1
LS11	m	LS	13/03/2018	1520939662	testRound	1	ef	3	0	0	f	0.450080663	1
LS11	m	LS	13/03/2018	1520939662	testRound	1	ef	4	1	0	d	0.543041332	1
LS11	m	LS	13/03/2018	1520939662	testRound	1	ef	5	0	0	f	0.592327232	1
LS11	m	LS	13/03/2018	1520939662	testRound	1	ef	6	1	0	d	0.778153635	1
LS11	m	LS	13/03/2018	1520939662	testRound	1	ef	7	0	0	f	0.910273549	1
LS11	m	LS	13/03/2018	1520939662	testRound	1	ef	8	0	0	f	0.532865926	1
LS11	m	LS	13/03/2018	1520939662	testRound	1	ef	9	0	0	f	1.082774358	1
LS11	m	LS	13/03/2018	1520939662	testRound	1	ef	10	1	0	d	0.913917656	1
LS11	m	LS	13/03/2018	1520939662	testRound	1	ef	11	0	0	f	0.48511535	1
LS11	m	LS	13/03/2018	1520939662	testRound	1	ef	12	1	0	d	0.465584638	1
LS11	m	LS	13/03/2018	1520939662	testRound	1	ef	13	0	0	f	0.615901998	1
LS11	m	LS	13/03/2018	1520939662	testRound	1	ef	14	1	0	d	0.785391175	1
LS11	m	LS	13/03/2018	1520939662	testRound	1	ef	15	1	0	d	0.496863925	1
LS11	m	LS	13/03/2018	1520939662	testRound	1	ef	16	1	0	d	0.475326741	1
LS11	m	LS	13/03/2018	1520939662	testRound	1	ef	17	1	0	d	0.501951628	1
LS11	m	LS	13/03/2018	1520939662	testRound	1	ef	18	0	0	f	0.470447191	1
LS11	m	LS	13/03/2018	1520939662	testRound	1	ef	19	1	0	d	0.43180079	1
LS11	m	LS	13/03/2018	1520939662	testRound	1	ef	20	1	0	d	0.534006755	1
LS11	m	LS	13/03/2018	1520939662	testRound	1	ef	21	0	0	f	0.423420176	1
LS11	m	LS	13/03/2018	1520939662	testRound	1	ef	22	0	0	f	1.178144013	1
LS11	m	LS	13/03/2018	1520939662	testRound	1	ef	23	1	0	d	0.571446578	1
LS11	m	LS	13/03/2018	1520939662	testRound	1	ef	24	1	0	d	0.609412395	1
LS11	m	LS	13/03/2018	1520939662	testRound	1	ef	25	1	0	d	0.434913131	1
LS11	m	LS	13/03/2018	1520939662	testRound	1	ef	26	1	0	d	0.531210009	1
LS11	m	LS	13/03/2018	1520939662	testRound	1	ef	27	0	0	f	0.554858222	1
LS11	m	LS	13/03/2018	1520939662	testRound	1	ef	28	0	0	f	1.078108412	1
LS11	m	LS	13/03/2018	1520939662	testRound	1	ef	29	1	0	d	0.527483475	1
LS11	m	LS	13/03/2018	1520939662	testRound	1	ef	30	1	0	d	0.441416205	1
LS11	m	LS	13/03/2018	1520939662	testRound	1	ef	31	0	0	f	0.66164931	1
LS11	m	LS	13/03/2018	1520939662	testRound	1	ef	32	0	0	f	0.498534275	1
LS11	m	LS	13/03/2018	1520939662	testRound	1	ef	33	0	0	f	0.675319685	1
LS11	m	LS	13/03/2018	1520939662	testRound	1	ef	34	0	0	f	0.438444984	1
LS11	m	LS	13/03/2018	1520939662	testRound	1	ef	35	1	0	d	0.468012226	1
LS11	m	LS	13/03/2018	1520939662	testRound	1	ef	36	1	0	d	0.424348041	1
LS11	m	LS	13/03/2018	1520939662	testRound	1	ef	37	0	0	f	0.642991299	1
LS11	m	LS	13/03/2018	1520939662	testRound	1	ef	38	1	0	d	0.393623934	1
LS11	m	LS	13/03/2018	1520939662	testRound	1	ef	39	0	0	f	0.505095721	1
LS11	m	LS	13/03/2018	1520939662	testRound	1	ef	40	1	0	d	0.494275653	1
LS11	m	LS	13/03/2018	1520939662	testRound	1	ef	41	1	0	d	0.432240828	1
LS11	m	LS	13/03/2018	1520939662	testRound	1	ef	42	0	0	f	0.432914998	1
LS11	m	LS	13/03/2018	1520939662	testRound	1	ef	43	1	0	d	0.515949466	1
LS11	m	LS	13/03/2018	1520939662	testRound	1	ef	44	0	0	f	0.505229785	1
LS11	m	LS	13/03/2018	1520939662	testRound	1	ef	45	1	0	d	0.493883723	1
LS11	m	LS	13/03/2018	1520939662	testRound	1	ef	46	1	0	d	0.463255514	1
LS11	m	LS	13/03/2018	1520939662	testRound	1	ef	47	1	0	d	0.388539438	1
LS11	m	LS	13/03/2018	1520939662	testRound	1	ef	48	1	0	d	0.806460738	1
LS11	m	LS	13/03/2018	1520939662	testRound	1	ef	49	0	0	f	0.711795081	1
LS11	m	LS	13/03/2018	1520939662	testRound	1	ef	50	1	0	d	0.347259542	1
LS11	m	LS	13/03/2018	1520939662	testRound	1	ef	51	0	0	f	0.472264754	1
LS11	m	LS	13/03/2018	1520939662	testRound	1	ef	52	0	0	f	0.474723773	1
LS11	m	LS	13/03/2018	1520939662	testRound	1	ef	53	0	0	f	0.416897216	1
LS11	m	LS	13/03/2018	1520939662	testRound	1	ef	54	0	0	f	0.388230898	1
LS11	m	LS	13/03/2018	1520939662	testRound	1	ef	55	1	0	d	0.427288151	1
LS11	m	LS	13/03/2018	1520939662	testRound	1	ef	56	1	0	d	0.599193049	1
LS11	m	LS	13/03/2018	1520939662	testRound	1	ef	57	0	0	f	0.477347646	1
LS11	m	LS	13/03/2018	1520939662	testRound	1	ef	58	0	0	f	1.081142817	1
LS11	m	LS	13/03/2018	1520939662	testRound	1	ef	59	0	0	f	0.416970022	1
LS11	m	LS	13/03/2018	1520939662	testRound	1	ef	60	0	0	f	0.801927253	1
LS11	m	LS	13/03/2018	1520939662	testRound	1	ef	61	1	0	d	0.392318252	1
LS11	m	LS	13/03/2018	1520939662	testRound	1	ef	62	0	0	f	0.36165797	1
LS11	m	LS	13/03/2018	1520939662	testRound	1	ef	63	1	0	d	1.078280322	1
LS11	m	LS	13/03/2018	1520939662	testRound	1	ef	64	0	0	f	0.413613286	1
LS11	m	LS	13/03/2018	1520939662	testRound	1	ef	65	1	0	d	0.543974329	1
LS11	m	LS	13/03/2018	1520939662	testRound	1	ef	66	0	0	f	0.782891103	1
LS11	m	LS	13/03/2018	1520939662	testRound	1	ef	67	1	0	d	1.032500617	1
LS11	m	LS	13/03/2018	1520939662	testRound	1	ef	68	1	0	d	0.900599119	1
LS11	m	LS	13/03/2018	1520939662	testRound	1	ef	69	1	0	d	0.426942728	1
LS11	m	LS	13/03/2018	1520939662	testRound	1	ef	70	0	0	f	0.350758361	1
LS11	m	LS	13/03/2018	1520939662	testRound	1	ef	71	0	0	f	0.952332171	1
LS11	m	LS	13/03/2018	1520939662	testRound	2	c	0	1	0	d	0.459668496	1
LS11	m	LS	13/03/2018	1520939662	testRound	2	c	1	0	0	f	0.388282215	1
LS11	m	LS	13/03/2018	1520939662	testRound	2	c	2	1	0	d	0.398586874	1
LS11	m	LS	13/03/2018	1520939662	testRound	2	c	3	0	0	f	0.403114586	1
LS11	m	LS	13/03/2018	1520939662	testRound	2	c	4	1	0	d	0.480202764	1
LS11	m	LS	13/03/2018	1520939662	testRound	2	c	5	0	0	f	0.238601499	1
LS11	m	LS	13/03/2018	1520939662	testRound	2	c	6	0	0	f	1.022486858	1
LS11	m	LS	13/03/2018	1520939662	testRound	2	c	7	0	0	f	0.336447171	1
LS11	m	LS	13/03/2018	1520939662	testRound	2	c	8	1	0	d	0.34159453	1
LS11	m	LS	13/03/2018	1520939662	testRound	2	c	9	1	0	d	0.391891684	1
LS11	m	LS	13/03/2018	1520939662	testRound	2	c	10	1	0	d	0.367267176	1
LS11	m	LS	13/03/2018	1520939662	testRound	2	c	11	0	0	f	0.968814687	1
LS11	m	LS	13/03/2018	1520939662	testRound	2	c	12	1	0	d	0.38512433	1
LS11	m	LS	13/03/2018	1520939662	testRound	2	c	13	1	0	d	0.407513366	1
LS11	m	LS	13/03/2018	1520939662	testRound	2	c	14	1	0	d	0.356124776	1
LS11	m	LS	13/03/2018	1520939662	testRound	2	c	15	1	0	d	0.385668605	1
LS11	m	LS	13/03/2018	1520939662	testRound	2	c	16	0	0	f	0.418653521	1
LS11	m	LS	13/03/2018	1520939662	testRound	2	c	17	1	0	d	1.785333124	1
LS11	m	LS	13/03/2018	1520939662	testRound	2	c	18	1	0	d	0.386164771	1
LS11	m	LS	13/03/2018	1520939662	testRound	2	c	19	0	0	f	0.365854691	1
LS11	m	LS	13/03/2018	1520939662	testRound	2	c	20	0	0	f	0.517531616	1
LS11	m	LS	13/03/2018	1520939662	testRound	2	c	21	1	0	d	0.642765186	1
LS11	m	LS	13/03/2018	1520939662	testRound	2	c	22	0	0	f	0.389491037	1
LS11	m	LS	13/03/2018	1520939662	testRound	2	c	23	0	0	f	0.697381259	1
LS11	m	LS	13/03/2018	1520939662	testRound	2	c	24	0	0	f	1.758358644	1
LS11	m	LS	13/03/2018	1520939662	testRound	2	c	25	1	0	d	0.4389017	1
LS11	m	LS	13/03/2018	1520939662	testRound	2	c	26	0	0	f	0.390594982	1
LS11	m	LS	13/03/2018	1520939662	testRound	2	c	27	1	0	d	0.438249661	1
LS11	m	LS	13/03/2018	1520939662	testRound	2	c	28	0	0	f	0.773362605	1
LS11	m	LS	13/03/2018	1520939662	testRound	2	c	29	0	0	f	0.420978797	1
LS11	m	LS	13/03/2018	1520939662	testRound	2	c	30	0	0	f	0.43472743	1
LS11	m	LS	13/03/2018	1520939662	testRound	2	c	31	0	0	f	0.418297834	1
LS11	m	LS	13/03/2018	1520939662	testRound	2	c	32	1	0	d	0.39261717	1
LS11	m	LS	13/03/2018	1520939662	testRound	2	c	33	1	0	d	1.114554301	1
LS11	m	LS	13/03/2018	1520939662	testRound	2	c	34	1	0	d	0.769229388	1
LS11	m	LS	13/03/2018	1520939662	testRound	2	c	35	0	0	f	0.502227774	1
LS11	m	LS	13/03/2018	1520939662	testRound	2	c	36	1	0	d	0.602500714	1
LS11	m	LS	13/03/2018	1520939662	testRound	2	c	37	1	0	d	0.625208553	1
LS11	m	LS	13/03/2018	1520939662	testRound	2	c	38	1	0	d	0.461343977	1
LS11	m	LS	13/03/2018	1520939662	testRound	2	c	39	1	0	d	0.479903846	1
LS11	m	LS	13/03/2018	1520939662	testRound	2	c	40	1	0	d	0.886309419	1
LS11	m	LS	13/03/2018	1520939662	testRound	2	c	41	0	0	f	0.475936445	1
LS11	m	LS	13/03/2018	1520939662	testRound	2	c	42	0	0	f	0.578801184	1
LS11	m	LS	13/03/2018	1520939662	testRound	2	c	43	0	0	f	0.427224968	1
LS11	m	LS	13/03/2018	1520939662	testRound	2	c	44	0	0	f	1.009042596	1
LS11	m	LS	13/03/2018	1520939662	testRound	2	c	45	0	0	f	1.059170406	1
LS11	m	LS	13/03/2018	1520939662	testRound	2	c	46	1	0	d	0.461283039	1
LS11	m	LS	13/03/2018	1520939662	testRound	2	c	47	0	0	f	0.37223204	1
LS11	m	LS	13/03/2018	1520939662	testRound	2	c	48	0	0	f	0.341656751	1
LS11	m	LS	13/03/2018	1520939662	testRound	2	c	49	1	0	d	0.341372586	1
LS11	m	LS	13/03/2018	1520939662	testRound	2	c	50	0	0	f	0.56722516	1
LS11	m	LS	13/03/2018	1520939662	testRound	2	c	51	0	0	f	0.667491685	1
LS11	m	LS	13/03/2018	1520939662	testRound	2	c	52	0	0	f	0.446508398	1
LS11	m	LS	13/03/2018	1520939662	testRound	2	c	53	1	0	d	0.538693227	1
LS11	m	LS	13/03/2018	1520939662	testRound	2	c	54	1	0	d	0.475789231	1
LS11	m	LS	13/03/2018	1520939662	testRound	2	c	55	1	0	d	1.198006036	1
LS11	m	LS	13/03/2018	1520939662	testRound	2	c	56	1	0	d	0.398914016	1
LS11	m	LS	13/03/2018	1520939662	testRound	2	c	57	1	0	d	0.470293562	1
LS11	m	LS	13/03/2018	1520939662	testRound	2	c	58	0	0	f	1.875283764	1
LS11	m	LS	13/03/2018	1520939662	testRound	2	c	59	0	0	f	0.732182776	1
LS11	m	LS	13/03/2018	1520939662	testRound	2	c	60	1	0	d	1.126121986	1
LS11	m	LS	13/03/2018	1520939662	testRound	2	c	61	0	0	f	0.427711512	1
LS11	m	LS	13/03/2018	1520939662	testRound	2	c	62	0	0	f	0.518459802	1
LS11	m	LS	13/03/2018	1520939662	testRound	2	c	63	1	0	d	0.436868928	1
LS11	m	LS	13/03/2018	1520939662	testRound	2	c	64	1	0	d	0.43833305	1
LS11	m	LS	13/03/2018	1520939662	testRound	2	c	65	0	0	f	0.656894522	1
LS11	m	LS	13/03/2018	1520939662	testRound	2	c	66	0	0	f	0.35381265	1
LS11	m	LS	13/03/2018	1520939662	testRound	2	c	67	1	0	d	1.027648649	1
LS11	m	LS	13/03/2018	1520939662	testRound	2	c	68	1	0	d	0.419998011	1
LS11	m	LS	13/03/2018	1520939662	testRound	2	c	69	0	0	f	0.389588538	1
LS11	m	LS	13/03/2018	1520939662	testRound	2	c	70	1	0	d	0.46041515	1
LS11	m	LS	13/03/2018	1520939662	testRound	2	c	71	0	0	f	0.473646128	1
LS12	f	LS	13/03/2018	1520950094	trainingRound	1	c	0	1	0	d	0.665234404	1
LS12	f	LS	13/03/2018	1520950094	trainingRound	1	c	1	0	1	d	0.846871462	1
LS12	f	LS	13/03/2018	1520950094	trainingRound	1	c	2	0	0	f	0.90237563	1
LS12	f	LS	13/03/2018	1520950094	trainingRound	1	c	3	1	1	f	0.794352307	1
LS12	f	LS	13/03/2018	1520950094	trainingRound	1	c	4	1	1	f	0.621891267	1
LS12	f	LS	13/03/2018	1520950094	trainingRound	1	c	5	0	1	d	0.760429583	1
LS12	f	LS	13/03/2018	1520950094	trainingRound	1	c	6	0	1	d	0.623246021	1
LS12	f	LS	13/03/2018	1520950094	trainingRound	1	c	7	1	0	d	1.222075365	1
LS12	f	LS	13/03/2018	1520950094	trainingRound	1	c	8	1	1	f	0.491700209	1
LS12	f	LS	13/03/2018	1520950094	trainingRound	1	c	9	1	0	d	0.590715255	1
LS12	f	LS	13/03/2018	1520950094	trainingRound	1	c	10	0	0	f	0.545670978	1
LS12	f	LS	13/03/2018	1520950094	trainingRound	1	c	11	0	0	f	0.886084909	1
LS12	f	LS	13/03/2018	1520950094	trainingRound	1	c	12	0	1	d	0.502713998	1
LS12	f	LS	13/03/2018	1520950094	trainingRound	1	c	13	1	0	d	0.607048632	1
LS12	f	LS	13/03/2018	1520950094	trainingRound	1	c	14	1	1	d	0.590460918	0
LS12	f	LS	13/03/2018	1520950094	trainingRound	1	c	15	0	0	f	1.575070801	1
LS12	f	LS	13/03/2018	1520950094	trainingRound	2	ef	0	1	1	f	2.089136954	1
LS12	f	LS	13/03/2018	1520950094	trainingRound	2	ef	1	1	1	f	0.553963392	1
LS12	f	LS	13/03/2018	1520950094	trainingRound	2	ef	2	0	0	f	0.620518232	1
LS12	f	LS	13/03/2018	1520950094	trainingRound	2	ef	3	1	0	d	0.400139837	1
LS12	f	LS	13/03/2018	1520950094	trainingRound	2	ef	4	1	0	d	0.644932342	1
LS12	f	LS	13/03/2018	1520950094	trainingRound	2	ef	5	0	1	d	0.601067702	1
LS12	f	LS	13/03/2018	1520950094	trainingRound	2	ef	6	0	1	d	0.591273321	1
LS12	f	LS	13/03/2018	1520950094	trainingRound	2	ef	7	0	0	f	1.163619861	1
LS12	f	LS	13/03/2018	1520950094	trainingRound	2	ef	8	0	0	f	0.621944828	1
LS12	f	LS	13/03/2018	1520950094	trainingRound	2	ef	9	0	1	d	0.936037281	1
LS12	f	LS	13/03/2018	1520950094	trainingRound	2	ef	10	1	1	f	1.159882742	1
LS12	f	LS	13/03/2018	1520950094	trainingRound	2	ef	11	0	1	d	0.529584241	1
LS12	f	LS	13/03/2018	1520950094	trainingRound	2	ef	12	0	0	f	0.656332928	1
LS12	f	LS	13/03/2018	1520950094	trainingRound	2	ef	13	1	1	f	0.511142721	1
LS12	f	LS	13/03/2018	1520950094	trainingRound	2	ef	14	1	0	d	1.029477759	1
LS12	f	LS	13/03/2018	1520950094	trainingRound	2	ef	15	1	0	d	0.531479421	1
LS12	f	LS	13/03/2018	1520950094	testRound	1	c	0	0	0	f	0.626472541	1
LS12	f	LS	13/03/2018	1520950094	testRound	1	c	1	0	0	f	0.403223313	1
LS12	f	LS	13/03/2018	1520950094	testRound	1	c	2	0	0	f	0.496842436	1
LS12	f	LS	13/03/2018	1520950094	testRound	1	c	3	1	0	d	0.501049421	1
LS12	f	LS	13/03/2018	1520950094	testRound	1	c	4	0	0	f	0.522287366	1
LS12	f	LS	13/03/2018	1520950094	testRound	1	c	5	1	0	d	0.63541539	1
LS12	f	LS	13/03/2018	1520950094	testRound	1	c	6	0	0	f	0.411789628	1
LS12	f	LS	13/03/2018	1520950094	testRound	1	c	7	0	0	f	0.442172802	1
LS12	f	LS	13/03/2018	1520950094	testRound	1	c	8	0	0	f	0.434164553	1
LS12	f	LS	13/03/2018	1520950094	testRound	1	c	9	0	0	f	0.363911723	1
LS12	f	LS	13/03/2018	1520950094	testRound	1	c	10	1	0	d	1.0327572	1
LS12	f	LS	13/03/2018	1520950094	testRound	1	c	11	1	0	d	0.460773082	1
LS12	f	LS	13/03/2018	1520950094	testRound	1	c	12	1	0	d	0.403828526	1
LS12	f	LS	13/03/2018	1520950094	testRound	1	c	13	0	0	f	0.539901729	1
LS12	f	LS	13/03/2018	1520950094	testRound	1	c	14	0	0	f	0.971647674	1
LS12	f	LS	13/03/2018	1520950094	testRound	1	c	15	0	0	f	0.4457951	1
LS12	f	LS	13/03/2018	1520950094	testRound	1	c	16	1	0	d	0.370401968	1
LS12	f	LS	13/03/2018	1520950094	testRound	1	c	17	1	0	d	0.424997514	1
LS12	f	LS	13/03/2018	1520950094	testRound	1	c	18	1	0	d	0.511485899	1
LS12	f	LS	13/03/2018	1520950094	testRound	1	c	19	1	0	d	0.47139879	1
LS12	f	LS	13/03/2018	1520950094	testRound	1	c	20	0	0	f	0.592243843	1
LS12	f	LS	13/03/2018	1520950094	testRound	1	c	21	0	0	f	0.412199518	1
LS12	f	LS	13/03/2018	1520950094	testRound	1	c	22	1	0	d	0.396049277	1
LS12	f	LS	13/03/2018	1520950094	testRound	1	c	23	1	0	d	0.55620592	1
LS12	f	LS	13/03/2018	1520950094	testRound	1	c	24	0	0	f	0.427794901	1
LS12	f	LS	13/03/2018	1520950094	testRound	1	c	25	1	0	d	0.570669776	1
LS12	f	LS	13/03/2018	1520950094	testRound	1	c	26	0	0	f	0.356193732	1
LS12	f	LS	13/03/2018	1520950094	testRound	1	c	27	0	0	f	0.499576319	1
LS12	f	LS	13/03/2018	1520950094	testRound	1	c	28	1	0	d	0.410588503	1
LS12	f	LS	13/03/2018	1520950094	testRound	1	c	29	0	0	f	0.37418463	1
LS12	f	LS	13/03/2018	1520950094	testRound	1	c	30	0	0	f	0.47838071	1
LS12	f	LS	13/03/2018	1520950094	testRound	1	c	31	1	0	d	0.60662463	1
LS12	f	LS	13/03/2018	1520950094	testRound	1	c	32	1	0	f	0.484300701	0
LS12	f	LS	13/03/2018	1520950094	testRound	1	c	33	0	0	f	0.401417296	1
LS12	f	LS	13/03/2018	1520950094	testRound	1	c	34	1	0	d	0.52968078	1
LS12	f	LS	13/03/2018	1520950094	testRound	1	c	35	1	0	d	0.438856478	1
LS12	f	LS	13/03/2018	1520950094	testRound	1	c	36	1	0	d	0.740221174	1
LS12	f	LS	13/03/2018	1520950094	testRound	1	c	37	0	0	f	0.40066102	1
LS12	f	LS	13/03/2018	1520950094	testRound	1	c	38	1	0	d	0.531235667	1
LS12	f	LS	13/03/2018	1520950094	testRound	1	c	39	0	0	f	0.484913933	1
LS12	f	LS	13/03/2018	1520950094	testRound	1	c	40	1	0	d	1.128152512	1
LS12	f	LS	13/03/2018	1520950094	testRound	1	c	41	0	0	f	0.510209082	1
LS12	f	LS	13/03/2018	1520950094	testRound	1	c	42	0	0	f	0.488794417	1
LS12	f	LS	13/03/2018	1520950094	testRound	1	c	43	1	0	d	0.429521699	1
LS12	f	LS	13/03/2018	1520950094	testRound	1	c	44	1	0	d	0.520829338	1
LS12	f	LS	13/03/2018	1520950094	testRound	1	c	45	0	0	f	0.799839957	1
LS12	f	LS	13/03/2018	1520950094	testRound	1	c	46	1	0	d	0.356409903	1
LS12	f	LS	13/03/2018	1520950094	testRound	1	c	47	1	0	d	0.434847702	1
LS12	f	LS	13/03/2018	1520950094	testRound	1	c	48	0	0	f	0.568284203	1
LS12	f	LS	13/03/2018	1520950094	testRound	1	c	49	1	0	d	0.412744755	1
LS12	f	LS	13/03/2018	1520950094	testRound	1	c	50	1	0	d	0.393644781	1
LS12	f	LS	13/03/2018	1520950094	testRound	1	c	51	1	0	d	0.502532145	1
LS12	f	LS	13/03/2018	1520950094	testRound	1	c	52	1	0	d	0.379504861	1
LS12	f	LS	13/03/2018	1520950094	testRound	1	c	53	0	0	f	0.289041698	1
LS12	f	LS	13/03/2018	1520950094	testRound	1	c	54	1	0	d	0.369601432	1
LS12	f	LS	13/03/2018	1520950094	testRound	1	c	55	1	0	d	0.398020148	1
LS12	f	LS	13/03/2018	1520950094	testRound	1	c	56	0	0	f	0.563021383	1
LS12	f	LS	13/03/2018	1520950094	testRound	1	c	57	1	0	d	0.356742177	1
LS12	f	LS	13/03/2018	1520950094	testRound	1	c	58	0	0	f	0.373989628	1
LS12	f	LS	13/03/2018	1520950094	testRound	1	c	59	0	0	f	0.452075589	1
LS12	f	LS	13/03/2018	1520950094	testRound	1	c	60	0	0	f	0.460894958	1
LS12	f	LS	13/03/2018	1520950094	testRound	1	c	61	0	0	f	0.362630416	1
LS12	f	LS	13/03/2018	1520950094	testRound	1	c	62	0	0	f	0.325050755	1
LS12	f	LS	13/03/2018	1520950094	testRound	1	c	63	1	0	d	0.673269273	1
LS12	f	LS	13/03/2018	1520950094	testRound	1	c	64	0	0	f	0.309762309	1
LS12	f	LS	13/03/2018	1520950094	testRound	1	c	65	0	0	f	0.369008406	1
LS12	f	LS	13/03/2018	1520950094	testRound	1	c	66	1	0	d	0.537475745	1
LS12	f	LS	13/03/2018	1520950094	testRound	1	c	67	1	0	d	0.360520669	1
LS12	f	LS	13/03/2018	1520950094	testRound	1	c	68	1	0	d	0.315208265	1
LS12	f	LS	13/03/2018	1520950094	testRound	1	c	69	1	0	d	0.825477644	1
LS12	f	LS	13/03/2018	1520950094	testRound	1	c	70	0	0	f	0.301929177	1
LS12	f	LS	13/03/2018	1520950094	testRound	1	c	71	0	0	f	0.282639974	1
LS12	f	LS	13/03/2018	1520950094	testRound	2	ef	0	1	0	d	0.407776684	1
LS12	f	LS	13/03/2018	1520950094	testRound	2	ef	1	0	0	f	0.321599084	1
LS12	f	LS	13/03/2018	1520950094	testRound	2	ef	2	0	0	f	0.38068161	1
LS12	f	LS	13/03/2018	1520950094	testRound	2	ef	3	0	0	f	0.312992999	1
LS12	f	LS	13/03/2018	1520950094	testRound	2	ef	4	1	0	d	0.392631603	1
LS12	f	LS	13/03/2018	1520950094	testRound	2	ef	5	1	0	d	1.405586755	1
LS12	f	LS	13/03/2018	1520950094	testRound	2	ef	6	1	0	d	0.352777983	1
LS12	f	LS	13/03/2018	1520950094	testRound	2	ef	7	0	0	f	0.288067969	1
LS12	f	LS	13/03/2018	1520950094	testRound	2	ef	8	0	0	f	0.312728077	1
LS12	f	LS	13/03/2018	1520950094	testRound	2	ef	9	1	0	d	0.380837484	1
LS12	f	LS	13/03/2018	1520950094	testRound	2	ef	10	1	0	d	1.094121383	1
LS12	f	LS	13/03/2018	1520950094	testRound	2	ef	11	0	0	f	0.309157737	1
LS12	f	LS	13/03/2018	1520950094	testRound	2	ef	12	1	0	d	0.450260912	1
LS12	f	LS	13/03/2018	1520950094	testRound	2	ef	13	0	0	f	0.272165649	1
LS12	f	LS	13/03/2018	1520950094	testRound	2	ef	14	0	0	f	0.284937667	1
LS12	f	LS	13/03/2018	1520950094	testRound	2	ef	15	0	0	f	0.898929732	1
LS12	f	LS	13/03/2018	1520950094	testRound	2	ef	16	1	0	d	0.455373952	1
LS12	f	LS	13/03/2018	1520950094	testRound	2	ef	17	1	0	d	0.45218624	1
LS12	f	LS	13/03/2018	1520950094	testRound	2	ef	18	0	0	f	0.307070762	1
LS12	f	LS	13/03/2018	1520950094	testRound	2	ef	19	1	0	d	0.388238596	1
LS12	f	LS	13/03/2018	1520950094	testRound	2	ef	20	1	0	d	0.318843392	1
LS12	f	LS	13/03/2018	1520950094	testRound	2	ef	21	0	0	f	0.481163023	1
LS12	f	LS	13/03/2018	1520950094	testRound	2	ef	22	0	0	f	0.341300422	1
LS12	f	LS	13/03/2018	1520950094	testRound	2	ef	23	1	0	d	0.494004317	1
LS12	f	LS	13/03/2018	1520950094	testRound	2	ef	24	0	0	f	0.407844037	1
LS12	f	LS	13/03/2018	1520950094	testRound	2	ef	25	0	0	f	0.5413434	1
LS12	f	LS	13/03/2018	1520950094	testRound	2	ef	26	0	0	f	0.269423428	1
LS12	f	LS	13/03/2018	1520950094	testRound	2	ef	27	0	0	f	0.359924437	1
LS12	f	LS	13/03/2018	1520950094	testRound	2	ef	28	0	0	f	0.332081106	1
LS12	f	LS	13/03/2018	1520950094	testRound	2	ef	29	0	0	f	0.266894169	1
LS12	f	LS	13/03/2018	1520950094	testRound	2	ef	30	0	0	d	0.281511333	0
LS12	f	LS	13/03/2018	1520950094	testRound	2	ef	31	1	0	d	0.35793817	1
LS12	f	LS	13/03/2018	1520950094	testRound	2	ef	32	0	0	f	0.443831605	1
LS12	f	LS	13/03/2018	1520950094	testRound	2	ef	33	0	0	f	0.641210619	1
LS12	f	LS	13/03/2018	1520950094	testRound	2	ef	34	0	0	f	0.351889246	1
LS12	f	LS	13/03/2018	1520950094	testRound	2	ef	35	1	0	d	0.431784753	1
LS12	f	LS	13/03/2018	1520950094	testRound	2	ef	36	1	0	d	0.437704424	1
LS12	f	LS	13/03/2018	1520950094	testRound	2	ef	37	1	0	d	0.381229734	1
LS12	f	LS	13/03/2018	1520950094	testRound	2	ef	38	1	0	d	0.98727064	1
LS12	f	LS	13/03/2018	1520950094	testRound	2	ef	39	0	0	f	0.493637084	1
LS12	f	LS	13/03/2018	1520950094	testRound	2	ef	40	0	0	f	0.518834412	1
LS12	f	LS	13/03/2018	1520950094	testRound	2	ef	41	1	0	d	0.356605226	1
LS12	f	LS	13/03/2018	1520950094	testRound	2	ef	42	1	0	d	0.32823077	1
LS12	f	LS	13/03/2018	1520950094	testRound	2	ef	43	1	0	d	0.390269123	1
LS12	f	LS	13/03/2018	1520950094	testRound	2	ef	44	0	0	f	0.746518341	1
LS12	f	LS	13/03/2018	1520950094	testRound	2	ef	45	1	0	d	0.305141264	1
LS12	f	LS	13/03/2018	1520950094	testRound	2	ef	46	1	0	d	0.358570645	1
LS12	f	LS	13/03/2018	1520950094	testRound	2	ef	47	1	0	d	0.295207687	1
LS12	f	LS	13/03/2018	1520950094	testRound	2	ef	48	1	0	d	0.303594074	1
LS12	f	LS	13/03/2018	1520950094	testRound	2	ef	49	0	0	f	0.381500749	1
LS12	f	LS	13/03/2018	1520950094	testRound	2	ef	50	1	0	d	0.306006908	1
LS12	f	LS	13/03/2018	1520950094	testRound	2	ef	51	0	0	f	0.637076439	1
LS12	f	LS	13/03/2018	1520950094	testRound	2	ef	52	0	0	f	0.411166775	1
LS12	f	LS	13/03/2018	1520950094	testRound	2	ef	53	1	0	d	0.379545272	1
LS12	f	LS	13/03/2018	1520950094	testRound	2	ef	54	1	0	d	0.38672412	1
LS12	f	LS	13/03/2018	1520950094	testRound	2	ef	55	0	0	f	0.318960778	1
LS12	f	LS	13/03/2018	1520950094	testRound	2	ef	56	1	0	d	0.263061795	1
LS12	f	LS	13/03/2018	1520950094	testRound	2	ef	57	1	0	d	0.525778166	1
LS12	f	LS	13/03/2018	1520950094	testRound	2	ef	58	0	0	f	0.400256261	1
LS12	f	LS	13/03/2018	1520950094	testRound	2	ef	59	0	0	f	0.334199512	1
LS12	f	LS	13/03/2018	1520950094	testRound	2	ef	60	1	0	d	0.445420811	1
LS12	f	LS	13/03/2018	1520950094	testRound	2	ef	61	1	0	d	0.441489972	1
LS12	f	LS	13/03/2018	1520950094	testRound	2	ef	62	0	0	f	0.321155518	1
LS12	f	LS	13/03/2018	1520950094	testRound	2	ef	63	0	0	f	1.039886334	1
LS12	f	LS	13/03/2018	1520950094	testRound	2	ef	64	1	0	d	0.319167968	1
LS12	f	LS	13/03/2018	1520950094	testRound	2	ef	65	1	0	d	0.335909632	1
LS12	f	LS	13/03/2018	1520950094	testRound	2	ef	66	1	0	d	0.334212341	1
LS12	f	LS	13/03/2018	1520950094	testRound	2	ef	67	0	0	f	0.276260059	1
LS12	f	LS	13/03/2018	1520950094	testRound	2	ef	68	0	0	f	0.43945239	1
LS12	f	LS	13/03/2018	1520950094	testRound	2	ef	69	0	0	f	0.31562489	1
LS12	f	LS	13/03/2018	1520950094	testRound	2	ef	70	1	0	d	0.340199685	1
LS12	f	LS	13/03/2018	1520950094	testRound	2	ef	71	1	0	d	0.345984971	1
LS14	m	LS	14/03/2018	1521022675	trainingRound	1	ef	0	1	1	f	0.753678632	1
LS14	m	LS	14/03/2018	1521022675	trainingRound	1	ef	1	0	0	f	0.894016849	1
LS14	m	LS	14/03/2018	1521022675	trainingRound	1	ef	2	1	1	f	0.641278742	1
LS14	m	LS	14/03/2018	1521022675	trainingRound	1	ef	3	1	0	d	0.760559459	1
LS14	m	LS	14/03/2018	1521022675	trainingRound	1	ef	4	1	0	d	1.29223471	1
LS14	m	LS	14/03/2018	1521022675	trainingRound	1	ef	5	0	1	d	0.672896744	1
LS14	m	LS	14/03/2018	1521022675	trainingRound	1	ef	6	1	0	d	0.462581853	1
LS14	m	LS	14/03/2018	1521022675	trainingRound	1	ef	7	0	0	f	0.861026146	1
LS14	m	LS	14/03/2018	1521022675	trainingRound	1	ef	8	1	1	f	0.662155674	1
LS14	m	LS	14/03/2018	1521022675	trainingRound	1	ef	9	0	1	d	0.680138066	1
LS14	m	LS	14/03/2018	1521022675	trainingRound	1	ef	10	1	0	d	0.425424615	1
LS14	m	LS	14/03/2018	1521022675	trainingRound	1	ef	11	1	1	f	0.662553693	1
LS14	m	LS	14/03/2018	1521022675	trainingRound	1	ef	12	0	1	d	1.370287873	1
LS14	m	LS	14/03/2018	1521022675	trainingRound	1	ef	13	0	1	d	0.808212091	1
LS14	m	LS	14/03/2018	1521022675	trainingRound	1	ef	14	0	0	f	0.639524699	1
LS14	m	LS	14/03/2018	1521022675	trainingRound	1	ef	15	0	0	f	1.055532517	1
LS14	m	LS	14/03/2018	1521022675	trainingRound	2	c	0	0	0	f	1.062184347	1
LS14	m	LS	14/03/2018	1521022675	trainingRound	2	c	1	1	0	d	0.42741824	1
LS14	m	LS	14/03/2018	1521022675	trainingRound	2	c	2	0	1	d	0.533392411	1
LS14	m	LS	14/03/2018	1521022675	trainingRound	2	c	3	0	1	d	0.510569322	1
LS14	m	LS	14/03/2018	1521022675	trainingRound	2	c	4	0	1	d	1.0043285	1
LS14	m	LS	14/03/2018	1521022675	trainingRound	2	c	5	1	1	f	0.551234004	1
LS14	m	LS	14/03/2018	1521022675	trainingRound	2	c	6	1	0	d	0.498294226	1
LS14	m	LS	14/03/2018	1521022675	trainingRound	2	c	7	0	0	f	0.50656764	1
LS14	m	LS	14/03/2018	1521022675	trainingRound	2	c	8	1	1	f	1.054772079	1
LS14	m	LS	14/03/2018	1521022675	trainingRound	2	c	9	0	0	f	0.427410863	1
LS14	m	LS	14/03/2018	1521022675	trainingRound	2	c	10	1	1	f	0.518412323	1
LS14	m	LS	14/03/2018	1521022675	trainingRound	2	c	11	0	0	f	0.90220046	1
LS14	m	LS	14/03/2018	1521022675	trainingRound	2	c	12	0	1	d	0.729414527	1
LS14	m	LS	14/03/2018	1521022675	trainingRound	2	c	13	1	0	d	0.506664499	1
LS14	m	LS	14/03/2018	1521022675	trainingRound	2	c	14	1	0	d	0.489697842	1
LS14	m	LS	14/03/2018	1521022675	trainingRound	2	c	15	1	1	f	0.671224164	1
LS14	m	LS	14/03/2018	1521022675	testRound	1	ef	0	0	0	f	1.54966534	1
LS14	m	LS	14/03/2018	1521022675	testRound	1	ef	1	1	0	d	0.457583038	1
LS14	m	LS	14/03/2018	1521022675	testRound	1	ef	2	0	0	f	0.651469448	1
LS14	m	LS	14/03/2018	1521022675	testRound	1	ef	3	0	0	f	0.767882887	1
LS14	m	LS	14/03/2018	1521022675	testRound	1	ef	4	0	0	f	0.493361159	1
LS14	m	LS	14/03/2018	1521022675	testRound	1	ef	5	0	0	f	0.661448797	1
LS14	m	LS	14/03/2018	1521022675	testRound	1	ef	6	0	0	f	0.536136531	1
LS14	m	LS	14/03/2018	1521022675	testRound	1	ef	7	0	0	f	1.023689687	1
LS14	m	LS	14/03/2018	1521022675	testRound	1	ef	8	1	0	d	0.683032606	1
LS14	m	LS	14/03/2018	1521022675	testRound	1	ef	9	0	0	f	0.428845786	1
LS14	m	LS	14/03/2018	1521022675	testRound	1	ef	10	0	0	f	0.474249175	1
LS14	m	LS	14/03/2018	1521022675	testRound	1	ef	11	0	0	f	0.520742709	1
LS14	m	LS	14/03/2018	1521022675	testRound	1	ef	12	1	0	d	0.519302975	1
LS14	m	LS	14/03/2018	1521022675	testRound	1	ef	13	1	0	d	1.505755886	1
LS14	m	LS	14/03/2018	1521022675	testRound	1	ef	14	1	0	d	0.548382441	1
LS14	m	LS	14/03/2018	1521022675	testRound	1	ef	15	1	0	d	0.466476734	1
LS14	m	LS	14/03/2018	1521022675	testRound	1	ef	16	1	0	d	0.853464099	1
LS14	m	LS	14/03/2018	1521022675	testRound	1	ef	17	1	0	d	0.420323489	1
LS14	m	LS	14/03/2018	1521022675	testRound	1	ef	18	1	0	d	0.518854282	1
LS14	m	LS	14/03/2018	1521022675	testRound	1	ef	19	1	0	d	0.418267644	1
LS14	m	LS	14/03/2018	1521022675	testRound	1	ef	20	0	0	f	0.545858659	1
LS14	m	LS	14/03/2018	1521022675	testRound	1	ef	21	0	0	f	0.68895158	1
LS14	m	LS	14/03/2018	1521022675	testRound	1	ef	22	1	0	d	0.409480429	1
LS14	m	LS	14/03/2018	1521022675	testRound	1	ef	23	1	0	d	0.616663123	1
LS14	m	LS	14/03/2018	1521022675	testRound	1	ef	24	1	0	d	0.450348772	1
LS14	m	LS	14/03/2018	1521022675	testRound	1	ef	25	0	0	f	0.506935832	1
LS14	m	LS	14/03/2018	1521022675	testRound	1	ef	26	0	0	f	0.550843362	1
LS14	m	LS	14/03/2018	1521022675	testRound	1	ef	27	1	0	d	0.457325496	1
LS14	m	LS	14/03/2018	1521022675	testRound	1	ef	28	0	0	f	0.779372207	1
LS14	m	LS	14/03/2018	1521022675	testRound	1	ef	29	0	0	f	0.54103977	1
LS14	m	LS	14/03/2018	1521022675	testRound	1	ef	30	0	0	f	0.711458755	1
LS14	m	LS	14/03/2018	1521022675	testRound	1	ef	31	1	0	d	1.627103032	1
LS14	m	LS	14/03/2018	1521022675	testRound	1	ef	32	0	0	f	1.392121206	1
LS14	m	LS	14/03/2018	1521022675	testRound	1	ef	33	1	0	d	0.661554957	1
LS14	m	LS	14/03/2018	1521022675	testRound	1	ef	34	1	0	d	0.461328782	1
LS14	m	LS	14/03/2018	1521022675	testRound	1	ef	35	0	0	f	0.514933422	1
LS14	m	LS	14/03/2018	1521022675	testRound	1	ef	36	0	0	f	1.253942107	1
LS14	m	LS	14/03/2018	1521022675	testRound	1	ef	37	1	0	d	0.432382737	1
LS14	m	LS	14/03/2018	1521022675	testRound	1	ef	38	1	0	d	0.539824544	1
LS14	m	LS	14/03/2018	1521022675	testRound	1	ef	39	1	0	d	1.090506261	1
LS14	m	LS	14/03/2018	1521022675	testRound	1	ef	40	1	0	d	0.733421019	1
LS14	m	LS	14/03/2018	1521022675	testRound	1	ef	41	0	0	f	1.123444686	1
LS14	m	LS	14/03/2018	1521022675	testRound	1	ef	42	1	0	f	1.718166712	0
LS14	m	LS	14/03/2018	1521022675	testRound	1	ef	43	0	0	f	1.201000084	1
LS14	m	LS	14/03/2018	1521022675	testRound	1	ef	44	1	0	d	0.745556921	1
LS14	m	LS	14/03/2018	1521022675	testRound	1	ef	45	0	0	f	0.576735145	1
LS14	m	LS	14/03/2018	1521022675	testRound	1	ef	46	1	0	d	0.517231735	1
LS14	m	LS	14/03/2018	1521022675	testRound	1	ef	47	0	0	f	0.452720531	1
LS14	m	LS	14/03/2018	1521022675	testRound	1	ef	48	1	0	d	0.777634841	1
LS14	m	LS	14/03/2018	1521022675	testRound	1	ef	49	0	0	f	1.008330824	1
LS14	m	LS	14/03/2018	1521022675	testRound	1	ef	50	1	0	d	0.468106977	1
LS14	m	LS	14/03/2018	1521022675	testRound	1	ef	51	0	0	f	0.482360944	1
LS14	m	LS	14/03/2018	1521022675	testRound	1	ef	52	0	0	f	0.562142813	1
LS14	m	LS	14/03/2018	1521022675	testRound	1	ef	53	1	0	d	0.741815347	1
LS14	m	LS	14/03/2018	1521022675	testRound	1	ef	54	1	0	d	0.909270194	1
LS14	m	LS	14/03/2018	1521022675	testRound	1	ef	55	1	0	d	0.75733329	1
LS14	m	LS	14/03/2018	1521022675	testRound	1	ef	56	1	0	d	0.562764698	1
LS14	m	LS	14/03/2018	1521022675	testRound	1	ef	57	0	0	f	0.928248436	1
LS14	m	LS	14/03/2018	1521022675	testRound	1	ef	58	1	0	d	0.580801613	1
LS14	m	LS	14/03/2018	1521022675	testRound	1	ef	59	1	0	d	0.391694963	1
LS14	m	LS	14/03/2018	1521022675	testRound	1	ef	60	0	0	f	1.363268813	1
LS14	m	LS	14/03/2018	1521022675	testRound	1	ef	61	1	0	d	0.376513139	1
LS14	m	LS	14/03/2018	1521022675	testRound	1	ef	62	0	0	f	0.532867064	1
LS14	m	LS	14/03/2018	1521022675	testRound	1	ef	63	1	0	d	0.451859385	1
LS14	m	LS	14/03/2018	1521022675	testRound	1	ef	64	1	0	d	0.450496947	1
LS14	m	LS	14/03/2018	1521022675	testRound	1	ef	65	0	0	f	0.402511082	1
LS14	m	LS	14/03/2018	1521022675	testRound	1	ef	66	0	0	f	0.486094821	1
LS14	m	LS	14/03/2018	1521022675	testRound	1	ef	67	0	0	f	0.455770623	1
LS14	m	LS	14/03/2018	1521022675	testRound	1	ef	68	0	0	f	0.380130593	1
LS14	m	LS	14/03/2018	1521022675	testRound	1	ef	69	0	0	f	0.540873956	1
LS14	m	LS	14/03/2018	1521022675	testRound	1	ef	70	0	0	f	0.618532306	1
LS14	m	LS	14/03/2018	1521022675	testRound	1	ef	71	1	0	d	1.097234102	1
LS14	m	LS	14/03/2018	1521022675	testRound	2	c	0	0	0	f	0.65278923	1
LS14	m	LS	14/03/2018	1521022675	testRound	2	c	1	0	0	f	0.410262356	1
LS14	m	LS	14/03/2018	1521022675	testRound	2	c	2	0	0	f	0.881419746	1
LS14	m	LS	14/03/2018	1521022675	testRound	2	c	3	1	0	d	0.418355202	1
LS14	m	LS	14/03/2018	1521022675	testRound	2	c	4	0	0	f	0.354976797	1
LS14	m	LS	14/03/2018	1521022675	testRound	2	c	5	0	0	f	0.838299915	1
LS14	m	LS	14/03/2018	1521022675	testRound	2	c	6	1	0	d	0.919170644	1
LS14	m	LS	14/03/2018	1521022675	testRound	2	c	7	0	0	f	0.420825744	1
LS14	m	LS	14/03/2018	1521022675	testRound	2	c	8	0	0	f	0.282776539	1
LS14	m	LS	14/03/2018	1521022675	testRound	2	c	9	0	0	f	0.412104278	1
LS14	m	LS	14/03/2018	1521022675	testRound	2	c	10	1	0	d	0.778556925	1
LS14	m	LS	14/03/2018	1521022675	testRound	2	c	11	1	0	d	0.577907073	1
LS14	m	LS	14/03/2018	1521022675	testRound	2	c	12	1	0	d	0.233501682	1
LS14	m	LS	14/03/2018	1521022675	testRound	2	c	13	0	0	f	0.318109815	1
LS14	m	LS	14/03/2018	1521022675	testRound	2	c	14	1	0	d	0.434102463	1
LS14	m	LS	14/03/2018	1521022675	testRound	2	c	15	0	0	f	0.362749239	1
LS14	m	LS	14/03/2018	1521022675	testRound	2	c	16	1	0	d	0.325914971	1
LS14	m	LS	14/03/2018	1521022675	testRound	2	c	17	0	0	f	1.030406624	1
LS14	m	LS	14/03/2018	1521022675	testRound	2	c	18	1	0	d	0.468776971	1
LS14	m	LS	14/03/2018	1521022675	testRound	2	c	19	1	0	d	0.311135657	1
LS14	m	LS	14/03/2018	1521022675	testRound	2	c	20	0	0	f	0.380219433	1
LS14	m	LS	14/03/2018	1521022675	testRound	2	c	21	1	0	d	0.349237429	1
LS14	m	LS	14/03/2018	1521022675	testRound	2	c	22	1	0	d	0.315441707	1
LS14	m	LS	14/03/2018	1521022675	testRound	2	c	23	0	0	f	0.392867532	1
LS14	m	LS	14/03/2018	1521022675	testRound	2	c	24	1	0	d	0.587840237	1
LS14	m	LS	14/03/2018	1521022675	testRound	2	c	25	0	0	f	0.319910685	1
LS14	m	LS	14/03/2018	1521022675	testRound	2	c	26	1	0	d	0.367231687	1
LS14	m	LS	14/03/2018	1521022675	testRound	2	c	27	1	0	d	0.301590891	1
LS14	m	LS	14/03/2018	1521022675	testRound	2	c	28	0	0	f	0.476193729	1
LS14	m	LS	14/03/2018	1521022675	testRound	2	c	29	0	0	f	0.575211061	1
LS14	m	LS	14/03/2018	1521022675	testRound	2	c	30	1	0	d	0.458565738	1
LS14	m	LS	14/03/2018	1521022675	testRound	2	c	31	0	0	f	0.193811681	1
LS14	m	LS	14/03/2018	1521022675	testRound	2	c	32	0	0	f	0.275320011	1
LS14	m	LS	14/03/2018	1521022675	testRound	2	c	33	1	0	d	0.298978267	1
LS14	m	LS	14/03/2018	1521022675	testRound	2	c	34	0	0	f	0.575198232	1
LS14	m	LS	14/03/2018	1521022675	testRound	2	c	35	0	0	f	0.541001283	1
LS14	m	LS	14/03/2018	1521022675	testRound	2	c	36	0	0	f	0.501732074	1
LS14	m	LS	14/03/2018	1521022675	testRound	2	c	37	0	0	f	0.288825086	1
LS14	m	LS	14/03/2018	1521022675	testRound	2	c	38	0	0	d	0.322976492	0
LS14	m	LS	14/03/2018	1521022675	testRound	2	c	39	0	0	f	0.320989923	1
LS14	m	LS	14/03/2018	1521022675	testRound	2	c	40	0	0	f	0.451504664	1
LS14	m	LS	14/03/2018	1521022675	testRound	2	c	41	1	0	d	0.295392245	1
LS14	m	LS	14/03/2018	1521022675	testRound	2	c	42	1	0	d	1.254200291	1
LS14	m	LS	14/03/2018	1521022675	testRound	2	c	43	0	0	f	0.40534725	1
LS14	m	LS	14/03/2018	1521022675	testRound	2	c	44	1	0	d	0.346065783	1
LS14	m	LS	14/03/2018	1521022675	testRound	2	c	45	1	0	d	0.446190256	1
LS14	m	LS	14/03/2018	1521022675	testRound	2	c	46	0	0	f	0.358311692	1
LS14	m	LS	14/03/2018	1521022675	testRound	2	c	47	1	0	d	0.594682256	1
LS14	m	LS	14/03/2018	1521022675	testRound	2	c	48	0	0	f	0.349972851	1
LS14	m	LS	14/03/2018	1521022675	testRound	2	c	49	1	0	d	0.353432829	1
LS14	m	LS	14/03/2018	1521022675	testRound	2	c	50	0	0	f	0.291628541	1
LS14	m	LS	14/03/2018	1521022675	testRound	2	c	51	0	0	f	0.427937814	1
LS14	m	LS	14/03/2018	1521022675	testRound	2	c	52	1	0	d	0.585424538	1
LS14	m	LS	14/03/2018	1521022675	testRound	2	c	53	1	0	d	0.553907886	1
LS14	m	LS	14/03/2018	1521022675	testRound	2	c	54	1	0	d	0.430894575	1
LS14	m	LS	14/03/2018	1521022675	testRound	2	c	55	0	0	f	0.334202177	1
LS14	m	LS	14/03/2018	1521022675	testRound	2	c	56	1	0	d	0.276180836	1
LS14	m	LS	14/03/2018	1521022675	testRound	2	c	57	1	0	d	0.326370721	1
LS14	m	LS	14/03/2018	1521022675	testRound	2	c	58	1	0	d	0.31799211	1
LS14	m	LS	14/03/2018	1521022675	testRound	2	c	59	0	0	f	0.816409173	1
LS14	m	LS	14/03/2018	1521022675	testRound	2	c	60	1	0	d	0.288222765	1
LS14	m	LS	14/03/2018	1521022675	testRound	2	c	61	0	0	f	0.347478254	1
LS14	m	LS	14/03/2018	1521022675	testRound	2	c	62	1	0	d	0.288808408	1
LS14	m	LS	14/03/2018	1521022675	testRound	2	c	63	1	0	d	0.354284994	1
LS14	m	LS	14/03/2018	1521022675	testRound	2	c	64	1	0	d	0.645255407	1
LS14	m	LS	14/03/2018	1521022675	testRound	2	c	65	1	0	d	0.443746654	1
LS14	m	LS	14/03/2018	1521022675	testRound	2	c	66	0	0	f	0.539153588	1
LS14	m	LS	14/03/2018	1521022675	testRound	2	c	67	1	0	d	0.29178313	1
LS14	m	LS	14/03/2018	1521022675	testRound	2	c	68	1	0	d	0.307141673	1
LS14	m	LS	14/03/2018	1521022675	testRound	2	c	69	0	0	f	0.386194855	1
LS14	m	LS	14/03/2018	1521022675	testRound	2	c	70	1	0	d	0.414071603	1
LS14	m	LS	14/03/2018	1521022675	testRound	2	c	71	0	0	f	0.350848429	1
LS15	m	LS	14/03/2018	1521033034	trainingRound	1	c	0	0	0	f	1.368744866	1
LS15	m	LS	14/03/2018	1521033034	trainingRound	1	c	1	0	0	f	0.484302932	1
LS15	m	LS	14/03/2018	1521033034	trainingRound	1	c	2	0	1	d	0.621579191	1
LS15	m	LS	14/03/2018	1521033034	trainingRound	1	c	3	1	0	d	0.419232384	1
LS15	m	LS	14/03/2018	1521033034	trainingRound	1	c	4	1	1	d	0.727863502	0
LS15	m	LS	14/03/2018	1521033034	trainingRound	1	c	5	0	1	d	0.432290048	1
LS15	m	LS	14/03/2018	1521033034	trainingRound	1	c	6	0	0	f	0.460131196	1
LS15	m	LS	14/03/2018	1521033034	trainingRound	1	c	7	0	0	f	0.54120366	1
LS15	m	LS	14/03/2018	1521033034	trainingRound	1	c	8	1	0	d	0.557169335	1
LS15	m	LS	14/03/2018	1521033034	trainingRound	1	c	9	1	1	f	0.734128217	1
LS15	m	LS	14/03/2018	1521033034	trainingRound	1	c	10	1	1	f	0.42124878	1
LS15	m	LS	14/03/2018	1521033034	trainingRound	1	c	11	1	0	d	0.473718055	1
LS15	m	LS	14/03/2018	1521033034	trainingRound	1	c	12	0	1	d	0.46224413	1
LS15	m	LS	14/03/2018	1521033034	trainingRound	1	c	13	1	1	f	0.640129586	1
LS15	m	LS	14/03/2018	1521033034	trainingRound	1	c	14	1	0	d	0.609707566	1
LS15	m	LS	14/03/2018	1521033034	trainingRound	1	c	15	0	1	d	0.410176081	1
LS15	m	LS	14/03/2018	1521033034	trainingRound	2	ef	0	0	0	f	1.090428004	1
LS15	m	LS	14/03/2018	1521033034	trainingRound	2	ef	1	0	1	d	0.38557746	1
LS15	m	LS	14/03/2018	1521033034	trainingRound	2	ef	2	0	0	f	0.602471055	1
LS15	m	LS	14/03/2018	1521033034	trainingRound	2	ef	3	1	1	f	0.478476648	1
LS15	m	LS	14/03/2018	1521033034	trainingRound	2	ef	4	1	1	f	0.383385948	1
LS15	m	LS	14/03/2018	1521033034	trainingRound	2	ef	5	1	0	d	0.580427327	1
LS15	m	LS	14/03/2018	1521033034	trainingRound	2	ef	6	1	0	d	0.435766704	1
LS15	m	LS	14/03/2018	1521033034	trainingRound	2	ef	7	0	1	d	0.439149387	1
LS15	m	LS	14/03/2018	1521033034	trainingRound	2	ef	8	0	0	f	0.487101255	1
LS15	m	LS	14/03/2018	1521033034	trainingRound	2	ef	9	0	0	f	0.38555533	1
LS15	m	LS	14/03/2018	1521033034	trainingRound	2	ef	10	1	1	f	0.395475665	1
LS15	m	LS	14/03/2018	1521033034	trainingRound	2	ef	11	1	0	d	0.497255078	1
LS15	m	LS	14/03/2018	1521033034	trainingRound	2	ef	12	0	1	d	0.44186368	1
LS15	m	LS	14/03/2018	1521033034	trainingRound	2	ef	13	1	0	d	0.38428975	1
LS15	m	LS	14/03/2018	1521033034	trainingRound	2	ef	14	1	1	f	0.433474164	1
LS15	m	LS	14/03/2018	1521033034	trainingRound	2	ef	15	0	1	d	0.51260432	1
LS15	m	LS	14/03/2018	1521033034	testRound	1	c	0	0	0	f	0.524512186	1
LS15	m	LS	14/03/2018	1521033034	testRound	1	c	1	0	0	f	0.469190385	1
LS15	m	LS	14/03/2018	1521033034	testRound	1	c	2	0	0	f	0.529322094	1
LS15	m	LS	14/03/2018	1521033034	testRound	1	c	3	1	0	d	0.453430616	1
LS15	m	LS	14/03/2018	1521033034	testRound	1	c	4	0	0	f	0.437777327	1
LS15	m	LS	14/03/2018	1521033034	testRound	1	c	5	1	0	d	0.413023796	1
LS15	m	LS	14/03/2018	1521033034	testRound	1	c	6	1	0	d	0.500329224	1
LS15	m	LS	14/03/2018	1521033034	testRound	1	c	7	0	0	f	0.394391936	1
LS15	m	LS	14/03/2018	1521033034	testRound	1	c	8	1	0	d	0.4270199	1
LS15	m	LS	14/03/2018	1521033034	testRound	1	c	9	0	0	f	0.486681747	1
LS15	m	LS	14/03/2018	1521033034	testRound	1	c	10	0	0	f	0.333032494	1
LS15	m	LS	14/03/2018	1521033034	testRound	1	c	11	0	0	f	0.447002651	1
LS15	m	LS	14/03/2018	1521033034	testRound	1	c	12	0	0	f	0.365673928	1
LS15	m	LS	14/03/2018	1521033034	testRound	1	c	13	1	0	d	0.50518243	1
LS15	m	LS	14/03/2018	1521033034	testRound	1	c	14	1	0	d	0.616167924	1
LS15	m	LS	14/03/2018	1521033034	testRound	1	c	15	1	0	d	0.355381231	1
LS15	m	LS	14/03/2018	1521033034	testRound	1	c	16	1	0	d	0.345442294	1
LS15	m	LS	14/03/2018	1521033034	testRound	1	c	17	1	0	d	0.337767673	1
LS15	m	LS	14/03/2018	1521033034	testRound	1	c	18	0	0	f	0.40301911	1
LS15	m	LS	14/03/2018	1521033034	testRound	1	c	19	1	0	d	0.503417482	1
LS15	m	LS	14/03/2018	1521033034	testRound	1	c	20	1	0	d	0.431448466	1
LS15	m	LS	14/03/2018	1521033034	testRound	1	c	21	0	0	f	0.418350712	1
LS15	m	LS	14/03/2018	1521033034	testRound	1	c	22	0	0	f	0.350387548	1
LS15	m	LS	14/03/2018	1521033034	testRound	1	c	23	0	0	f	0.587147151	1
LS15	m	LS	14/03/2018	1521033034	testRound	1	c	24	0	0	f	0.405569833	1
LS15	m	LS	14/03/2018	1521033034	testRound	1	c	25	1	0	d	0.698288517	1
LS15	m	LS	14/03/2018	1521033034	testRound	1	c	26	1	0	d	0.445049117	1
LS15	m	LS	14/03/2018	1521033034	testRound	1	c	27	1	0	d	0.394171919	1
LS15	m	LS	14/03/2018	1521033034	testRound	1	c	28	1	0	d	0.358481677	1
LS15	m	LS	14/03/2018	1521033034	testRound	1	c	29	0	0	f	0.444030496	1
LS15	m	LS	14/03/2018	1521033034	testRound	1	c	30	0	0	f	0.43290167	1
LS15	m	LS	14/03/2018	1521033034	testRound	1	c	31	1	0	d	0.605327429	1
[truncated: 19,120 more rows]
