# Supplementary material for: Limited evidence for executive function load impairing selective copying in a win-stay lose-shift task
Source: PLoS One. 2021 Mar 4;16(3):e0247183. doi: 10.1371/journal.pone.0247183 (PMC7932141; doi:10.1371/journal.pone.0247183)
Supplement: S10 Data — (TXT) [file pone.0247183.s012.txt]

ws-ml-06	2018-09-27	1538036609	trainingRound	1	ef	0	2	567	385	1	1	1	2.50280866350727	3	0.551788752836728	3
ws-ml-06	2018-09-27	1538036609	trainingRound	1	ef	1	2	655	864	0	0	1	1.12622162348543	3	0.760459958141837	3
ws-ml-06	2018-09-27	1538036609	trainingRound	1	ef	2	6	718	732	0	0	1	1.09169461217084	4	0.836966970578942	4
ws-ml-06	2018-09-27	1538036609	trainingRound	1	ef	3	3	545	457	1	0	0	1.97244260546722	3	2.04804349394976	-3
ws-ml-06	2018-09-27	1538036609	trainingRound	1	ef	4	7	678	672	1	0	0	0.909844675920567	3	0.589145116152395	-3
ws-ml-06	2018-09-27	1538036609	trainingRound	1	ef	5	7	589	594	0	1	0	1.34639306534518	4	0.652120570617626	-4
ws-ml-06	2018-09-27	1538036609	trainingRound	1	ef	6	4	526	572	0	0	1	1.46601201215663	2	0.415024657797858	2
ws-ml-06	2018-09-27	1538036609	trainingRound	1	ef	7	6	780	764	1	0	0	1.41866005917859	3	1.03950251389256	-3
ws-ml-06	2018-09-27	1538036609	trainingRound	1	ef	8	4	784	721	1	1	1	2.31992558557272	3	0.582988284538942	3
ws-ml-06	2018-09-27	1538036609	trainingRound	1	ef	9	1	286	796	0	0	1	1.5144705589903	4	0.617128469131785	4
ws-ml-06	2018-09-27	1538036609	trainingRound	1	ef	10	6	506	517	0	1	0	1.45525784438723	3	0.345855485257516	-3
ws-ml-06	2018-09-27	1538036609	trainingRound	1	ef	11	5	590	613	0	0	1	2.89722469468438	4	0.870833874602113	4
ws-ml-06	2018-09-27	1538036609	trainingRound	1	ef	12	5	606	583	1	1	1	1.52260514646332	3	0.917071214927773	3
ws-ml-06	2018-09-27	1538036609	trainingRound	1	ef	13	3	507	588	0	NA	0	NA	NA	NA	0
ws-ml-06	2018-09-27	1538036609	trainingRound	1	ef	14	5	745	717	1	0	0	1.23900887680725	3	0.522140056292073	-3
ws-ml-06	2018-09-27	1538036609	trainingRound	1	ef	15	3	676	583	1	0	0	0.951741602315906	3	0.463581996199082	-3
ws-ml-06	2018-09-27	1538036609	trainingRound	1	ef	16	5	589	612	0	0	1	1.29980738851873	4	0.50528005645242	4
ws-ml-06	2018-09-27	1538036609	trainingRound	1	ef	17	1	637	229	1	1	1	0.981121829568565	4	0.527290047872157	4
ws-ml-06	2018-09-27	1538036609	trainingRound	1	ef	18	4	565	610	0	0	1	1.58556777085482	4	0.453950780629839	4
ws-ml-06	2018-09-27	1538036609	trainingRound	1	ef	19	6	682	669	1	0	0	2.01017360693459	3	0.434194391654046	-3
ws-ml-06	2018-09-27	1538036609	trainingRound	1	ef	20	7	614	607	1	0	0	1.81237107780635	3	0.315423512713778	-3
ws-ml-06	2018-09-27	1538036609	trainingRound	1	ef	21	1	764	275	1	1	1	0.97998668879859	4	0.28659818614824	4
ws-ml-06	2018-09-27	1538036609	trainingRound	1	ef	22	4	747	687	1	1	1	1.38864474327829	4	0.275483814060181	4
ws-ml-06	2018-09-27	1538036609	trainingRound	1	ef	23	7	654	660	0	0	1	1.90360573183557	4	0.479616701548366	4
ws-ml-06	2018-09-27	1538036609	trainingRound	1	ef	24	2	675	891	0	0	1	1.24966040398704	4	0.305799995188636	4
ws-ml-06	2018-09-27	1538036609	trainingRound	1	ef	25	2	1008	764	1	1	1	1.30991299606285	4	0.327464216122735	4
ws-ml-06	2018-09-27	1538036609	trainingRound	1	ef	26	3	647	750	0	0	1	1.23303134547382	4	0.315818678983533	4
ws-ml-06	2018-09-27	1538036609	trainingRound	1	ef	27	1	554	908	0	0	1	0.886835221759611	4	0.432669216643944	4
ws-ml-06	2018-09-27	1538036609	trainingRound	2	c	0	6	596	609	0	1	0	1.18466325065947	4	0.424887456197439	-4
ws-ml-06	2018-09-27	1538036609	trainingRound	2	c	1	5	710	681	1	1	1	1.33095143015225	4	0.276419767935977	4
ws-ml-06	2018-09-27	1538036609	trainingRound	2	c	2	3	759	880	0	0	1	1.16831613301588	4	0.318155035402924	4
ws-ml-06	2018-09-27	1538036609	trainingRound	2	c	3	5	723	751	0	0	1	1.4164978710096	4	0.348932457680803	4
ws-ml-06	2018-09-27	1538036609	trainingRound	2	c	4	5	691	665	1	1	1	1.82543947011777	4	0.307245944493843	4
ws-ml-06	2018-09-27	1538036609	trainingRound	2	c	5	7	792	799	0	0	1	1.34004634864118	4	0.34420521702873	4
ws-ml-06	2018-09-27	1538036609	trainingRound	2	c	6	1	265	737	0	0	1	0.873362040623078	4	0.36579149526483	4
ws-ml-06	2018-09-27	1538036609	trainingRound	2	c	7	7	742	750	0	1	0	1.84082208697191	4	0.277876302051936	-4
ws-ml-06	2018-09-27	1538036609	trainingRound	2	c	8	1	1248	761	1	1	1	0.948431764054931	4	0.874483068312202	4
ws-ml-06	2018-09-27	1538036609	trainingRound	2	c	9	2	686	466	1	1	1	0.871086947805679	4	0.60562117603672	4
ws-ml-06	2018-09-27	1538036609	trainingRound	2	c	10	6	532	542	0	1	0	1.59596077204969	4	0.3297053092449	-4
ws-ml-06	2018-09-27	1538036609	trainingRound	2	c	11	4	515	560	0	0	1	1.93454385078621	4	0.326848693337297	4
ws-ml-06	2018-09-27	1538036609	trainingRound	2	c	12	7	783	776	1	0	0	1.68584057029693	4	0.315984828437877	-4
ws-ml-06	2018-09-27	1538036609	trainingRound	2	c	13	1	1228	749	1	1	1	1.2186594176751	4	0.343641014538207	4
ws-ml-06	2018-09-27	1538036609	trainingRound	2	c	14	2	507	669	0	0	1	1.11080596919192	4	0.320634126392179	4
ws-ml-06	2018-09-27	1538036609	trainingRound	2	c	15	4	535	577	0	0	1	1.21850770205356	4	0.330836600992598	4
ws-ml-06	2018-09-27	1538036609	trainingRound	2	c	16	7	559	554	1	1	1	1.39272117844234	4	0.293267258453625	4
ws-ml-06	2018-09-27	1538036609	trainingRound	2	c	17	3	860	742	1	1	1	1.20545374357494	4	0.397363099104268	4
ws-ml-06	2018-09-27	1538036609	trainingRound	2	c	18	4	844	782	1	1	1	1.14360990160935	4	0.66709070060233	4
ws-ml-06	2018-09-27	1538036609	trainingRound	2	c	19	6	637	625	1	1	1	1.21672432181026	4	0.522105094340986	4
ws-ml-06	2018-09-27	1538036609	trainingRound	2	c	20	1	651	1067	0	0	1	1.30150063749443	4	0.475636491936939	4
ws-ml-06	2018-09-27	1538036609	trainingRound	2	c	21	6	564	552	1	1	1	1.18853376314087	4	0.27140641664073	4
ws-ml-06	2018-09-27	1538036609	trainingRound	2	c	22	2	774	587	1	1	1	0.975656218175345	4	0.277491720593162	4
ws-ml-06	2018-09-27	1538036609	trainingRound	2	c	23	2	791	1044	0	0	1	0.997861226715486	4	0.270527556592697	4
ws-ml-06	2018-09-27	1538036609	trainingRound	2	c	24	5	735	766	0	1	0	1.27077485626319	4	0.24492610679431	-4
ws-ml-06	2018-09-27	1538036609	trainingRound	2	c	25	3	517	434	1	1	1	1.11767647365423	4	0.277726510941648	4
ws-ml-06	2018-09-27	1538036609	trainingRound	2	c	26	3	430	513	0	0	1	0.959371967892594	4	0.278350694026813	4
ws-ml-06	2018-09-27	1538036609	trainingRound	2	c	27	4	644	592	1	1	1	1.1240937557634	4	0.260681758040846	4
ws-ml-07	2018-09-27	1538036702	trainingRound	1	c	0	5	528	508	1	NA	0	NA	NA	NA	0
ws-ml-07	2018-09-27	1538036702	trainingRound	1	c	1	7	637	630	1	NA	0	NA	NA	NA	0
ws-ml-07	2018-09-27	1538036702	trainingRound	1	c	2	7	700	693	1	1	1	2.18656827491532	4	2.09081979938856	4
ws-ml-07	2018-09-27	1538036702	trainingRound	1	c	3	4	576	622	0	NA	0	NA	NA	NA	0
ws-ml-07	2018-09-27	1538036702	trainingRound	1	c	4	4	668	614	1	1	1	1.72694524726785	2	2.72453752562183	2
ws-ml-07	2018-09-27	1538036702	trainingRound	1	c	5	5	725	696	1	NA	0	NA	NA	NA	0
ws-ml-07	2018-09-27	1538036702	trainingRound	1	c	6	7	637	644	0	NA	0	NA	NA	NA	0
ws-ml-07	2018-09-27	1538036702	trainingRound	1	c	7	6	674	687	0	NA	0	NA	NA	NA	0
ws-ml-07	2018-09-27	1538036702	trainingRound	1	c	8	5	544	567	0	1	0	1.03415654360742	4	1.57817685494979	-4
ws-ml-07	2018-09-27	1538036702	trainingRound	1	c	9	5	502	522	0	NA	0	NA	NA	NA	0
ws-ml-07	2018-09-27	1538036702	trainingRound	1	c	10	1	256	713	0	NA	0	NA	NA	NA	0
ws-ml-07	2018-09-27	1538036702	trainingRound	1	c	11	6	626	639	0	NA	0	NA	NA	NA	0
ws-ml-07	2018-09-27	1538036702	trainingRound	1	c	12	2	352	519	0	NA	0	NA	NA	NA	0
ws-ml-07	2018-09-27	1538036702	trainingRound	1	c	13	3	643	766	0	0	1	1.83425277548781	2	0.281098454836638	2
ws-ml-07	2018-09-27	1538036702	trainingRound	1	c	14	3	512	430	1	NA	0	NA	NA	NA	0
ws-ml-07	2018-09-27	1538036702	trainingRound	1	c	15	2	626	425	1	0	0	2.30903938129336	4	2.26254494830755	-4
ws-ml-07	2018-09-27	1538036702	trainingRound	1	c	16	6	667	653	1	NA	0	NA	NA	NA	0
ws-ml-07	2018-09-27	1538036702	trainingRound	1	c	17	6	722	707	1	NA	0	NA	NA	NA	0
ws-ml-07	2018-09-27	1538036702	trainingRound	1	c	18	2	647	854	0	1	0	0.858568326239038	4	-0.00312208297100369	-4
ws-ml-07	2018-09-27	1538036702	trainingRound	1	c	19	1	196	547	0	NA	0	NA	NA	NA	0
ws-ml-07	2018-09-27	1538036702	trainingRound	1	c	20	1	1143	697	1	NA	0	NA	NA	NA	0
ws-ml-07	2018-09-27	1538036702	trainingRound	1	c	21	4	605	561	1	NA	0	NA	NA	NA	0
ws-ml-07	2018-09-27	1538036702	trainingRound	1	c	22	3	852	735	1	1	1	1.42594058643704	4	4.88337754653617	4
ws-ml-07	2018-09-27	1538036702	trainingRound	1	c	23	2	822	623	1	1	1	2.79794865708413	4	2.05849807696632	4
ws-ml-07	2018-09-27	1538036702	trainingRound	1	c	24	1	799	287	1	1	1	2.14602097213447	4	1.54113367570494	4
ws-ml-07	2018-09-27	1538036702	trainingRound	1	c	25	3	749	868	0	0	1	2.23331772238384	4	2.8736382387001	4
ws-ml-07	2018-09-27	1538036702	trainingRound	1	c	26	7	574	579	0	0	1	2.88416215713369	4	2.75098846179753	4
ws-ml-07	2018-09-27	1538036702	trainingRound	1	c	27	4	521	567	0	0	1	2.35252753033706	4	1.43993045642787	4
ws-ml-07	2018-09-27	1538036702	trainingRound	2	ef	0	2	410	603	0	NA	0	NA	NA	NA	0
ws-ml-07	2018-09-27	1538036702	trainingRound	2	ef	1	3	915	789	1	NA	0	NA	NA	NA	0
ws-ml-07	2018-09-27	1538036702	trainingRound	2	ef	2	4	604	555	1	NA	0	NA	NA	NA	0
ws-ml-07	2018-09-27	1538036702	trainingRound	2	ef	3	2	485	714	0	NA	0	NA	NA	NA	0
ws-ml-07	2018-09-27	1538036702	trainingRound	2	ef	4	6	632	645	0	NA	0	NA	NA	NA	0
ws-ml-07	2018-09-27	1538036702	trainingRound	2	ef	5	4	518	559	0	1	0	2.82009097120431	4	1.83914135500891	-4
ws-ml-07	2018-09-27	1538036702	trainingRound	2	ef	6	2	721	490	1	NA	0	NA	NA	NA	0
ws-ml-07	2018-09-27	1538036702	trainingRound	2	ef	7	5	742	771	0	NA	0	NA	NA	NA	0
ws-ml-07	2018-09-27	1538036702	trainingRound	2	ef	8	5	540	518	1	NA	0	NA	NA	NA	0
ws-ml-07	2018-09-27	1538036702	trainingRound	2	ef	9	5	639	666	0	1	0	2.89827809088774	3	1.89386265144503	-3
ws-ml-07	2018-09-27	1538036702	trainingRound	2	ef	10	1	1184	722	1	NA	0	NA	NA	NA	0
ws-ml-07	2018-09-27	1538036702	trainingRound	2	ef	11	3	635	736	0	NA	0	NA	NA	NA	0
ws-ml-07	2018-09-27	1538036702	trainingRound	2	ef	12	1	897	547	1	NA	0	NA	NA	NA	0
ws-ml-07	2018-09-27	1538036702	trainingRound	2	ef	13	7	799	806	0	0	1	2.18576153098502	4	1.77337616721252	4
ws-ml-07	2018-09-27	1538036702	trainingRound	2	ef	14	4	614	569	1	NA	0	NA	NA	NA	0
ws-ml-07	2018-09-27	1538036702	trainingRound	2	ef	15	1	255	709	0	NA	0	NA	NA	NA	0
ws-ml-07	2018-09-27	1538036702	trainingRound	2	ef	16	6	565	553	1	NA	0	NA	NA	NA	0
ws-ml-07	2018-09-27	1538036702	trainingRound	2	ef	17	5	586	562	1	0	0	1.84270225535442	4	1.71405049607529	-4
ws-ml-07	2018-09-27	1538036702	trainingRound	2	ef	18	7	664	657	1	NA	0	NA	NA	NA	0
ws-ml-07	2018-09-27	1538036702	trainingRound	2	ef	19	3	614	731	0	NA	0	NA	NA	NA	0
ws-ml-07	2018-09-27	1538036702	trainingRound	2	ef	20	6	765	780	0	0	1	2.213621622662	2	1.40561128094259	2
ws-ml-07	2018-09-27	1538036702	trainingRound	2	ef	21	3	769	663	1	1	1	2.40779863158264	4	1.06973603595225	4
ws-ml-07	2018-09-27	1538036702	trainingRound	2	ef	22	7	613	619	0	NA	0	NA	NA	NA	0
ws-ml-07	2018-09-27	1538036702	trainingRound	2	ef	23	2	795	540	1	1	1	1.64052837717759	4	1.0726204261789	4
ws-ml-07	2018-09-27	1538036702	trainingRound	2	ef	24	4	590	642	0	NA	0	NA	NA	NA	0
ws-ml-07	2018-09-27	1538036702	trainingRound	2	ef	25	1	728	1193	0	0	1	1.67376879328435	4	1.95303467234658	4
ws-ml-07	2018-09-27	1538036702	trainingRound	2	ef	26	7	751	744	1	NA	0	NA	NA	NA	0
ws-ml-07	2018-09-27	1538036702	trainingRound	2	ef	27	6	665	651	1	NA	0	NA	NA	NA	0
ws-ml-11	2018-09-27	1538046787	trainingRound	1	c	0	7	740	733	1	1	1	1.39751914212502	3	1.41184197442271	3
ws-ml-11	2018-09-27	1538046787	trainingRound	1	c	1	2	365	537	0	0	1	2.0064764055478	4	0.715936320157198	4
ws-ml-11	2018-09-27	1538046787	trainingRound	1	c	2	4	775	718	1	0	0	1.20824322287081	2	2.19716725421495	-2
ws-ml-11	2018-09-27	1538046787	trainingRound	1	c	3	2	393	578	0	0	1	1.47080773832568	4	0.755957234552625	4
ws-ml-11	2018-09-27	1538046787	trainingRound	1	c	4	3	743	624	1	0	0	1.13242404898847	3	1.35430493316562	-3
ws-ml-11	2018-09-27	1538046787	trainingRound	1	c	5	1	747	1225	0	0	1	1.04130625154357	3	0.644203151914553	3
ws-ml-11	2018-09-27	1538046787	trainingRound	1	c	6	6	696	711	0	0	1	1.18954376465626	3	1.3820456973117	3
ws-ml-11	2018-09-27	1538046787	trainingRound	1	c	7	3	665	771	0	0	1	0.890873047696005	3	2.71980323788193	3
ws-ml-11	2018-09-27	1538046787	trainingRound	1	c	8	5	511	533	0	1	0	0.783704414156091	4	1.11086040924238	-4
ws-ml-11	2018-09-27	1538046787	trainingRound	1	c	9	1	1067	651	1	1	1	0.765282424530596	4	1.35144395936368	4
ws-ml-11	2018-09-27	1538046787	trainingRound	1	c	10	5	606	583	1	1	1	0.912011984077253	3	1.14684728321299	3
ws-ml-11	2018-09-27	1538046787	trainingRound	1	c	11	7	541	536	1	1	1	0.848619553677054	4	0.804599242334007	4
ws-ml-11	2018-09-27	1538046787	trainingRound	1	c	12	7	534	540	0	0	1	0.990655563646214	4	0.679181515781238	4
ws-ml-11	2018-09-27	1538046787	trainingRound	1	c	13	2	523	355	1	1	1	1.10617423744407	4	0.589888274786063	4
ws-ml-11	2018-09-27	1538046787	trainingRound	1	c	14	4	793	735	1	1	1	1.77763827719355	2	1.04091362547297	2
ws-ml-11	2018-09-27	1538046787	trainingRound	1	c	15	6	600	588	1	1	1	1.29090287957843	2	0.859451414125942	2
ws-ml-11	2018-09-27	1538046787	trainingRound	1	c	16	4	662	714	0	0	1	1.11425482843515	4	0.617522863090926	4
ws-ml-11	2018-09-27	1538046787	trainingRound	1	c	17	7	510	515	0	1	0	1.3943944929706	4	0.803503481989537	-4
ws-ml-11	2018-09-27	1538046787	trainingRound	1	c	18	5	517	496	1	0	0	1.34079205252965	3	0.853919364099056	-3
ws-ml-11	2018-09-27	1538046787	trainingRound	1	c	19	6	542	554	0	0	1	1.52371827154639	4	1.17662046467194	4
ws-ml-11	2018-09-27	1538046787	trainingRound	1	c	20	3	564	672	0	0	1	0.925989664696317	4	0.935346290421876	4
ws-ml-11	2018-09-27	1538046787	trainingRound	1	c	21	1	281	782	0	0	1	0.831948663499134	4	0.644900833047359	4
ws-ml-11	2018-09-27	1538046787	trainingRound	1	c	22	5	740	771	0	NA	0	NA	NA	NA	0
ws-ml-11	2018-09-27	1538046787	trainingRound	1	c	23	1	510	183	1	1	1	1.45344237474637	4	0.632090445134963	4
ws-ml-11	2018-09-27	1538046787	trainingRound	1	c	24	4	706	768	0	0	1	1.20127892168966	4	0.74370852004904	4
ws-ml-11	2018-09-27	1538046787	trainingRound	1	c	25	3	909	784	1	1	1	1.95645603646517	3	0.92717492068914	3
ws-ml-11	2018-09-27	1538046787	trainingRound	1	c	26	6	649	636	1	1	1	1.2254013671336	4	0.786590729021555	4
ws-ml-11	2018-09-27	1538046787	trainingRound	1	c	27	2	556	378	1	1	1	1.17303743099365	4	0.575020449274234	4
ws-ml-11	2018-09-27	1538046787	trainingRound	2	ef	0	1	669	1097	0	0	1	1.07704324340011	4	1.91404568448161	4
ws-ml-11	2018-09-27	1538046787	trainingRound	2	ef	1	6	704	719	0	0	1	0.994500027265531	4	0.831009440345952	4
ws-ml-11	2018-09-27	1538046787	trainingRound	2	ef	2	3	551	657	0	0	1	0.815808331755761	4	0.640482506647459	4
ws-ml-11	2018-09-27	1538046787	trainingRound	2	ef	3	5	791	759	1	0	0	0.816636888246649	4	0.371597802062752	-4
ws-ml-11	2018-09-27	1538046787	trainingRound	2	ef	4	3	904	780	1	0	0	1.15096793232988	3	0.718506352908662	-3
ws-ml-11	2018-09-27	1538046787	trainingRound	2	ef	5	7	609	616	0	0	1	0.791584842838347	3	0.851150131356917	3
ws-ml-11	2018-09-27	1538046787	trainingRound	2	ef	6	3	459	547	0	0	1	0.892742833129887	4	0.653258571854167	4
ws-ml-11	2018-09-27	1538046787	trainingRound	2	ef	7	5	587	610	0	0	1	1.08795690094848	4	0.709124706892908	4
ws-ml-11	2018-09-27	1538046787	trainingRound	2	ef	8	7	796	803	0	0	1	1.05122166371984	3	0.640534792635663	3
ws-ml-11	2018-09-27	1538046787	trainingRound	2	ef	9	6	740	725	1	0	0	2.43452030011395	4	0.806882183309426	-4
ws-ml-11	2018-09-27	1538046787	trainingRound	2	ef	10	4	626	676	0	0	1	2.02767532646612	3	2.04318983021403	3
ws-ml-11	2018-09-27	1538046787	trainingRound	2	ef	11	2	463	681	0	0	1	1.03727541885019	4	0.433713556185467	4
ws-ml-11	2018-09-27	1538046787	trainingRound	2	ef	12	1	184	512	0	0	1	0.946565323803952	4	0.484694960976412	4
ws-ml-11	2018-09-27	1538046787	trainingRound	2	ef	13	4	540	588	0	0	1	1.66358425261569	4	0.546539661969291	4
ws-ml-11	2018-09-27	1538046787	trainingRound	2	ef	14	2	883	669	1	1	1	1.14564759243876	4	0.438920342458005	4
ws-ml-11	2018-09-27	1538046787	trainingRound	2	ef	15	3	866	747	1	1	1	0.869953520001218	4	0.363632368555045	4
ws-ml-11	2018-09-27	1538046787	trainingRound	2	ef	16	2	1029	780	1	1	1	0.892968657277379	4	0.304139253947142	4
ws-ml-11	2018-09-27	1538046787	trainingRound	2	ef	17	1	690	248	1	1	1	0.809410836351162	4	0.371267726713995	4
ws-ml-11	2018-09-27	1538046787	trainingRound	2	ef	18	7	668	661	1	1	1	1.07733001440283	4	0.397778005881264	4
ws-ml-11	2018-09-27	1538046787	trainingRound	2	ef	19	6	632	645	0	1	0	0.897322829088807	4	0.394713341267561	-4
ws-ml-11	2018-09-27	1538046787	trainingRound	2	ef	20	4	537	494	1	0	0	1.86589317619655	3	0.840187074774803	-3
ws-ml-11	2018-09-27	1538046787	trainingRound	2	ef	21	5	574	598	0	0	1	1.35866038807035	3	0.789708962716759	3
ws-ml-11	2018-09-27	1538046787	trainingRound	2	ef	22	7	771	763	1	1	1	1.99215229015681	4	0.608334643155104	4
ws-ml-11	2018-09-27	1538046787	trainingRound	2	ef	23	1	972	593	1	1	1	1.27052513737181	4	0.307711060571819	4
ws-ml-11	2018-09-27	1538046787	trainingRound	2	ef	24	6	608	597	1	0	0	1.44705835180503	4	0.494827215658006	-4
ws-ml-11	2018-09-27	1538046787	trainingRound	2	ef	25	5	533	513	1	0	0	0.91076129040448	2	0.532999515633492	-2
ws-ml-11	2018-09-27	1538046787	trainingRound	2	ef	26	4	619	574	1	0	0	0.799204803895918	3	0.700047153623018	-3
ws-ml-11	2018-09-27	1538046787	trainingRound	2	ef	27	2	751	991	0	0	1	0.827814541920816	4	0.619863863967112	4
ws-ml-12	2018-09-27	1538050659	trainingRound	1	c	0	7	735	743	0	0	1	2.32792802328731	4	0.889063164057006	4
ws-ml-12	2018-09-27	1538050659	trainingRound	1	c	1	4	545	593	0	0	1	2.49692062193753	3	1.45376185779423	3
ws-ml-12	2018-09-27	1538050659	trainingRound	1	c	2	2	440	648	0	0	1	1.20824909588191	4	0.760733559463915	4
ws-ml-12	2018-09-27	1538050659	trainingRound	1	c	3	5	748	720	1	1	1	2.37773597312116	3	0.814976865773133	3
ws-ml-12	2018-09-27	1538050659	trainingRound	1	c	4	7	707	715	0	0	1	2.09090780790211	4	0.648595507869686	4
ws-ml-12	2018-09-27	1538050659	trainingRound	1	c	5	1	737	1208	0	0	1	0.878346203500769	4	0.835461040680457	4
ws-ml-12	2018-09-27	1538050659	trainingRound	1	c	6	3	441	525	0	0	1	2.03591490453618	4	0.533503331809698	4
ws-ml-12	2018-09-27	1538050659	trainingRound	1	c	7	5	604	628	0	0	1	2.78143167584858	4	0.78424338649711	4
ws-ml-12	2018-09-27	1538050659	trainingRound	1	c	8	5	558	537	1	1	1	1.60558621408745	4	0.614538398005607	4
ws-ml-12	2018-09-27	1538050659	trainingRound	1	c	9	4	635	691	0	0	1	2.26879902491419	3	0.703968181416712	3
ws-ml-12	2018-09-27	1538050659	trainingRound	1	c	10	1	670	241	1	1	1	0.948479556078382	4	0.558521654758806	4
ws-ml-12	2018-09-27	1538050659	trainingRound	1	c	11	1	1090	665	1	1	1	0.829700658343427	4	0.507208416527646	4
ws-ml-12	2018-09-27	1538050659	trainingRound	1	c	12	6	675	689	0	1	0	2.78278364486323	3	0.815891970780285	-3
ws-ml-12	2018-09-27	1538050659	trainingRound	1	c	13	2	734	968	0	0	1	1.70090307681312	4	0.578671606244825	4
ws-ml-12	2018-09-27	1538050659	trainingRound	1	c	14	7	594	589	1	0	0	1.01623870352159	3	0.870405670892069	-3
ws-ml-12	2018-09-27	1538050659	trainingRound	1	c	15	2	703	533	1	1	1	1.16376466437396	4	0.553844451393161	4
ws-ml-12	2018-09-27	1538050659	trainingRound	1	c	16	4	577	530	1	NA	0	NA	NA	NA	0
ws-ml-12	2018-09-27	1538050659	trainingRound	1	c	17	3	636	534	1	0	0	0.839449910588883	3	0.649376538605793	-3
ws-ml-12	2018-09-27	1538050659	trainingRound	1	c	18	6	570	581	0	0	1	2.35487855533211	4	0.51668599196455	4
ws-ml-12	2018-09-27	1538050659	trainingRound	1	c	19	3	651	776	0	0	1	1.14976994074095	4	0.544962832880628	4
ws-ml-12	2018-09-27	1538050659	trainingRound	1	c	20	7	740	733	1	0	0	1.29664637911264	4	0.428075729510965	-4
ws-ml-12	2018-09-27	1538050659	trainingRound	1	c	21	4	501	460	1	1	1	2.29043758570151	3	0.709319605153723	3
ws-ml-12	2018-09-27	1538050659	trainingRound	1	c	22	6	551	539	1	0	0	0.827850240964835	4	0.730286832334968	-4
ws-ml-12	2018-09-27	1538050659	trainingRound	1	c	23	5	703	733	0	0	1	2.35518551484711	3	0.692467303359081	3
ws-ml-12	2018-09-27	1538050659	trainingRound	1	c	24	2	719	488	1	1	1	1.29856639964055	4	0.414394380428348	4
ws-ml-12	2018-09-27	1538050659	trainingRound	1	c	25	3	703	590	1	1	1	1.27782722701886	4	0.440325883871992	4
ws-ml-12	2018-09-27	1538050659	trainingRound	1	c	26	6	788	772	1	1	1	2.92796170222937	3	0.57732188249247	3
ws-ml-12	2018-09-27	1538050659	trainingRound	1	c	27	1	232	645	0	0	1	0.773741650427837	4	0.380177856895898	4
ws-ml-12	2018-09-27	1538050659	trainingRound	2	ef	0	1	543	195	1	1	1	0.904751136664345	4	0.358070677668366	4
ws-ml-12	2018-09-27	1538050659	trainingRound	2	ef	1	4	861	798	1	1	1	2.14521686834087	4	0.404183566279244	4
ws-ml-12	2018-09-27	1538050659	trainingRound	2	ef	2	2	791	537	1	1	1	0.659013848460745	4	0.584371687235034	4
ws-ml-12	2018-09-27	1538050659	trainingRound	2	ef	3	4	637	687	0	1	0	1.53262896228807	4	0.343369337726472	-4
ws-ml-12	2018-09-27	1538050659	trainingRound	2	ef	4	4	689	744	0	0	1	1.5793310720328	4	0.430798271148888	4
ws-ml-12	2018-09-27	1538050659	trainingRound	2	ef	5	5	505	525	0	0	1	0.722251998684442	4	0.386919419119295	4
ws-ml-12	2018-09-27	1538050659	trainingRound	2	ef	6	7	646	652	0	0	1	1.53896990545763	3	0.850109135813909	3
ws-ml-12	2018-09-27	1538050659	trainingRound	2	ef	7	2	553	729	0	0	1	0.858072762554002	4	0.36339932802548	4
ws-ml-12	2018-09-27	1538050659	trainingRound	2	ef	8	1	650	234	1	1	1	1.05168851788585	4	0.349306775080549	4
ws-ml-12	2018-09-27	1538050659	trainingRound	2	ef	9	2	438	645	0	0	1	0.689642121131328	4	0.284217245221953	4
ws-ml-12	2018-09-27	1538050659	trainingRound	2	ef	10	1	252	700	0	0	1	0.559985886919094	4	0.325546761609075	4
ws-ml-12	2018-09-27	1538050659	trainingRound	2	ef	11	1	521	854	0	0	1	0.658940717039513	4	0.380941887784502	4
ws-ml-12	2018-09-27	1538050659	trainingRound	2	ef	12	3	619	534	1	1	1	1.74779314713669	4	0.432533217863238	4
ws-ml-12	2018-09-27	1538050659	trainingRound	2	ef	13	5	716	744	0	0	1	1.25318129695916	3	0.626919098365761	3
ws-ml-12	2018-09-27	1538050659	trainingRound	2	ef	14	5	562	539	1	1	1	1.69321786267028	4	0.460886076964016	4
ws-ml-12	2018-09-27	1538050659	trainingRound	2	ef	15	7	510	515	0	0	1	1.34481207951467	4	0.481897247147572	4
ws-ml-12	2018-09-27	1538050659	trainingRound	2	ef	16	6	603	616	0	0	1	1.37420353308153	4	0.392382464497132	4
ws-ml-12	2018-09-27	1538050659	trainingRound	2	ef	17	2	556	378	1	1	1	0.960972198832678	4	0.361299044961925	4
ws-ml-12	2018-09-27	1538050659	trainingRound	2	ef	18	5	786	754	1	1	1	1.10172163551397	3	0.784806305980965	3
ws-ml-12	2018-09-27	1538050659	trainingRound	2	ef	19	7	686	680	1	1	1	1.10369810836528	4	0.551182211103878	4
ws-ml-12	2018-09-27	1538050659	trainingRound	2	ef	20	4	716	658	1	1	1	1.18526305660453	4	0.332569623196832	4
ws-ml-12	2018-09-27	1538050659	trainingRound	2	ef	21	6	642	630	1	0	0	1.44204896276824	3	0.660689135333087	-3
ws-ml-12	2018-09-27	1538050659	trainingRound	2	ef	22	3	553	464	1	1	1	1.01990938760537	4	0.422690947581941	4
ws-ml-12	2018-09-27	1538050659	trainingRound	2	ef	23	3	509	607	0	0	1	0.996863688485973	3	0.646950371670755	3
ws-ml-12	2018-09-27	1538050659	trainingRound	2	ef	24	3	523	606	0	0	1	0.964899805143432	3	0.354968045097849	3
ws-ml-12	2018-09-27	1538050659	trainingRound	2	ef	25	6	502	513	0	0	1	0.931368407545961	4	0.34053453294473	4
ws-ml-12	2018-09-27	1538050659	trainingRound	2	ef	26	6	600	589	1	1	1	1.19143175603676	4	0.342690306079021	4
ws-ml-12	2018-09-27	1538050659	trainingRound	2	ef	27	7	750	742	1	1	1	0.84271901336615	4	0.291330238078444	4
ws-ml-13	2018-09-27	1538054672	trainingRound	1	c	0	3	561	668	0	0	1	2.57952320238473	4	1.83588667837466	4
ws-ml-13	2018-09-27	1538054672	trainingRound	1	c	1	4	659	611	1	0	0	1.94512834083434	4	0.751731338255922	-4
ws-ml-13	2018-09-27	1538054672	trainingRound	1	c	2	3	708	611	1	NA	0	NA	NA	NA	0
ws-ml-13	2018-09-27	1538054672	trainingRound	1	c	3	2	852	646	1	1	1	1.81660820964316	3	1.16707450263493	3
ws-ml-13	2018-09-27	1538054672	trainingRound	1	c	4	6	631	618	1	NA	0	NA	NA	NA	0
ws-ml-13	2018-09-27	1538054672	trainingRound	1	c	5	4	559	608	0	0	1	1.23222882436676	3	0.837478249013657	3
ws-ml-13	2018-09-27	1538054672	trainingRound	1	c	6	3	748	867	0	0	1	2.26886445828859	4	2.29439309742156	4
ws-ml-13	2018-09-27	1538054672	trainingRound	1	c	7	2	497	731	0	0	1	0.835997337759181	4	0.610386586158711	4
ws-ml-13	2018-09-27	1538054672	trainingRound	1	c	8	3	612	514	1	1	1	2.21665407715773	3	1.48135966706104	3
ws-ml-13	2018-09-27	1538054672	trainingRound	1	c	9	1	857	523	1	1	1	1.62617816161219	4	0.816940508553671	4
ws-ml-13	2018-09-27	1538054672	trainingRound	1	c	10	6	717	732	0	0	1	1.98003544307721	2	1.52371558934101	2
ws-ml-13	2018-09-27	1538054672	trainingRound	1	c	11	1	281	781	0	0	1	1.07674372729525	4	0.685598081905482	4
ws-ml-13	2018-09-27	1538054672	trainingRound	1	c	12	5	577	602	0	0	1	2.48894673114046	4	0.472885082635912	4
ws-ml-13	2018-09-27	1538054672	trainingRound	1	c	13	7	635	641	0	0	1	1.40261380676384	4	0.61413617519429	4
ws-ml-13	2018-09-27	1538054672	trainingRound	1	c	14	2	795	540	1	1	1	1.7436403730353	4	1.7943566920876	4
ws-ml-13	2018-09-27	1538054672	trainingRound	1	c	15	7	547	542	1	0	0	1.74028883703431	4	1.26618297288951	-4
ws-ml-13	2018-09-27	1538054672	trainingRound	1	c	16	7	649	643	1	1	1	1.45370636772714	3	0.789698092328763	3
ws-ml-13	2018-09-27	1538054672	trainingRound	1	c	17	7	521	526	0	0	1	2.02037832679707	2	1.05666369971368	2
ws-ml-13	2018-09-27	1538054672	trainingRound	1	c	18	2	735	970	0	0	1	1.13034264315502	3	1.42620446325964	3
ws-ml-13	2018-09-27	1538054672	trainingRound	1	c	19	1	635	228	1	1	1	0.926673883583135	4	0.476186260595568	4
ws-ml-13	2018-09-27	1538054672	trainingRound	1	c	20	6	763	749	1	1	1	1.86403393554428	2	0.872610839807749	2
ws-ml-13	2018-09-27	1538054672	trainingRound	1	c	21	1	279	775	0	0	1	0.801185819560487	2	3.597103610864	2
ws-ml-13	2018-09-27	1538054672	trainingRound	1	c	22	4	515	560	0	0	1	1.89268220709346	4	0.556952215993078	4
ws-ml-13	2018-09-27	1538054672	trainingRound	1	c	23	5	599	622	0	0	1	1.17363419856338	4	2.23467134964085	4
ws-ml-13	2018-09-27	1538054672	trainingRound	1	c	24	6	673	686	0	0	1	1.1355571058557	3	0.519825831746857	3
ws-ml-13	2018-09-27	1538054672	trainingRound	1	c	25	4	842	780	1	1	1	1.15898770718559	4	1.23968887071169	4
ws-ml-13	2018-09-27	1538054672	trainingRound	1	c	26	5	696	670	1	1	1	1.11231638961544	4	0.908657252599369	4
ws-ml-13	2018-09-27	1538054672	trainingRound	1	c	27	5	570	547	1	0	0	2.1423827050603	4	0.998364807106555	-4
ws-ml-13	2018-09-27	1538054672	trainingRound	2	ef	0	7	511	517	0	0	1	2.10307296302199	4	1.7304119255532	4
ws-ml-13	2018-09-27	1538054672	trainingRound	2	ef	1	1	898	548	1	1	1	0.782636740521411	3	0.743152830233157	3
ws-ml-13	2018-09-27	1538054672	trainingRound	2	ef	2	1	759	1244	0	0	1	0.805460800114815	4	0.78562807220078	4
ws-ml-13	2018-09-27	1538054672	trainingRound	2	ef	3	5	578	556	1	0	0	0.959174705509213	4	0.50529962231667	-4
ws-ml-13	2018-09-27	1538054672	trainingRound	2	ef	4	4	491	534	0	1	0	0.881396874276106	3	0.775054166966584	-3
ws-ml-13	2018-09-27	1538054672	trainingRound	2	ef	5	2	957	725	1	1	1	1.54855717802639	2	0.869201568479184	2
ws-ml-13	2018-09-27	1538054672	trainingRound	2	ef	6	5	813	782	1	0	0	1.52676369409892	3	2.34713143608678	-3
ws-ml-13	2018-09-27	1538054672	trainingRound	2	ef	7	6	558	548	1	0	0	1.77280120602518	3	0.677898433928931	-3
ws-ml-13	2018-09-27	1538054672	trainingRound	2	ef	8	5	553	577	0	0	1	1.987055738653	2	0.47058272590948	2
ws-ml-13	2018-09-27	1538054672	trainingRound	2	ef	9	3	605	508	1	1	1	1.65378206516107	4	0.767423159886675	4
ws-ml-13	2018-09-27	1538054672	trainingRound	2	ef	10	3	612	528	1	1	1	2.56209867930738	4	0.85961718267572	4
ws-ml-13	2018-09-27	1538054672	trainingRound	2	ef	11	5	603	629	0	1	0	1.77976729453803	3	1.36126664902622	-3
ws-ml-13	2018-09-27	1538054672	trainingRound	2	ef	12	4	610	561	1	1	1	2.03688710337155	3	0.528661262000242	3
ws-ml-13	2018-09-27	1538054672	trainingRound	2	ef	13	6	689	676	1	1	1	1.31081847851237	2	0.984206179284229	2
ws-ml-13	2018-09-27	1538054672	trainingRound	2	ef	14	2	398	586	0	0	1	1.36677075063926	4	0.463742372121487	4
ws-ml-13	2018-09-27	1538054672	trainingRound	2	ef	15	3	535	638	0	0	1	1.09806698902321	4	0.568343717673997	4
ws-ml-13	2018-09-27	1538054672	trainingRound	2	ef	16	2	1017	771	1	1	1	1.10368463678969	3	0.707336717263388	3
ws-ml-13	2018-09-27	1538054672	trainingRound	2	ef	17	6	686	701	0	0	1	1.08319982037938	3	0.575421748577355	3
ws-ml-13	2018-09-27	1538054672	trainingRound	2	ef	18	6	641	653	0	1	0	1.10912394653133	4	0.378604248358897	-4
ws-ml-13	2018-09-27	1538054672	trainingRound	2	ef	19	1	220	612	0	0	1	1.34479668342829	4	0.647994418915914	4
ws-ml-13	2018-09-27	1538054672	trainingRound	2	ef	20	4	662	609	1	1	1	1.1954071543696	3	1.06720585051153	3
ws-ml-13	2018-09-27	1538054672	trainingRound	2	ef	21	2	538	792	0	0	1	1.15385086643073	4	0.548278444672178	4
ws-ml-13	2018-09-27	1538054672	trainingRound	2	ef	22	7	686	679	1	0	0	2.21992093466906	2	0.923050670771772	-2
ws-ml-13	2018-09-27	1538054672	trainingRound	2	ef	23	3	523	623	0	0	1	1.28006126360197	3	0.587441282365035	3
ws-ml-13	2018-09-27	1538054672	trainingRound	2	ef	24	7	652	658	0	1	0	1.65635449493857	3	1.03507228944727	-3
ws-ml-13	2018-09-27	1538054672	trainingRound	2	ef	25	1	841	513	1	1	1	0.693998893406388	4	0.478883783587662	4
ws-ml-13	2018-09-27	1538054672	trainingRound	2	ef	26	4	747	806	0	1	0	2.48404403922905	3	1.02016727208684	-3
ws-ml-13	2018-09-27	1538054672	trainingRound	2	ef	27	7	725	718	1	0	0	1.61344591723173	3	0.40773396842269	-3
ws-ml-13	2018-09-28	1538124930	trainingRound	1	c	0	3	581	501	1	NA	0	NA	NA	NA	0
ws-ml-13	2018-09-28	1538124930	trainingRound	1	c	1	4	657	604	1	0	0	2.14597041293723	2	0.965138239107318	-2
ws-ml-13	2018-09-28	1538124930	trainingRound	1	c	2	6	669	682	0	0	1	1.20258593315498	3	0.843534718065939	3
ws-ml-13	2018-09-28	1538124930	trainingRound	1	c	3	5	633	660	0	0	1	0.996122800231205	1	0.919417560430475	1
ws-ml-13	2018-09-28	1538124930	trainingRound	1	c	4	1	198	551	0	0	1	2.73862034811418	4	1.03360090117326	4
ws-ml-13	2018-09-28	1538124930	trainingRound	1	c	5	2	393	578	0	0	1	1.68668325574458	3	0.801407698076218	3
ws-ml-13	2018-09-28	1538124930	trainingRound	1	c	6	6	610	597	1	0	0	2.06652470367726	2	0.592349715208002	-2
ws-ml-13	2018-09-28	1538124930	trainingRound	1	c	7	3	683	573	1	1	1	1.64412033945382	4	0.62954010534645	4
ws-ml-13	2018-09-28	1538124930	trainingRound	1	c	8	5	811	780	1	1	1	1.1514430124123	4	0.635527825836562	4
ws-ml-13	2018-09-28	1538124930	trainingRound	1	c	9	5	716	687	1	1	1	1.08202003134352	4	0.861413202109134	4
ws-ml-13	2018-09-28	1538124930	trainingRound	1	c	10	1	227	633	0	0	1	1.24906550119749	4	0.453176590283874	4
ws-ml-13	2018-09-28	1538124930	trainingRound	1	c	11	6	506	516	0	0	1	1.29268207410951	4	0.457320331499432	4
ws-ml-13	2018-09-28	1538124930	trainingRound	1	c	12	4	534	581	0	0	1	0.770430193404309	4	0.359468828763738	4
ws-ml-13	2018-09-28	1538124930	trainingRound	1	c	13	7	572	577	0	0	1	1.1668597568605	3	0.548801782331566	3
ws-ml-13	2018-09-28	1538124930	trainingRound	1	c	14	7	543	548	0	0	1	0.741487192218528	4	0.514738683535597	4
ws-ml-13	2018-09-28	1538124930	trainingRound	1	c	15	4	613	667	0	0	1	0.950692077592748	4	0.342138823509686	4
ws-ml-13	2018-09-28	1538124930	trainingRound	1	c	16	1	1100	671	1	1	1	2.35614203227101	4	0.267788835024703	4
ws-ml-13	2018-09-28	1538124930	trainingRound	1	c	17	2	639	843	0	0	1	1.47276337726953	4	0.502667659701956	4
ws-ml-13	2018-09-28	1538124930	trainingRound	1	c	18	1	566	203	1	1	1	1.23793875897536	4	0.515507195335886	4
ws-ml-13	2018-09-28	1538124930	trainingRound	1	c	19	5	630	655	0	1	0	1.00569070799952	4	0.399594382294254	-4
ws-ml-13	2018-09-28	1538124930	trainingRound	1	c	20	7	649	643	1	1	1	2.13544186541799	4	0.585910381773374	4
ws-ml-13	2018-09-28	1538124930	trainingRound	1	c	21	4	795	737	1	1	1	1.48693626163276	4	0.578345223455472	4
ws-ml-13	2018-09-28	1538124930	trainingRound	1	c	22	3	669	776	0	0	1	1.35255575078418	4	0.326886622698566	4
ws-ml-13	2018-09-28	1538124930	trainingRound	1	c	23	7	717	710	1	0	0	0.939458847091146	4	0.573505780196683	-4
ws-ml-13	2018-09-28	1538124930	trainingRound	1	c	24	2	978	741	1	1	1	1.47922676679127	4	0.313089975539697	4
ws-ml-13	2018-09-28	1538124930	trainingRound	1	c	25	6	605	592	1	1	1	1.0232272748558	3	0.767379560793415	3
ws-ml-13	2018-09-28	1538124930	trainingRound	1	c	26	3	795	922	0	0	1	1.1138747813302	2	0.409449680118087	2
ws-ml-13	2018-09-28	1538124930	trainingRound	1	c	27	2	723	548	1	1	1	0.927859322567656	4	0.315716579519631	4
ws-ml-13	2018-09-28	1538124930	trainingRound	2	ef	0	6	571	560	1	0	0	1.02318493614234	4	0.402301493979166	-4
ws-ml-13	2018-09-28	1538124930	trainingRound	2	ef	1	5	553	530	1	0	0	1.20283964468831	4	0.341406556213769	-4
ws-ml-13	2018-09-28	1538124930	trainingRound	2	ef	2	3	635	548	1	1	1	1.25551221183218	4	0.387824219925278	4
ws-ml-13	2018-09-28	1538124930	trainingRound	2	ef	3	7	721	728	0	0	1	1.29562846367548	2	0.342922410458414	2
ws-ml-13	2018-09-28	1538124930	trainingRound	2	ef	4	3	512	610	0	0	1	0.88651332354425	2	0.591697955617519	2
ws-ml-13	2018-09-28	1538124930	trainingRound	2	ef	5	2	423	623	0	0	1	1.0322585715046	4	0.518840727532961	4
ws-ml-13	2018-09-28	1538124930	trainingRound	2	ef	6	1	1059	646	1	1	1	1.06591175457402	4	0.260930925671801	4
ws-ml-13	2018-09-28	1538124930	trainingRound	2	ef	7	5	561	538	1	0	0	1.33212411401428	2	0.584660748227634	-2
ws-ml-13	2018-09-28	1538124930	trainingRound	2	ef	8	4	715	772	0	0	1	1.23567748677397	3	0.665460975573751	3
ws-ml-13	2018-09-28	1538124930	trainingRound	2	ef	9	6	637	625	1	0	0	0.690966201517995	3	1.04350591491084	-3
ws-ml-13	2018-09-28	1538124930	trainingRound	2	ef	10	4	700	644	1	1	1	1.54771059821405	4	0.277351931575367	4
ws-ml-13	2018-09-28	1538124930	trainingRound	2	ef	11	2	716	486	1	1	1	1.31513666744286	4	1.09533331152261	4
ws-ml-13	2018-09-28	1538124930	trainingRound	2	ef	12	7	613	607	1	0	0	1.18002004032451	4	0.271436379347278	-4
ws-ml-13	2018-09-28	1538124930	trainingRound	2	ef	13	5	613	639	0	0	1	1.09430274874467	4	0.377559968618016	4
ws-ml-13	2018-09-28	1538124930	trainingRound	2	ef	14	6	742	758	0	1	0	1.0423111292439	4	0.192068932557504	-4
ws-ml-13	2018-09-28	1538124930	trainingRound	2	ef	15	3	552	658	0	0	1	0.930179612369784	3	0.749709242091967	3
ws-ml-13	2018-09-28	1538124930	trainingRound	2	ef	16	3	764	641	1	1	1	1.09300917274641	4	0.510414040543765	4
ws-ml-13	2018-09-28	1538124930	trainingRound	2	ef	17	7	763	771	0	0	1	0.971954771990113	4	0.255383591952295	4
ws-ml-13	2018-09-28	1538124930	trainingRound	2	ef	18	1	793	285	1	1	1	0.826564912625145	4	0.156090327720904	4
ws-ml-13	2018-09-28	1538124930	trainingRound	2	ef	19	6	602	615	0	NA	0	NA	NA	NA	0
ws-ml-13	2018-09-28	1538124930	trainingRound	2	ef	20	1	241	672	0	0	1	0.8898410822801	4	0.429256500115116	4
ws-ml-13	2018-09-28	1538124930	trainingRound	2	ef	21	7	715	708	1	1	1	2.31827839243761	4	0.137152413595231	4
ws-ml-13	2018-09-28	1538124930	trainingRound	2	ef	22	2	365	537	0	0	1	2.15578337204761	4	1.15429253613388	4
ws-ml-13	2018-09-28	1538124930	trainingRound	2	ef	23	4	571	621	0	0	1	1.0545495834449	4	0.220317835439801	4
ws-ml-13	2018-09-28	1538124930	trainingRound	2	ef	24	2	746	507	1	1	1	1.08150747631134	4	0.709489067951608	4
ws-ml-13	2018-09-28	1538124930	trainingRound	2	ef	25	4	717	664	1	1	1	0.740186880515694	4	0.188838360414138	4
ws-ml-13	2018-09-28	1538124930	trainingRound	2	ef	26	5	697	727	0	0	1	0.856041638200168	4	0.229421300350168	4
ws-ml-13	2018-09-28	1538124930	trainingRound	2	ef	27	1	759	1244	0	0	1	1.74750955347417	4	0.251838366187485	4
ws-ml-14	2018-09-28	1538139599	trainingRound	1	c	0	7	630	623	1	0	0	1.95176048861504	4	1.57314493888771	-4
ws-ml-14	2018-09-28	1538139599	trainingRound	1	c	1	2	714	485	1	1	1	1.12487835638603	2	0.983356395103328	2
ws-ml-14	2018-09-28	1538139599	trainingRound	1	c	2	7	503	508	0	0	1	0.952345211908323	4	1.70455692856922	4
ws-ml-14	2018-09-28	1538139599	trainingRound	1	c	3	2	539	794	0	0	1	0.87266247000116	3	1.89202537500205	3
ws-ml-14	2018-09-28	1538139599	trainingRound	1	c	4	4	575	621	0	0	1	0.810534898326296	4	1.89761825491405	4
ws-ml-14	2018-09-28	1538139599	trainingRound	1	c	5	6	647	661	0	0	1	0.889894005671522	3	1.14570483373245	3
ws-ml-14	2018-09-28	1538139599	trainingRound	1	c	6	6	584	572	1	1	1	1.44905658440803	1	0.974666694892221	1
ws-ml-14	2018-09-28	1538139599	trainingRound	1	c	7	4	816	756	1	1	1	1.07585846553047	4	0.901934237714158	4
ws-ml-14	2018-09-28	1538139599	trainingRound	1	c	8	3	599	503	1	0	0	1.21299452098538	4	0.846377506082717	-4
ws-ml-14	2018-09-28	1538139599	trainingRound	1	c	9	7	721	713	1	1	1	1.33971300767189	4	1.04592659878472	4
ws-ml-14	2018-09-28	1538139599	trainingRound	1	c	10	2	898	681	1	0	0	1.82817634972344	3	0.760179734254052	-3
ws-ml-14	2018-09-28	1538139599	trainingRound	1	c	11	6	559	571	0	0	1	1.110777961032	4	0.895667145863627	4
ws-ml-14	2018-09-28	1538139599	trainingRound	1	c	12	5	688	717	0	0	1	0.90812819905841	3	2.11344786596965	3
ws-ml-14	2018-09-28	1538139599	trainingRound	1	c	13	2	694	916	0	0	1	1.19063968022601	2	3.32526716690518	2
ws-ml-14	2018-09-28	1538139599	trainingRound	1	c	14	3	508	426	1	1	1	1.52467256457749	4	1.00513805948867	4
ws-ml-14	2018-09-28	1538139599	trainingRound	1	c	15	5	604	628	0	0	1	0.677714825669682	4	1.09572398238015	4
ws-ml-14	2018-09-28	1538139599	trainingRound	1	c	16	4	541	497	1	0	0	0.75517735109861	4	0.830194495069009	-4
ws-ml-14	2018-09-28	1538139599	trainingRound	1	c	17	5	714	687	1	1	1	1.30164986268755	4	0.612455792930632	4
ws-ml-14	2018-09-28	1538139599	trainingRound	1	c	18	6	761	745	1	1	1	1.83576716786592	4	1.17403039534656	4
ws-ml-14	2018-09-28	1538139599	trainingRound	1	c	19	1	665	1090	0	0	1	0.824759743836694	4	0.518499131094359	4
ws-ml-14	2018-09-28	1538139599	trainingRound	1	c	20	5	604	581	1	1	1	1.4640059992671	4	0.446092874459282	4
ws-ml-14	2018-09-28	1538139599	trainingRound	1	c	21	1	779	280	1	1	1	0.818222903064452	4	0.457993260446528	4
ws-ml-14	2018-09-28	1538139599	trainingRound	1	c	22	4	727	785	0	1	0	0.958694415203354	4	0.414783395783161	-4
ws-ml-14	2018-09-28	1538139599	trainingRound	1	c	23	1	721	1182	0	0	1	1.03395244079547	4	0.523764527470121	4
ws-ml-14	2018-09-28	1538139599	trainingRound	1	c	24	3	514	612	0	0	1	0.785046992765274	4	0.391970206375845	4
ws-ml-14	2018-09-28	1538139599	trainingRound	1	c	25	7	742	749	0	0	1	0.969697348762566	4	0.360655595733988	4
ws-ml-14	2018-09-28	1538139599	trainingRound	1	c	26	3	748	867	0	1	0	1.15566212936756	4	0.416205270914361	-4
ws-ml-14	2018-09-28	1538139599	trainingRound	1	c	27	1	1047	639	1	1	1	0.983591182513919	4	0.492906661740562	4
ws-ml-14	2018-09-28	1538139599	trainingRound	2	ef	0	3	715	600	1	1	1	1.18524822995278	4	2.63387372927718	4
ws-ml-14	2018-09-28	1538139599	trainingRound	2	ef	1	2	766	1011	0	0	1	2.07831635615184	4	0.333476707613954	4
ws-ml-14	2018-09-28	1538139599	trainingRound	2	ef	2	6	751	767	0	1	0	1.5167754322556	4	0.466920314051094	-4
ws-ml-14	2018-09-28	1538139599	trainingRound	2	ef	3	1	774	278	1	1	1	2.9530659322827	4	0.35737594917191	4
ws-ml-14	2018-09-28	1538139599	trainingRound	2	ef	4	3	797	924	0	1	0	1.40698377080116	4	0.24534610936098	-4
ws-ml-14	2018-09-28	1538139599	trainingRound	2	ef	5	3	664	770	0	0	1	0.967157025948836	4	0.302555333812052	4
ws-ml-14	2018-09-28	1538139599	trainingRound	2	ef	6	6	709	696	1	0	0	1.12631113694079	4	0.416961594295572	-4
ws-ml-14	2018-09-28	1538139599	trainingRound	2	ef	7	1	916	559	1	1	1	1.03859013366855	4	0.469828213877918	4
ws-ml-14	2018-09-28	1538139599	trainingRound	2	ef	8	4	667	725	0	0	1	1.23379533850857	4	0.42502615698686	4
ws-ml-14	2018-09-28	1538139599	trainingRound	2	ef	9	2	581	395	1	1	1	0.997910327887439	4	0.34065023283074	4
ws-ml-14	2018-09-28	1538139599	trainingRound	2	ef	10	2	766	1011	0	0	1	1.57477882833336	4	0.29497381735564	4
ws-ml-14	2018-09-28	1538139599	trainingRound	2	ef	11	7	675	669	1	0	0	1.59838105740164	4	0.282420068037027	-4
ws-ml-14	2018-09-28	1538139599	trainingRound	2	ef	12	2	834	632	1	1	1	0.983255359535178	4	0.434885624532399	4
ws-ml-14	2018-09-28	1538139599	trainingRound	2	ef	13	4	495	539	0	NA	0	NA	NA	NA	0
ws-ml-14	2018-09-28	1538139599	trainingRound	2	ef	14	7	726	719	1	1	1	1.19664311736233	4	0.409329399682974	4
ws-ml-14	2018-09-28	1538139599	trainingRound	2	ef	15	4	681	631	1	1	1	1.00350224555586	4	0.421199635373341	4
ws-ml-14	2018-09-28	1538139599	trainingRound	2	ef	16	7	685	692	0	1	0	0.737435505630856	4	0.379578755459079	-4
ws-ml-14	2018-09-28	1538139599	trainingRound	2	ef	17	5	783	814	0	0	1	0.938604374872739	4	0.509662849126471	4
ws-ml-14	2018-09-28	1538139599	trainingRound	2	ef	18	7	724	731	0	1	0	0.805879243574964	4	0.297437160688787	-4
ws-ml-14	2018-09-28	1538139599	trainingRound	2	ef	19	6	690	676	1	0	0	0.755798639644127	4	0.312456819323415	-4
ws-ml-14	2018-09-28	1538139599	trainingRound	2	ef	20	6	511	521	0	1	0	1.00087628307301	4	0.249824069815077	-4
ws-ml-14	2018-09-28	1538139599	trainingRound	2	ef	21	1	243	675	0	0	1	1.28669756109775	4	0.266884326143554	4
ws-ml-14	2018-09-28	1538139599	trainingRound	2	ef	22	5	702	730	0	1	0	1.24659959188102	4	0.346264602845622	-4
ws-ml-14	2018-09-28	1538139599	trainingRound	2	ef	23	3	687	593	1	1	1	2.33650424637926	4	0.497206607149565	4
ws-ml-14	2018-09-28	1538139599	trainingRound	2	ef	24	4	689	633	1	1	1	1.26312163335024	4	0.245421805848309	4
ws-ml-14	2018-09-28	1538139599	trainingRound	2	ef	25	5	733	705	1	1	1	1.02252772383872	4	0.363334802357713	4
ws-ml-14	2018-09-28	1538139599	trainingRound	2	ef	26	1	228	635	0	0	1	0.935787567430452	4	0.254373877784019	4
ws-ml-14	2018-09-28	1538139599	trainingRound	2	ef	27	5	748	720	1	1	1	1.94566499685425	4	0.464979468932142	4
ws-ml-17	2018-10-02	1538482253	trainingRound	1	ef	0	4	656	608	1	0	0	1.41496947738051	4	1.52320781204617	-4
ws-ml-17	2018-10-02	1538482253	trainingRound	1	ef	1	5	715	686	1	0	0	1.84445504291216	4	0.814368614795967	-4
ws-ml-17	2018-10-02	1538482253	trainingRound	1	ef	2	2	844	640	1	0	0	1.08927463178406	1	1.16505920264171	-1
ws-ml-17	2018-10-02	1538482253	trainingRound	1	ef	3	2	512	754	0	0	1	1.19133082369808	2	2.15534898877377	2
ws-ml-17	2018-10-02	1538482253	trainingRound	1	ef	4	5	596	619	0	0	1	1.60354231167003	3	1.1490093657485	3
ws-ml-17	2018-10-02	1538482253	trainingRound	1	ef	5	6	514	524	0	0	1	0.938203589583281	1	1.01364401313185	1
ws-ml-17	2018-10-02	1538482253	trainingRound	1	ef	6	4	781	843	0	0	1	1.03117243254383	4	0.79438786522951	4
ws-ml-17	2018-10-02	1538482253	trainingRound	1	ef	7	6	640	652	0	0	1	0.892236351253814	4	1.2474900179659	4
ws-ml-17	2018-10-02	1538482253	trainingRound	1	ef	8	2	529	359	1	1	1	1.28637128585251	3	1.03476432965545	3
ws-ml-17	2018-10-02	1538482253	trainingRound	1	ef	9	7	656	663	0	NA	0	NA	NA	NA	0
ws-ml-17	2018-10-02	1538482253	trainingRound	1	ef	10	7	619	612	1	0	0	1.28633279781207	2	1.30244325338572	-2
ws-ml-17	2018-10-02	1538482253	trainingRound	1	ef	11	3	598	712	0	0	1	0.893532757021603	3	0.999065061158035	3
ws-ml-17	2018-10-02	1538482253	trainingRound	1	ef	12	1	793	1300	0	0	1	0.884809440860408	4	0.832814653418609	4
ws-ml-17	2018-10-02	1538482253	trainingRound	1	ef	13	5	581	606	0	0	1	0.982091831843718	3	1.21615978442424	3
ws-ml-17	2018-10-02	1538482253	trainingRound	1	ef	14	7	766	758	1	1	1	1.42118946672417	4	1.02755615967908	4
ws-ml-17	2018-10-02	1538482253	trainingRound	1	ef	15	6	502	491	1	1	1	1.37322052914533	4	0.663152921682922	4
ws-ml-17	2018-10-02	1538482253	trainingRound	1	ef	16	6	783	767	1	0	0	1.23044943457353	4	0.808395269690664	-4
ws-ml-17	2018-10-02	1538482253	trainingRound	1	ef	17	3	713	615	1	0	0	1.64901080905111	4	1.16698456724407	-4
ws-ml-17	2018-10-02	1538482253	trainingRound	1	ef	18	1	747	268	1	1	1	1.34857470738643	4	0.736148071213393	4
ws-ml-17	2018-10-02	1538482253	trainingRound	1	ef	19	1	691	1133	0	0	1	0.93912986862415	4	0.706630945482175	4
ws-ml-17	2018-10-02	1538482253	trainingRound	1	ef	20	3	607	723	0	0	1	1.03805537853623	4	0.756794984758017	4
ws-ml-17	2018-10-02	1538482253	trainingRound	1	ef	21	2	568	749	0	0	1	0.846271358066588	4	0.492727522898349	4
ws-ml-17	2018-10-02	1538482253	trainingRound	1	ef	22	1	934	570	1	1	1	1.08242664579302	4	0.316953247602214	4
ws-ml-17	2018-10-02	1538482253	trainingRound	1	ef	23	3	583	489	1	1	1	1.66503370431019	2	0.518256645373185	2
ws-ml-17	2018-10-02	1538482253	trainingRound	1	ef	24	4	586	632	0	0	1	1.66098957262875	4	1.00886828781222	4
ws-ml-17	2018-10-02	1538482253	trainingRound	1	ef	25	7	605	611	0	0	1	1.89384130286635	4	0.358114611633937	4
ws-ml-17	2018-10-02	1538482253	trainingRound	1	ef	26	5	611	588	1	0	0	0.956341723838705	4	0.492935037633288	-4
ws-ml-17	2018-10-02	1538482253	trainingRound	1	ef	27	4	746	686	1	0	0	1.37150781099626	1	0.473029981221771	-1
ws-ml-17	2018-10-02	1538482253	trainingRound	2	c	0	6	547	557	0	0	1	1.30150478647556	4	1.46774364779412	4
ws-ml-17	2018-10-02	1538482253	trainingRound	2	c	1	7	586	580	1	1	1	1.30039440628025	2	0.761760584457079	2
ws-ml-17	2018-10-02	1538482253	trainingRound	2	c	2	5	742	714	1	0	0	1.37050808392814	3	0.713001038209768	-3
ws-ml-17	2018-10-02	1538482253	trainingRound	2	c	3	6	695	710	0	0	1	1.27393836331612	2	0.717469500625157	2
ws-ml-17	2018-10-02	1538482253	trainingRound	2	c	4	6	759	745	1	0	0	1.2109808967798	1	0.380910761930863	-1
ws-ml-17	2018-10-02	1538482253	trainingRound	2	c	5	5	487	508	0	0	1	1.56237196711299	2	0.720623596178484	2
ws-ml-17	2018-10-02	1538482253	trainingRound	2	c	6	5	546	569	0	1	0	1.25120796343253	3	0.672745746996952	-3
ws-ml-17	2018-10-02	1538482253	trainingRound	2	c	7	3	859	741	1	1	1	1.65889838866133	2	1.06408901515533	2
ws-ml-17	2018-10-02	1538482253	trainingRound	2	c	8	7	543	538	1	1	1	1.44562103833596	2	1.41515774808067	2
ws-ml-17	2018-10-02	1538482253	trainingRound	2	c	9	5	771	742	1	0	0	1.97569575968373	1	0.388702988057048	-1
ws-ml-17	2018-10-02	1538482253	trainingRound	2	c	10	4	731	789	0	0	1	1.24622408190044	3	0.359133582722279	3
ws-ml-17	2018-10-02	1538482253	trainingRound	2	c	11	2	904	685	1	1	1	1.6393365173717	3	0.440611818848993	3
ws-ml-17	2018-10-02	1538482253	trainingRound	2	c	12	2	369	543	0	0	1	0.762386656700983	4	0.661008816648973	4
ws-ml-17	2018-10-02	1538482253	trainingRound	2	c	13	4	594	641	0	0	1	1.52933350567764	3	0.190724957676139	3
ws-ml-17	2018-10-02	1538482253	trainingRound	2	c	14	1	281	782	0	0	1	1.05028688028688	4	0.26739218775765	4
ws-ml-17	2018-10-02	1538482253	trainingRound	2	c	15	4	745	685	1	0	0	1.13494070114393	4	0.189535356243141	-4
ws-ml-17	2018-10-02	1538482253	trainingRound	2	c	16	2	778	590	1	1	1	1.50455874895852	3	0.444108137307921	3
ws-ml-17	2018-10-02	1538482253	trainingRound	2	c	17	7	796	803	0	1	0	2.21376229973976	2	0.982123263747781	-2
ws-ml-17	2018-10-02	1538482253	trainingRound	2	c	18	3	555	466	1	0	0	2.84395245314226	3	1.00109209837683	-3
ws-ml-17	2018-10-02	1538482253	trainingRound	2	c	19	1	1202	733	1	1	1	1.63693037287157	4	0.56871896701341	4
ws-ml-17	2018-10-02	1538482253	trainingRound	2	c	20	4	783	720	1	1	1	2.71317423443543	1	0.440305197393172	1
ws-ml-17	2018-10-02	1538482253	trainingRound	2	c	21	2	465	685	0	0	1	1.42389581797761	4	0.235907681286335	4
ws-ml-17	2018-10-02	1538482253	trainingRound	2	c	22	3	681	789	0	0	1	1.94402971790987	2	0.231983504025266	2
ws-ml-17	2018-10-02	1538482253	trainingRound	2	c	23	3	799	926	0	0	1	1.38311933443765	3	0.200922366071609	3
ws-ml-17	2018-10-02	1538482253	trainingRound	2	c	24	7	632	639	0	0	1	1.33308294719609	3	0.319586150857504	3
ws-ml-17	2018-10-02	1538482253	trainingRound	2	c	25	1	188	523	0	0	1	1.31482517925906	4	0.217305445316015	4
ws-ml-17	2018-10-02	1538482253	trainingRound	2	c	26	1	525	189	1	1	1	1.49184839172813	4	0.244489553850144	4
ws-ml-17	2018-10-02	1538482253	trainingRound	2	c	27	6	700	687	1	0	0	1.42360395028663	3	0.214049035697826	-3
ws-ml-21	2018-10-09	1539086956	trainingRound	1	c	0	4	660	718	0	1	0	2.58528074516835	3	1.11875959245481	-3
ws-ml-21	2018-10-09	1539086956	trainingRound	1	c	1	1	742	267	1	1	1	1.6841056745634	4	0.592950538619334	4
ws-ml-21	2018-10-09	1539086956	trainingRound	1	c	2	7	516	521	0	0	1	2.80017256393876	3	1.08900642624394	3
ws-ml-21	2018-10-09	1539086956	trainingRound	1	c	3	2	766	1011	0	0	1	1.73837767445912	4	0.778129285028626	4
ws-ml-21	2018-10-09	1539086956	trainingRound	1	c	4	2	653	444	1	1	1	1.12913620202198	4	0.446426114247515	4
ws-ml-21	2018-10-09	1539086956	trainingRound	1	c	5	3	742	640	1	NA	0	NA	NA	NA	0
ws-ml-21	2018-10-09	1539086956	trainingRound	1	c	6	6	501	512	0	0	1	1.1973069761716	3	0.779198026741142	3
ws-ml-21	2018-10-09	1539086956	trainingRound	1	c	7	4	861	798	1	1	1	2.13924209790275	1	1.12074119097815	1
ws-ml-21	2018-10-09	1539086956	trainingRound	1	c	8	3	562	472	1	1	1	1.1688303981955	4	0.436377953514238	4
ws-ml-21	2018-10-09	1539086956	trainingRound	1	c	9	6	674	660	1	0	0	1.92973825129775	3	0.826042400050937	-3
ws-ml-21	2018-10-09	1539086956	trainingRound	1	c	10	6	665	651	1	0	0	1.45344061378819	3	0.848067716911828	-3
ws-ml-21	2018-10-09	1539086956	trainingRound	1	c	11	2	774	526	1	1	1	1.35169845574455	4	0.386312600536257	4
ws-ml-21	2018-10-09	1539086956	trainingRound	1	c	12	7	709	716	0	0	1	1.76360921645391	3	0.874529017522946	3
ws-ml-21	2018-10-09	1539086956	trainingRound	1	c	13	4	724	787	0	0	1	1.49468275338768	3	0.884810043349717	3
ws-ml-21	2018-10-09	1539086956	trainingRound	1	c	14	5	684	713	0	1	0	1.39216373687668	4	0.390680585112932	-4
ws-ml-21	2018-10-09	1539086956	trainingRound	1	c	15	7	742	735	1	0	0	2.08679741538981	3	1.26167845693271	-3
ws-ml-21	2018-10-09	1539086956	trainingRound	1	c	16	6	666	679	0	1	0	1.88542235665227	3	0.844396403099381	-3
ws-ml-21	2018-10-09	1539086956	trainingRound	1	c	17	1	718	1177	0	0	1	1.45532342106344	4	0.531389797237352	4
ws-ml-21	2018-10-09	1539086956	trainingRound	1	c	18	5	748	720	1	0	0	1.26823749031792	4	0.512952078224771	-4
ws-ml-21	2018-10-09	1539086956	trainingRound	1	c	19	4	615	570	1	1	1	2.6236249011672	3	0.854240566317458	3
ws-ml-21	2018-10-09	1539086956	trainingRound	1	c	20	5	576	599	0	0	1	1.98066065044986	3	1.04653324502033	3
ws-ml-21	2018-10-09	1539086956	trainingRound	1	c	21	7	509	503	1	1	1	1.98822395463321	4	0.321336504488499	4
ws-ml-21	2018-10-09	1539086956	trainingRound	1	c	22	1	250	696	0	0	1	1.49716344018088	4	0.29771769758554	4
ws-ml-21	2018-10-09	1539086956	trainingRound	1	c	23	3	617	735	0	0	1	1.62148485174112	4	0.849003026283754	4
ws-ml-21	2018-10-09	1539086956	trainingRound	1	c	24	3	500	580	0	0	1	1.45670104580859	4	1.15707231487431	4
ws-ml-21	2018-10-09	1539086956	trainingRound	1	c	25	5	693	665	1	1	1	1.45229809939156	2	1.03071541865211	2
ws-ml-21	2018-10-09	1539086956	trainingRound	1	c	26	1	516	185	1	1	1	0.927280017063822	4	0.389182678814905	4
ws-ml-21	2018-10-09	1539086956	trainingRound	1	c	27	2	368	542	0	0	1	1.71716995142197	4	0.583972081849424	4
ws-ml-21	2018-10-09	1539086956	trainingRound	2	ef	0	1	1279	780	1	1	1	1.46027420987048	4	0.457538526181452	4
ws-ml-21	2018-10-09	1539086956	trainingRound	2	ef	1	7	673	666	1	0	0	2.70415805317134	3	0.480293871894901	-3
ws-ml-21	2018-10-09	1539086956	trainingRound	2	ef	2	1	739	1211	0	0	1	0.937750285867878	4	0.39936042287809	4
ws-ml-21	2018-10-09	1539086956	trainingRound	2	ef	3	2	696	918	0	0	1	0.866915676215285	4	0.357873229655524	4
ws-ml-21	2018-10-09	1539086956	trainingRound	2	ef	4	7	579	584	0	0	1	0.822173503738668	4	0.305253737949897	4
ws-ml-21	2018-10-09	1539086956	trainingRound	2	ef	5	4	621	575	1	1	1	2.06217818669938	3	0.356944656052292	3
ws-ml-21	2018-10-09	1539086956	trainingRound	2	ef	6	6	565	576	0	1	0	1.66440900860835	4	0.376467795817007	-4
ws-ml-21	2018-10-09	1539086956	trainingRound	2	ef	7	5	568	592	0	0	1	1.1764677958181	3	1.50536183097392	3
ws-ml-21	2018-10-09	1539086956	trainingRound	2	ef	8	2	825	625	1	1	1	1.32486251818227	4	0.354945416229384	4
ws-ml-21	2018-10-09	1539086956	trainingRound	2	ef	9	4	857	794	1	1	1	1.15798741694562	4	0.480386889630608	4
ws-ml-21	2018-10-09	1539086956	trainingRound	2	ef	10	5	484	505	0	1	0	2.74080672037053	3	0.42941188734585	-3
ws-ml-21	2018-10-09	1539086956	trainingRound	2	ef	11	5	596	574	1	0	0	1.45129992285911	3	0.315328841752489	-3
ws-ml-21	2018-10-09	1539086956	trainingRound	2	ef	12	7	764	756	1	1	1	1.98729217351865	4	0.517952583406441	4
ws-ml-21	2018-10-09	1539086956	trainingRound	2	ef	13	6	737	751	0	NA	0	NA	NA	NA	0
ws-ml-21	2018-10-09	1539086956	trainingRound	2	ef	14	2	850	644	1	1	1	1.03180885817528	4	0.384849335323452	4
ws-ml-21	2018-10-09	1539086956	trainingRound	2	ef	15	7	613	620	0	0	1	1.12540170030115	3	0.550565884623211	3
ws-ml-21	2018-10-09	1539086956	trainingRound	2	ef	16	4	734	798	0	0	1	0.936317171235714	4	0.28887684291476	4
ws-ml-21	2018-10-09	1539086956	trainingRound	2	ef	17	3	681	572	1	1	1	0.988499800332647	4	0.355866933317884	4
ws-ml-21	2018-10-09	1539086956	trainingRound	2	ef	18	1	201	560	0	0	1	0.755650426519423	4	0.314657510300094	4
ws-ml-21	2018-10-09	1539086956	trainingRound	2	ef	19	6	505	494	1	1	1	1.8931880545988	4	0.44971733834609	4
ws-ml-21	2018-10-09	1539086956	trainingRound	2	ef	20	5	665	640	1	0	0	1.29831236959581	4	0.879548767754386	-4
ws-ml-21	2018-10-09	1539086956	trainingRound	2	ef	21	3	764	886	0	0	1	1.21959113893899	4	0.843504074337034	4
ws-ml-21	2018-10-09	1539086956	trainingRound	2	ef	22	3	748	645	1	1	1	1.11643350755548	4	0.446149627046907	4
ws-ml-21	2018-10-09	1539086956	trainingRound	2	ef	23	4	682	736	0	0	1	1.44364873295308	3	0.569763462312039	3
ws-ml-21	2018-10-09	1539086956	trainingRound	2	ef	24	3	608	705	0	0	1	0.975911934656324	4	0.426630015539558	4
ws-ml-21	2018-10-09	1539086956	trainingRound	2	ef	25	2	366	539	0	0	1	0.831836442745043	4	0.273722008476398	4
ws-ml-21	2018-10-09	1539086956	trainingRound	2	ef	26	1	1013	618	1	1	1	0.837256489990978	4	0.364393452193326	4
ws-ml-21	2018-10-09	1539086956	trainingRound	2	ef	27	6	761	747	1	1	1	1.86492702117175	3	0.565869547437615	3
ws-ml-23	2018-10-17	1539774194	trainingRound	1	ef	0	4	575	621	0	0	1	2.20911406388041	3	1.9098421202707	3
ws-ml-23	2018-10-17	1539774194	trainingRound	1	ef	1	7	662	655	1	0	0	2.58669625207585	3	0.869477793783517	-3
ws-ml-23	2018-10-17	1539774194	trainingRound	1	ef	2	6	515	505	1	1	1	1.13445484616568	3	4.14836710926102	3
ws-ml-23	2018-10-17	1539774194	trainingRound	1	ef	3	2	752	511	1	1	1	1.11129553880528	3	0.719612810893523	3
ws-ml-23	2018-10-17	1539774194	trainingRound	1	ef	4	4	601	557	1	1	1	1.39492737237379	3	0.677122594381217	3
ws-ml-23	2018-10-17	1539774194	trainingRound	1	ef	5	4	717	774	0	1	0	1.15381430151865	4	0.80722462619633	-4
ws-ml-23	2018-10-17	1539774194	trainingRound	1	ef	6	3	509	427	1	1	1	1.30435605386447	4	2.85295211006269	4
ws-ml-23	2018-10-17	1539774194	trainingRound	1	ef	7	5	724	752	0	1	0	2.32389512575173	4	0.52429329712686	-4
ws-ml-23	2018-10-17	1539774194	trainingRound	1	ef	8	6	775	790	0	1	0	1.52196148957228	4	4.74193497688793	-4
ws-ml-23	2018-10-17	1539774194	trainingRound	1	ef	9	7	575	581	0	1	0	2.54219208513314	3	1.15187893332222	-3
ws-ml-23	2018-10-17	1539774194	trainingRound	1	ef	10	3	761	639	1	1	1	0.881779922912756	4	1.17040830367114	4
ws-ml-23	2018-10-17	1539774194	trainingRound	1	ef	11	1	217	604	0	0	1	2.60620485330401	4	0.731383146772714	4
ws-ml-23	2018-10-17	1539774194	trainingRound	1	ef	12	2	676	459	1	1	1	1.39719984232215	4	0.769864707050147	4
ws-ml-23	2018-10-17	1539774194	trainingRound	1	ef	13	5	644	620	1	NA	0	NA	NA	NA	0
ws-ml-23	2018-10-17	1539774194	trainingRound	1	ef	14	6	756	771	0	1	0	2.05628380439339	4	0.581714138355892	-4
ws-ml-23	2018-10-17	1539774194	trainingRound	1	ef	15	2	414	609	0	0	1	1.3756657438862	4	0.670865523985412	4
ws-ml-23	2018-10-17	1539774194	trainingRound	1	ef	16	7	674	681	0	NA	0	NA	NA	NA	0
ws-ml-23	2018-10-17	1539774194	trainingRound	1	ef	17	5	745	774	0	1	0	0.92586327396566	3	1.43627606163682	-3
ws-ml-23	2018-10-17	1539774194	trainingRound	1	ef	18	3	717	831	0	0	1	2.27660978916538	4	0.76609308049774	4
ws-ml-23	2018-10-17	1539774194	trainingRound	1	ef	19	1	211	588	0	0	1	1.21131661167419	4	0.611688610355486	4
ws-ml-23	2018-10-17	1539774194	trainingRound	1	ef	20	2	476	701	0	0	1	1.01839786538585	4	0.55647512807991	4
ws-ml-23	2018-10-17	1539774194	trainingRound	1	ef	21	1	776	279	1	1	1	1.19814270084862	4	0.315380660365918	4
ws-ml-23	2018-10-17	1539774194	trainingRound	1	ef	22	7	789	782	1	0	0	2.77998577821745	4	1.32064951906068	-4
ws-ml-23	2018-10-17	1539774194	trainingRound	1	ef	23	5	726	699	1	1	1	1.49377805105178	4	1.60059311946861	4
ws-ml-23	2018-10-17	1539774194	trainingRound	1	ef	24	3	421	502	0	0	1	1.74193561837637	4	0.634051190072569	4
ws-ml-23	2018-10-17	1539774194	trainingRound	1	ef	25	4	677	622	1	1	1	1.49000578301093	4	1.85826811809784	4
ws-ml-23	2018-10-17	1539774194	trainingRound	1	ef	26	1	651	234	1	1	1	0.89484638455906	4	0.459789790915238	4
ws-ml-23	2018-10-17	1539774194	trainingRound	1	ef	27	6	787	772	1	NA	0	NA	NA	NA	0
ws-ml-23	2018-10-17	1539774194	trainingRound	2	c	0	1	230	640	0	0	1	0.862746664022779	4	0.434891731321841	4
ws-ml-23	2018-10-17	1539774194	trainingRound	2	c	1	5	571	548	1	0	0	1.22648939797364	4	0.801822017330778	-4
ws-ml-23	2018-10-17	1539774194	trainingRound	2	c	2	5	632	657	0	1	0	1.71488761297041	4	0.36514695038386	-4
ws-ml-23	2018-10-17	1539774194	trainingRound	2	c	3	6	522	532	0	1	0	1.03340386489981	4	0.416565391806216	-4
ws-ml-23	2018-10-17	1539774194	trainingRound	2	c	4	4	500	460	1	0	0	1.61114751553396	4	0.477960569680363	-4
ws-ml-23	2018-10-17	1539774194	trainingRound	2	c	5	5	793	761	1	1	1	1.74225283401211	4	0.539472177559219	4
ws-ml-23	2018-10-17	1539774194	trainingRound	2	c	6	2	638	842	0	0	1	1.5135679446048	4	0.871254073046657	4
ws-ml-23	2018-10-17	1539774194	trainingRound	2	c	7	5	552	574	0	0	1	1.22408446082954	4	0.614681470917276	4
ws-ml-23	2018-10-17	1539774194	trainingRound	2	c	8	4	700	761	0	NA	0	NA	NA	NA	0
ws-ml-23	2018-10-17	1539774194	trainingRound	2	c	9	7	720	728	0	0	1	0.789532717953989	4	0.537859156898776	4
ws-ml-23	2018-10-17	1539774194	trainingRound	2	c	10	1	652	1069	0	0	1	0.780721564537089	4	0.3996724564131	4
ws-ml-23	2018-10-17	1539774194	trainingRound	2	c	11	7	507	502	1	1	1	2.04028863094754	4	0.419722473205184	4
ws-ml-23	2018-10-17	1539774194	trainingRound	2	c	12	1	503	181	1	1	1	1.41468679526588	4	0.287555492690444	4
ws-ml-23	2018-10-17	1539774194	trainingRound	2	c	13	1	524	188	1	1	1	0.552682332436234	4	0.450540180701864	4
ws-ml-23	2018-10-17	1539774194	trainingRound	2	c	14	7	649	643	1	1	1	1.92580586082295	4	0.349086986685506	4
ws-ml-23	2018-10-17	1539774194	trainingRound	2	c	15	6	554	544	1	0	0	1.18325954621832	4	0.42430846831121	-4
ws-ml-23	2018-10-17	1539774194	trainingRound	2	c	16	2	817	619	1	NA	0	NA	NA	NA	0
ws-ml-23	2018-10-17	1539774194	trainingRound	2	c	17	7	520	525	0	1	0	2.16963114140162	4	0.353944651804341	-4
ws-ml-23	2018-10-17	1539774194	trainingRound	2	c	18	3	879	758	1	1	1	1.50117953538938	2	0.800933877699208	2
ws-ml-23	2018-10-17	1539774194	trainingRound	2	c	19	3	627	727	0	0	1	1.18328584720985	4	0.635889052146013	4
ws-ml-23	2018-10-17	1539774194	trainingRound	2	c	20	2	949	719	1	1	1	1.18356842251524	4	0.572886627003754	4
ws-ml-23	2018-10-17	1539774194	trainingRound	2	c	21	4	738	797	0	1	0	1.75716004442984	4	0.319440314868189	-4
ws-ml-23	2018-10-17	1539774194	trainingRound	2	c	22	6	580	592	0	0	1	1.00632763403519	3	0.715914634674846	3
ws-ml-23	2018-10-17	1539774194	trainingRound	2	c	23	2	466	686	0	0	1	0.881914635316207	3	0.726453314295213	3
ws-ml-23	2018-10-17	1539774194	trainingRound	2	c	24	6	646	633	1	0	0	1.4454599193723	3	0.620823394283434	-3
ws-ml-23	2018-10-17	1539774194	trainingRound	2	c	25	4	559	514	1	1	1	1.96268177754973	4	0.508970081978987	4
ws-ml-23	2018-10-17	1539774194	trainingRound	2	c	26	3	509	606	0	0	1	0.883522524074579	4	0.741807320848238	4
ws-ml-23	2018-10-17	1539774194	trainingRound	2	c	27	3	760	656	1	1	1	1.26003150345787	3	0.977743265742902	3
ws-ml-26	2018-10-17	1539788061	trainingRound	1	ef	0	2	670	455	1	0	0	2.52151437269276	2	0.959599108718976	-2
ws-ml-26	2018-10-17	1539788061	trainingRound	1	ef	1	4	618	573	1	1	1	2.35306581374607	2	0.0181156108264986	2
ws-ml-26	2018-10-17	1539788061	trainingRound	1	ef	2	1	587	962	0	0	1	1.12147787204594	4	1.19482781349143	4
ws-ml-26	2018-10-17	1539788061	trainingRound	1	ef	3	7	675	668	1	0	0	1.32098309263165	3	1.24425379431705	-3
ws-ml-26	2018-10-17	1539788061	trainingRound	1	ef	4	6	788	772	1	0	0	0.946467856818344	4	1.08118250547705	-4
ws-ml-26	2018-10-17	1539788061	trainingRound	1	ef	5	6	690	677	1	1	1	1.2650796904054	2	0.892176192275656	2
ws-ml-26	2018-10-17	1539788061	trainingRound	1	ef	6	2	625	425	1	1	1	2.30759107600898	1	0.725604305407614	1
ws-ml-26	2018-10-17	1539788061	trainingRound	1	ef	7	3	803	693	1	1	1	1.79306442812958	1	1.26744613829214	1
ws-ml-26	2018-10-17	1539788061	trainingRound	1	ef	8	4	765	709	1	0	0	1.12358547967233	1	0.657929605069512	-1
ws-ml-26	2018-10-17	1539788061	trainingRound	1	ef	9	2	393	578	0	0	1	1.35665429557775	2	1.43121889386384	2
ws-ml-26	2018-10-17	1539788061	trainingRound	1	ef	10	5	586	564	1	1	1	1.0867326564985	1	0.834294121439598	1
ws-ml-26	2018-10-17	1539788061	trainingRound	1	ef	11	1	879	536	1	1	1	1.03107943445139	4	0.627477224781614	4
ws-ml-26	2018-10-17	1539788061	trainingRound	1	ef	12	3	668	561	1	0	0	1.17084483600775	1	0.525306847594038	-1
ws-ml-26	2018-10-17	1539788061	trainingRound	1	ef	13	6	588	600	0	0	1	1.44046850407904	3	0.944101088185562	3
ws-ml-26	2018-10-17	1539788061	trainingRound	1	ef	14	6	769	784	0	0	1	1.13561241060597	2	0.510163890467084	2
ws-ml-26	2018-10-17	1539788061	trainingRound	1	ef	15	1	781	281	1	1	1	1.13235044597604	4	0.31633936363869	4
ws-ml-26	2018-10-17	1539788061	trainingRound	1	ef	16	4	531	573	0	0	1	1.57470331998775	2	0.290481317795638	2
ws-ml-26	2018-10-17	1539788061	trainingRound	1	ef	17	5	571	593	0	0	1	1.20249359073932	1	0.665038250303041	1
ws-ml-26	2018-10-17	1539788061	trainingRound	1	ef	18	3	593	687	0	0	1	0.957987371031777	3	0.352017302204331	3
ws-ml-26	2018-10-17	1539788061	trainingRound	1	ef	19	4	604	657	0	0	1	1.27765348954927	1	0.26986647114245	1
ws-ml-26	2018-10-17	1539788061	trainingRound	1	ef	20	5	761	730	1	0	0	1.00967523726285	1	0.431430584783811	-1
ws-ml-26	2018-10-17	1539788061	trainingRound	1	ef	21	1	286	796	0	0	1	0.916214016953745	4	0.315785118320491	4
ws-ml-26	2018-10-17	1539788061	trainingRound	1	ef	22	7	716	709	1	0	0	1.8139256060349	1	0.283898692421644	-1
ws-ml-26	2018-10-17	1539788061	trainingRound	1	ef	23	3	570	661	0	0	1	2.71446551410554	3	0.870783541864512	3
ws-ml-26	2018-10-17	1539788061	trainingRound	1	ef	24	5	725	754	0	0	1	1.03010758068558	4	0.804491247385158	4
ws-ml-26	2018-10-17	1539788061	trainingRound	1	ef	25	7	508	514	0	0	1	2.54022977445857	2	0.593323781584331	2
ws-ml-26	2018-10-17	1539788061	trainingRound	1	ef	26	7	553	559	0	0	1	1.31513978176008	3	0.722712799892179	3
ws-ml-26	2018-10-17	1539788061	trainingRound	1	ef	27	2	602	794	0	0	1	2.59946121453322	4	0.513445741213218	4
ws-ml-26	2018-10-17	1539788061	trainingRound	2	c	0	5	564	541	1	0	0	1.78994904343199	2	0.326230461490923	-2
ws-ml-26	2018-10-17	1539788061	trainingRound	2	c	1	1	271	754	0	0	1	1.26976864427706	4	0.432745955182327	4
ws-ml-26	2018-10-17	1539788061	trainingRound	2	c	2	7	508	502	1	0	0	1.38449453821522	1	0.606365866697161	-1
ws-ml-26	2018-10-17	1539788061	trainingRound	2	c	3	2	761	517	1	1	1	0.872921299411246	4	0.504480951505684	4
ws-ml-26	2018-10-17	1539788061	trainingRound	2	c	4	6	600	613	0	0	1	1.1773508036058	1	0.655567326852179	1
ws-ml-26	2018-10-17	1539788061	trainingRound	2	c	5	1	639	230	1	1	1	1.16210681217854	4	0.373231939796824	4
ws-ml-26	2018-10-17	1539788061	trainingRound	2	c	6	2	458	674	0	0	1	1.02265509807694	4	0.465251416648243	4
ws-ml-26	2018-10-17	1539788061	trainingRound	2	c	7	7	647	640	1	0	0	1.28139592841399	3	0.778156576227047	-3
ws-ml-26	2018-10-17	1539788061	trainingRound	2	c	8	4	539	495	1	0	0	1.88511148894759	2	1.02895739335145	-2
ws-ml-26	2018-10-17	1539788061	trainingRound	2	c	9	5	742	773	0	0	1	0.883277155055112	4	0.558590433560312	4
ws-ml-26	2018-10-17	1539788061	trainingRound	2	c	10	3	725	625	1	0	0	1.10162864088488	1	2.32792078140847	-1
ws-ml-26	2018-10-17	1539788061	trainingRound	2	c	11	1	696	1141	0	0	1	1.12781512839501	4	0.37229055669377	4
ws-ml-26	2018-10-17	1539788061	trainingRound	2	c	12	4	511	470	1	1	1	1.6735020381675	1	0.681930864953756	1
ws-ml-26	2018-10-17	1539788061	trainingRound	2	c	13	7	792	799	0	0	1	1.50674957252704	1	0.678467793950404	1
ws-ml-26	2018-10-17	1539788061	trainingRound	2	c	14	3	438	522	0	0	1	2.181420401168	4	0.426699292729609	4
ws-ml-26	2018-10-17	1539788061	trainingRound	2	c	15	2	435	641	0	0	1	0.966456611538888	4	0.35728840610318	4
ws-ml-26	2018-10-17	1539788061	trainingRound	2	c	16	2	719	545	1	1	1	1.53419016836779	1	0.402868027071236	1
ws-ml-26	2018-10-17	1539788061	trainingRound	2	c	17	5	514	536	0	0	1	1.12373590852076	4	0.604652453224844	4
ws-ml-26	2018-10-17	1539788061	trainingRound	2	c	18	3	793	684	1	1	1	1.18363962764124	1	0.435620140528044	1
ws-ml-26	2018-10-17	1539788061	trainingRound	2	c	19	4	648	705	0	0	1	1.13607556467832	1	0.322477117333619	1
ws-ml-26	2018-10-17	1539788061	trainingRound	2	c	20	6	793	778	1	0	0	1.11615448690281	1	0.264331395079353	-1
ws-ml-26	2018-10-17	1539788061	trainingRound	2	c	21	6	798	782	1	1	1	1.61395209947659	1	0.494101040076202	1
ws-ml-26	2018-10-17	1539788061	trainingRound	2	c	22	7	595	600	0	0	1	1.74967516669858	4	1.2412971778067	4
ws-ml-26	2018-10-17	1539788061	trainingRound	2	c	23	1	913	557	1	1	1	0.964961303863674	4	0.334591290589742	4
ws-ml-26	2018-10-17	1539788061	trainingRound	2	c	24	4	597	649	0	0	1	1.14190925323419	2	1.12177199412326	2
ws-ml-26	2018-10-17	1539788061	trainingRound	2	c	25	6	745	761	0	0	1	1.4013258907944	1	0.585904656334606	1
ws-ml-26	2018-10-17	1539788061	trainingRound	2	c	26	3	629	749	0	0	1	1.16299110288674	4	0.297553077485645	4
ws-ml-26	2018-10-17	1539788061	trainingRound	2	c	27	5	590	566	1	1	1	1.08294274754735	1	0.457889704539411	1
ws-ml-27	2018-10-17	1539788304	trainingRound	1	c	0	6	752	767	0	1	0	2.70541703194249	2	1.44400435089483	-2
ws-ml-27	2018-10-17	1539788304	trainingRound	1	c	1	7	532	526	1	0	0	1.00780877357829	2	0.601333624588733	-2
ws-ml-27	2018-10-17	1539788304	trainingRound	1	c	2	1	957	584	1	1	1	0.766583940625424	4	0.630631601601635	4
ws-ml-27	2018-10-17	1539788304	trainingRound	1	c	3	3	641	764	0	NA	0	NA	NA	NA	0
ws-ml-27	2018-10-17	1539788304	trainingRound	1	c	4	1	722	1184	0	0	1	1.13148147613538	3	0.678302521973819	3
ws-ml-27	2018-10-17	1539788304	trainingRound	1	c	5	5	787	757	1	1	1	0.63554993570142	4	0.71950547855522	4
ws-ml-27	2018-10-17	1539788304	trainingRound	1	c	6	2	672	887	0	1	0	0.852728403580841	3	0.559633477776515	-3
ws-ml-27	2018-10-17	1539788304	trainingRound	1	c	7	2	602	409	1	1	1	0.612198674651154	4	0.526633839279384	4
ws-ml-27	2018-10-17	1539788304	trainingRound	1	c	8	4	738	684	1	1	1	0.841617966081685	3	0.876922963423567	3
ws-ml-27	2018-10-17	1539788304	trainingRound	1	c	9	4	476	518	0	0	1	1.41800579242772	1	0.730001324769546	1
ws-ml-27	2018-10-17	1539788304	trainingRound	1	c	10	6	544	534	1	1	1	1.224293420506	2	0.380669372025295	2
ws-ml-27	2018-10-17	1539788304	trainingRound	1	c	11	5	619	596	1	1	1	0.866398248093901	4	0.279432458952215	4
ws-ml-27	2018-10-17	1539788304	trainingRound	1	c	12	4	681	735	0	1	0	0.820938701577688	2	0.458402338528686	-2
ws-ml-27	2018-10-17	1539788304	trainingRound	1	c	13	3	706	818	0	1	0	1.63754414968935	1	0.321019374699972	-1
ws-ml-27	2018-10-17	1539788304	trainingRound	1	c	14	1	626	1026	0	1	0	1.03398471669425	2	0.686820834129321	-2
ws-ml-27	2018-10-17	1539788304	trainingRound	1	c	15	5	707	737	0	1	0	0.829557414082956	1	0.289691578462225	-1
ws-ml-27	2018-10-17	1539788304	trainingRound	1	c	16	1	784	282	1	1	1	0.66957218223979	4	0.413652651353914	4
ws-ml-27	2018-10-17	1539788304	trainingRound	1	c	17	4	672	618	1	0	0	0.785732179978368	4	0.461715550092777	-4
ws-ml-27	2018-10-17	1539788304	trainingRound	1	c	18	2	578	393	1	1	1	0.568100787841104	4	0.216671654608945	4
ws-ml-27	2018-10-17	1539788304	trainingRound	1	c	19	7	726	734	0	1	0	0.680551104902406	1	0.0769178952905349	-1
ws-ml-27	2018-10-17	1539788304	trainingRound	1	c	20	7	623	629	0	1	0	0.765724603443232	1	0.19973543064043	-1
ws-ml-27	2018-10-17	1539788304	trainingRound	1	c	21	7	673	666	1	1	1	1.61785156722181	2	0.558562433780025	2
ws-ml-27	2018-10-17	1539788304	trainingRound	1	c	22	5	658	684	0	1	0	0.70679473004202	1	0.139324892646982	-1
ws-ml-27	2018-10-17	1539788304	trainingRound	1	c	23	2	522	689	0	1	0	0.863506846311793	1	0.289182519816677	-1
ws-ml-27	2018-10-17	1539788304	trainingRound	1	c	24	6	602	615	0	1	0	0.629473308745219	2	0.538418851658207	-2
ws-ml-27	2018-10-17	1539788304	trainingRound	1	c	25	3	735	617	1	1	1	0.648963807438122	1	0.360359311362117	1
ws-ml-27	2018-10-17	1539788304	trainingRound	1	c	26	6	714	699	1	1	1	0.600002758601477	1	0.48774169459648	1
ws-ml-27	2018-10-17	1539788304	trainingRound	1	c	27	3	592	511	1	0	0	0.814772580375575	4	0.33838735225072	-4
ws-ml-27	2018-10-17	1539788304	trainingRound	2	ef	0	6	511	500	1	0	0	1.15815204333921	1	0.326546847027203	-1
ws-ml-27	2018-10-17	1539788304	trainingRound	2	ef	1	1	622	223	1	1	1	0.515303355008655	4	0.38859939586473	4
ws-ml-27	2018-10-17	1539788304	trainingRound	2	ef	2	4	611	566	1	1	1	1.19019611428303	1	0.0893822940597602	1
ws-ml-27	2018-10-17	1539788304	trainingRound	2	ef	3	7	673	680	0	0	1	2.03911956911907	1	0.266606875531579	1
ws-ml-27	2018-10-17	1539788304	trainingRound	2	ef	4	2	686	905	0	0	1	1.58720957273908	1	0.563339309239382	1
ws-ml-27	2018-10-17	1539788304	trainingRound	2	ef	5	5	534	555	0	1	0	0.566978100214328	4	0.322710463031399	-4
ws-ml-27	2018-10-17	1539788304	trainingRound	2	ef	6	2	691	912	0	1	0	0.717987284118863	1	0.245839399856777	-1
ws-ml-27	2018-10-17	1539788304	trainingRound	2	ef	7	7	636	630	1	1	1	0.61639624329473	1	0.212532786488737	1
ws-ml-27	2018-10-17	1539788304	trainingRound	2	ef	8	5	657	630	1	1	1	0.654668664410565	4	0.392145484918728	4
ws-ml-27	2018-10-17	1539788304	trainingRound	2	ef	9	4	563	608	0	1	0	0.498530081131321	2	0.625183038177056	-2
ws-ml-27	2018-10-17	1539788304	trainingRound	2	ef	10	3	604	507	1	1	1	0.808137175747106	2	0.671615473715065	2
ws-ml-27	2018-10-17	1539788304	trainingRound	2	ef	11	2	680	462	1	1	1	0.503617459908128	2	0.675447366960725	2
ws-ml-27	2018-10-17	1539788304	trainingRound	2	ef	12	1	670	1098	0	0	1	0.639294580079877	4	0.441242539342056	4
ws-ml-27	2018-10-17	1539788304	trainingRound	2	ef	13	2	581	395	1	1	1	0.883040648670431	4	0.276376503235952	4
ws-ml-27	2018-10-17	1539788304	trainingRound	2	ef	14	3	592	686	0	1	0	0.775469852789684	2	0.26473230796546	-2
ws-ml-27	2018-10-17	1539788304	trainingRound	2	ef	15	3	793	919	0	NA	0	NA	NA	NA	0
ws-ml-27	2018-10-17	1539788304	trainingRound	2	ef	16	7	574	579	0	1	0	1.76374578631294	4	0.374520251520153	-4
ws-ml-27	2018-10-17	1539788304	trainingRound	2	ef	17	4	670	723	0	0	1	0.97928705486629	3	0.72188910476325	3
ws-ml-27	2018-10-17	1539788304	trainingRound	2	ef	18	1	230	641	0	0	1	0.565354373138689	4	0.38476750261907	4
ws-ml-27	2018-10-17	1539788304	trainingRound	2	ef	19	6	716	730	0	0	1	0.672824127133936	4	0.640775244675751	4
ws-ml-27	2018-10-17	1539788304	trainingRound	2	ef	20	5	791	761	1	0	0	0.665014391248405	4	0.638030433816311	-4
ws-ml-27	2018-10-17	1539788304	trainingRound	2	ef	21	1	616	221	1	1	1	0.543440473014925	4	0.203463715857652	4
ws-ml-27	2018-10-17	1539788304	trainingRound	2	ef	22	5	507	527	0	0	1	0.82003413611892	1	0.65628822150029	1
ws-ml-27	2018-10-17	1539788304	trainingRound	2	ef	23	6	591	602	0	0	1	0.710652926252806	4	0.352621748254023	4
ws-ml-27	2018-10-17	1539788304	trainingRound	2	ef	24	3	730	630	1	1	1	0.829956770110584	2	0.515074326733156	2
ws-ml-27	2018-10-17	1539788304	trainingRound	2	ef	25	7	606	600	1	1	1	0.723644667443295	3	0.635914328027866	3
ws-ml-27	2018-10-17	1539788304	trainingRound	2	ef	26	4	772	715	1	1	1	1.07992220736924	4	0.650766522994672	4
ws-ml-27	2018-10-17	1539788304	trainingRound	2	ef	27	6	672	658	1	0	0	1.35513656853436	1	0.704407896148041	-1
ws-ml-33	2018-11-26	1543235378	trainingRound	1	c	0	3	515	432	1	NA	0	NA	NA	NA	0
ws-ml-33	2018-11-26	1543235378	trainingRound	1	c	1	5	618	642	0	0	1	1.10744693169909	3	2.08625585758637	3
ws-ml-33	2018-11-26	1543235378	trainingRound	1	c	2	4	686	631	1	1	1	2.27276675608482	3	1.35434135707692	3
ws-ml-33	2018-11-26	1543235378	trainingRound	1	c	3	6	603	616	0	0	1	1.35128445867122	4	0.467882518871193	4
ws-ml-33	2018-11-26	1543235378	trainingRound	1	c	4	4	527	573	0	0	1	1.31720437178228	4	0.468081393688408	4
ws-ml-33	2018-11-26	1543235378	trainingRound	1	c	5	5	744	714	1	1	1	2.19305965378408	3	1.0175468534635	3
ws-ml-33	2018-11-26	1543235378	trainingRound	1	c	6	6	698	684	1	1	1	1.94174411290442	3	0.919226672063814	3
ws-ml-33	2018-11-26	1543235378	trainingRound	1	c	7	5	689	718	0	0	1	2.21994560453095	2	1.25368247197548	2
ws-ml-33	2018-11-26	1543235378	trainingRound	1	c	8	1	796	286	1	1	1	1.06949167275889	4	0.775425744473978	4
ws-ml-33	2018-11-26	1543235378	trainingRound	1	c	9	7	742	749	0	1	0	2.31765601007646	3	0.90241597619206	-3
ws-ml-33	2018-11-26	1543235378	trainingRound	1	c	10	1	1225	747	1	1	1	1.25191793911836	4	0.463390834886013	4
ws-ml-33	2018-11-26	1543235378	trainingRound	1	c	11	2	622	422	1	1	1	1.31645281743113	4	0.490367562362735	4
ws-ml-33	2018-11-26	1543235378	trainingRound	1	c	12	2	623	822	0	0	1	1.0548746944296	4	0.381378067764672	4
ws-ml-33	2018-11-26	1543235378	trainingRound	1	c	13	2	659	869	0	0	1	1.08781798719974	4	0.462190849899343	4
ws-ml-33	2018-11-26	1543235378	trainingRound	1	c	14	2	970	735	1	1	1	0.990002370459479	4	0.589651324329679	4
ws-ml-33	2018-11-26	1543235378	trainingRound	1	c	15	6	586	598	0	0	1	1.66854368140957	2	0.951100852305899	2
ws-ml-33	2018-11-26	1543235378	trainingRound	1	c	16	4	505	464	1	0	0	2.23198009712178	3	0.595371220695597	-3
ws-ml-33	2018-11-26	1543235378	trainingRound	1	c	17	6	625	612	1	1	1	1.60411946731074	4	0.376440519268726	4
ws-ml-33	2018-11-26	1543235378	trainingRound	1	c	18	3	662	571	1	1	1	0.919636610800808	4	0.426105976541294	4
ws-ml-33	2018-11-26	1543235378	trainingRound	1	c	19	1	511	838	0	0	1	0.88027222754863	4	0.459907638683944	4
ws-ml-33	2018-11-26	1543235378	trainingRound	1	c	20	7	687	681	1	1	1	1.79490777821957	3	0.335746240863955	3
ws-ml-33	2018-11-26	1543235378	trainingRound	1	c	21	5	657	632	1	1	1	1.913354732691	4	0.486632244215798	4
ws-ml-33	2018-11-26	1543235378	trainingRound	1	c	22	7	773	781	0	1	0	1.85485923351735	2	0.607267783978386	-2
ws-ml-33	2018-11-26	1543235378	trainingRound	1	c	23	1	633	1038	0	0	1	0.799416462794397	4	0.384510666906863	4
ws-ml-33	2018-11-26	1543235378	trainingRound	1	c	24	7	611	604	1	1	1	2.1614308594053	2	0.798192420366831	2
ws-ml-33	2018-11-26	1543235378	trainingRound	1	c	25	3	640	762	0	0	1	1.63954388381353	3	0.451501007686602	3
ws-ml-33	2018-11-26	1543235378	trainingRound	1	c	26	3	461	549	0	0	1	1.59796782012927	3	0.71306213009666	3
ws-ml-33	2018-11-26	1543235378	trainingRound	1	c	27	4	797	860	0	1	0	2.64611669653641	2	0.442728062102105	-2
ws-ml-33	2018-11-26	1543235378	trainingRound	2	ef	0	5	565	544	1	1	1	1.24183755199192	4	0.406644792576117	4
ws-ml-33	2018-11-26	1543235378	trainingRound	2	ef	1	1	224	623	0	0	1	0.87060113762891	4	0.33960890304661	4
ws-ml-33	2018-11-26	1543235378	trainingRound	2	ef	2	1	1097	669	1	1	1	0.786713814966788	4	0.355473339708624	4
ws-ml-33	2018-11-26	1543235378	trainingRound	2	ef	3	2	613	809	0	0	1	0.920665306834053	2	0.851049176930246	2
ws-ml-33	2018-11-26	1543235378	trainingRound	2	ef	4	3	663	769	0	1	0	2.12642792920997	2	0.526472323201233	-2
ws-ml-33	2018-11-26	1543235378	trainingRound	2	ef	5	1	593	972	0	0	1	1.03099367802679	4	0.515960826793162	4
ws-ml-33	2018-11-26	1543235378	trainingRound	2	ef	6	7	523	529	0	1	0	1.09946595696056	4	0.366682822572329	-4
ws-ml-33	2018-11-26	1543235378	trainingRound	2	ef	7	5	678	707	0	1	0	2.00653720771334	2	0.761402824471588	-2
ws-ml-33	2018-11-26	1543235378	trainingRound	2	ef	8	6	790	805	0	NA	0	NA	NA	NA	0
ws-ml-33	2018-11-26	1543235378	trainingRound	2	ef	9	4	503	547	0	1	0	1.64357398576249	4	0.735505794793426	-4
ws-ml-33	2018-11-26	1543235378	trainingRound	2	ef	10	6	735	721	1	1	1	1.82554989689015	4	0.66084498060809	4
ws-ml-33	2018-11-26	1543235378	trainingRound	2	ef	11	6	742	727	1	1	1	0.837231226296353	4	0.436804158664017	4
ws-ml-33	2018-11-26	1543235378	trainingRound	2	ef	12	1	1200	732	1	1	1	0.559583376501905	4	0.432972931532277	4
ws-ml-33	2018-11-26	1543235378	trainingRound	2	ef	13	3	553	641	0	0	1	2.4985490157469	2	0.560231323488551	2
ws-ml-33	2018-11-26	1543235378	trainingRound	2	ef	14	6	695	708	0	1	0	1.03993566720419	4	0.4150960100269	-4
ws-ml-33	2018-11-26	1543235378	trainingRound	2	ef	15	2	682	900	0	0	1	1.11363963690565	2	0.342895469791983	2
ws-ml-33	2018-11-26	1543235378	trainingRound	2	ef	16	4	631	681	0	1	0	1.50334638957247	2	0.475395496256169	-2
ws-ml-33	2018-11-26	1543235378	trainingRound	2	ef	17	7	743	736	1	1	1	1.48825435704202	4	0.420968590929988	4
ws-ml-33	2018-11-26	1543235378	trainingRound	2	ef	18	2	966	732	1	1	1	0.583597510729305	4	0.531752449607666	4
ws-ml-33	2018-11-26	1543235378	trainingRound	2	ef	19	5	556	533	1	1	1	1.51980745068613	2	0.62013306008339	2
ws-ml-33	2018-11-26	1543235378	trainingRound	2	ef	20	4	846	784	1	1	1	0.805008694358548	4	0.445689051523004	4
ws-ml-33	2018-11-26	1543235378	trainingRound	2	ef	21	7	664	670	0	1	0	1.12475096542585	4	0.469169752166636	-4
ws-ml-33	2018-11-26	1543235378	trainingRound	2	ef	22	4	803	744	1	1	1	2.33339566882751	2	0.748416940412426	2
ws-ml-33	2018-11-26	1543235378	trainingRound	2	ef	23	7	545	539	1	1	1	1.12903607621229	4	0.527521227480975	4
ws-ml-33	2018-11-26	1543235378	trainingRound	2	ef	24	5	665	691	0	1	0	1.14254673317737	4	0.448378352284635	-4
ws-ml-33	2018-11-26	1543235378	trainingRound	2	ef	25	3	715	600	1	1	1	1.76980721011023	4	0.576407544540416	4
ws-ml-33	2018-11-26	1543235378	trainingRound	2	ef	26	3	749	646	1	1	1	0.790008721623963	4	0.427591763889723	4
ws-ml-33	2018-11-26	1543235378	trainingRound	2	ef	27	2	540	367	1	1	1	1.29513279545245	4	0.425023071082251	4
ws-nm-02	2018-09-26	1537950291	trainingRound	1	c	0	1	924	564	1	NA	0	NA	NA	NA	0
ws-nm-02	2018-09-26	1537950291	trainingRound	1	c	1	4	683	743	0	0	1	1.62186887157816	4	0.391586793369129	4
ws-nm-02	2018-09-26	1537950291	trainingRound	1	c	2	3	635	756	0	0	1	1.40615836435563	4	0.435921525407366	4
ws-nm-02	2018-09-26	1537950291	trainingRound	1	c	3	5	717	690	1	1	1	2.69928336956787	2	0.531862822142102	2
ws-nm-02	2018-09-26	1537950291	trainingRound	1	c	4	2	716	945	0	0	1	1.18678579928576	4	0.312488653298033	4
ws-nm-02	2018-09-26	1537950291	trainingRound	1	c	5	5	564	588	0	0	1	1.35523981876077	4	0.348941156244109	4
ws-nm-02	2018-09-26	1537950291	trainingRound	1	c	6	5	587	610	0	0	1	1.60792694231486	4	0.822775581320002	4
ws-nm-02	2018-09-26	1537950291	trainingRound	1	c	7	1	285	793	0	0	1	1.09877676939595	4	0.330520206591814	4
ws-nm-02	2018-09-26	1537950291	trainingRound	1	c	8	3	504	423	1	1	1	1.70425346559546	3	0.730540927353559	3
ws-nm-02	2018-09-26	1537950291	trainingRound	1	c	9	7	686	693	0	0	1	1.13421280029866	4	0.366440256526857	4
ws-nm-02	2018-09-26	1537950291	trainingRound	1	c	10	7	727	720	1	0	0	1.29781444076718	3	0.740058685302984	-3
ws-nm-02	2018-09-26	1537950291	trainingRound	1	c	11	2	399	588	0	0	1	1.19615633077001	4	0.302690876385668	4
ws-nm-02	2018-09-26	1537950291	trainingRound	1	c	12	6	606	595	1	0	0	2.14007844380023	3	0.510122380796247	-3
ws-nm-02	2018-09-26	1537950291	trainingRound	1	c	13	6	533	523	1	0	0	1.47044276354666	4	0.367983087239509	-4
ws-nm-02	2018-09-26	1537950291	trainingRound	1	c	14	6	685	698	0	0	1	1.51911410083119	3	0.322025335782087	3
ws-nm-02	2018-09-26	1537950291	trainingRound	1	c	15	2	872	661	1	1	1	1.85468683744079	4	0.504261548617137	4
ws-nm-02	2018-09-26	1537950291	trainingRound	1	c	16	7	650	643	1	1	1	1.9085941765037	3	0.462681459023997	3
ws-nm-02	2018-09-26	1537950291	trainingRound	1	c	17	4	673	619	1	0	0	1.52035510125268	2	0.741688440573398	-2
ws-nm-02	2018-09-26	1537950291	trainingRound	1	c	18	1	541	887	0	0	1	1.07709470542841	4	0.367585351255457	4
ws-nm-02	2018-09-26	1537950291	trainingRound	1	c	19	4	571	616	0	0	1	1.79634217611613	4	0.392688586196073	4
ws-nm-02	2018-09-26	1537950291	trainingRound	1	c	20	2	675	459	1	1	1	1.41290608362851	4	0.335351095024862	4
ws-nm-02	2018-09-26	1537950291	trainingRound	1	c	21	7	731	738	0	0	1	1.25550752073832	4	0.349949930171533	4
ws-nm-02	2018-09-26	1537950291	trainingRound	1	c	22	3	538	451	1	1	1	1.52330283810284	4	0.333765283165576	4
ws-nm-02	2018-09-26	1537950291	trainingRound	1	c	23	6	559	571	0	0	1	1.43802856385878	4	0.272332715131824	4
ws-nm-02	2018-09-26	1537950291	trainingRound	1	c	24	1	627	225	1	1	1	0.895845455192784	4	0.263517089496418	4
ws-nm-02	2018-09-26	1537950291	trainingRound	1	c	25	4	614	569	1	NA	0	NA	NA	NA	0
ws-nm-02	2018-09-26	1537950291	trainingRound	1	c	26	3	551	656	0	0	1	1.43032595746899	4	0.297372119862302	4
ws-nm-02	2018-09-26	1537950291	trainingRound	1	c	27	5	671	644	1	0	0	1.84987198674889	3	0.762057655038461	-3
ws-nm-02	2018-09-26	1537950291	trainingRound	2	ef	0	5	676	705	0	0	1	1.12496640093195	4	0.336710453977275	4
ws-nm-02	2018-09-26	1537950291	trainingRound	2	ef	1	7	578	583	0	0	1	0.881459280495619	4	0.233539022711284	4
ws-nm-02	2018-09-26	1537950291	trainingRound	2	ef	2	2	587	774	0	0	1	0.692743820177157	4	0.26982280861921	4
ws-nm-02	2018-09-26	1537950291	trainingRound	2	ef	3	1	274	763	0	0	1	0.679499532660202	4	0.254476935482671	4
ws-nm-02	2018-09-26	1537950291	trainingRound	2	ef	4	7	550	556	0	0	1	0.773231790908994	4	0.274857055611847	4
ws-nm-02	2018-09-26	1537950291	trainingRound	2	ef	5	2	728	552	1	1	1	1.11583066198023	4	0.248202971087721	4
ws-nm-02	2018-09-26	1537950291	trainingRound	2	ef	6	3	695	806	0	1	0	1.35883387658509	4	0.247241989629401	-4
ws-nm-02	2018-09-26	1537950291	trainingRound	2	ef	7	6	581	593	0	1	0	0.974345387513495	4	0.308976708708997	-4
ws-nm-02	2018-09-26	1537950291	trainingRound	2	ef	8	4	658	605	1	1	1	2.91491849940621	2	0.639469330385964	2
ws-nm-02	2018-09-26	1537950291	trainingRound	2	ef	9	3	583	695	0	0	1	1.23452245700764	4	0.229556530792934	4
ws-nm-02	2018-09-26	1537950291	trainingRound	2	ef	10	3	611	527	1	0	0	2.37372876843619	4	0.327337677209016	-4
ws-nm-02	2018-09-26	1537950291	trainingRound	2	ef	11	7	717	710	1	0	0	1.33102667846174	3	0.580950178436069	-3
ws-nm-02	2018-09-26	1537950291	trainingRound	2	ef	12	7	799	792	1	1	1	1.19503368887922	4	0.268309487350621	4
ws-nm-02	2018-09-26	1537950291	trainingRound	2	ef	13	5	611	588	1	1	1	1.22993213469385	4	0.278101169921229	4
ws-nm-02	2018-09-26	1537950291	trainingRound	2	ef	14	2	364	536	0	0	1	1.19189414064317	4	0.320581939065505	4
ws-nm-02	2018-09-26	1537950291	trainingRound	2	ef	15	6	785	769	1	0	0	1.33518013270259	3	0.553811433369901	-3
ws-nm-02	2018-09-26	1537950291	trainingRound	2	ef	16	3	614	515	1	1	1	1.52207146032606	4	0.330709451939128	4
ws-nm-02	2018-09-26	1537950291	trainingRound	2	ef	17	4	601	654	0	0	1	0.927894315133926	4	0.271184733609971	4
ws-nm-02	2018-09-26	1537950291	trainingRound	2	ef	18	5	789	757	1	0	0	1.30059442284346	4	0.338625039532872	-4
ws-nm-02	2018-09-26	1537950291	trainingRound	2	ef	19	1	1164	710	1	1	1	1.18247613744484	4	0.486545618072114	4
ws-nm-02	2018-09-26	1537950291	trainingRound	2	ef	20	4	820	760	1	0	0	0.974923708464758	4	0.925981654106863	-4
ws-nm-02	2018-09-26	1537950291	trainingRound	2	ef	21	6	773	788	0	0	1	0.975666255886608	3	0.379470921329812	3
ws-nm-02	2018-09-26	1537950291	trainingRound	2	ef	22	2	970	735	1	1	1	0.838531379123879	4	0.959390835264685	4
ws-nm-02	2018-09-26	1537950291	trainingRound	2	ef	23	1	786	282	1	1	1	0.939340451096768	4	0.259341182417756	4
ws-nm-02	2018-09-26	1537950291	trainingRound	2	ef	24	6	672	659	1	0	0	1.25582603028056	3	0.433614656699319	-3
ws-nm-02	2018-09-26	1537950291	trainingRound	2	ef	25	4	471	513	0	0	1	1.06360215367613	4	0.291410891422629	4
ws-nm-02	2018-09-26	1537950291	trainingRound	2	ef	26	5	754	784	0	1	0	1.7505050284733	4	0.324664827244533	-4
ws-nm-02	2018-09-26	1537950291	trainingRound	2	ef	27	1	186	517	0	0	1	0.831855508932222	4	0.254958388476325	4
ws-nm-03	2018-09-26	1537954119	trainingRound	1	ef	0	4	541	584	0	0	1	1.53008648191553	4	1.10298378969219	4
ws-nm-03	2018-09-26	1537954119	trainingRound	1	ef	1	6	596	585	1	0	0	1.52471255556247	3	2.24736323495381	-3
ws-nm-03	2018-09-26	1537954119	trainingRound	1	ef	2	5	612	636	0	1	0	1.6403607080465	3	1.28663838036755	-3
ws-nm-03	2018-09-26	1537954119	trainingRound	1	ef	3	5	645	670	0	0	1	0.69894850153014	2	2.23533300445342	2
ws-nm-03	2018-09-26	1537954119	trainingRound	1	ef	4	2	342	504	0	NA	0	NA	NA	NA	0
ws-nm-03	2018-09-26	1537954119	trainingRound	1	ef	5	2	949	719	1	1	1	2.61658700185944	2	3.01197602293541	2
ws-nm-03	2018-09-26	1537954119	trainingRound	1	ef	6	4	720	777	0	1	0	2.50012413211789	2	1.38282922435701	-2
ws-nm-03	2018-09-26	1537954119	trainingRound	1	ef	7	7	608	601	1	NA	0	NA	NA	NA	0
ws-nm-03	2018-09-26	1537954119	trainingRound	1	ef	8	3	629	543	1	0	0	0.824456015852775	2	1.53075301044373	-2
ws-nm-03	2018-09-26	1537954119	trainingRound	1	ef	9	1	753	1234	0	0	1	1.89839481454874	3	4.28624577646042	3
ws-nm-03	2018-09-26	1537954119	trainingRound	1	ef	10	3	509	590	0	0	1	2.08901972834701	3	1.32774631885786	3
ws-nm-03	2018-09-26	1537954119	trainingRound	1	ef	11	1	982	599	1	1	1	2.4321324486491	3	0.900002116981341	3
ws-nm-03	2018-09-26	1537954119	trainingRound	1	ef	12	2	612	807	0	NA	0	NA	NA	NA	0
ws-nm-03	2018-09-26	1537954119	trainingRound	1	ef	13	5	745	715	1	0	0	1.35659532865429	3	1.01482143899557	-3
ws-nm-03	2018-09-26	1537954119	trainingRound	1	ef	14	4	524	482	1	NA	0	NA	NA	NA	0
ws-nm-03	2018-09-26	1537954119	trainingRound	1	ef	15	6	659	673	0	0	1	1.2594396541499	3	1.5932334844947	3
ws-nm-03	2018-09-26	1537954119	trainingRound	1	ef	16	7	791	784	1	0	0	2.92596529561069	2	1.14304446367532	-2
ws-nm-03	2018-09-26	1537954119	trainingRound	1	ef	17	3	562	472	1	1	1	1.63221930905638	3	0.927052654470572	3
ws-nm-03	2018-09-26	1537954119	trainingRound	1	ef	18	3	742	860	0	0	1	1.01573462798478	3	0.943657169544167	3
ws-nm-03	2018-09-26	1537954119	trainingRound	1	ef	19	7	763	770	0	0	1	0.661661073771938	4	0.842821474920129	4
ws-nm-03	2018-09-26	1537954119	trainingRound	1	ef	20	5	542	522	1	0	0	1.38900952834319	3	0.717514753117939	-3
ws-nm-03	2018-09-26	1537954119	trainingRound	1	ef	21	7	775	783	0	0	1	1.46257015709944	2	3.21147044917871	2
ws-nm-03	2018-09-26	1537954119	trainingRound	1	ef	22	6	521	532	0	0	1	0.996454696909495	3	0.743764686561917	3
ws-nm-03	2018-09-26	1537954119	trainingRound	1	ef	23	6	610	599	1	0	0	2.45776974037472	2	1.30659125506918	-2
ws-nm-03	2018-09-26	1537954119	trainingRound	1	ef	24	4	523	481	1	1	1	1.38282986586637	2	1.19539550032277	2
ws-nm-03	2018-09-26	1537954119	trainingRound	1	ef	25	2	817	619	1	1	1	1.23175947493746	1	1.31951831606239	1
ws-nm-03	2018-09-26	1537954119	trainingRound	1	ef	26	1	191	533	0	0	1	1.79080562706531	4	1.01444743886896	4
ws-nm-03	2018-09-26	1537954119	trainingRound	1	ef	27	1	678	244	1	1	1	1.38545331958812	4	0.827969884971026	4
ws-nm-03	2018-09-26	1537954119	trainingRound	2	c	0	4	730	794	0	0	1	0.907066742021925	4	0.53367572841853	4
ws-nm-03	2018-09-26	1537954119	trainingRound	2	c	1	2	578	762	0	0	1	0.91307159311873	4	0.787771286412863	4
ws-nm-03	2018-09-26	1537954119	trainingRound	2	c	2	5	695	722	0	0	1	0.746528951651271	4	0.649960579232356	4
ws-nm-03	2018-09-26	1537954119	trainingRound	2	c	3	4	761	700	1	0	0	1.20523561687241	4	0.887876301542747	-4
ws-nm-03	2018-09-26	1537954119	trainingRound	2	c	4	6	651	637	1	1	1	1.41827872696285	2	0.974928840541907	2
ws-nm-03	2018-09-26	1537954119	trainingRound	2	c	5	4	626	676	0	0	1	0.739955081494372	2	1.07182887345152	2
ws-nm-03	2018-09-26	1537954119	trainingRound	2	c	6	4	600	556	1	1	1	1.84030675708527	2	0.983945579453575	2
ws-nm-03	2018-09-26	1537954119	trainingRound	2	c	7	1	590	212	1	1	1	1.68828629036125	4	1.13087406331579	4
ws-nm-03	2018-09-26	1537954119	trainingRound	2	c	8	6	677	691	0	0	1	1.10367950691034	2	0.867190502064659	2
ws-nm-03	2018-09-26	1537954119	trainingRound	2	c	9	3	490	584	0	0	1	1.32154067524061	2	0.796268081750895	2
ws-nm-03	2018-09-26	1537954119	trainingRound	2	c	10	7	567	572	0	NA	0	NA	NA	NA	0
ws-nm-03	2018-09-26	1537954119	trainingRound	2	c	11	7	784	792	0	0	1	2.09575942874835	2	0.898330984338827	2
ws-nm-03	2018-09-26	1537954119	trainingRound	2	c	12	7	712	705	1	1	1	1.63708804655835	2	0.772990262524218	2
ws-nm-03	2018-09-26	1537954119	trainingRound	2	c	13	6	680	666	1	1	1	1.92128484119075	2	1.05546973582022	2
ws-nm-03	2018-09-26	1537954119	trainingRound	2	c	14	2	1009	765	1	1	1	0.97077089573304	4	0.591758653804391	4
ws-nm-03	2018-09-26	1537954119	trainingRound	2	c	15	1	650	1066	0	0	1	0.894009133814507	3	0.889653924788036	3
ws-nm-03	2018-09-26	1537954119	trainingRound	2	c	16	6	508	519	0	0	1	2.99391335642304	2	0.735405174288644	2
ws-nm-03	2018-09-26	1537954119	trainingRound	2	c	17	7	685	679	1	0	0	1.98370757937209	3	0.835506661115687	-3
ws-nm-03	2018-09-26	1537954119	trainingRound	2	c	18	2	954	723	1	1	1	1.84468506045869	3	0.986476976539052	3
ws-nm-03	2018-09-26	1537954119	trainingRound	2	c	19	1	706	254	1	1	1	0.78440368149586	4	0.489540826636585	4
ws-nm-03	2018-09-26	1537954119	trainingRound	2	c	20	1	517	847	0	0	1	0.809660557998541	4	0.479785710115721	4
ws-nm-03	2018-09-26	1537954119	trainingRound	2	c	21	5	578	556	1	0	0	1.49132743101654	3	0.613766283920995	-3
ws-nm-03	2018-09-26	1537954119	trainingRound	2	c	22	5	560	584	0	0	1	0.924182861042937	2	0.859743537271243	2
ws-nm-03	2018-09-26	1537954119	trainingRound	2	c	23	2	408	601	0	0	1	1.09265901260187	4	0.463621912173949	4
ws-nm-03	2018-09-26	1537954119	trainingRound	2	c	24	3	879	758	1	1	1	1.45500098471712	3	0.709210731430176	3
ws-nm-03	2018-09-26	1537954119	trainingRound	2	c	25	5	581	557	1	1	1	1.4784853700512	2	0.641754708520239	2
ws-nm-03	2018-09-26	1537954119	trainingRound	2	c	26	3	595	499	1	0	0	1.57633996932327	2	0.879833695037632	-2
ws-nm-03	2018-09-26	1537954119	trainingRound	2	c	27	3	576	668	0	0	1	1.2125712797415	2	0.726185076817274	2
ws-nm-04	2018-09-26	1537954156	trainingRound	1	ef	0	3	783	908	0	0	1	1.02468725172457	3	0.762884799133644	3
ws-nm-04	2018-09-26	1537954156	trainingRound	1	ef	1	5	765	734	1	0	0	0.983736095398854	3	0.704776148795645	-3
ws-nm-04	2018-09-26	1537954156	trainingRound	1	ef	2	4	490	533	0	NA	0	NA	NA	NA	0
ws-nm-04	2018-09-26	1537954156	trainingRound	1	ef	3	2	701	925	0	0	1	1.0293110797702	3	0.70573837716347	3
ws-nm-04	2018-09-26	1537954156	trainingRound	1	ef	4	2	669	454	1	1	1	1.12860438718417	3	0.649649123425661	3
ws-nm-04	2018-09-26	1537954156	trainingRound	1	ef	5	7	766	774	0	0	1	1.57051963218419	2	0.716887717251666	2
ws-nm-04	2018-09-26	1537954156	trainingRound	1	ef	6	3	872	752	1	1	1	0.683857624841949	3	0.555926476771674	3
ws-nm-04	2018-09-26	1537954156	trainingRound	1	ef	7	5	703	676	1	1	1	1.24478127426664	3	0.614842757450788	3
ws-nm-04	2018-09-26	1537954156	trainingRound	1	ef	8	1	512	184	1	1	1	0.541738098758287	3	0.522342461566041	3
ws-nm-04	2018-09-26	1537954156	trainingRound	1	ef	9	1	236	658	0	0	1	0.580655425059376	4	1.71837403933478	4
ws-nm-04	2018-09-26	1537954156	trainingRound	1	ef	10	5	579	602	0	0	1	1.10442358832279	4	0.864257482046924	4
ws-nm-04	2018-09-26	1537954156	trainingRound	1	ef	11	4	600	552	1	1	1	0.947440520655618	3	1.44634309920366	3
ws-nm-04	2018-09-26	1537954156	trainingRound	1	ef	12	7	650	643	1	0	0	0.889490317256787	4	0.766934176844188	-4
ws-nm-04	2018-09-26	1537954156	trainingRound	1	ef	13	7	734	741	0	1	0	1.4322316994585	3	0.548090409694851	-3
ws-nm-04	2018-09-26	1537954156	trainingRound	1	ef	14	1	633	1038	0	0	1	0.858174595054152	2	0.604422465722564	2
ws-nm-04	2018-09-26	1537954156	trainingRound	1	ef	15	6	742	756	0	0	1	1.62604790678506	2	0.609461334937805	2
ws-nm-04	2018-09-26	1537954156	trainingRound	1	ef	16	6	629	642	0	0	1	1.98034456114874	2	0.803269202951014	2
ws-nm-04	2018-09-26	1537954156	trainingRound	1	ef	17	6	747	733	1	1	1	1.38804200319282	3	0.634428915859644	3
ws-nm-04	2018-09-26	1537954156	trainingRound	1	ef	18	4	542	498	1	0	0	2.09118364673577	2	1.33379028489344	-2
ws-nm-04	2018-09-26	1537954156	trainingRound	1	ef	19	3	729	845	0	0	1	1.49233665291467	3	0.635566590533017	3
ws-nm-04	2018-09-26	1537954156	trainingRound	1	ef	20	2	474	698	0	0	1	0.841849428580645	4	0.78867797199473	4
ws-nm-04	2018-09-26	1537954156	trainingRound	1	ef	21	4	505	549	0	1	0	1.21431776565441	3	0.487644506653851	-3
ws-nm-04	2018-09-26	1537954156	trainingRound	1	ef	22	5	654	680	0	1	0	1.65312597525826	1	1.4316559661529	-1
ws-nm-04	2018-09-26	1537954156	trainingRound	1	ef	23	7	679	673	1	0	0	2.02444188349091	2	1.12155413993969	-2
ws-nm-04	2018-09-26	1537954156	trainingRound	1	ef	24	3	752	649	1	1	1	1.75289654794142	3	1.16202386133955	3
ws-nm-04	2018-09-26	1537954156	trainingRound	1	ef	25	2	764	519	1	1	1	2.06512201216083	4	0.609949184719881	4
ws-nm-04	2018-09-26	1537954156	trainingRound	1	ef	26	6	555	543	1	0	0	2.56767143621892	1	1.08748612386535	-1
ws-nm-04	2018-09-26	1537954156	trainingRound	1	ef	27	1	641	230	1	1	1	1.43218839918245	4	0.554176504115276	4
ws-nm-04	2018-09-26	1537954156	trainingRound	2	c	0	6	545	534	1	0	0	-0.219001251858572	1	2.74990658366278	-1
ws-nm-04	2018-09-26	1537954156	trainingRound	2	c	1	1	227	631	0	0	1	1.1507215269412	4	1.08428350711711	4
ws-nm-04	2018-09-26	1537954156	trainingRound	2	c	2	5	582	560	1	0	0	1.51583330740687	2	1.02125177571179	-2
ws-nm-04	2018-09-26	1537954156	trainingRound	2	c	3	3	792	918	0	0	1	1.12680726533654	3	1.15314826688245	3
ws-nm-04	2018-09-26	1537954156	trainingRound	2	c	4	4	696	640	1	0	0	1.49442661292778	2	0.984251849803513	-2
ws-nm-04	2018-09-26	1537954156	trainingRound	2	c	5	3	748	628	1	0	0	2.38014595721324	1	1.19111138338667	-1
ws-nm-04	2018-09-26	1537954156	trainingRound	2	c	6	3	651	755	0	0	1	1.4275228745737	4	0.775731189318321	4
ws-nm-04	2018-09-26	1537954156	trainingRound	2	c	7	1	772	1266	0	0	1	1.46209702276883	4	0.866536680305217	4
ws-nm-04	2018-09-26	1537954156	trainingRound	2	c	8	6	806	791	1	1	1	2.26763548095278	2	1.32011798202711	2
ws-nm-04	2018-09-26	1537954156	trainingRound	2	c	9	1	678	244	1	1	1	1.76137377985469	4	0.537595384896122	4
ws-nm-04	2018-09-26	1537954156	trainingRound	2	c	10	2	389	573	0	0	1	1.3176072074757	4	0.634035364458214	4
ws-nm-04	2018-09-26	1537954156	trainingRound	2	c	11	4	580	631	0	0	1	1.50224952954977	1	1.02358004761754	1
ws-nm-04	2018-09-26	1537954156	trainingRound	2	c	12	1	578	208	1	1	1	1.20335317341323	4	0.470417090715273	4
ws-nm-04	2018-09-26	1537954156	trainingRound	2	c	13	7	557	552	1	1	1	2.23895818893197	2	1.191493388048	2
ws-nm-04	2018-09-26	1537954156	trainingRound	2	c	14	7	502	507	0	1	0	1.62067931398269	4	1.00694664732418	-4
ws-nm-04	2018-09-26	1537954156	trainingRound	2	c	15	6	600	612	0	0	1	1.61478919340607	1	1.475616331325	1
ws-nm-04	2018-09-26	1537954156	trainingRound	2	c	16	5	663	636	1	0	0	2.14473486278439	2	0.937179638092857	-2
ws-nm-04	2018-09-26	1537954156	trainingRound	2	c	17	2	787	535	1	1	1	1.44522466909802	3	0.931410116804727	3
ws-nm-04	2018-09-26	1537954156	trainingRound	2	c	18	2	524	771	0	0	1	0.92772895181588	4	0.49113066002792	4
ws-nm-04	2018-09-26	1537954156	trainingRound	2	c	19	3	655	550	1	1	1	1.86455416912759	3	0.811711794643088	3
ws-nm-04	2018-09-26	1537954156	trainingRound	2	c	20	7	657	664	0	0	1	1.35827803460415	3	0.65441375755654	3
ws-nm-04	2018-09-26	1537954156	trainingRound	2	c	21	5	538	559	0	0	1	1.8149541834955	2	0.767853746420769	2
ws-nm-04	2018-09-26	1537954156	trainingRound	2	c	22	4	657	715	0	0	1	1.05285552493933	4	0.56692923740593	4
ws-nm-04	2018-09-26	1537954156	trainingRound	2	c	23	4	660	607	1	1	1	1.63483722143064	2	0.613605652514707	2
ws-nm-04	2018-09-26	1537954156	trainingRound	2	c	24	5	581	606	0	1	0	1.49023418393244	3	1.4041811388488	-3
ws-nm-04	2018-09-26	1537954156	trainingRound	2	c	25	6	648	660	0	0	1	2.28493634698953	1	0.92198637292222	1
ws-nm-04	2018-09-26	1537954156	trainingRound	2	c	26	7	619	613	1	0	0	1.30042854444036	2	2.09413993302314	-2
ws-nm-04	2018-09-26	1537954156	trainingRound	2	c	27	2	951	721	1	1	1	1.43562162999478	4	1.17638191228707	4
ws-nm-06	2018-09-27	1538054775	trainingRound	1	ef	0	3	494	589	0	NA	0	NA	NA	NA	0
ws-nm-06	2018-09-27	1538054775	trainingRound	1	ef	1	7	556	562	0	1	0	0.56995095381717	2	2.29327018383265	-2
ws-nm-06	2018-09-27	1538054775	trainingRound	1	ef	2	1	565	926	0	1	0	1.73688343432514	3	0.50178959220284	-3
ws-nm-06	2018-09-27	1538054775	trainingRound	1	ef	3	2	825	625	1	0	0	0.67074005523682	1	1.36684523026634	-1
ws-nm-06	2018-09-27	1538054775	trainingRound	1	ef	4	5	752	721	1	1	1	0.958332237358263	1	1.01713184088294	1
ws-nm-06	2018-09-27	1538054775	trainingRound	1	ef	5	2	772	585	1	0	0	0.96102063532453	3	0.549340009685693	-3
ws-nm-06	2018-09-27	1538054775	trainingRound	1	ef	6	4	551	599	0	1	0	1.13765745941419	3	0.866368561684794	-3
ws-nm-06	2018-09-27	1538054775	trainingRound	1	ef	7	4	481	523	0	0	1	1.80199681151862	2	0.564463170456293	2
ws-nm-06	2018-09-27	1538054775	trainingRound	1	ef	8	1	851	519	1	0	0	0.759327275001851	2	0.728465069430968	-2
ws-nm-06	2018-09-27	1538054775	trainingRound	1	ef	9	2	784	1034	0	1	0	1.25979303730128	3	0.499899918842857	-3
ws-nm-06	2018-09-27	1538054775	trainingRound	1	ef	10	3	915	789	1	0	0	0.674667599047098	2	0.546195793383959	-2
ws-nm-06	2018-09-27	1538054775	trainingRound	1	ef	11	5	590	613	0	NA	0	NA	NA	NA	0
ws-nm-06	2018-09-27	1538054775	trainingRound	1	ef	12	2	345	508	0	1	0	0.570544383746892	1	0.918620548072795	-1
ws-nm-06	2018-09-27	1538054775	trainingRound	1	ef	13	6	644	656	0	0	1	2.59039541679886	2	0.616731837031693	2
ws-nm-06	2018-09-27	1538054775	trainingRound	1	ef	14	4	567	521	1	1	1	1.93088081039969	2	0.661678540611319	2
ws-nm-06	2018-09-27	1538054775	trainingRound	1	ef	15	4	540	500	1	0	0	0.945108693907969	2	0.474106887959351	-2
ws-nm-06	2018-09-27	1538054775	trainingRound	1	ef	16	7	528	522	1	1	1	0.691172649618238	1	0.94721328513333	1
ws-nm-06	2018-09-27	1538054775	trainingRound	1	ef	17	5	678	650	1	1	1	0.3641029424507	4	0.710738836300152	4
ws-nm-06	2018-09-27	1538054775	trainingRound	1	ef	18	5	516	538	0	0	1	0.971671900613728	4	0.519371477512323	4
ws-nm-06	2018-09-27	1538054775	trainingRound	1	ef	19	1	701	1149	0	1	0	1.17667948689268	4	0.526114766140381	-4
ws-nm-06	2018-09-27	1538054775	trainingRound	1	ef	20	3	644	540	1	0	0	1.39022957719135	1	0.77654347916905	-1
ws-nm-06	2018-09-27	1538054775	trainingRound	1	ef	21	6	798	782	1	1	1	0.525031515942828	3	0.867466888212221	3
ws-nm-06	2018-09-27	1538054775	trainingRound	1	ef	22	6	636	623	1	0	0	1.01490375208232	2	0.545526981815783	-2
ws-nm-06	2018-09-27	1538054775	trainingRound	1	ef	23	3	575	685	0	0	1	0.877591123571619	2	1.12983893991259	2
ws-nm-06	2018-09-27	1538054775	trainingRound	1	ef	24	7	567	561	1	0	0	1.16875382922444	1	0.529548319631431	-1
ws-nm-06	2018-09-27	1538054775	trainingRound	1	ef	25	7	696	704	0	1	0	0.726525034722727	3	0.607861503078311	-3
ws-nm-06	2018-09-27	1538054775	trainingRound	1	ef	26	6	760	775	0	0	1	0.352659368014429	1	0.849847472469264	1
ws-nm-06	2018-09-27	1538054775	trainingRound	1	ef	27	1	550	198	1	1	1	0.378620483916166	1	1.0109059589995	1
ws-nm-06	2018-09-27	1538054775	trainingRound	2	c	0	5	536	557	0	0	1	1.0521223941214	2	0.466443622553925	2
ws-nm-06	2018-09-27	1538054775	trainingRound	2	c	1	5	590	566	1	0	0	0.760060882705147	2	0.349547229005111	-2
ws-nm-06	2018-09-27	1538054775	trainingRound	2	c	2	7	600	607	0	1	0	1.1102281657877	2	0.800202086949866	-2
ws-nm-06	2018-09-27	1538054775	trainingRound	2	c	3	4	648	705	0	0	1	0.277571556420298	2	0.307927903075324	2
ws-nm-06	2018-09-27	1538054775	trainingRound	2	c	4	5	575	553	1	0	0	0.281070868364623	2	0.24061594819068	-2
ws-nm-06	2018-09-27	1538054775	trainingRound	2	c	5	3	712	598	1	0	0	0.270339730614069	2	0.64207257808448	-2
ws-nm-06	2018-09-27	1538054775	trainingRound	2	c	6	4	702	764	0	1	0	0.332423728214053	2	0.295387926751573	-2
ws-nm-06	2018-09-27	1538054775	trainingRound	2	c	7	2	395	581	0	0	1	0.475149079222319	2	0.421847203018842	2
ws-nm-06	2018-09-27	1538054775	trainingRound	2	c	8	6	553	543	1	0	0	0.256260364974878	2	0.331637513754686	-2
ws-nm-06	2018-09-27	1538054775	trainingRound	2	c	9	6	582	593	0	0	1	0.228744462659961	2	0.331720914717152	2
ws-nm-06	2018-09-27	1538054775	trainingRound	2	c	10	4	791	733	1	0	0	0.697820347908419	2	0.366121566526999	-2
ws-nm-06	2018-09-27	1538054775	trainingRound	2	c	11	1	619	1015	0	0	1	0.535791202484688	2	0.342689424436685	2
ws-nm-06	2018-09-27	1538054775	trainingRound	2	c	12	7	663	656	1	0	0	0.205042871304613	2	0.303269317744707	-2
ws-nm-06	2018-09-27	1538054775	trainingRound	2	c	13	3	593	706	0	1	0	0.242939306554035	2	0.390350187812146	-2
ws-nm-06	2018-09-27	1538054775	trainingRound	2	c	14	3	918	792	1	0	0	0.40630928284736	2	0.24543684461969	-2
ws-nm-06	2018-09-27	1538054775	trainingRound	2	c	15	1	728	262	1	1	1	0.261609574430622	3	0.834220698194258	3
ws-nm-06	2018-09-27	1538054775	trainingRound	2	c	16	6	515	505	1	1	1	0.493335942286649	3	0.342555341350817	3
ws-nm-06	2018-09-27	1538054775	trainingRound	2	c	17	3	435	519	0	1	0	0.58653972612592	1	1.24818426480488	-1
ws-nm-06	2018-09-27	1538054775	trainingRound	2	c	18	2	486	715	0	0	1	0.651796809594089	2	0.361402675887803	2
ws-nm-06	2018-09-27	1538054775	trainingRound	2	c	19	2	539	366	1	1	1	1.22860011483863	4	0.372513288020855	4
ws-nm-06	2018-09-27	1538054775	trainingRound	2	c	20	7	679	673	1	0	0	1.07483343865169	4	0.377835231774952	-4
ws-nm-06	2018-09-27	1538054775	trainingRound	2	c	21	1	529	190	1	1	1	1.03566866722031	4	0.312996756987559	4
ws-nm-06	2018-09-27	1538054775	trainingRound	2	c	22	4	684	634	1	0	0	1.05038188017716	4	0.232644740768592	-4
ws-nm-06	2018-09-27	1538054775	trainingRound	2	c	23	7	591	596	0	0	1	1.03252509246158	4	0.252762656898994	4
ws-nm-06	2018-09-27	1538054775	trainingRound	2	c	24	2	503	342	1	1	1	0.419886318071804	4	0.291971374223067	4
ws-nm-06	2018-09-27	1538054775	trainingRound	2	c	25	1	648	1062	0	0	1	0.512795632355846	4	0.240026688308717	4
ws-nm-06	2018-09-27	1538054775	trainingRound	2	c	26	5	488	509	0	0	1	0.532289965904056	4	0.250459827999293	4
ws-nm-06	2018-09-27	1538054775	trainingRound	2	c	27	6	773	788	0	0	1	0.537952249742375	4	0.235588473988173	4
ws-nm-09	2018-09-28	1538125667	trainingRound	1	ef	0	5	513	492	1	NA	0	NA	NA	NA	0
ws-nm-09	2018-09-28	1538125667	trainingRound	1	ef	1	2	727	551	1	1	1	1.08879515251056	2	1.40638622738174	2
ws-nm-09	2018-09-28	1538125667	trainingRound	1	ef	2	5	668	694	0	0	1	1.54672124048511	2	1.91284655283562	2
ws-nm-09	2018-09-28	1538125667	trainingRound	1	ef	3	2	560	380	1	0	0	0.624029267134802	3	0.295628534493972	-3
ws-nm-09	2018-09-28	1538125667	trainingRound	1	ef	4	7	705	699	1	1	1	0.855506192481926	2	0.938956339876086	2
ws-nm-09	2018-09-28	1538125667	trainingRound	1	ef	5	2	655	864	0	0	1	1.44853455825046	3	1.00665952416853	3
ws-nm-09	2018-09-28	1538125667	trainingRound	1	ef	6	6	601	588	1	1	1	1.22646423885885	2	0.769837914476057	2
ws-nm-09	2018-09-28	1538125667	trainingRound	1	ef	7	5	723	754	0	1	0	0.885567555950502	2	0.599950601284945	-2
ws-nm-09	2018-09-28	1538125667	trainingRound	1	ef	8	1	982	599	1	1	1	0.556906036587179	3	0.542897010094748	3
ws-nm-09	2018-09-28	1538125667	trainingRound	1	ef	9	3	705	592	1	1	1	0.804144680496165	3	0.435123448671902	3
ws-nm-09	2018-09-28	1538125667	trainingRound	1	ef	10	1	737	1208	0	0	1	0.659544697817864	3	0.624601843149549	3
ws-nm-09	2018-09-28	1538125667	trainingRound	1	ef	11	3	474	565	0	0	1	0.777275308020307	4	0.714120654757608	4
ws-nm-09	2018-09-28	1538125667	trainingRound	1	ef	12	1	507	831	0	0	1	1.40352559270445	4	0.919742485140432	4
ws-nm-09	2018-09-28	1538125667	trainingRound	1	ef	13	1	629	226	1	1	1	1.18202464161891	4	1.42591187140943	4
ws-nm-09	2018-09-28	1538125667	trainingRound	1	ef	14	5	530	510	1	1	1	0.549373694863561	4	0.676014036933566	4
ws-nm-09	2018-09-28	1538125667	trainingRound	1	ef	15	7	745	753	0	1	0	1.5936359058087	4	0.591890270698514	-4
ws-nm-09	2018-09-28	1538125667	trainingRound	1	ef	16	4	684	629	1	1	1	1.29990376873707	4	0.424774738652104	4
ws-nm-09	2018-09-28	1538125667	trainingRound	1	ef	17	6	501	512	0	1	0	0.756211246868588	3	1.18776451568397	-3
ws-nm-09	2018-09-28	1538125667	trainingRound	1	ef	18	7	770	762	1	0	0	1.56933462497068	1	1.10583610532831	-1
ws-nm-09	2018-09-28	1538125667	trainingRound	1	ef	19	3	715	829	0	0	1	1.44952413640453	4	0.449084680303713	4
ws-nm-09	2018-09-28	1538125667	trainingRound	1	ef	20	7	769	777	0	1	0	1.00145245052931	3	0.741976076908031	-3
ws-nm-09	2018-09-28	1538125667	trainingRound	1	ef	21	4	768	829	0	0	1	1.10941526676902	4	0.543237668765642	4
ws-nm-09	2018-09-28	1538125667	trainingRound	1	ef	22	2	492	724	0	0	1	1.1775274339293	3	0.748017154826584	3
ws-nm-09	2018-09-28	1538125667	trainingRound	1	ef	23	6	597	610	0	1	0	1.32813705898002	3	0.767666616412498	-3
ws-nm-09	2018-09-28	1538125667	trainingRound	1	ef	24	4	684	629	1	0	0	1.49649493663173	4	0.401361993141791	-4
ws-nm-09	2018-09-28	1538125667	trainingRound	1	ef	25	3	921	794	1	1	1	1.20952432886725	3	0.807990723306148	3
ws-nm-09	2018-09-28	1538125667	trainingRound	1	ef	26	6	794	778	1	1	1	0.792297328941004	3	1.32665188982151	3
ws-nm-09	2018-09-28	1538125667	trainingRound	1	ef	27	4	482	524	0	0	1	1.13074300158132	2	1.07828541551066	2
ws-nm-09	2018-09-28	1538125667	trainingRound	2	c	0	2	509	346	1	1	1	1.14698619722913	4	0.536044061087523	4
ws-nm-09	2018-09-28	1538125667	trainingRound	2	c	1	7	630	637	0	1	0	1.32113783845352	3	0.639862196831473	-3
ws-nm-09	2018-09-28	1538125667	trainingRound	2	c	2	5	601	578	1	1	1	1.28598455809015	2	1.36735097787005	2
ws-nm-09	2018-09-28	1538125667	trainingRound	2	c	3	7	605	612	0	1	0	1.30150056616048	3	0.62391282730664	-3
ws-nm-09	2018-09-28	1538125667	trainingRound	2	c	4	2	724	955	0	0	1	2.00886161623612	2	1.17201402410274	2
ws-nm-09	2018-09-28	1538125667	trainingRound	2	c	5	2	858	650	1	1	1	1.04783431542683	3	0.759358009167499	3
ws-nm-09	2018-09-28	1538125667	trainingRound	2	c	6	6	597	610	0	1	0	1.39035185357466	2	0.79277303215099	-2
ws-nm-09	2018-09-28	1538125667	trainingRound	2	c	7	3	591	704	0	1	0	0.737099718042373	2	1.01685233954254	-2
ws-nm-09	2018-09-28	1538125667	trainingRound	2	c	8	4	700	644	1	1	1	1.09285931951672	3	0.944933263619077	3
ws-nm-09	2018-09-28	1538125667	trainingRound	2	c	9	6	607	596	1	1	1	1.30826434086384	4	0.74286685763218	4
ws-nm-09	2018-09-28	1538125667	trainingRound	2	c	10	4	853	790	1	1	1	1.11393621150341	2	0.404678764005666	2
ws-nm-09	2018-09-28	1538125667	trainingRound	2	c	11	6	531	541	0	1	0	0.723990453858733	3	0.69125867284265	-3
ws-nm-09	2018-09-28	1538125667	trainingRound	2	c	12	1	1033	630	1	1	1	0.784551674584463	4	0.362966360758264	4
ws-nm-09	2018-09-28	1538125667	trainingRound	2	c	13	7	536	530	1	1	1	1.20961093700384	2	0.596798065110079	2
ws-nm-09	2018-09-28	1538125667	trainingRound	2	c	14	5	651	677	0	1	0	0.7174528226235	2	0.672576976991195	-2
ws-nm-09	2018-09-28	1538125667	trainingRound	2	c	15	6	808	793	1	1	1	1.36420806482147	1	0.42584033950402	1
ws-nm-09	2018-09-28	1538125667	trainingRound	2	c	16	3	558	665	0	1	0	0.656217662285826	3	0.718385945103364	-3
ws-nm-09	2018-09-28	1538125667	trainingRound	2	c	17	3	832	718	1	1	1	1.22160103159899	4	0.502961356732385	4
ws-nm-09	2018-09-28	1538125667	trainingRound	2	c	18	5	773	742	1	1	1	0.720312174217042	2	0.465509432267709	2
ws-nm-09	2018-09-28	1538125667	trainingRound	2	c	19	2	591	780	0	1	0	0.874983079336289	3	0.789030277562915	-3
ws-nm-09	2018-09-28	1538125667	trainingRound	2	c	20	4	598	651	0	1	0	1.42769920673368	2	0.714060670603658	-2
ws-nm-09	2018-09-28	1538125667	trainingRound	2	c	21	4	596	643	0	1	0	0.974611305890448	3	0.734181023836527	-3
ws-nm-09	2018-09-28	1538125667	trainingRound	2	c	22	5	641	668	0	1	0	0.844144167262812	4	0.354706831457406	-4
ws-nm-09	2018-09-28	1538125667	trainingRound	2	c	23	3	675	567	1	1	1	0.679417095162989	2	0.633924407135282	2
ws-nm-09	2018-09-28	1538125667	trainingRound	2	c	24	1	220	613	0	0	1	0.950827107705436	4	0.444348819082052	4
ws-nm-09	2018-09-28	1538125667	trainingRound	2	c	25	1	659	1080	0	0	1	0.918371189642812	4	0.691394038152566	4
ws-nm-09	2018-09-28	1538125667	trainingRound	2	c	26	1	906	553	1	1	1	0.630757115499819	4	0.544659646061518	4
ws-nm-09	2018-09-28	1538125667	trainingRound	2	c	27	7	707	699	1	1	1	0.540000769850167	3	0.669314416405541	3
ws-nm-28	2018-10-18	1539855876	trainingRound	1	ef	0	1	1187	724	1	1	1	1.40245797506032	4	1.60466199314942	4
ws-nm-28	2018-10-18	1539855876	trainingRound	1	ef	1	5	542	563	0	1	0	0.920699225203862	4	0.589078182376397	-4
ws-nm-28	2018-10-18	1539855876	trainingRound	1	ef	2	7	540	534	1	0	0	1.4914503611617	3	1.2171640017441	-3
ws-nm-28	2018-10-18	1539855876	trainingRound	1	ef	3	2	668	881	0	0	1	1.19943480300935	2	1.48545713056774	2
ws-nm-28	2018-10-18	1539855876	trainingRound	1	ef	4	7	755	762	0	0	1	1.36671925630799	2	0.670460198387445	2
ws-nm-28	2018-10-18	1539855876	trainingRound	1	ef	5	4	599	646	0	0	1	1.4373550884884	3	0.976733974779563	3
ws-nm-28	2018-10-18	1539855876	trainingRound	1	ef	6	1	222	619	0	0	1	1.06563623469992	4	0.711166761977438	4
ws-nm-28	2018-10-18	1539855876	trainingRound	1	ef	7	1	851	519	1	1	1	0.901459049839104	4	0.360716724437225	4
ws-nm-28	2018-10-18	1539855876	trainingRound	1	ef	8	7	624	631	0	1	0	1.35738558385128	1	1.17691512519377	-1
ws-nm-28	2018-10-18	1539855876	trainingRound	1	ef	9	5	612	589	1	1	1	1.17253454382444	2	0.529439347807056	2
ws-nm-28	2018-10-18	1539855876	trainingRound	1	ef	10	3	799	689	1	1	1	1.66720218509545	2	0.714053686337138	2
ws-nm-28	2018-10-18	1539855876	trainingRound	1	ef	11	7	520	514	1	0	0	1.33159506339325	2	0.587302921147057	-2
ws-nm-28	2018-10-18	1539855876	trainingRound	1	ef	12	5	693	722	0	0	1	2.58090749044823	3	0.91540679782338	3
ws-nm-28	2018-10-18	1539855876	trainingRound	1	ef	13	6	664	678	0	0	1	1.38933419204477	2	0.521126570833076	2
ws-nm-28	2018-10-18	1539855876	trainingRound	1	ef	14	2	676	459	1	1	1	1.35370484349551	4	0.455420416177731	4
ws-nm-28	2018-10-18	1539855876	trainingRound	1	ef	15	4	835	774	1	1	1	1.1232236562937	2	0.545131245848097	2
ws-nm-28	2018-10-18	1539855876	trainingRound	1	ef	16	3	622	537	1	1	1	1.03081962544093	2	1.06425643816692	2
ws-nm-28	2018-10-18	1539855876	trainingRound	1	ef	17	6	520	509	1	0	0	0.852794761520272	4	0.401874239660174	-4
ws-nm-28	2018-10-18	1539855876	trainingRound	1	ef	18	2	784	594	1	1	1	0.85250738409195	4	0.368515044496235	4
ws-nm-28	2018-10-18	1539855876	trainingRound	1	ef	19	2	638	842	0	0	1	0.760564568350674	3	0.642922962002558	3
ws-nm-28	2018-10-18	1539855876	trainingRound	1	ef	20	6	661	647	1	0	0	0.910309055821926	4	1.27741864508607	-4
ws-nm-28	2018-10-18	1539855876	trainingRound	1	ef	21	4	523	481	1	0	0	1.61969061382297	4	0.365319253549387	-4
ws-nm-28	2018-10-18	1539855876	trainingRound	1	ef	22	3	752	872	0	0	1	1.40202979552305	3	0.509180201363051	3
ws-nm-28	2018-10-18	1539855876	trainingRound	1	ef	23	6	736	750	0	0	1	1.41393735621205	2	0.664365615932184	2
ws-nm-28	2018-10-18	1539855876	trainingRound	1	ef	24	3	646	770	0	0	1	0.968023487972459	2	0.591602356880685	2
ws-nm-28	2018-10-18	1539855876	trainingRound	1	ef	25	5	581	557	1	0	0	1.58974017680703	2	1.26490585983811	-2
ws-nm-28	2018-10-18	1539855876	trainingRound	1	ef	26	4	734	792	0	0	1	1.87417166503474	1	1.15260222505822	1
ws-nm-28	2018-10-18	1539855876	trainingRound	1	ef	27	1	574	941	0	0	1	1.64376552952672	4	0.54483905741472	4
ws-nm-28	2018-10-18	1539855876	trainingRound	2	c	0	2	752	992	0	0	1	1.13224814142814	4	0.772739620977518	4
ws-nm-28	2018-10-18	1539855876	trainingRound	2	c	1	4	679	629	1	0	0	1.51170309293047	2	0.635911722529272	-2
ws-nm-28	2018-10-18	1539855876	trainingRound	2	c	2	5	609	633	0	0	1	1.0673393308407	4	0.374243990492687	4
ws-nm-28	2018-10-18	1539855876	trainingRound	2	c	3	6	786	801	0	1	0	1.45938500589	2	0.927737727042768	-2
ws-nm-28	2018-10-18	1539855876	trainingRound	2	c	4	5	820	789	1	0	0	1.20189675517031	3	1.10473528080729	-3
ws-nm-28	2018-10-18	1539855876	trainingRound	2	c	5	2	858	650	1	1	1	1.25579188999109	1	0.74866983701213	1
ws-nm-28	2018-10-18	1539855876	trainingRound	2	c	6	2	366	539	0	0	1	1.3921377256338	4	0.347145838592041	4
ws-nm-28	2018-10-18	1539855876	trainingRound	2	c	7	1	1113	679	1	1	1	1.2473197083491	3	0.979654255446803	3
ws-nm-28	2018-10-18	1539855876	trainingRound	2	c	8	1	1252	764	1	1	1	0.969354532977377	4	0.477084376385392	4
ws-nm-28	2018-10-18	1539855876	trainingRound	2	c	9	6	775	759	1	1	1	1.28973289615169	2	1.10550696617611	2
ws-nm-28	2018-10-18	1539855876	trainingRound	2	c	10	6	720	705	1	0	0	1.24111864229599	1	1.07353237855204	-1
ws-nm-28	2018-10-18	1539855876	trainingRound	2	c	11	6	729	743	0	0	1	2.10089609798524	2	1.02486263775972	2
ws-nm-28	2018-10-18	1539855876	trainingRound	2	c	12	5	592	617	0	0	1	1.90552146334085	3	1.07274080769093	3
ws-nm-28	2018-10-18	1539855876	trainingRound	2	c	13	5	543	523	1	0	0	1.40437981160721	3	0.501816475514715	-3
ws-nm-28	2018-10-18	1539855876	trainingRound	2	c	14	4	556	600	0	0	1	1.11713869585219	4	0.3665165525872	4
ws-nm-28	2018-10-18	1539855876	trainingRound	2	c	15	7	627	633	0	0	1	1.19178145459955	4	0.373898880992783	4
ws-nm-28	2018-10-18	1539855876	trainingRound	2	c	16	3	576	686	0	0	1	0.843342738315187	4	0.356499396541039	4
ws-nm-28	2018-10-18	1539855876	trainingRound	2	c	17	1	234	650	0	0	1	0.876472608857512	4	0.454164102133291	4
ws-nm-28	2018-10-18	1539855876	trainingRound	2	c	18	7	615	622	0	0	1	0.810499924466058	4	0.309153965343285	4
ws-nm-28	2018-10-18	1539855876	trainingRound	2	c	19	3	685	575	1	1	1	2.10753047531762	2	0.796478086989737	2
ws-nm-28	2018-10-18	1539855876	trainingRound	2	c	20	7	538	533	1	0	0	0.643643329973202	4	0.313547376061251	-4
ws-nm-28	2018-10-18	1539855876	trainingRound	2	c	21	3	700	812	0	1	0	2.38532822767957	1	1.17865157764209	-1
ws-nm-28	2018-10-18	1539855876	trainingRound	2	c	22	4	787	724	1	1	1	1.99010440203892	3	0.976962016466132	3
ws-nm-28	2018-10-18	1539855876	trainingRound	2	c	23	1	693	1136	0	0	1	1.30432820554961	2	1.58859355370078	2
ws-nm-28	2018-10-18	1539855876	trainingRound	2	c	24	2	775	527	1	1	1	1.2663408225726	4	0.709539038267394	4
ws-nm-28	2018-10-18	1539855876	trainingRound	2	c	25	7	516	510	1	0	0	1.37572032788012	4	0.366933506444184	-4
ws-nm-28	2018-10-18	1539855876	trainingRound	2	c	26	4	705	761	0	0	1	2.15914102373608	2	0.526096981542651	2
ws-nm-28	2018-10-18	1539855876	trainingRound	2	c	27	3	647	543	1	1	1	1.48988325612845	1	0.948661433787493	1
ws-nm-34	2018-11-14	1542189823	trainingRound	1	ef	0	5	534	512	1	1	1	1.53333226408677	4	0.457428483445256	4
ws-nm-34	2018-11-14	1542189823	trainingRound	1	ef	1	7	698	691	1	NA	0	NA	NA	NA	0
ws-nm-34	2018-11-14	1542189823	trainingRound	1	ef	2	1	838	511	1	1	1	1.48082284937118	4	0.464325123658455	4
ws-nm-34	2018-11-14	1542189823	trainingRound	1	ef	3	5	710	681	1	NA	0	NA	NA	NA	0
ws-nm-34	2018-11-14	1542189823	trainingRound	1	ef	4	4	530	572	0	1	0	0.992783227371092	4	0.62488468176025	-4
ws-nm-34	2018-11-14	1542189823	trainingRound	1	ef	5	5	598	623	0	NA	0	NA	NA	NA	0
ws-nm-34	2018-11-14	1542189823	trainingRound	1	ef	6	4	675	734	0	1	0	1.09361403193634	4	0.674903607423857	-4
ws-nm-34	2018-11-14	1542189823	trainingRound	1	ef	7	1	285	793	0	0	1	1.79455646584074	4	0.736147376389908	4
ws-nm-34	2018-11-14	1542189823	trainingRound	1	ef	8	6	809	794	1	1	1	1.14263952063538	3	0.977337319484377	3
ws-nm-34	2018-11-14	1542189823	trainingRound	1	ef	9	1	746	1223	0	0	1	0.927515349033911	4	0.486149942581505	4
ws-nm-34	2018-11-14	1542189823	trainingRound	1	ef	10	3	493	587	0	0	1	0.821151835147703	4	0.504461324283056	4
ws-nm-34	2018-11-14	1542189823	trainingRound	1	ef	11	5	495	516	0	1	0	2.65737427264503	4	0.535187299917197	-4
ws-nm-34	2018-11-14	1542189823	trainingRound	1	ef	12	3	594	708	0	0	1	1.27384024173489	4	0.386067824446855	4
ws-nm-34	2018-11-14	1542189823	trainingRound	1	ef	13	4	535	492	1	1	1	1.75054178722439	4	0.310508875815685	4
ws-nm-34	2018-11-14	1542189823	trainingRound	1	ef	14	3	543	456	1	1	1	0.991197962443493	4	0.361981228307741	4
ws-nm-34	2018-11-14	1542189823	trainingRound	1	ef	15	3	626	540	1	1	1	1.59068472410263	4	0.442891969744323	4
ws-nm-34	2018-11-14	1542189823	trainingRound	1	ef	16	2	574	757	0	0	1	1.03265190251068	4	0.503903819134848	4
ws-nm-34	2018-11-14	1542189823	trainingRound	1	ef	17	4	606	557	1	1	1	1.21859366278977	2	0.550224541774242	2
ws-nm-34	2018-11-14	1542189823	trainingRound	1	ef	18	1	1172	715	1	1	1	0.860546727143173	4	1.00957831054757	4
ws-nm-34	2018-11-14	1542189823	trainingRound	1	ef	19	7	690	696	0	0	1	1.85279779050916	4	0.32835288985234	4
ws-nm-34	2018-11-14	1542189823	trainingRound	1	ef	20	7	550	556	0	0	1	0.888880691331906	4	0.489735553944683	4
ws-nm-34	2018-11-14	1542189823	trainingRound	1	ef	21	2	663	450	1	1	1	0.839729138465373	4	0.30324976102338	4
ws-nm-34	2018-11-14	1542189823	trainingRound	1	ef	22	6	724	739	0	0	1	1.23594368492286	4	0.293492458603851	4
ws-nm-34	2018-11-14	1542189823	trainingRound	1	ef	23	2	975	739	1	1	1	1.27193099510487	4	0.229549055962252	4
ws-nm-34	2018-11-14	1542189823	trainingRound	1	ef	24	6	512	522	0	0	1	1.02784927472976	4	0.297889307320474	4
ws-nm-34	2018-11-14	1542189823	trainingRound	1	ef	25	2	447	658	0	0	1	1.0081877554162	4	0.324812828392169	4
ws-nm-34	2018-11-14	1542189823	trainingRound	1	ef	26	7	740	733	1	0	0	1.73246874057713	4	0.283663944364889	-4
ws-nm-34	2018-11-14	1542189823	trainingRound	1	ef	27	6	578	567	1	0	0	0.776826647334929	4	0.349158609893948	-4
ws-nm-34	2018-11-14	1542189823	trainingRound	2	c	0	6	663	676	0	0	1	1.09226068658427	4	0.523000134724953	4
ws-nm-34	2018-11-14	1542189823	trainingRound	2	c	1	4	591	638	0	0	1	0.727254880575856	4	0.368469523265503	4
ws-nm-34	2018-11-14	1542189823	trainingRound	2	c	2	1	1133	691	1	1	1	0.819376351260416	4	0.334918812110118	4
ws-nm-34	2018-11-14	1542189823	trainingRound	2	c	3	7	587	593	0	0	1	1.06006556619832	4	0.35719528077334	4
ws-nm-34	2018-11-14	1542189823	trainingRound	2	c	4	5	728	757	0	0	1	1.30758020952953	4	0.309897801415445	4
ws-nm-34	2018-11-14	1542189823	trainingRound	2	c	5	7	635	642	0	0	1	0.91326304106542	4	0.331336087712316	4
ws-nm-34	2018-11-14	1542189823	trainingRound	2	c	6	5	631	605	1	0	0	0.804218177618623	4	0.356198636069166	-4
ws-nm-34	2018-11-14	1542189823	trainingRound	2	c	7	6	814	799	1	1	1	1.23342689240599	4	0.323814259043957	4
ws-nm-34	2018-11-14	1542189823	trainingRound	2	c	8	6	637	625	1	1	1	0.802961385230446	4	0.371132267936446	4
ws-nm-34	2018-11-14	1542189823	trainingRound	2	c	9	3	556	467	1	1	1	0.764755602317109	4	0.362200637698606	4
ws-nm-34	2018-11-14	1542189823	trainingRound	2	c	10	1	658	1079	0	0	1	1.01760696207793	4	0.381534005247886	4
ws-nm-34	2018-11-14	1542189823	trainingRound	2	c	11	2	583	769	0	0	1	0.78747153131053	4	0.39820526967469	4
ws-nm-34	2018-11-14	1542189823	trainingRound	2	c	12	2	504	342	1	1	1	1.17552398426915	4	0.298190193298524	4
ws-nm-34	2018-11-14	1542189823	trainingRound	2	c	13	5	608	632	0	0	1	1.13451046685441	4	0.372245032815044	4
ws-nm-34	2018-11-14	1542189823	trainingRound	2	c	14	3	435	518	0	0	1	0.972646000269378	4	0.421763551096319	4
ws-nm-34	2018-11-14	1542189823	trainingRound	2	c	15	5	636	610	1	0	0	1.12055808254127	4	0.355086833511905	-4
ws-nm-34	2018-11-14	1542189823	trainingRound	2	c	16	3	608	724	0	0	1	0.813930571683159	4	0.395589037229001	4
ws-nm-34	2018-11-14	1542189823	trainingRound	2	c	17	4	572	530	1	0	0	0.873321871010376	4	0.849770967389759	-4
ws-nm-34	2018-11-14	1542189823	trainingRound	2	c	18	3	510	428	1	1	1	0.959711110968783	4	0.302821527782271	4
ws-nm-34	2018-11-14	1542189823	trainingRound	2	c	19	1	713	1169	0	0	1	1.01149204801322	4	0.354005825255172	4
ws-nm-34	2018-11-14	1542189823	trainingRound	2	c	20	7	697	690	1	1	1	1.23483509010566	4	0.319291666934078	4
ws-nm-34	2018-11-14	1542189823	trainingRound	2	c	21	7	539	533	1	0	0	0.966817216580239	4	0.299889653756964	-4
ws-nm-34	2018-11-14	1542189823	trainingRound	2	c	22	4	590	542	1	1	1	1.29066066605492	4	0.309056411309029	4
ws-nm-34	2018-11-14	1542189823	trainingRound	2	c	23	4	683	743	0	1	0	0.948466379681122	4	0.317359645352099	-4
ws-nm-34	2018-11-14	1542189823	trainingRound	2	c	24	2	412	607	0	0	1	1.39299718360462	4	0.356022210389256	4
ws-nm-34	2018-11-14	1542189823	trainingRound	2	c	25	2	549	373	1	1	1	0.792296613268263	4	0.317553713599864	4
ws-nm-34	2018-11-14	1542189823	trainingRound	2	c	26	6	666	679	0	0	1	1.23921493780199	4	0.308462658702865	4
ws-nm-34	2018-11-14	1542189823	trainingRound	2	c	27	1	661	237	1	1	1	0.943136720278744	4	0.314493209215016	4
ws-nm-36	2018-11-26	1543235486	trainingRound	1	c	0	7	720	728	0	0	1	1.31866674322373	4	0.807141787159708	4
ws-nm-36	2018-11-26	1543235486	trainingRound	1	c	1	1	266	741	0	0	1	0.974906167974041	4	0.521498848931515	4
ws-nm-36	2018-11-26	1543235486	trainingRound	1	c	2	3	867	748	1	0	0	1.57435111477389	4	0.547815440320846	-4
ws-nm-36	2018-11-26	1543235486	trainingRound	1	c	3	3	547	652	0	0	1	1.02725162379829	3	1.05102325905136	3
ws-nm-36	2018-11-26	1543235486	trainingRound	1	c	4	4	482	524	0	1	0	1.36621482521878	2	0.977741096423415	-2
ws-nm-36	2018-11-26	1543235486	trainingRound	1	c	5	7	589	583	1	0	0	1.24306383978001	3	0.699920995373759	-3
ws-nm-36	2018-11-26	1543235486	trainingRound	1	c	6	4	576	529	1	1	1	0.947339552127232	2	0.769634317326563	2
ws-nm-36	2018-11-26	1543235486	trainingRound	1	c	7	3	654	779	0	0	1	1.15873193567131	3	0.757722998812824	3
ws-nm-36	2018-11-26	1543235486	trainingRound	1	c	8	5	501	480	1	1	1	0.946886630768859	2	0.627391670159341	2
ws-nm-36	2018-11-26	1543235486	trainingRound	1	c	9	5	507	529	0	0	1	0.674210330649657	4	0.734333716434776	4
ws-nm-36	2018-11-26	1543235486	trainingRound	1	c	10	6	797	782	1	1	1	1.02887822734556	2	0.616869909246816	2
ws-nm-36	2018-11-26	1543235486	trainingRound	1	c	11	2	633	835	0	0	1	0.74929744262954	3	0.613940034108964	3
ws-nm-36	2018-11-26	1543235486	trainingRound	1	c	12	4	546	594	0	0	1	0.622927251270085	3	0.606830900911518	3
ws-nm-36	2018-11-26	1543235486	trainingRound	1	c	13	4	625	575	1	1	1	1.2534184816941	2	0.576174989309948	2
ws-nm-36	2018-11-26	1543235486	trainingRound	1	c	14	2	438	645	0	0	1	0.688841743440207	3	0.569571383068251	3
ws-nm-36	2018-11-26	1543235486	trainingRound	1	c	15	6	707	722	0	0	1	1.50262242108329	2	0.636832450212751	2
ws-nm-36	2018-11-26	1543235486	trainingRound	1	c	16	2	934	708	1	0	0	1.36244614742645	2	0.769473613641821	-2
ws-nm-36	2018-11-26	1543235486	trainingRound	1	c	17	1	510	183	1	1	1	0.813066332128074	4	0.733342550005545	4
ws-nm-36	2018-11-26	1543235486	trainingRound	1	c	18	1	778	1275	0	0	1	0.721876775240162	4	0.631656251935055	4
ws-nm-36	2018-11-26	1543235486	trainingRound	1	c	19	2	600	408	1	1	1	2.18859074417196	4	0.659968648345966	4
ws-nm-36	2018-11-26	1543235486	trainingRound	1	c	20	3	749	646	1	1	1	1.80789398304296	4	0.58349101647218	4
ws-nm-36	2018-11-26	1543235486	trainingRound	1	c	21	7	750	758	0	1	0	1.22125015917845	4	1.47850981174452	-4
ws-nm-36	2018-11-26	1543235486	trainingRound	1	c	22	1	713	256	1	1	1	1.42119088165418	4	0.575881809338171	4
ws-nm-36	2018-11-26	1543235486	trainingRound	1	c	23	6	716	702	1	0	0	2.22441932562833	3	1.97210074998293	-3
ws-nm-36	2018-11-26	1543235486	trainingRound	1	c	24	5	686	713	0	0	1	1.61177935544765	3	0.595495036308421	3
ws-nm-36	2018-11-26	1543235486	trainingRound	1	c	25	6	567	579	0	1	0	1.75681555226765	2	0.619541247118832	-2
ws-nm-36	2018-11-26	1543235486	trainingRound	1	c	26	7	535	530	1	0	0	1.1538174823163	4	0.79131231397696	-4
ws-nm-36	2018-11-26	1543235486	trainingRound	1	c	27	5	783	753	1	0	0	1.05792132833085	1	1.27873813286715	-1
ws-nm-36	2018-11-26	1543235486	trainingRound	2	ef	0	5	713	743	0	0	1	1.45903996710331	2	1.69976317858345	2
ws-nm-36	2018-11-26	1543235486	trainingRound	2	ef	1	4	525	483	1	0	0	1.17157668276195	4	0.583495827959268	-4
ws-nm-36	2018-11-26	1543235486	trainingRound	2	ef	2	7	556	550	1	0	0	1.31846658534232	2	0.780878763665896	-2
ws-nm-36	2018-11-26	1543235486	trainingRound	2	ef	3	7	746	753	0	0	1	1.05269573211444	4	0.720550087746233	4
ws-nm-36	2018-11-26	1543235486	trainingRound	2	ef	4	1	541	887	0	0	1	0.80881618481726	4	0.560468369441878	4
ws-nm-36	2018-11-26	1543235486	trainingRound	2	ef	5	2	580	765	0	0	1	0.606915583093723	4	0.527944317618676	4
ws-nm-36	2018-11-26	1543235486	trainingRound	2	ef	6	5	686	660	1	0	0	0.673124538297998	4	0.47582339787914	-4
ws-nm-36	2018-11-26	1543235486	trainingRound	2	ef	7	6	709	694	1	0	0	0.928770417947817	2	0.876604590992429	-2
ws-nm-36	2018-11-26	1543235486	trainingRound	2	ef	8	6	632	620	1	0	0	1.04620920540219	2	1.34338848688094	-2
ws-nm-36	2018-11-26	1543235486	trainingRound	2	ef	9	3	440	524	0	0	1	0.960706185231174	4	0.50967670332102	4
ws-nm-36	2018-11-26	1543235486	trainingRound	2	ef	10	3	709	822	0	0	1	0.948280679087475	2	1.51617830603027	2
ws-nm-36	2018-11-26	1543235486	trainingRound	2	ef	11	2	959	727	1	0	0	1.58647574256611	1	0.416442585001278	-1
ws-nm-36	2018-11-26	1543235486	trainingRound	2	ef	12	3	622	537	1	0	0	1.05434414773845	1	1.02090687558302	-1
ws-nm-36	2018-11-26	1543235486	trainingRound	2	ef	13	6	657	670	0	0	1	1.59386330050802	2	0.755949163747573	2
ws-nm-36	2018-11-26	1543235486	trainingRound	2	ef	14	1	913	557	1	1	1	1.06073540699799	4	0.416776181469686	4
ws-nm-36	2018-11-26	1543235486	trainingRound	2	ef	15	7	702	710	0	0	1	0.926324257690794	4	0.431841590434487	4
ws-nm-36	2018-11-26	1543235486	trainingRound	2	ef	16	1	1267	773	1	1	1	2.81373961961617	4	0.959064184922681	4
ws-nm-36	2018-11-26	1543235486	trainingRound	2	ef	17	5	691	663	1	0	0	1.21665198093615	4	1.66564299596575	-4
ws-nm-36	2018-11-26	1543235486	trainingRound	2	ef	18	2	634	431	1	1	1	1.37084123085515	4	0.562137955612343	4
ws-nm-36	2018-11-26	1543235486	trainingRound	2	ef	19	4	711	767	0	1	0	0.949836714151388	4	0.41287951810591	-4
ws-nm-36	2018-11-26	1543235486	trainingRound	2	ef	20	6	503	513	0	0	1	1.04146122951352	4	1.02069132094221	4
ws-nm-36	2018-11-26	1543235486	trainingRound	2	ef	21	3	641	553	1	1	1	0.951561792811844	4	1.21283069754645	4
ws-nm-36	2018-11-26	1543235486	trainingRound	2	ef	22	1	645	1057	0	0	1	1.25206067991348	4	0.519590612981119	4
ws-nm-36	2018-11-26	1543235486	trainingRound	2	ef	23	2	353	520	0	0	1	1.7232759558101	4	0.331292086480971	4
ws-nm-36	2018-11-26	1543235486	trainingRound	2	ef	24	5	579	602	0	0	1	0.989855459707542	4	0.320029998019891	4
ws-nm-36	2018-11-26	1543235486	trainingRound	2	ef	25	4	646	697	0	0	1	1.09747592572239	4	0.29201206464495	4
ws-nm-36	2018-11-26	1543235486	trainingRound	2	ef	26	4	592	544	1	0	0	0.736052379777902	4	0.25455752117341	-4
ws-nm-36	2018-11-26	1543235486	trainingRound	2	ef	27	7	651	644	1	0	0	1.16252659549718	4	0.136060206463299	-4
ws-nm-38	2018-11-26	1543240807	trainingRound	1	ef	0	2	430	633	0	NA	0	NA	NA	NA	0
ws-nm-38	2018-11-26	1543240807	trainingRound	1	ef	1	4	656	608	1	1	1	1.0665890627206	2	2.69067812784488	2
ws-nm-38	2018-11-26	1543240807	trainingRound	1	ef	2	7	780	788	0	1	0	0.689790568780154	2	0.59673575855777	-2
ws-nm-38	2018-11-26	1543240807	trainingRound	1	ef	3	1	542	888	0	1	0	0.608956616099022	3	0.433937153633451	-3
ws-nm-38	2018-11-26	1543240807	trainingRound	1	ef	4	5	583	608	0	0	1	1.01264683456975	2	0.432464517682092	2
ws-nm-38	2018-11-26	1543240807	trainingRound	1	ef	5	6	640	627	1	1	1	0.863256241540512	3	0.408732657397195	3
ws-nm-38	2018-11-26	1543240807	trainingRound	1	ef	6	2	629	830	0	0	1	2.38696645013624	3	1.86920580624428	3
ws-nm-38	2018-11-26	1543240807	trainingRound	1	ef	7	1	695	250	1	0	0	0.836802683141286	3	0.541227872370655	-3
ws-nm-38	2018-11-26	1543240807	trainingRound	1	ef	8	2	604	410	1	0	0	0.959763133680099	2	0.0682307422612212	-2
ws-nm-38	2018-11-26	1543240807	trainingRound	1	ef	9	7	598	592	1	0	0	0.875721843414794	3	0.616694771098992	-3
ws-nm-38	2018-11-26	1543240807	trainingRound	1	ef	10	4	591	643	0	1	0	0.827371205301461	3	1.11210316855795	-3
ws-nm-38	2018-11-26	1543240807	trainingRound	1	ef	11	3	540	643	0	1	0	1.9776916984847	3	0.396051821648143	-3
ws-nm-38	2018-11-26	1543240807	trainingRound	1	ef	12	3	831	717	1	0	0	1.023897375464	2	0.472718705364969	-2
ws-nm-38	2018-11-26	1543240807	trainingRound	1	ef	13	4	577	530	1	1	1	0.749422541306558	3	0.441433130428777	3
ws-nm-38	2018-11-26	1543240807	trainingRound	1	ef	14	4	675	729	0	1	0	0.641766149517935	3	0.626966976193216	-3
ws-nm-38	2018-11-26	1543240807	trainingRound	1	ef	15	6	750	736	1	0	0	0.614074755761976	2	0.389592239262129	-2
ws-nm-38	2018-11-26	1543240807	trainingRound	1	ef	16	5	528	506	1	1	1	0.706749779230449	3	0.951330841409799	3
ws-nm-38	2018-11-26	1543240807	trainingRound	1	ef	17	3	796	923	0	1	0	1.33793963764401	3	0.613607079172652	-3
ws-nm-38	2018-11-26	1543240807	trainingRound	1	ef	18	5	581	604	0	1	0	0.859474412351119	3	0.336041666196252	-3
ws-nm-38	2018-11-26	1543240807	trainingRound	1	ef	19	3	507	425	1	1	1	1.23683617109418	3	0.37568511572681	3
ws-nm-38	2018-11-26	1543240807	trainingRound	1	ef	20	1	197	548	0	1	0	0.527235745888902	3	0.357495768297667	-3
ws-nm-38	2018-11-26	1543240807	trainingRound	1	ef	21	2	649	441	1	1	1	2.01866472239635	3	0.350504035395716	3
ws-nm-38	2018-11-26	1543240807	trainingRound	1	ef	22	5	618	593	1	1	1	1.52459006928257	3	0.442427183748805	3
ws-nm-38	2018-11-26	1543240807	trainingRound	1	ef	23	6	654	668	0	1	0	1.12923655486156	2	0.623513611215458	-2
ws-nm-38	2018-11-26	1543240807	trainingRound	1	ef	24	7	620	614	1	1	1	1.10940809401291	3	1.09782780584283	3
ws-nm-38	2018-11-26	1543240807	trainingRound	1	ef	25	1	844	515	1	1	1	2.19039152357072	3	0.383289511373732	3
ws-nm-38	2018-11-26	1543240807	trainingRound	1	ef	26	6	510	521	0	1	0	1.109767351747	3	0.437920744534495	-3
ws-nm-38	2018-11-26	1543240807	trainingRound	1	ef	27	7	621	628	0	0	1	0.974628705524083	3	0.522729948206688	3
ws-nm-38	2018-11-26	1543240807	trainingRound	2	c	0	6	744	730	1	1	1	2.44477935961913	3	0.0723035060691473	3
ws-nm-38	2018-11-26	1543240807	trainingRound	2	c	1	4	503	543	0	1	0	1.060376790796	3	0.303901571078313	-3
ws-nm-38	2018-11-26	1543240807	trainingRound	2	c	2	4	672	731	0	1	0	0.952808930374886	3	0.518619654798385	-3
ws-nm-38	2018-11-26	1543240807	trainingRound	2	c	3	2	476	700	0	0	1	0.617852094233967	2	0.665806265777064	2
ws-nm-38	2018-11-26	1543240807	trainingRound	2	c	4	7	578	584	0	0	1	0.812546370711061	2	0.30425280966665	2
ws-nm-38	2018-11-26	1543240807	trainingRound	2	c	5	3	433	516	0	0	1	1.59058314907816	2	0.322249056069268	2
ws-nm-38	2018-11-26	1543240807	trainingRound	2	c	6	2	465	684	0	0	1	0.572483936848585	4	0.758855943742674	4
ws-nm-38	2018-11-26	1543240807	trainingRound	2	c	7	4	854	791	1	1	1	1.01262085253984	4	0.408255037065828	4
ws-nm-38	2018-11-26	1543240807	trainingRound	2	c	8	5	511	531	0	0	1	1.00415969134701	3	0.321549465777935	3
ws-nm-38	2018-11-26	1543240807	trainingRound	2	c	9	1	849	518	1	1	1	0.750004410529073	4	0.581463455630001	4
ws-nm-38	2018-11-26	1543240807	trainingRound	2	c	10	6	772	757	1	0	0	1.3814034082643	3	0.512502008798037	-3
ws-nm-38	2018-11-26	1543240807	trainingRound	2	c	11	1	768	1259	0	0	1	0.612639649414632	4	0.673315714735509	4
ws-nm-38	2018-11-26	1543240807	trainingRound	2	c	12	2	868	658	1	1	1	0.65305293694837	4	0.574465948942816	4
ws-nm-38	2018-11-26	1543240807	trainingRound	2	c	13	3	546	650	0	0	1	1.02012837690199	4	0.434644442299032	4
ws-nm-38	2018-11-26	1543240807	trainingRound	2	c	14	6	628	641	0	1	0	1.6590159738189	3	0.458817355614883	-3
ws-nm-38	2018-11-26	1543240807	trainingRound	2	c	15	3	614	530	1	0	0	0.696836511106085	2	0.451863152313308	-2
ws-nm-38	2018-11-26	1543240807	trainingRound	2	c	16	1	524	188	1	1	1	0.507392529812932	4	0.559381614792073	4
ws-nm-38	2018-11-26	1543240807	trainingRound	2	c	17	7	588	583	1	0	0	1.21987952676864	3	0.666098483452515	-3
ws-nm-38	2018-11-26	1543240807	trainingRound	2	c	18	5	650	625	1	0	0	0.706428371864604	3	0.358416366241727	-3
ws-nm-38	2018-11-26	1543240807	trainingRound	2	c	19	6	778	794	0	0	1	1.57391391094279	2	0.474865591095295	2
ws-nm-38	2018-11-26	1543240807	trainingRound	2	c	20	5	746	716	1	1	1	0.77223893590417	3	0.33823474221208	3
ws-nm-38	2018-11-26	1543240807	trainingRound	2	c	21	5	520	540	0	0	1	1.10549956231262	3	0.32624996832601	3
ws-nm-38	2018-11-26	1543240807	trainingRound	2	c	22	3	649	560	1	1	1	1.05802172803669	3	0.258396125918807	3
ws-nm-38	2018-11-26	1543240807	trainingRound	2	c	23	7	628	621	1	1	1	1.14782653881775	3	0.347197901934123	3
ws-nm-38	2018-11-26	1543240807	trainingRound	2	c	24	2	632	429	1	1	1	0.891409538096923	4	0.690497215913638	4
ws-nm-38	2018-11-26	1543240807	trainingRound	2	c	25	7	500	506	0	1	0	1.72990843097796	3	0.578167907442548	-3
ws-nm-38	2018-11-26	1543240807	trainingRound	2	c	26	4	504	463	1	1	1	2.02878969597441	3	0.754535227948509	3
ws-nm-38	2018-11-26	1543240807	trainingRound	2	c	27	1	254	708	0	0	1	0.578417784028716	4	0.461250685235427	4
ws-nm-40	2018-12-07	1544195668	trainingRound	1	ef	0	7	790	797	0	0	1	2.17848840697843	3	0.870427734364057	3
ws-nm-40	2018-12-07	1544195668	trainingRound	1	ef	1	1	685	246	1	1	1	1.45057239427115	4	1.24170983400836	4
ws-nm-40	2018-12-07	1544195668	trainingRound	1	ef	2	4	700	756	0	0	1	1.04790540170507	4	2.22907606977969	4
ws-nm-40	2018-12-07	1544195668	trainingRound	1	ef	3	5	529	509	1	0	0	1.00254946321365	4	0.767894598233397	-4
ws-nm-40	2018-12-07	1544195668	trainingRound	1	ef	4	3	630	529	1	NA	0	NA	NA	NA	0
ws-nm-40	2018-12-07	1544195668	trainingRound	1	ef	5	3	713	615	1	1	1	2.025476348339	2	0.992346798855579	2
ws-nm-40	2018-12-07	1544195668	trainingRound	1	ef	6	7	676	669	1	1	1	1.09653156885179	2	0.610526832402684	2
ws-nm-40	2018-12-07	1544195668	trainingRound	1	ef	7	1	846	516	1	1	1	0.854477550907177	3	0.822854968966567	3
ws-nm-40	2018-12-07	1544195668	trainingRound	1	ef	8	3	774	897	0	0	1	0.701679123696522	3	0.944065136412974	3
ws-nm-40	2018-12-07	1544195668	trainingRound	1	ef	9	6	551	563	0	0	1	1.88835288574046	2	0.820493796505616	2
ws-nm-40	2018-12-07	1544195668	trainingRound	1	ef	10	5	608	583	1	1	1	2.08673531741078	2	0.744662021315889	2
ws-nm-40	2018-12-07	1544195668	trainingRound	1	ef	11	6	706	693	1	NA	0	NA	NA	NA	0
ws-nm-40	2018-12-07	1544195668	trainingRound	1	ef	12	4	528	570	0	1	0	1.68961760938691	3	0.49453010551224	-3
ws-nm-40	2018-12-07	1544195668	trainingRound	1	ef	13	2	461	679	0	0	1	1.35269424181024	2	0.568517465333571	2
ws-nm-40	2018-12-07	1544195668	trainingRound	1	ef	14	5	612	636	0	0	1	1.96011283331609	2	0.880521979182959	2
ws-nm-40	2018-12-07	1544195668	trainingRound	1	ef	15	4	753	698	1	1	1	2.36527155086515	1	0.756966036133235	1
ws-nm-40	2018-12-07	1544195668	trainingRound	1	ef	16	2	705	479	1	1	1	1.20039909941261	4	0.971570020905347	4
ws-nm-40	2018-12-07	1544195668	trainingRound	1	ef	17	5	606	632	0	0	1	1.85771858968656	3	1.65873535975697	3
ws-nm-40	2018-12-07	1544195668	trainingRound	1	ef	18	7	683	677	1	1	1	1.92853932887374	1	0.76656597762485	1
ws-nm-40	2018-12-07	1544195668	trainingRound	1	ef	19	3	451	538	0	0	1	1.51303456370078	1	1.56217235563963	1
ws-nm-40	2018-12-07	1544195668	trainingRound	1	ef	20	4	582	539	1	1	1	2.30374506137741	2	1.39191196589672	2
ws-nm-40	2018-12-07	1544195668	trainingRound	1	ef	21	6	780	796	0	1	0	2.80666228497284	1	1.12646017553925	-1
ws-nm-40	2018-12-07	1544195668	trainingRound	1	ef	22	7	649	655	0	1	0	1.76643446278467	3	0.984632010266068	-3
ws-nm-40	2018-12-07	1544195668	trainingRound	1	ef	23	2	527	695	0	0	1	2.0278763337119	1	1.11911330773728	1
ws-nm-40	2018-12-07	1544195668	trainingRound	1	ef	24	1	546	895	0	0	1	0.843728939580615	4	0.780603101375164	4
ws-nm-40	2018-12-07	1544195668	trainingRound	1	ef	25	2	893	677	1	1	1	1.60403545254667	4	0.598016884585377	4
ws-nm-40	2018-12-07	1544195668	trainingRound	1	ef	26	6	565	554	1	1	1	1.458181008682	4	0.425735977871227	4
ws-nm-40	2018-12-07	1544195668	trainingRound	1	ef	27	1	540	885	0	0	1	0.681365213808022	4	0.507825934648281	4
ws-nm-40	2018-12-07	1544195668	trainingRound	2	c	0	5	630	604	1	0	0	2.40875933715142	1	1.04722184532147	-1
ws-nm-40	2018-12-07	1544195668	trainingRound	2	c	1	3	548	460	1	1	1	1.04518496920355	4	0.357417869774508	4
ws-nm-40	2018-12-07	1544195668	trainingRound	2	c	2	4	721	784	0	1	0	1.22140362254868	1	0.806439030537149	-1
ws-nm-40	2018-12-07	1544195668	trainingRound	2	c	3	7	607	614	0	1	0	1.19573834192124	3	0.74962686674553	-3
ws-nm-40	2018-12-07	1544195668	trainingRound	2	c	4	2	400	589	0	0	1	0.611968042532681	4	0.37419627593772	4
ws-nm-40	2018-12-07	1544195668	trainingRound	2	c	5	4	591	638	0	1	0	1.99704123695847	1	0.832192522328114	-1
ws-nm-40	2018-12-07	1544195668	trainingRound	2	c	6	2	640	435	1	1	1	0.869296065240633	4	0.3342452764482	4
ws-nm-40	2018-12-07	1544195668	trainingRound	2	c	7	4	633	582	1	1	1	1.44866991988965	3	0.730422172244289	3
ws-nm-40	2018-12-07	1544195668	trainingRound	2	c	8	4	694	638	1	1	1	1.35535757761681	3	1.26376294739021	3
ws-nm-40	2018-12-07	1544195668	trainingRound	2	c	9	5	565	589	0	1	0	1.70704268362897	1	0.732181584127829	-1
ws-nm-40	2018-12-07	1544195668	trainingRound	2	c	10	3	646	557	1	1	1	1.33934676901845	3	0.64463696932944	3
ws-nm-40	2018-12-07	1544195668	trainingRound	2	c	11	6	639	626	1	1	1	1.23762485489715	3	0.661466056815698	3
ws-nm-40	2018-12-07	1544195668	trainingRound	2	c	12	6	751	766	0	1	0	1.41801124547783	2	0.643936733031296	-2
ws-nm-40	2018-12-07	1544195668	trainingRound	2	c	13	1	648	233	1	1	1	0.723075945963501	4	0.556863967780373	4
ws-nm-40	2018-12-07	1544195668	trainingRound	2	c	14	6	635	648	0	1	0	1.26197530791978	3	0.979300206352491	-3
ws-nm-40	2018-12-07	1544195668	trainingRound	2	c	15	3	507	604	0	1	0	1.74519353370124	2	0.779449940790073	-2
ws-nm-40	2018-12-07	1544195668	trainingRound	2	c	16	1	714	257	1	1	1	0.704643660545116	4	0.297794496204006	4
ws-nm-40	2018-12-07	1544195668	trainingRound	2	c	17	5	703	676	1	0	0	1.57352336906479	1	0.80460552124714	-1
ws-nm-40	2018-12-07	1544195668	trainingRound	2	c	18	5	508	528	0	1	0	1.21051291107142	4	0.332655230013188	-4
ws-nm-40	2018-12-07	1544195668	trainingRound	2	c	19	7	691	684	1	0	0	1.56143555180461	4	0.729910226684297	-4
ws-nm-40	2018-12-07	1544195668	trainingRound	2	c	20	1	279	776	0	0	1	1.49199700145982	4	0.533693299061269	4
ws-nm-40	2018-12-07	1544195668	trainingRound	2	c	21	6	666	652	1	1	1	1.29129926713358	4	0.556848570922739	4
ws-nm-40	2018-12-07	1544195668	trainingRound	2	c	22	7	788	780	1	1	1	2.08628945004602	1	1.12800499371951	1
ws-nm-40	2018-12-07	1544195668	trainingRound	2	c	23	3	567	675	0	0	1	1.47344378655544	2	1.01577055345115	2
ws-nm-40	2018-12-07	1544195668	trainingRound	2	c	24	2	386	569	0	0	1	1.28709752851864	4	0.470521591050783	4
ws-nm-40	2018-12-07	1544195668	trainingRound	2	c	25	1	702	1151	0	0	1	1.0021074450633	4	0.493989290844183	4
ws-nm-40	2018-12-07	1544195668	trainingRound	2	c	26	2	529	359	1	1	1	0.963010971230688	4	0.455963219472324	4
ws-nm-40	2018-12-07	1544195668	trainingRound	2	c	27	7	585	590	0	1	0	1.71388562508218	3	0.703067727896268	-3
ws-nm-42	2018-12-10	1544454914	trainingRound	1	ef	0	1	270	750	0	NA	0	NA	NA	NA	0
ws-nm-42	2018-12-10	1544454914	trainingRound	1	ef	1	5	664	639	1	NA	0	NA	NA	NA	0
ws-nm-42	2018-12-10	1544454914	trainingRound	1	ef	2	2	536	707	0	0	1	0.884484540860285	4	1.51496297702738	4
ws-nm-42	2018-12-10	1544454914	trainingRound	1	ef	3	4	797	733	1	0	0	1.6569572302642	3	1.41273069399585	-3
ws-nm-42	2018-12-10	1544454914	trainingRound	1	ef	4	3	430	512	0	1	0	2.21662680580607	3	1.2097077900105	-3
ws-nm-42	2018-12-10	1544454914	trainingRound	1	ef	5	4	764	825	0	0	1	2.45402926108954	2	1.53598301949796	2
ws-nm-42	2018-12-10	1544454914	trainingRound	1	ef	6	6	622	635	0	0	1	1.95180422645944	3	1.41679172296745	3
ws-nm-42	2018-12-10	1544454914	trainingRound	1	ef	7	6	526	515	1	0	0	1.33029135685911	3	1.10125278670557	-3
ws-nm-42	2018-12-10	1544454914	trainingRound	1	ef	8	2	762	1005	0	0	1	1.21737473816756	4	1.27417846910566	4
ws-nm-42	2018-12-10	1544454914	trainingRound	1	ef	9	2	673	510	1	0	0	2.4861451303093	3	1.7847109411407	-3
ws-nm-42	2018-12-10	1544454914	trainingRound	1	ef	10	7	532	537	0	1	0	1.50930890344216	4	1.0896344977707	-4
ws-nm-42	2018-12-10	1544454914	trainingRound	1	ef	11	6	597	585	1	1	1	2.141935881157	3	0.889609096294407	3
ws-nm-42	2018-12-10	1544454914	trainingRound	1	ef	12	5	715	745	0	0	1	2.08772425542725	2	1.18473255805361	2
ws-nm-42	2018-12-10	1544454914	trainingRound	1	ef	13	1	240	667	0	0	1	1.96164601567261	4	0.760534316207895	4
ws-nm-42	2018-12-10	1544454914	trainingRound	1	ef	14	4	833	772	1	0	0	2.12946638618132	3	1.08467543680422	-3
ws-nm-42	2018-12-10	1544454914	trainingRound	1	ef	15	7	554	560	0	1	0	2.28385797110855	2	1.40272918337769	-2
ws-nm-42	2018-12-10	1544454914	trainingRound	1	ef	16	3	879	758	1	1	1	1.65348345007214	3	1.08276968462064	3
ws-nm-42	2018-12-10	1544454914	trainingRound	1	ef	17	4	685	745	0	0	1	1.46725727237549	2	0.790871440626006	2
ws-nm-42	2018-12-10	1544454914	trainingRound	1	ef	18	2	1034	784	1	1	1	2.91483866374119	3	0.708719794453373	3
ws-nm-42	2018-12-10	1544454914	trainingRound	1	ef	19	3	775	651	1	0	0	1.00586799763551	1	1.6364054473338	-1
ws-nm-42	2018-12-10	1544454914	trainingRound	1	ef	20	6	541	551	0	1	0	2.39804145636413	2	0.942815567641219	-2
ws-nm-42	2018-12-10	1544454914	trainingRound	1	ef	21	7	599	593	1	0	0	2.51751435007031	1	1.01663957068945	-1
ws-nm-42	2018-12-10	1544454914	trainingRound	1	ef	22	5	600	625	0	0	1	2.91347012712595	2	1.36140559967839	2
ws-nm-42	2018-12-10	1544454914	trainingRound	1	ef	23	1	622	223	1	1	1	1.38724647033337	4	0.786781225614732	4
ws-nm-42	2018-12-10	1544454914	trainingRound	1	ef	24	7	546	540	1	0	0	2.54746756581062	2	1.01306283754366	-2
ws-nm-42	2018-12-10	1544454914	trainingRound	1	ef	25	1	584	210	1	1	1	1.15317154431659	4	0.857322600995758	4
ws-nm-42	2018-12-10	1544454914	trainingRound	1	ef	26	3	494	589	0	0	1	1.56973042041682	2	0.909676262672974	2
ws-nm-42	2018-12-10	1544454914	trainingRound	1	ef	27	5	599	576	1	0	0	1.98658660925253	2	0.773143006142845	-2
ws-nm-42	2018-12-10	1544454914	trainingRound	2	c	0	2	921	698	1	1	1	2.30434304309028	4	2.0385999809489	4
ws-nm-42	2018-12-10	1544454914	trainingRound	2	c	1	4	548	596	0	0	1	1.99451398668793	2	0.900591065415483	2
ws-nm-42	2018-12-10	1544454914	trainingRound	2	c	2	6	674	688	0	0	1	2.33095878706649	2	1.00205841762272	2
ws-nm-42	2018-12-10	1544454914	trainingRound	2	c	3	4	543	503	1	1	1	1.47417115655935	3	1.01246821207269	3
ws-nm-42	2018-12-10	1544454914	trainingRound	2	c	4	3	614	712	0	0	1	2.32936510100126	3	1.25692406722555	3
ws-nm-42	2018-12-10	1544454914	trainingRound	2	c	5	7	711	718	0	1	0	2.9579541419962	3	0.66142782597035	-3
ws-nm-42	2018-12-10	1544454914	trainingRound	2	c	6	5	611	635	0	1	0	2.0878217560437	2	0.866617232143426	-2
ws-nm-42	2018-12-10	1544454914	trainingRound	2	c	7	1	553	199	1	1	1	1.14728045442985	4	0.844589790209966	4
ws-nm-42	2018-12-10	1544454914	trainingRound	2	c	8	3	628	542	1	1	1	1.92406882902083	2	0.967244924435363	2
ws-nm-42	2018-12-10	1544454914	trainingRound	2	c	9	2	532	783	0	0	1	1.78089302225953	4	0.790739301632584	4
ws-nm-42	2018-12-10	1544454914	trainingRound	2	c	10	2	444	654	0	0	1	1.56966306801746	4	0.78483474126574	4
ws-nm-42	2018-12-10	1544454914	trainingRound	2	c	11	5	531	509	1	0	0	1.04975161397215	1	1.26183117062646	-1
ws-nm-42	2018-12-10	1544454914	trainingRound	2	c	12	6	781	797	0	0	1	1.9119441141861	2	1.37727735301223	2
ws-nm-42	2018-12-10	1544454914	trainingRound	2	c	13	5	505	525	0	0	1	1.91189087371777	2	1.06641972924967	2
ws-nm-42	2018-12-10	1544454914	trainingRound	2	c	14	1	649	1064	0	0	1	1.29689482986942	4	0.702924280828711	4
ws-nm-42	2018-12-10	1544454914	trainingRound	2	c	15	3	777	652	1	1	1	1.83152919774648	2	0.886371370226925	2
ws-nm-42	2018-12-10	1544454914	trainingRound	2	c	16	4	724	781	0	0	1	2.22053420716111	1	1.11547184044298	1
ws-nm-42	2018-12-10	1544454914	trainingRound	2	c	17	7	705	697	1	0	0	1.92943873962486	3	0.671878031860388	-3
ws-nm-42	2018-12-10	1544454914	trainingRound	2	c	18	1	641	230	1	1	1	1.16131573233383	4	1.7727738508479	4
ws-nm-42	2018-12-10	1544454914	trainingRound	2	c	19	7	507	501	1	0	0	2.50474561800479	2	0.881675945796133	-2
ws-nm-42	2018-12-10	1544454914	trainingRound	2	c	20	2	797	541	1	1	1	1.77112596213692	3	1.16666672012093	3
ws-nm-42	2018-12-10	1544454914	trainingRound	2	c	21	6	542	532	1	1	1	1.88719788038793	3	0.736765975107119	3
ws-nm-42	2018-12-10	1544454914	trainingRound	2	c	22	1	213	594	0	0	1	1.02057936534152	4	0.55073415719221	4
ws-nm-42	2018-12-10	1544454914	trainingRound	2	c	23	4	568	522	1	0	0	1.38596003950056	2	0.893533816838044	-2
ws-nm-42	2018-12-10	1544454914	trainingRound	2	c	24	3	576	668	0	0	1	1.84280046146023	2	1.08921947869885	2
ws-nm-42	2018-12-10	1544454914	trainingRound	2	c	25	6	591	580	1	0	0	1.16472697101176	2	1.28320369065477	-2
ws-nm-42	2018-12-10	1544454914	trainingRound	2	c	26	7	580	586	0	1	0	2.68711603118618	2	0.872244044043327	-2
ws-nm-42	2018-12-10	1544454914	trainingRound	2	c	27	5	763	732	1	0	0	1.28606296038174	1	0.916391938366814	-1
ws-nm-44	2018-12-18	1545141739	trainingRound	1	ef	0	7	755	747	1	1	1	1.62926376755058	3	2.5231091870919	3
ws-nm-44	2018-12-18	1545141739	trainingRound	1	ef	1	2	537	365	1	0	0	0.987545981650328	3	0.677797102081968	-3
ws-nm-44	2018-12-18	1545141739	trainingRound	1	ef	2	7	516	521	0	1	0	1.60570166040816	2	1.32385579949369	-2
ws-nm-44	2018-12-18	1545141739	trainingRound	1	ef	3	3	836	721	1	0	0	1.61951475967726	3	0.700715434053564	-3
ws-nm-44	2018-12-18	1545141739	trainingRound	1	ef	4	2	661	872	0	1	0	1.1677885953959	3	0.53495824282254	-3
ws-nm-44	2018-12-18	1545141739	trainingRound	1	ef	5	6	743	729	1	0	0	1.55180353277683	3	0.932074181375356	-3
ws-nm-44	2018-12-18	1545141739	trainingRound	1	ef	6	2	661	872	0	1	0	1.65186518379232	3	0.859547952428329	-3
ws-nm-44	2018-12-18	1545141739	trainingRound	1	ef	7	5	528	506	1	0	0	2.15920588873087	3	0.685398268125937	-3
ws-nm-44	2018-12-18	1545141739	trainingRound	1	ef	8	3	439	523	0	NA	0	NA	NA	NA	0
ws-nm-44	2018-12-18	1545141739	trainingRound	1	ef	9	1	629	1031	0	1	0	2.0250780421029	3	0.636439920092016	-3
ws-nm-44	2018-12-18	1545141739	trainingRound	1	ef	10	5	631	658	0	0	1	1.32381538311529	3	0.439693310256189	3
ws-nm-44	2018-12-18	1545141739	trainingRound	1	ef	11	1	1200	732	1	0	0	1.00198072331114	4	0.898487850066886	-4
ws-nm-44	2018-12-18	1545141739	trainingRound	1	ef	12	6	639	651	0	1	0	2.15611499806982	3	3.87072789256126	-3
ws-nm-44	2018-12-18	1545141739	trainingRound	1	ef	13	2	676	459	1	0	0	1.88348246763235	3	2.41973499686355	-3
ws-nm-44	2018-12-18	1545141739	trainingRound	1	ef	14	5	736	706	1	1	1	2.07306800087827	1	1.5051947876982	1
ws-nm-44	2018-12-18	1545141739	trainingRound	1	ef	15	7	584	589	0	1	0	1.35109579708114	3	1.98107454961428	-3
ws-nm-44	2018-12-18	1545141739	trainingRound	1	ef	16	3	690	800	0	1	0	1.30255572648821	4	0.710458347391977	-4
ws-nm-44	2018-12-18	1545141739	trainingRound	1	ef	17	6	694	707	0	1	0	1.87346048881955	3	1.20340633087289	-3
ws-nm-44	2018-12-18	1545141739	trainingRound	1	ef	18	6	748	734	1	1	1	2.90182284282491	3	1.72926639782418	3
ws-nm-44	2018-12-18	1545141739	trainingRound	1	ef	19	1	1239	756	1	0	0	0.942295034430572	3	0.571569066458324	-3
ws-nm-44	2018-12-18	1545141739	trainingRound	1	ef	20	1	737	1208	0	1	0	1.09486012725392	4	0.58054599319621	-4
ws-nm-44	2018-12-18	1545141739	trainingRound	1	ef	21	5	628	653	0	1	0	2.41276766227747	4	1.99409600108811	-4
ws-nm-44	2018-12-18	1545141739	trainingRound	1	ef	22	4	641	589	1	0	0	1.437387010561	3	0.612783828830288	-3
ws-nm-44	2018-12-18	1545141739	trainingRound	1	ef	23	7	649	642	1	NA	0	NA	NA	NA	0
ws-nm-44	2018-12-18	1545141739	trainingRound	1	ef	24	4	599	652	0	NA	0	NA	NA	NA	0
ws-nm-44	2018-12-18	1545141739	trainingRound	1	ef	25	4	646	594	1	0	0	0.674166364078701	3	0.531280031615097	-3
ws-nm-44	2018-12-18	1545141739	trainingRound	1	ef	26	4	636	692	0	1	0	1.01910475797013	3	0.814418254345583	-3
ws-nm-44	2018-12-18	1545141739	trainingRound	1	ef	27	3	662	571	1	0	0	0.9337367058979	3	0.67163617047845	-3
ws-nm-44	2018-12-18	1545141739	trainingRound	2	c	0	2	745	565	1	1	1	1.11597351508317	4	0.450139981807297	4
ws-nm-44	2018-12-18	1545141739	trainingRound	2	c	1	6	557	545	1	0	0	2.0062934075122	4	0.743552946098134	-4
ws-nm-44	2018-12-18	1545141739	trainingRound	2	c	2	2	384	566	0	0	1	0.878392890823307	4	0.386626926032477	4
ws-nm-44	2018-12-18	1545141739	trainingRound	2	c	3	7	793	785	1	0	0	1.79113938261617	2	0.604459979445892	-2
ws-nm-44	2018-12-18	1545141739	trainingRound	2	c	4	4	463	504	0	0	1	1.76271351716241	4	0.518938922512461	4
ws-nm-44	2018-12-18	1545141739	trainingRound	2	c	5	4	584	541	1	0	0	1.17406949307588	3	0.777637746074106	-3
ws-nm-44	2018-12-18	1545141739	trainingRound	2	c	6	7	636	642	0	1	0	1.53998238359054	1	0.97791982673516	-1
ws-nm-44	2018-12-18	1545141739	trainingRound	2	c	7	5	650	678	0	1	0	1.21078424454026	2	1.35847723916413	-2
ws-nm-44	2018-12-18	1545141739	trainingRound	2	c	8	3	700	604	1	1	1	1.81756046739247	4	0.48575033969064	4
ws-nm-44	2018-12-18	1545141739	trainingRound	2	c	9	1	593	972	0	0	1	2.79262035420106	4	0.366086424332025	4
ws-nm-44	2018-12-18	1545141739	trainingRound	2	c	10	5	799	830	0	1	0	1.96085802046946	1	1.23923705424932	-1
ws-nm-44	2018-12-18	1545141739	trainingRound	2	c	11	1	597	979	0	0	1	1.23075378470458	4	0.419352003560562	4
ws-nm-44	2018-12-18	1545141739	trainingRound	2	c	12	3	616	734	0	0	1	1.10834700861051	3	0.323109700315399	3
ws-nm-44	2018-12-18	1545141739	trainingRound	2	c	13	4	630	584	1	0	0	1.36877732115136	2	0.902540073160708	-2
ws-nm-44	2018-12-18	1545141739	trainingRound	2	c	14	4	660	712	0	0	1	0.882335091551795	4	0.728626471831376	4
ws-nm-44	2018-12-18	1545141739	trainingRound	2	c	15	5	631	607	1	0	0	1.41312018291319	2	1.01467531534399	-2
ws-nm-44	2018-12-18	1545141739	trainingRound	2	c	16	6	663	650	1	0	0	2.12404396018974	1	0.956049112955952	-1
ws-nm-44	2018-12-18	1545141739	trainingRound	2	c	17	6	576	587	0	1	0	2.64562630631553	2	0.730558759640189	-2
ws-nm-44	2018-12-18	1545141739	trainingRound	2	c	18	3	769	645	1	1	1	2.87031635118365	1	0.841752556816573	1
ws-nm-44	2018-12-18	1545141739	trainingRound	2	c	19	7	706	714	0	NA	0	NA	NA	NA	0
ws-nm-44	2018-12-18	1545141739	trainingRound	2	c	20	7	687	681	1	1	1	1.1736486495156	2	1.21049780147769	2
ws-nm-44	2018-12-18	1545141739	trainingRound	2	c	21	1	566	203	1	1	1	0.753524564817781	4	0.453709453711781	4
ws-nm-44	2018-12-18	1545141739	trainingRound	2	c	22	1	1185	723	1	1	1	1.27485222360701	4	0.658973334171606	4
ws-nm-44	2018-12-18	1545141739	trainingRound	2	c	23	5	532	510	1	1	1	2.02660937377732	4	0.501351061795503	4
ws-nm-44	2018-12-18	1545141739	trainingRound	2	c	24	3	728	844	0	0	1	2.03140160151452	3	0.467970982323095	3
ws-nm-44	2018-12-18	1545141739	trainingRound	2	c	25	6	682	695	0	0	1	1.03820694982096	4	0.445796504176542	4
ws-nm-44	2018-12-18	1545141739	trainingRound	2	c	26	2	772	585	1	1	1	1.31224635514809	3	0.706797457489301	3
ws-nm-44	2018-12-18	1545141739	trainingRound	2	c	27	2	407	599	0	0	1	1.70120299671544	4	0.632831314866053	4
ws-nm	2018-09-28	1538139622	trainingRound	1	ef	0	1	1131	690	1	1	1	2.99335811823039	3	1.10969754514008	3
ws-nm	2018-09-28	1538139622	trainingRound	1	ef	1	6	544	556	0	NA	0	NA	NA	NA	0
ws-nm	2018-09-28	1538139622	trainingRound	1	ef	2	1	583	209	1	1	1	1.27772887803985	2	1.76398224212426	2
ws-nm	2018-09-28	1538139622	trainingRound	1	ef	3	3	611	513	1	1	1	2.07608268190052	4	1.89168786427581	4
ws-nm	2018-09-28	1538139622	trainingRound	1	ef	4	3	719	620	1	0	0	1.5220385630746	4	1.2656977247716	-4
ws-nm	2018-09-28	1538139622	trainingRound	1	ef	5	4	679	733	0	0	1	1.94248353643343	3	0.99421810495005	3
ws-nm	2018-09-28	1538139622	trainingRound	1	ef	6	2	553	729	0	NA	0	NA	NA	NA	0
ws-nm	2018-09-28	1538139622	trainingRound	1	ef	7	4	785	847	0	1	0	0.859693535505357	4	1.07809487761006	-4
ws-nm	2018-09-28	1538139622	trainingRound	1	ef	8	4	690	634	1	1	1	1.98342737266285	2	1.06955306993768	2
ws-nm	2018-09-28	1538139622	trainingRound	1	ef	9	7	752	759	0	0	1	1.60107586551931	2	0.992594362773161	2
ws-nm	2018-09-28	1538139622	trainingRound	1	ef	10	7	555	550	1	1	1	1.5785872609049	3	0.588780397050868	3
ws-nm	2018-09-28	1538139622	trainingRound	1	ef	11	5	588	564	1	0	0	1.25120818350661	2	1.09109764586174	-2
ws-nm	2018-09-28	1538139622	trainingRound	1	ef	12	4	599	555	1	0	0	1.28689394352477	3	0.668806956879052	-3
ws-nm	2018-09-28	1538139622	trainingRound	1	ef	13	6	794	779	1	0	0	1.35590651453458	2	0.533963861953453	-2
ws-nm	2018-09-28	1538139622	trainingRound	1	ef	14	2	663	450	1	1	1	1.07876496797144	3	0.504683254799602	3
ws-nm	2018-09-28	1538139622	trainingRound	1	ef	15	1	590	967	0	0	1	0.930042758756827	2	0.405605471069066	2
ws-nm	2018-09-28	1538139622	trainingRound	1	ef	16	3	516	615	0	0	1	0.68185848230496	2	0.577946360694114	2
ws-nm	2018-09-28	1538139622	trainingRound	1	ef	17	6	724	710	1	0	0	0.978041629643485	2	0.470200385567296	-2
ws-nm	2018-09-28	1538139622	trainingRound	1	ef	18	5	776	744	1	0	0	0.914935733555467	3	0.597908573885434	-3
ws-nm	2018-09-28	1538139622	trainingRound	1	ef	19	6	719	733	0	1	0	2.44288514157233	2	0.437777186132735	-2
ws-nm	2018-09-28	1538139622	trainingRound	1	ef	20	5	717	745	0	0	1	0.754760400193845	3	0.365601172739844	3
ws-nm	2018-09-28	1538139622	trainingRound	1	ef	21	2	630	428	1	0	0	0.961953045558403	2	0.765203737622869	-2
ws-nm	2018-09-28	1538139622	trainingRound	1	ef	22	2	719	949	0	1	0	0.784622564948222	2	0.805947412824025	-2
ws-nm	2018-09-28	1538139622	trainingRound	1	ef	23	7	514	520	0	0	1	1.07510978383289	3	0.468708159447488	3
ws-nm	2018-09-28	1538139622	trainingRound	1	ef	24	5	762	792	0	0	1	1.30792688990186	3	0.41985732111425	3
ws-nm	2018-09-28	1538139622	trainingRound	1	ef	25	7	747	740	1	0	0	0.802602414121793	2	0.452054056308043	-2
ws-nm	2018-09-28	1538139622	trainingRound	1	ef	26	3	795	922	0	0	1	1.49257832422882	3	1.84623302721047	3
ws-nm	2018-09-28	1538139622	trainingRound	1	ef	27	1	555	910	0	0	1	0.774925661349698	2	0.472465027954968	2
ws-nm	2018-09-28	1538139622	trainingRound	2	c	0	3	653	757	0	0	1	1.6954851499122	3	0.978358872040189	3
ws-nm	2018-09-28	1538139622	trainingRound	2	c	1	1	1257	767	1	1	1	1.24256084221634	3	0.623187885124935	3
ws-nm	2018-09-28	1538139622	trainingRound	2	c	2	5	609	635	0	0	1	0.96349467039181	2	0.426988057699418	2
ws-nm	2018-09-28	1538139622	trainingRound	2	c	3	5	494	515	0	1	0	1.68469441762318	2	0.81163628431932	-2
ws-nm	2018-09-28	1538139622	trainingRound	2	c	4	2	443	652	0	0	1	1.19195346256129	2	1.06362907338917	2
ws-nm	2018-09-28	1538139622	trainingRound	2	c	5	4	548	508	1	1	1	1.93916580325822	3	1.3330685904366	3
ws-nm	2018-09-28	1538139622	trainingRound	2	c	6	5	694	666	1	1	1	1.27373945064755	2	0.552546118833561	2
ws-nm	2018-09-28	1538139622	trainingRound	2	c	7	7	690	684	1	0	0	1.78075920051015	2	0.482420152109626	-2
ws-nm	2018-09-28	1538139622	trainingRound	2	c	8	4	764	708	1	1	1	2.37993963092049	2	0.49422933193091	2
ws-nm	2018-09-28	1538139622	trainingRound	2	c	9	5	759	728	1	0	0	0.937390336457611	2	0.423011461143687	-2
ws-nm	2018-09-28	1538139622	trainingRound	2	c	10	1	530	190	1	0	0	0.862174698235322	3	0.3954351096545	-3
ws-nm	2018-09-28	1538139622	trainingRound	2	c	11	1	206	573	0	1	0	1.58573114909814	2	0.535906450380935	-2
ws-nm	2018-09-28	1538139622	trainingRound	2	c	12	2	694	526	1	1	1	1.59810264026419	3	0.797590369174941	3
ws-nm	2018-09-28	1538139622	trainingRound	2	c	13	3	805	694	1	0	0	2.16920535430836	3	0.668700460948457	-3
ws-nm	2018-09-28	1538139622	trainingRound	2	c	14	7	664	657	1	0	0	1.739140141588	2	1.79695075204654	-2
ws-nm	2018-09-28	1538139622	trainingRound	2	c	15	4	764	825	0	0	1	1.47965189944443	3	0.773035679343593	3
ws-nm	2018-09-28	1538139622	trainingRound	2	c	16	7	739	747	0	1	0	2.42175243545353	2	0.56859909735067	-2
ws-nm	2018-09-28	1538139622	trainingRound	2	c	17	3	560	649	0	1	0	1.03816660197845	3	0.379109155122933	-3
ws-nm	2018-09-28	1538139622	trainingRound	2	c	18	6	580	591	0	1	0	2.51707591684317	3	0.609057607241994	-3
ws-nm	2018-09-28	1538139622	trainingRound	2	c	19	4	798	861	0	1	0	2.19235410538749	3	0.432112051681543	-3
ws-nm	2018-09-28	1538139622	trainingRound	2	c	20	6	637	650	0	1	0	2.95603321903218	3	0.522110736521427	-3
ws-nm	2018-09-28	1538139622	trainingRound	2	c	21	1	198	550	0	0	1	0.928893436706858	4	1.32307240761111	4
ws-nm	2018-09-28	1538139622	trainingRound	2	c	22	2	728	960	0	0	1	1.06953061597778	4	0.500314676230118	4
ws-nm	2018-09-28	1538139622	trainingRound	2	c	23	7	699	707	0	0	1	1.18874062146097	4	0.715230201220038	4
ws-nm	2018-09-28	1538139622	trainingRound	2	c	24	2	673	457	1	1	1	1.19665692592389	4	0.369892445525693	4
ws-nm	2018-09-28	1538139622	trainingRound	2	c	25	3	586	492	1	1	1	1.69158714222067	4	0.471218833099556	4
ws-nm	2018-09-28	1538139622	trainingRound	2	c	26	6	565	553	1	1	1	1.78783251911045	4	0.694930216295688	4
ws-nm	2018-09-28	1538139622	trainingRound	2	c	27	6	521	510	1	0	0	0.732231057678291	3	0.508197299750464	-3
wsls-ml-13	2018-09-28	1538133857	trainingRound	1	ef	0	1	285	792	0	0	1	1.05110058202808	4	1.71796771608933	4
wsls-ml-13	2018-09-28	1538133857	trainingRound	1	ef	1	7	704	711	0	1	0	1.77941690610533	3	0.87764143856657	-3
wsls-ml-13	2018-09-28	1538133857	trainingRound	1	ef	2	6	561	573	0	1	0	1.13988358136885	4	0.882555295322163	-4
wsls-ml-13	2018-09-28	1538133857	trainingRound	1	ef	3	6	709	724	0	1	0	1.51085314432203	3	0.847080264578835	-3
wsls-ml-13	2018-09-28	1538133857	trainingRound	1	ef	4	1	209	581	0	0	1	0.627789463689624	3	0.632767790759317	3
wsls-ml-13	2018-09-28	1538133857	trainingRound	1	ef	5	3	517	599	0	0	1	1.2232270182576	3	1.27448669121077	3
wsls-ml-13	2018-09-28	1538133857	trainingRound	1	ef	6	1	1129	689	1	1	1	0.972723283790401	3	0.504269795113942	3
wsls-ml-13	2018-09-28	1538133857	trainingRound	1	ef	7	3	714	616	1	1	1	1.19155766051699	3	0.903982212608753	3
wsls-ml-13	2018-09-28	1538133857	trainingRound	1	ef	8	3	525	609	0	1	0	1.09523837016604	3	0.41907788847675	-3
wsls-ml-13	2018-09-28	1538133857	trainingRound	1	ef	9	3	918	792	1	1	1	1.43610895675374	3	0.578586746571091	3
wsls-ml-13	2018-09-28	1538133857	trainingRound	1	ef	10	5	541	519	1	1	1	0.849708151548839	3	0.343250535488551	3
wsls-ml-13	2018-09-28	1538133857	trainingRound	1	ef	11	7	573	567	1	1	1	1.03251420752531	3	0.3732699663924	3
wsls-ml-13	2018-09-28	1538133857	trainingRound	1	ef	12	5	550	529	1	1	1	0.777523210916115	3	0.300228308304213	3
wsls-ml-13	2018-09-28	1538133857	trainingRound	1	ef	13	4	736	682	1	1	1	0.966416739956912	3	0.328732526460954	3
wsls-ml-13	2018-09-28	1538133857	trainingRound	1	ef	14	6	747	733	1	1	1	0.962575143197682	3	0.297322012218501	3
wsls-ml-13	2018-09-28	1538133857	trainingRound	1	ef	15	7	663	670	0	1	0	0.892218785944351	3	0.207588637058507	-3
wsls-ml-13	2018-09-28	1538133857	trainingRound	1	ef	16	7	515	509	1	1	1	0.931278173686223	3	0.343585396221897	3
wsls-ml-13	2018-09-28	1538133857	trainingRound	1	ef	17	1	1303	795	1	1	1	0.991496975026166	3	0.239747135239668	3
wsls-ml-13	2018-09-28	1538133857	trainingRound	1	ef	18	2	376	553	0	0	1	1.31683470645476	2	0.554184251666811	2
wsls-ml-13	2018-09-28	1538133857	trainingRound	1	ef	19	4	736	794	0	1	0	1.50842380026006	3	0.365798466440538	-3
wsls-ml-13	2018-09-28	1538133857	trainingRound	1	ef	20	2	724	549	1	1	1	0.731563254359571	3	0.297050018058144	3
wsls-ml-13	2018-09-28	1538133857	trainingRound	1	ef	21	5	551	574	0	1	0	0.84382595709576	2	1.56968823952411	-2
wsls-ml-13	2018-09-28	1538133857	trainingRound	1	ef	22	2	394	580	0	0	1	1.14789457916959	3	0.778331174700725	3
wsls-ml-13	2018-09-28	1538133857	trainingRound	1	ef	23	4	859	796	1	1	1	0.850732940865782	3	0.234364665906469	3
wsls-ml-13	2018-09-28	1538133857	trainingRound	1	ef	24	2	931	706	1	1	1	0.848785039295763	3	0.218061695202778	3
wsls-ml-13	2018-09-28	1538133857	trainingRound	1	ef	25	5	635	662	0	0	1	2.38116100450497	3	0.369245222622339	3
wsls-ml-13	2018-09-28	1538133857	trainingRound	1	ef	26	4	584	635	0	0	1	0.773711764453765	3	0.356183729489203	3
wsls-ml-13	2018-09-28	1538133857	trainingRound	1	ef	27	6	558	546	1	0	0	0.764991913947597	3	0.288760611139878	-3
wsls-ml-13	2018-09-28	1538133857	trainingRound	2	c	0	6	586	574	1	1	1	-0.156923951331919	3	1.51142407545922	3
wsls-ml-13	2018-09-28	1538133857	trainingRound	2	c	1	2	941	713	1	1	1	1.11549102964636	3	0.213678996855379	3
wsls-ml-13	2018-09-28	1538133857	trainingRound	2	c	2	4	664	615	1	1	1	0.82901767128169	3	0.184977518785672	3
wsls-ml-13	2018-09-28	1538133857	trainingRound	2	c	3	1	614	1006	0	0	1	0.671933987530792	2	0.231934038849431	2
wsls-ml-13	2018-09-28	1538133857	trainingRound	2	c	4	2	621	819	0	0	1	1.12238774948491	3	0.409467962745111	3
wsls-ml-13	2018-09-28	1538133857	trainingRound	2	c	5	7	682	688	0	1	0	1.08798145051151	3	0.276432668295456	-3
wsls-ml-13	2018-09-28	1538133857	trainingRound	2	c	6	7	598	592	1	1	1	0.738401277345474	3	0.211277878599503	3
wsls-ml-13	2018-09-28	1538133857	trainingRound	2	c	7	4	601	654	0	1	0	0.857434325278518	3	0.224799965615603	-3
wsls-ml-13	2018-09-28	1538133857	trainingRound	2	c	8	5	719	692	1	1	1	0.731160074336003	3	0.214790388085021	3
wsls-ml-13	2018-09-28	1538133857	trainingRound	2	c	9	4	506	465	1	1	1	0.759316601845057	3	0.236886064598366	3
wsls-ml-13	2018-09-28	1538133857	trainingRound	2	c	10	3	505	424	1	1	1	0.768166675969042	3	0.191417814463421	3
wsls-ml-13	2018-09-28	1538133857	trainingRound	2	c	11	6	789	804	0	1	0	0.756893993482663	3	0.175643115437197	-3
wsls-ml-13	2018-09-28	1538133857	trainingRound	2	c	12	1	529	190	1	1	1	0.518397774780169	3	0.20078172661124	3
wsls-ml-13	2018-09-28	1538133857	trainingRound	2	c	13	1	231	644	0	0	1	0.650747951864105	2	0.26767593178738	2
wsls-ml-13	2018-09-28	1538133857	trainingRound	2	c	14	6	694	681	1	1	1	0.718794924743634	3	0.176551473290601	3
wsls-ml-13	2018-09-28	1538133857	trainingRound	2	c	15	6	626	638	0	0	1	0.897623386877967	3	0.241709791212998	3
wsls-ml-13	2018-09-28	1538133857	trainingRound	2	c	16	1	1139	695	1	1	1	0.530052788677494	3	0.202523387328256	3
wsls-ml-13	2018-09-28	1538133857	trainingRound	2	c	17	4	589	641	0	1	0	1.18480078673019	3	0.170088404516719	-3
wsls-ml-13	2018-09-28	1538133857	trainingRound	2	c	18	5	693	722	0	0	1	1.17748388723157	3	0.233512759670703	3
wsls-ml-13	2018-09-28	1538133857	trainingRound	2	c	19	5	576	599	0	0	1	1.11894291779026	3	0.247228578375143	3
wsls-ml-13	2018-09-28	1538133857	trainingRound	2	c	20	2	342	504	0	0	1	0.593527180491947	3	0.294283888772043	3
wsls-ml-13	2018-09-28	1538133857	trainingRound	2	c	21	5	760	731	1	1	1	0.713220648205606	3	0.171056421468165	3
wsls-ml-13	2018-09-28	1538133857	trainingRound	2	c	22	7	764	757	1	1	1	0.792535492351817	4	0.178752124153107	4
wsls-ml-13	2018-09-28	1538133857	trainingRound	2	c	23	7	611	617	0	1	0	0.76490948175524	4	0.13449501782452	-4
wsls-ml-13	2018-09-28	1538133857	trainingRound	2	c	24	3	585	697	0	0	1	1.04327978769106	4	0.206528244732908	4
wsls-ml-13	2018-09-28	1538133857	trainingRound	2	c	25	3	616	517	1	1	1	0.943316801991386	4	0.0634666938658484	4
wsls-ml-13	2018-09-28	1538133857	trainingRound	2	c	26	3	621	740	0	0	1	1.00385025695141	4	0.151487275612453	4
wsls-ml-13	2018-09-28	1538133857	trainingRound	2	c	27	2	635	431	1	1	1	0.885560702488874	4	0.0468667106742942	4
wsls-ml-15	2018-09-28	1538142834	trainingRound	1	ef	0	5	503	524	0	0	1	1.25947092051865	4	0.924529348932992	4
wsls-ml-15	2018-09-28	1538142834	trainingRound	1	ef	1	1	1128	688	1	1	1	1.02607931380408	4	0.623908336514432	4
wsls-ml-15	2018-09-28	1538142834	trainingRound	1	ef	2	4	705	648	1	1	1	1.45113953854161	4	0.465599248112994	4
wsls-ml-15	2018-09-28	1538142834	trainingRound	1	ef	3	7	678	672	1	1	1	0.832820313778939	4	0.478452857907541	4
wsls-ml-15	2018-09-28	1538142834	trainingRound	1	ef	4	2	755	996	0	1	0	1.08981777006557	4	0.675860387684224	-4
wsls-ml-15	2018-09-28	1538142834	trainingRound	1	ef	5	2	904	685	1	1	1	0.905460482634226	4	0.491927159349871	4
wsls-ml-15	2018-09-28	1538142834	trainingRound	1	ef	6	1	1271	775	1	1	1	0.675247394541657	4	0.494163894672965	4
wsls-ml-15	2018-09-28	1538142834	trainingRound	1	ef	7	6	512	523	0	0	1	1.36381736589465	4	0.734000750606356	4
wsls-ml-15	2018-09-28	1538142834	trainingRound	1	ef	8	6	777	762	1	1	1	0.828575552768598	4	0.515328998648329	4
wsls-ml-15	2018-09-28	1538142834	trainingRound	1	ef	9	3	520	603	0	1	0	0.910499151559634	4	0.592260761059151	-4
wsls-ml-15	2018-09-28	1538142834	trainingRound	1	ef	10	3	481	573	0	0	1	1.09816968137966	4	0.512701243627816	4
wsls-ml-15	2018-09-28	1538142834	trainingRound	1	ef	11	7	614	621	0	1	0	0.874109941010829	4	0.520115862440434	-4
wsls-ml-15	2018-09-28	1538142834	trainingRound	1	ef	12	6	773	758	1	1	1	0.685588406056922	4	0.474667761565797	4
wsls-ml-15	2018-09-28	1538142834	trainingRound	1	ef	13	6	535	545	0	1	0	0.98834735636774	4	0.600181235546188	-4
wsls-ml-15	2018-09-28	1538142834	trainingRound	1	ef	14	7	769	777	0	1	0	0.710464829076955	4	0.852405300418468	-4
wsls-ml-15	2018-09-28	1538142834	trainingRound	1	ef	15	1	699	1146	0	0	1	0.84774642420598	4	0.678593355554767	4
wsls-ml-15	2018-09-28	1538142834	trainingRound	1	ef	16	4	819	759	1	1	1	0.813952250049624	4	0.556704592476308	4
wsls-ml-15	2018-09-28	1538142834	trainingRound	1	ef	17	5	745	774	0	1	0	0.614023461184843	4	0.734635556167632	-4
wsls-ml-15	2018-09-28	1538142834	trainingRound	1	ef	18	3	714	599	1	1	1	0.730735623852524	4	0.577615004378458	4
wsls-ml-15	2018-09-28	1538142834	trainingRound	1	ef	19	5	681	655	1	1	1	1.2925228308668	4	0.750797917553427	4
wsls-ml-15	2018-09-28	1538142834	trainingRound	1	ef	20	3	618	519	1	1	1	0.74483061693536	4	0.901074582438014	4
wsls-ml-15	2018-09-28	1538142834	trainingRound	1	ef	21	4	570	620	0	1	0	1.15951967768706	4	0.643824037928425	-4
wsls-ml-15	2018-09-28	1538142834	trainingRound	1	ef	22	2	438	645	0	0	1	1.18063249601619	4	1.68935008612971	4
wsls-ml-15	2018-09-28	1538142834	trainingRound	1	ef	23	4	724	781	0	0	1	1.20760579825219	4	0.711677663759474	4
wsls-ml-15	2018-09-28	1538142834	trainingRound	1	ef	24	1	795	1303	0	0	1	1.10802953658276	4	0.973338807820255	4
wsls-ml-15	2018-09-28	1538142834	trainingRound	1	ef	25	7	766	759	1	1	1	1.63646427093408	4	1.60736201238979	4
wsls-ml-15	2018-09-28	1538142834	trainingRound	1	ef	26	2	528	359	1	1	1	1.03706058399621	4	0.567098531188094	4
wsls-ml-15	2018-09-28	1538142834	trainingRound	1	ef	27	5	527	507	1	0	0	1.98486731312732	1	0.471405842519744	-1
wsls-ml-15	2018-09-28	1538142834	trainingRound	2	c	0	5	590	566	1	0	0	1.57536383436673	4	0.527454779326945	-4
wsls-ml-15	2018-09-28	1538142834	trainingRound	2	c	1	7	656	663	0	1	0	0.83538006537492	4	0.489354576919141	-4
wsls-ml-15	2018-09-28	1538142834	trainingRound	2	c	2	1	1159	707	1	1	1	0.584365948245249	4	0.467294842965202	4
wsls-ml-15	2018-09-28	1538142834	trainingRound	2	c	3	6	499	510	0	0	1	0.867677522623126	4	0.476697920443257	4
wsls-ml-15	2018-09-28	1538142834	trainingRound	2	c	4	1	680	244	1	1	1	0.548426458466565	4	0.517432614058634	4
wsls-ml-15	2018-09-28	1538142834	trainingRound	2	c	5	1	223	622	0	0	1	0.809644297172781	4	0.49023701760234	4
wsls-ml-15	2018-09-28	1538142834	trainingRound	2	c	6	2	540	712	0	0	1	1.17314602452461	4	0.537896512898442	4
wsls-ml-15	2018-09-28	1538142834	trainingRound	2	c	7	6	789	773	1	1	1	0.982990803498978	4	0.637213270932989	4
wsls-ml-15	2018-09-28	1538142834	trainingRound	2	c	8	7	581	587	0	0	1	0.887461066435208	4	0.610844942566473	4
wsls-ml-15	2018-09-28	1538142834	trainingRound	2	c	9	4	557	601	0	0	1	0.942239750565932	4	0.521893253870076	4
wsls-ml-15	2018-09-28	1538142834	trainingRound	2	c	10	6	777	762	1	1	1	0.838681118460954	4	0.526280437145033	4
wsls-ml-15	2018-09-28	1538142834	trainingRound	2	c	11	5	739	709	1	1	1	1.1171144093496	4	0.498197909215378	4
wsls-ml-15	2018-09-28	1538142834	trainingRound	2	c	12	2	801	607	1	1	1	0.570533024965698	4	0.582582782943064	4
wsls-ml-15	2018-09-28	1538142834	trainingRound	2	c	13	3	749	868	0	0	1	0.922131586630712	4	0.509127856064879	4
wsls-ml-15	2018-09-28	1538142834	trainingRound	2	c	14	5	780	811	0	1	0	1.0712817041931	4	0.452568572793098	-4
wsls-ml-15	2018-09-28	1538142834	trainingRound	2	c	15	2	753	512	1	1	1	0.583427693432895	4	0.790981206035212	4
wsls-ml-15	2018-09-28	1538142834	trainingRound	2	c	16	1	595	975	0	0	1	0.83947181867552	4	0.515021700150101	4
wsls-ml-15	2018-09-28	1538142834	trainingRound	2	c	17	4	655	602	1	1	1	0.687641018896102	4	0.759810296101932	4
wsls-ml-15	2018-09-28	1538142834	trainingRound	2	c	18	2	591	780	0	0	1	0.8391042152507	4	0.48849972253447	4
wsls-ml-15	2018-09-28	1538142834	trainingRound	2	c	19	7	769	762	1	0	0	1.15315301733062	4	0.653052936817403	-4
wsls-ml-15	2018-09-28	1538142834	trainingRound	2	c	20	6	638	652	0	0	1	0.600201764882513	4	0.59461297389862	4
wsls-ml-15	2018-09-28	1538142834	trainingRound	2	c	21	4	852	789	1	0	0	0.721338961793663	4	0.612641580246418	-4
wsls-ml-15	2018-09-28	1538142834	trainingRound	2	c	22	3	679	570	1	1	1	0.615081684303732	4	0.695352029997593	4
wsls-ml-15	2018-09-28	1538142834	trainingRound	2	c	23	5	506	528	0	0	1	1.39389797561671	4	0.485706449737336	4
wsls-ml-15	2018-09-28	1538142834	trainingRound	2	c	24	3	570	679	0	0	1	1.06928554702608	2	0.556436748796841	2
wsls-ml-15	2018-09-28	1538142834	trainingRound	2	c	25	4	765	826	0	1	0	1.54490952657579	4	0.524049475701759	-4
wsls-ml-15	2018-09-28	1538142834	trainingRound	2	c	26	3	658	552	1	1	1	0.86509788323383	4	0.442114008383214	4
wsls-ml-15	2018-09-28	1538142834	trainingRound	2	c	27	7	548	543	1	1	1	0.777974909298791	4	0.623181148937874	4
wsls-ml-16	2018-10-04	1538641470	trainingRound	1	ef	0	3	547	459	1	1	1	0.683152396696642	3	0.493275097460355	3
wsls-ml-16	2018-10-04	1538641470	trainingRound	1	ef	1	4	776	713	1	0	0	0.790114784585967	2	1.19769853473736	-2
wsls-ml-16	2018-10-04	1538641470	trainingRound	1	ef	2	2	391	576	0	1	0	0.680067075818442	3	0.51357489865859	-3
wsls-ml-16	2018-10-04	1538641470	trainingRound	1	ef	3	4	775	837	0	1	0	1.04718273221079	2	0.869079946344755	-2
wsls-ml-16	2018-10-04	1538641470	trainingRound	1	ef	4	5	741	770	0	1	0	0.656439785403563	3	0.40254536566772	-3
wsls-ml-16	2018-10-04	1538641470	trainingRound	1	ef	5	5	796	766	1	0	0	0.676771661877865	2	0.663802023693279	-2
wsls-ml-16	2018-10-04	1538641470	trainingRound	1	ef	6	6	621	634	0	1	0	0.607587214281011	4	0.927147102993331	-4
wsls-ml-16	2018-10-04	1538641470	trainingRound	1	ef	7	6	739	724	1	0	0	0.707310532943666	2	0.636119776781925	-2
wsls-ml-16	2018-10-04	1538641470	trainingRound	1	ef	8	3	545	632	0	1	0	0.660532590726689	3	0.490207097232087	-3
wsls-ml-16	2018-10-04	1538641470	trainingRound	1	ef	9	4	794	730	1	0	0	0.621461054519386	1	0.806922229641714	-1
wsls-ml-16	2018-10-04	1538641470	trainingRound	1	ef	10	5	789	759	1	0	0	0.946133100851512	3	1.43739483318677	-3
wsls-ml-16	2018-10-04	1538641470	trainingRound	1	ef	11	2	655	445	1	1	1	0.595873643937921	1	0.882926201844384	1
wsls-ml-16	2018-10-04	1538641470	trainingRound	1	ef	12	1	1203	734	1	0	0	0.646164470472286	3	0.423839179693459	-3
wsls-ml-16	2018-10-04	1538641470	trainingRound	1	ef	13	1	648	1062	0	1	0	0.572829482054658	3	0.441590279395314	-3
wsls-ml-16	2018-10-04	1538641470	trainingRound	1	ef	14	4	603	651	0	1	0	0.856875303512425	1	0.749837538722204	-1
wsls-ml-16	2018-10-04	1538641470	trainingRound	1	ef	15	7	767	759	1	0	0	0.644573215989112	2	0.496755264995954	-2
wsls-ml-16	2018-10-04	1538641470	trainingRound	1	ef	16	2	769	1015	0	1	0	0.740012560679133	2	0.729547680861288	-2
wsls-ml-16	2018-10-04	1538641470	trainingRound	1	ef	17	7	736	729	1	1	1	0.86658769733549	3	0.313453397509875	3
wsls-ml-16	2018-10-04	1538641470	trainingRound	1	ef	18	6	699	685	1	0	0	0.646952880776553	2	0.630350396739232	-2
wsls-ml-16	2018-10-04	1538641470	trainingRound	1	ef	19	2	830	629	1	1	1	0.49311632484023	2	0.573501779856997	2
wsls-ml-16	2018-10-04	1538641470	trainingRound	1	ef	20	1	658	1079	0	1	0	0.645618870014005	3	0.434162928292608	-3
wsls-ml-16	2018-10-04	1538641470	trainingRound	1	ef	21	3	767	662	1	0	0	0.687875160456315	2	0.376610900591004	-2
wsls-ml-16	2018-10-04	1538641470	trainingRound	1	ef	22	1	1297	791	1	0	0	0.504810650018044	2	0.260356625758504	-2
wsls-ml-16	2018-10-04	1538641470	trainingRound	1	ef	23	3	682	791	0	0	1	0.6744506948462	1	0.889551350272995	1
wsls-ml-16	2018-10-04	1538641470	trainingRound	1	ef	24	5	550	573	0	0	1	0.597508200045013	2	0.468721473050209	2
wsls-ml-16	2018-10-04	1538641470	trainingRound	1	ef	25	7	581	587	0	0	1	0.765165030506978	2	1.05927896060712	2
wsls-ml-16	2018-10-04	1538641470	trainingRound	1	ef	26	6	599	612	0	1	0	0.712422690564381	3	1.20825835737378	-3
wsls-ml-16	2018-10-04	1538641470	trainingRound	1	ef	27	7	532	537	0	1	0	0.682613211293756	2	0.385346281480452	-2
wsls-ml-16	2018-10-04	1538641470	trainingRound	2	c	0	2	535	787	0	0	1	0.726908847836057	3	0.776990864319487	3
wsls-ml-16	2018-10-04	1538641470	trainingRound	2	c	1	3	531	633	0	0	1	0.674137319391775	2	0.429747124932874	2
wsls-ml-16	2018-10-04	1538641470	trainingRound	2	c	2	1	600	216	1	1	1	0.524988885916173	3	0.547388655488248	3
wsls-ml-16	2018-10-04	1538641470	trainingRound	2	c	3	1	528	865	0	0	1	0.845660824475999	3	0.360986391742699	3
wsls-ml-16	2018-10-04	1538641470	trainingRound	2	c	4	5	791	822	0	1	0	0.887754493264765	2	0.358753952476036	-2
wsls-ml-16	2018-10-04	1538641470	trainingRound	2	c	5	4	802	743	1	1	1	0.562845410637237	2	0.479588897591384	2
wsls-ml-16	2018-10-04	1538641470	trainingRound	2	c	6	5	636	610	1	0	0	0.561304193585784	3	0.377119935233168	-3
wsls-ml-16	2018-10-04	1538641470	trainingRound	2	c	7	6	675	688	0	0	1	0.712209710725801	1	0.518374001577286	1
wsls-ml-16	2018-10-04	1538641470	trainingRound	2	c	8	4	595	647	0	0	1	0.431327473821511	1	0.416837788267912	1
wsls-ml-16	2018-10-04	1538641470	trainingRound	2	c	9	2	437	643	0	0	1	1.36853947792952	2	0.613759139048852	2
wsls-ml-16	2018-10-04	1538641470	trainingRound	2	c	10	7	649	643	1	0	0	0.672174312449897	1	0.384755454881997	-1
wsls-ml-16	2018-10-04	1538641470	trainingRound	2	c	11	7	553	558	0	0	1	0.751984978506698	1	0.629920267277157	1
wsls-ml-16	2018-10-04	1538641470	trainingRound	2	c	12	3	767	644	1	1	1	0.583183060661213	2	0.496797604361745	2
wsls-ml-16	2018-10-04	1538641470	trainingRound	2	c	13	3	572	682	0	0	1	0.570147347406419	1	0.363945336030156	1
wsls-ml-16	2018-10-04	1538641470	trainingRound	2	c	14	7	657	663	0	0	1	0.63984660319602	2	0.361138428555932	2
wsls-ml-16	2018-10-04	1538641470	trainingRound	2	c	15	1	703	253	1	1	1	0.481378698038498	3	0.594994139846676	3
wsls-ml-16	2018-10-04	1538641470	trainingRound	2	c	16	2	568	386	1	0	0	0.560786819370151	2	0.471388853071403	-2
wsls-ml-16	2018-10-04	1538641470	trainingRound	2	c	17	4	786	728	1	0	0	0.560245388698604	1	0.664277058543121	-1
wsls-ml-16	2018-10-04	1538641470	trainingRound	2	c	18	4	476	518	0	0	1	0.436410763692948	1	0.386830083787572	1
wsls-ml-16	2018-10-04	1538641470	trainingRound	2	c	19	6	575	587	0	0	1	0.656894933581498	1	0.349499914358603	1
wsls-ml-16	2018-10-04	1538641470	trainingRound	2	c	20	5	592	570	1	0	0	0.651401400919895	2	0.486408742951426	-2
wsls-ml-16	2018-10-04	1538641470	trainingRound	2	c	21	3	527	442	1	1	1	0.538198126419047	2	0.364636878998681	2
wsls-ml-16	2018-10-04	1538641470	trainingRound	2	c	22	6	769	753	1	0	0	0.603884123572243	1	0.891597432181698	-1
wsls-ml-16	2018-10-04	1538641470	trainingRound	2	c	23	5	603	627	0	0	1	1.16885965334313	2	0.513072279070002	2
wsls-ml-16	2018-10-04	1538641470	trainingRound	2	c	24	1	227	632	0	0	1	0.610601007291734	4	0.817836804840226	4
wsls-ml-16	2018-10-04	1538641470	trainingRound	2	c	25	6	651	637	1	1	1	0.811548446818051	3	0.579115594807263	3
wsls-ml-16	2018-10-04	1538641470	trainingRound	2	c	26	2	556	378	1	1	1	0.782329152641978	3	0.708781184385771	3
wsls-ml-16	2018-10-04	1538641470	trainingRound	2	c	27	7	543	537	1	0	0	0.729255795842619	2	0.310557641517335	-2
wsls-ml-18	2018-10-08	1538987282	trainingRound	1	ef	0	1	286	797	0	0	1	1.17837291545129	4	0.925030357730975	4
wsls-ml-18	2018-10-08	1538987282	trainingRound	1	ef	1	2	600	408	1	0	0	0.953812950194333	3	1.70293878226585	-3
wsls-ml-18	2018-10-08	1538987282	trainingRound	1	ef	2	2	713	941	0	0	1	0.98473453583938	4	0.670617180840054	4
wsls-ml-18	2018-10-08	1538987282	trainingRound	1	ef	3	7	547	552	0	0	1	0.636236128938435	2	1.08520306803894	2
wsls-ml-18	2018-10-08	1538987282	trainingRound	1	ef	4	2	727	494	1	1	1	1.3426090392586	4	0.601462174556218	4
wsls-ml-18	2018-10-08	1538987282	trainingRound	1	ef	5	3	631	752	0	0	1	0.712358819714609	4	0.821708551675329	4
wsls-ml-18	2018-10-08	1538987282	trainingRound	1	ef	6	6	623	635	0	1	0	1.70873770215258	4	1.73033354694417	-4
wsls-ml-18	2018-10-08	1538987282	trainingRound	1	ef	7	5	651	624	1	1	1	1.42567503853661	3	0.706299461611707	3
wsls-ml-18	2018-10-08	1538987282	trainingRound	1	ef	8	3	731	614	1	1	1	2.93830532981065	3	2.18543393432901	3
wsls-ml-18	2018-10-08	1538987282	trainingRound	1	ef	9	1	659	237	1	1	1	1.11323160847496	4	0.463597665293491	4
wsls-ml-18	2018-10-08	1538987282	trainingRound	1	ef	10	1	692	1134	0	0	1	0.62433166486062	4	0.476576597381609	4
wsls-ml-18	2018-10-08	1538987282	trainingRound	1	ef	11	4	752	812	0	0	1	1.24893563519618	4	0.433316270139585	4
wsls-ml-18	2018-10-08	1538987282	trainingRound	1	ef	12	3	641	743	0	0	1	0.665350042433602	4	0.354167428416076	4
wsls-ml-18	2018-10-08	1538987282	trainingRound	1	ef	13	5	822	791	1	NA	0	NA	NA	NA	0
wsls-ml-18	2018-10-08	1538987282	trainingRound	1	ef	14	6	670	684	0	0	1	1.28842185346002	4	0.562054857525254	4
wsls-ml-18	2018-10-08	1538987282	trainingRound	1	ef	15	7	672	678	0	0	1	2.90108832383612	4	0.458562419535156	4
wsls-ml-18	2018-10-08	1538987282	trainingRound	1	ef	16	5	745	774	0	0	1	0.814413715727824	4	0.655507915461385	4
wsls-ml-18	2018-10-08	1538987282	trainingRound	1	ef	17	6	667	653	1	0	0	1.51899466999748	4	0.343529553643748	-4
wsls-ml-18	2018-10-08	1538987282	trainingRound	1	ef	18	4	813	753	1	0	0	1.36114441427344	3	0.398575030902975	-3
wsls-ml-18	2018-10-08	1538987282	trainingRound	1	ef	19	7	708	701	1	NA	0	NA	NA	NA	0
wsls-ml-18	2018-10-08	1538987282	trainingRound	1	ef	20	2	523	690	0	0	1	0.949490060689641	4	0.376483647880377	4
wsls-ml-18	2018-10-08	1538987282	trainingRound	1	ef	21	1	982	599	1	1	1	1.35178948637895	4	0.421348300192221	4
wsls-ml-18	2018-10-08	1538987282	trainingRound	1	ef	22	4	782	844	0	1	0	1.32687497875122	4	0.215521283767885	-4
wsls-ml-18	2018-10-08	1538987282	trainingRound	1	ef	23	4	717	659	1	1	1	1.27734296569906	4	0.287357328288635	4
wsls-ml-18	2018-10-08	1538987282	trainingRound	1	ef	24	3	772	666	1	1	1	1.36114858385099	4	0.218255243564272	4
wsls-ml-18	2018-10-08	1538987282	trainingRound	1	ef	25	5	507	527	0	0	1	1.01410279355241	4	0.456414445725386	4
wsls-ml-18	2018-10-08	1538987282	trainingRound	1	ef	26	7	509	503	1	0	0	1.31947494116139	4	0.37453100273251	-4
wsls-ml-18	2018-10-08	1538987282	trainingRound	1	ef	27	6	657	643	1	1	1	2.49958881552629	4	0.303173818133473	4
wsls-ml-18	2018-10-08	1538987282	trainingRound	2	c	0	4	710	658	1	1	1	1.18528992354277	4	0.494793160097288	4
wsls-ml-18	2018-10-08	1538987282	trainingRound	2	c	1	3	427	509	0	1	0	1.00157193066207	4	0.289295540284002	-4
wsls-ml-18	2018-10-08	1538987282	trainingRound	2	c	2	6	655	669	0	1	0	0.803889381753834	4	0.230467614892405	-4
wsls-ml-18	2018-10-08	1538987282	trainingRound	2	c	3	1	741	266	1	1	1	0.699025473551046	4	0.239297817514853	4
wsls-ml-18	2018-10-08	1538987282	trainingRound	2	c	4	3	769	645	1	1	1	0.82324103171959	4	0.782456791952427	4
wsls-ml-18	2018-10-08	1538987282	trainingRound	2	c	5	1	263	733	0	0	1	0.599872924111878	4	0.388101052593811	4
wsls-ml-18	2018-10-08	1538987282	trainingRound	2	c	6	4	756	816	0	0	1	1.61450044293815	3	0.508257366841462	3
wsls-ml-18	2018-10-08	1538987282	trainingRound	2	c	7	7	553	558	0	1	0	1.17578392865289	4	0.478567089461649	-4
wsls-ml-18	2018-10-08	1538987282	trainingRound	2	c	8	6	569	581	0	1	0	0.790240430659651	4	0.314712963087914	-4
wsls-ml-18	2018-10-08	1538987282	trainingRound	2	c	9	5	669	697	0	0	1	1.2761062049085	2	0.48261735275446	2
wsls-ml-18	2018-10-08	1538987282	trainingRound	2	c	10	5	547	570	0	0	1	1.35669996555316	2	0.55275317192536	2
wsls-ml-18	2018-10-08	1538987282	trainingRound	2	c	11	2	955	724	1	1	1	1.4266635491058	4	0.340596095607907	4
wsls-ml-18	2018-10-08	1538987282	trainingRound	2	c	12	3	543	647	0	0	1	1.46203760189019	3	0.584402509187385	3
wsls-ml-18	2018-10-08	1538987282	trainingRound	2	c	13	5	547	526	1	0	0	1.32506762733738	3	0.347486482550266	-3
wsls-ml-18	2018-10-08	1538987282	trainingRound	2	c	14	6	686	672	1	1	1	1.26004627589373	4	0.279242689287457	4
wsls-ml-18	2018-10-08	1538987282	trainingRound	2	c	15	7	525	531	0	1	0	1.14834554378012	4	0.210612408277484	-4
wsls-ml-18	2018-10-08	1538987282	trainingRound	2	c	16	5	600	577	1	1	1	2.0601942638159	3	0.271509726982913	3
wsls-ml-18	2018-10-08	1538987282	trainingRound	2	c	17	6	651	639	1	1	1	1.53399520562743	3	0.469888916044511	3
wsls-ml-18	2018-10-08	1538987282	trainingRound	2	c	18	7	738	730	1	0	0	1.37867363820078	2	0.223699749376465	-2
wsls-ml-18	2018-10-08	1538987282	trainingRound	2	c	19	1	229	637	0	0	1	0.750798794800176	4	0.341629830054444	4
wsls-ml-18	2018-10-08	1538987282	trainingRound	2	c	20	2	942	714	1	1	1	1.17669097209546	4	0.283467754092271	4
wsls-ml-18	2018-10-08	1538987282	trainingRound	2	c	21	4	774	835	0	0	1	1.66165868352891	2	0.162439677441398	2
wsls-ml-18	2018-10-08	1538987282	trainingRound	2	c	22	1	744	267	1	1	1	1.09646670015172	4	0.271480539940967	4
wsls-ml-18	2018-10-08	1538987282	trainingRound	2	c	23	7	769	762	1	1	1	1.44519860338369	4	0.239192936607651	4
wsls-ml-18	2018-10-08	1538987282	trainingRound	2	c	24	2	740	976	0	0	1	1.4155509839884	4	0.306475481922462	4
wsls-ml-18	2018-10-08	1538987282	trainingRound	2	c	25	4	669	615	1	0	0	1.02452577472286	3	0.753191169989805	-3
wsls-ml-18	2018-10-08	1538987282	trainingRound	2	c	26	2	391	576	0	0	1	0.943005084960532	4	0.373072612868782	4
wsls-ml-18	2018-10-08	1538987282	trainingRound	2	c	27	3	836	721	1	0	0	1.07958119482191	3	0.52459697827544	-3
wsls-ml-19	2018-10-08	1538987327	trainingRound	1	ef	0	6	588	577	1	NA	0	NA	NA	NA	0
wsls-ml-19	2018-10-08	1538987327	trainingRound	1	ef	1	2	839	636	1	1	1	1.88340623203726	2	1.06413011680911	2
wsls-ml-19	2018-10-08	1538987327	trainingRound	1	ef	2	3	683	589	1	1	1	1.68682447343576	2	0.494690091763687	2
wsls-ml-19	2018-10-08	1538987327	trainingRound	1	ef	3	4	682	627	1	1	1	1.19273934040893	2	0.397188449457872	2
wsls-ml-19	2018-10-08	1538987327	trainingRound	1	ef	4	6	545	534	1	1	1	1.04126293315835	2	0.88325194510594	2
wsls-ml-19	2018-10-08	1538987327	trainingRound	1	ef	5	7	508	503	1	1	1	1.16783050121126	3	0.432732501744795	3
wsls-ml-19	2018-10-08	1538987327	trainingRound	1	ef	6	7	789	796	0	1	0	0.772509533072025	3	0.664676440096855	-3
wsls-ml-19	2018-10-08	1538987327	trainingRound	1	ef	7	3	775	899	0	1	0	0.95179094730247	2	0.406069731277739	-2
wsls-ml-19	2018-10-08	1538987327	trainingRound	1	ef	8	6	490	501	0	0	1	1.74920354584083	2	0.605953422668108	2
wsls-ml-19	2018-10-08	1538987327	trainingRound	1	ef	9	1	207	576	0	0	1	0.6243706632863	4	1.22047377956142	4
wsls-ml-19	2018-10-08	1538987327	trainingRound	1	ef	10	2	561	381	1	1	1	0.944048694366984	4	0.553295709989243	4
wsls-ml-19	2018-10-08	1538987327	trainingRound	1	ef	11	5	605	631	0	1	0	2.77347502925363	4	0.413539335789892	-4
wsls-ml-19	2018-10-08	1538987327	trainingRound	1	ef	12	7	754	746	1	NA	0	NA	NA	NA	0
wsls-ml-19	2018-10-08	1538987327	trainingRound	1	ef	13	5	727	697	1	0	0	1.41120065384303	4	0.365600365413002	-4
wsls-ml-19	2018-10-08	1538987327	trainingRound	1	ef	14	5	493	514	0	0	1	1.73603815538263	3	0.513760726309783	3
wsls-ml-19	2018-10-08	1538987327	trainingRound	1	ef	15	4	666	617	1	1	1	1.10223096978166	3	0.676988280608612	3
wsls-ml-19	2018-10-08	1538987327	trainingRound	1	ef	16	1	602	987	0	0	1	1.02340702752917	4	0.396581245380958	4
wsls-ml-19	2018-10-08	1538987327	trainingRound	1	ef	17	2	506	667	0	0	1	0.927432216394436	4	0.371221092851783	4
wsls-ml-19	2018-10-08	1538987327	trainingRound	1	ef	18	2	383	564	0	0	1	0.601197151112729	4	0.317434294937584	4
wsls-ml-19	2018-10-08	1538987327	trainingRound	1	ef	19	1	523	188	1	1	1	0.922126478075143	4	0.266375264308408	4
wsls-ml-19	2018-10-08	1538987327	trainingRound	1	ef	20	1	947	578	1	1	1	0.845929262809932	4	0.275618366624258	4
wsls-ml-19	2018-10-08	1538987327	trainingRound	1	ef	21	5	730	702	1	0	0	1.63496064881338	3	0.4496979696994	-3
wsls-ml-19	2018-10-08	1538987327	trainingRound	1	ef	22	4	660	712	0	0	1	2.14197669465443	3	0.246581951059397	3
wsls-ml-19	2018-10-08	1538987327	trainingRound	1	ef	23	3	686	592	1	1	1	1.15520527539434	3	0.393884912855128	3
wsls-ml-19	2018-10-08	1538987327	trainingRound	1	ef	24	4	692	753	0	1	0	2.88452216599603	3	0.307967620914724	-3
wsls-ml-19	2018-10-08	1538987327	trainingRound	1	ef	25	7	577	583	0	NA	0	NA	NA	NA	0
wsls-ml-19	2018-10-08	1538987327	trainingRound	1	ef	26	6	720	734	0	0	1	1.42206906152501	3	0.217383229491816	3
wsls-ml-19	2018-10-08	1538987327	trainingRound	1	ef	27	3	615	713	0	NA	0	NA	NA	NA	0
wsls-ml-19	2018-10-08	1538987327	trainingRound	2	c	0	4	612	567	1	0	0	1.81157203307203	3	0.561896965840106	-3
wsls-ml-19	2018-10-08	1538987327	trainingRound	2	c	1	6	683	696	0	0	1	1.94738943946049	3	0.569087506671849	3
wsls-ml-19	2018-10-08	1538987327	trainingRound	2	c	2	3	921	794	1	1	1	1.42062210030394	2	0.671722637645871	2
wsls-ml-19	2018-10-08	1538987327	trainingRound	2	c	3	2	1041	789	1	1	1	1.20883714485149	3	0.34575669239598	3
wsls-ml-19	2018-10-08	1538987327	trainingRound	2	c	4	5	538	516	1	0	0	1.40946532681869	3	0.295430604881858	-3
wsls-ml-19	2018-10-08	1538987327	trainingRound	2	c	5	2	570	752	0	0	1	0.919918025845845	3	0.324533739119715	3
wsls-ml-19	2018-10-08	1538987327	trainingRound	2	c	6	3	624	744	0	0	1	0.786565040441701	4	0.402759779417693	4
wsls-ml-19	2018-10-08	1538987327	trainingRound	2	c	7	5	516	495	1	0	0	1.67554965922159	3	0.988679316698153	-3
wsls-ml-19	2018-10-08	1538987327	trainingRound	2	c	8	7	588	583	1	0	0	0.834423499343075	3	0.386312022704942	-3
wsls-ml-19	2018-10-08	1538987327	trainingRound	2	c	9	6	634	621	1	1	1	1.12975787536948	3	0.324467661972221	3
wsls-ml-19	2018-10-08	1538987327	trainingRound	2	c	10	4	537	584	0	NA	0	NA	NA	NA	0
wsls-ml-19	2018-10-08	1538987327	trainingRound	2	c	11	1	784	282	1	1	1	1.22284133016501	4	0.557868825956575	4
wsls-ml-19	2018-10-08	1538987327	trainingRound	2	c	12	3	715	617	1	1	1	0.72983524336928	4	0.395526256363837	4
wsls-ml-19	2018-10-08	1538987327	trainingRound	2	c	13	3	507	604	0	0	1	1.15973765447939	4	0.382235768393912	4
wsls-ml-19	2018-10-08	1538987327	trainingRound	2	c	14	2	488	719	0	0	1	0.955353339526255	4	0.450637804853159	4
wsls-ml-19	2018-10-08	1538987327	trainingRound	2	c	15	7	548	554	0	1	0	0.741228098312604	4	0.31281402683112	-4
wsls-ml-19	2018-10-08	1538987327	trainingRound	2	c	16	6	691	677	1	0	0	2.46211437890042	2	1.56703686976516	-2
wsls-ml-19	2018-10-08	1538987327	trainingRound	2	c	17	1	565	926	0	0	1	0.95491357365745	4	0.393880422175243	4
wsls-ml-19	2018-10-08	1538987327	trainingRound	2	c	18	7	755	762	0	0	1	1.15607197661757	3	0.461089862354129	3
wsls-ml-19	2018-10-08	1538987327	trainingRound	2	c	19	1	956	583	1	1	1	0.88068584229768	4	0.32103357488927	4
wsls-ml-19	2018-10-08	1538987327	trainingRound	2	c	20	5	775	806	0	0	1	1.21026101114717	3	0.457599000246319	3
wsls-ml-19	2018-10-08	1538987327	trainingRound	2	c	21	6	517	527	0	0	1	0.984273959702023	4	0.316417797462691	4
wsls-ml-19	2018-10-08	1538987327	trainingRound	2	c	22	4	768	712	1	0	0	0.875394538306864	3	0.240382888200202	-3
wsls-ml-19	2018-10-08	1538987327	trainingRound	2	c	23	7	798	790	1	0	0	1.55892862641667	4	0.551027275106662	-4
wsls-ml-19	2018-10-08	1538987327	trainingRound	2	c	24	2	942	714	1	1	1	1.01726153206596	4	0.35622222193706	4
wsls-ml-19	2018-10-08	1538987327	trainingRound	2	c	25	5	568	590	0	NA	0	NA	NA	NA	0
wsls-ml-19	2018-10-08	1538987327	trainingRound	2	c	26	4	739	798	0	0	1	1.17975838859002	2	0.90776303836833	2
wsls-ml-19	2018-10-08	1538987327	trainingRound	2	c	27	1	234	652	0	0	1	0.792688082505265	4	0.278279735999376	4
wsls-ml-21	2018-10-08	1538996282	trainingRound	1	ef	0	1	667	240	1	1	1	2.49942487220869	4	0.985118207525375	4
wsls-ml-21	2018-10-08	1538996282	trainingRound	1	ef	1	5	748	780	0	0	1	1.27710446091442	3	3.00168143886549	3
wsls-ml-21	2018-10-08	1538996282	trainingRound	1	ef	2	1	557	913	0	0	1	0.908421243739213	4	1.78724281234645	4
wsls-ml-21	2018-10-08	1538996282	trainingRound	1	ef	3	1	629	226	1	1	1	2.32261878489953	4	0.840955193280024	4
wsls-ml-21	2018-10-08	1538996282	trainingRound	1	ef	4	3	584	490	1	1	1	2.41339146411519	3	1.03886683466044	3
wsls-ml-21	2018-10-08	1538996282	trainingRound	1	ef	5	5	659	685	0	0	1	1.85081768866075	2	0.647138731215819	2
wsls-ml-21	2018-10-08	1538996282	trainingRound	1	ef	6	2	792	1045	0	0	1	2.64703640786684	3	3.8556352259202	3
wsls-ml-21	2018-10-08	1538996282	trainingRound	1	ef	7	3	568	677	0	0	1	0.941844412054706	3	0.760097935313752	3
wsls-ml-21	2018-10-08	1538996282	trainingRound	1	ef	8	2	604	410	1	1	1	1.1110952511699	3	2.37764212360526	3
wsls-ml-21	2018-10-08	1538996282	trainingRound	1	ef	9	4	584	630	0	0	1	2.41741992476273	2	0.702305130151217	2
wsls-ml-21	2018-10-08	1538996282	trainingRound	1	ef	10	7	639	633	1	NA	0	NA	NA	NA	0
wsls-ml-21	2018-10-08	1538996282	trainingRound	1	ef	11	3	591	685	0	0	1	0.89279079077096	2	2.23683910022191	2
wsls-ml-21	2018-10-08	1538996282	trainingRound	1	ef	12	6	512	501	1	0	0	0.810980867137914	3	1.03947339721162	-3
wsls-ml-21	2018-10-08	1538996282	trainingRound	1	ef	13	3	544	456	1	0	0	0.681839818731532	2	0.956108736041642	-2
wsls-ml-21	2018-10-08	1538996282	trainingRound	1	ef	14	4	687	741	0	1	0	1.89891158749379	3	2.47989586754738	-3
wsls-ml-21	2018-10-08	1538996282	trainingRound	1	ef	15	6	552	563	0	0	1	1.08592466948539	2	0.817263007575093	2
wsls-ml-21	2018-10-08	1538996282	trainingRound	1	ef	16	4	691	635	1	1	1	1.46860533595282	2	0.940803536601379	2
wsls-ml-21	2018-10-08	1538996282	trainingRound	1	ef	17	5	575	553	1	1	1	2.06121406173042	3	0.783133519462353	3
wsls-ml-21	2018-10-08	1538996282	trainingRound	1	ef	18	4	664	615	1	1	1	1.17216400732832	3	2.1808820208571	3
wsls-ml-21	2018-10-08	1538996282	trainingRound	1	ef	19	7	765	773	0	1	0	1.48016113842641	3	0.558966797196263	-3
wsls-ml-21	2018-10-08	1538996282	trainingRound	1	ef	20	7	667	660	1	0	0	0.732599256856702	2	2.97009816626269	-2
wsls-ml-21	2018-10-08	1538996282	trainingRound	1	ef	21	5	522	501	1	0	0	1.725494038943	3	0.782360801753384	-3
wsls-ml-21	2018-10-08	1538996282	trainingRound	1	ef	22	2	483	711	0	0	1	0.679443078706754	3	0.712359441718945	3
wsls-ml-21	2018-10-08	1538996282	trainingRound	1	ef	23	6	791	806	0	1	0	1.8006612846948	3	0.870536905689733	-3
wsls-ml-21	2018-10-08	1538996282	trainingRound	1	ef	24	7	664	671	0	1	0	1.74706694449014	2	3.0553582151224	-2
wsls-ml-21	2018-10-08	1538996282	trainingRound	1	ef	25	1	265	738	0	0	1	1.80391157466329	4	0.933721734378196	4
wsls-ml-21	2018-10-08	1538996282	trainingRound	1	ef	26	2	1054	799	1	1	1	1.62686042453606	1	1.19238265211789	1
wsls-ml-21	2018-10-08	1538996282	trainingRound	1	ef	27	6	573	562	1	0	0	0.87791894194379	3	1.56368425644541	-3
wsls-ml-21	2018-10-08	1538996282	trainingRound	2	c	0	5	823	792	1	1	1	1.97159869488132	2	1.72170711272338	2
wsls-ml-21	2018-10-08	1538996282	trainingRound	2	c	1	3	624	524	1	1	1	1.43713850026688	4	0.679245809553322	4
wsls-ml-21	2018-10-08	1538996282	trainingRound	2	c	2	4	624	673	0	0	1	0.757371771842372	2	0.720853883538439	2
wsls-ml-21	2018-10-08	1538996282	trainingRound	2	c	3	5	785	753	1	1	1	1.01871747464793	3	1.52133457874879	3
wsls-ml-21	2018-10-08	1538996282	trainingRound	2	c	4	5	745	777	0	1	0	2.01464282415145	2	1.19660324971301	-2
wsls-ml-21	2018-10-08	1538996282	trainingRound	2	c	5	3	593	707	0	0	1	1.18775340265347	2	0.754201993348033	2
wsls-ml-21	2018-10-08	1538996282	trainingRound	2	c	6	1	993	606	1	1	1	0.70975773423379	3	0.694840978609136	3
wsls-ml-21	2018-10-08	1538996282	trainingRound	2	c	7	7	715	722	0	1	0	1.02794710492344	3	0.569393514431795	-3
wsls-ml-21	2018-10-08	1538996282	trainingRound	2	c	8	1	270	752	0	0	1	0.746538006549599	4	0.515592923713484	4
wsls-ml-21	2018-10-08	1538996282	trainingRound	2	c	9	7	754	747	1	0	0	1.09847708213601	2	1.13341777949972	-2
wsls-ml-21	2018-10-08	1538996282	trainingRound	2	c	10	2	504	742	0	0	1	0.698671849339007	4	0.41601530423759	4
wsls-ml-21	2018-10-08	1538996282	trainingRound	2	c	11	7	639	645	0	0	1	0.632223900167446	3	0.689707489940702	3
wsls-ml-21	2018-10-08	1538996282	trainingRound	2	c	12	2	777	1025	0	0	1	0.655789384545642	4	0.390848250945055	4
wsls-ml-21	2018-10-08	1538996282	trainingRound	2	c	13	4	544	504	1	0	0	0.669195026379384	4	0.356135295203785	-4
wsls-ml-21	2018-10-08	1538996282	trainingRound	2	c	14	5	614	640	0	0	1	0.865261960603675	2	0.665159829713957	2
wsls-ml-21	2018-10-08	1538996282	trainingRound	2	c	15	6	687	673	1	0	0	0.895952550194124	3	0.603852746755365	-3
wsls-ml-21	2018-10-08	1538996282	trainingRound	2	c	16	1	517	186	1	1	1	0.910766340941336	4	1.42689269328002	4
wsls-ml-21	2018-10-08	1538996282	trainingRound	2	c	17	3	705	592	1	1	1	1.40059495093556	3	0.679101145507957	3
wsls-ml-21	2018-10-08	1538996282	trainingRound	2	c	18	2	556	378	1	1	1	1.05952139616602	4	0.848366098189217	4
wsls-ml-21	2018-10-08	1538996282	trainingRound	2	c	19	2	679	515	1	1	1	1.42678748306389	2	0.86939178231296	2
wsls-ml-21	2018-10-08	1538996282	trainingRound	2	c	20	4	703	765	0	0	1	1.21283224616127	1	1.17805866624076	1
wsls-ml-21	2018-10-08	1538996282	trainingRound	2	c	21	4	744	684	1	1	1	1.66327598948919	2	1.97113326798353	2
wsls-ml-21	2018-10-08	1538996282	trainingRound	2	c	22	1	750	1230	0	0	1	0.783092782578024	4	0.566608972123504	4
wsls-ml-21	2018-10-08	1538996282	trainingRound	2	c	23	6	592	603	0	0	1	1.11233532035294	3	0.842494534201251	3
wsls-ml-21	2018-10-08	1538996282	trainingRound	2	c	24	7	516	510	1	0	0	1.21835738627124	1	0.865094843158658	-1
wsls-ml-21	2018-10-08	1538996282	trainingRound	2	c	25	6	696	711	0	0	1	1.58427562766883	3	0.48099255573652	3
wsls-ml-21	2018-10-08	1538996282	trainingRound	2	c	26	3	462	551	0	0	1	1.09179174279416	3	0.616378856851952	3
wsls-ml-21	2018-10-08	1538996282	trainingRound	2	c	27	6	800	785	1	1	1	1.88334175870477	2	0.812852839137122	2
wsls-ml-24	2018-10-12	1539333158	trainingRound	1	ef	0	7	576	571	1	0	0	2.93272361550498	3	0.721786223259642	-3
wsls-ml-24	2018-10-12	1539333158	trainingRound	1	ef	1	7	520	525	0	0	1	1.6338539981017	2	1.41167725220896	2
wsls-ml-24	2018-10-12	1539333158	trainingRound	1	ef	2	2	501	737	0	0	1	1.51145827085236	3	1.07029407396737	3
wsls-ml-24	2018-10-12	1539333158	trainingRound	1	ef	3	3	816	704	1	1	1	1.8216022045043	2	1.41753044071811	2
wsls-ml-24	2018-10-12	1539333158	trainingRound	1	ef	4	7	537	531	1	0	0	1.70635809337705	2	0.543682883433121	-2
wsls-ml-24	2018-10-12	1539333158	trainingRound	1	ef	5	4	542	590	0	1	0	1.35852447558511	2	0.716185791904536	-2
wsls-ml-24	2018-10-12	1539333158	trainingRound	1	ef	6	1	204	567	0	0	1	1.02226636562477	4	1.09263068555242	4
wsls-ml-24	2018-10-12	1539333158	trainingRound	1	ef	7	2	443	652	0	0	1	1.16987237367516	3	0.670942582106704	3
wsls-ml-24	2018-10-12	1539333158	trainingRound	1	ef	8	7	743	750	0	1	0	1.94779153436741	2	1.31937662644248	-2
wsls-ml-24	2018-10-12	1539333158	trainingRound	1	ef	9	3	620	739	0	0	1	1.03771823158525	3	0.813334671962593	3
wsls-ml-24	2018-10-12	1539333158	trainingRound	1	ef	10	6	679	692	0	1	0	1.36864021462554	2	0.505129719269462	-2
wsls-ml-24	2018-10-12	1539333158	trainingRound	1	ef	11	5	733	703	1	0	0	1.23295292526313	2	0.431421499177077	-2
wsls-ml-24	2018-10-12	1539333158	trainingRound	1	ef	12	1	885	540	1	1	1	0.985432784078398	3	0.448472984333876	3
wsls-ml-24	2018-10-12	1539333158	trainingRound	1	ef	13	6	724	738	0	0	1	1.40878369600887	2	0.802265961469971	2
wsls-ml-24	2018-10-12	1539333158	trainingRound	1	ef	14	4	646	599	1	1	1	1.35177733506077	3	0.359531013591436	3
wsls-ml-24	2018-10-12	1539333158	trainingRound	1	ef	15	4	711	654	1	1	1	1.3827644640121	2	0.621872090125294	2
wsls-ml-24	2018-10-12	1539333158	trainingRound	1	ef	16	5	710	738	0	0	1	1.25094230625507	2	0.73812819214163	2
wsls-ml-24	2018-10-12	1539333158	trainingRound	1	ef	17	6	539	529	1	1	1	1.55342333583621	2	0.744820483080503	2
wsls-ml-24	2018-10-12	1539333158	trainingRound	1	ef	18	2	935	709	1	1	1	1.53734374684245	2	0.897343708351627	2
wsls-ml-24	2018-10-12	1539333158	trainingRound	1	ef	19	6	789	774	1	1	1	1.60255573407517	2	1.47453070726783	2
wsls-ml-24	2018-10-12	1539333158	trainingRound	1	ef	20	3	493	588	0	0	1	1.54724906875992	3	0.450566249799181	3
wsls-ml-24	2018-10-12	1539333158	trainingRound	1	ef	21	5	734	706	1	0	0	2.26534208660007	2	0.453142576525693	-2
wsls-ml-24	2018-10-12	1539333158	trainingRound	1	ef	22	4	589	641	0	0	1	1.15804731626758	2	0.371187352391416	2
wsls-ml-24	2018-10-12	1539333158	trainingRound	1	ef	23	1	929	567	1	1	1	1.02644423609445	3	0.416892132677049	3
wsls-ml-24	2018-10-12	1539333158	trainingRound	1	ef	24	2	988	749	1	1	1	1.31766313822391	2	0.442057186626926	2
wsls-ml-24	2018-10-12	1539333158	trainingRound	1	ef	25	5	516	536	0	1	0	1.99203558358818	2	0.445881581990307	-2
wsls-ml-24	2018-10-12	1539333158	trainingRound	1	ef	26	1	612	1003	0	0	1	1.35379650547202	2	0.522898098130781	2
wsls-ml-24	2018-10-12	1539333158	trainingRound	1	ef	27	3	617	518	1	NA	0	NA	NA	NA	0
wsls-ml-24	2018-10-12	1539333158	trainingRound	2	c	0	5	696	668	1	0	0	1.9895035214397	3	0.577462209116675	-3
wsls-ml-24	2018-10-12	1539333158	trainingRound	2	c	1	6	768	783	0	1	0	1.57777751404342	2	0.394697616801523	-2
wsls-ml-24	2018-10-12	1539333158	trainingRound	2	c	2	1	676	1108	0	0	1	0.998212737485119	2	0.528244810058368	2
wsls-ml-24	2018-10-12	1539333158	trainingRound	2	c	3	4	688	748	0	0	1	1.22580708278156	3	0.415240871473316	3
wsls-ml-24	2018-10-12	1539333158	trainingRound	2	c	4	5	767	799	0	0	1	1.25540661344849	2	0.383928494103202	2
wsls-ml-24	2018-10-12	1539333158	trainingRound	2	c	5	7	736	728	1	1	1	1.64964779188699	2	0.487365189502043	2
wsls-ml-24	2018-10-12	1539333158	trainingRound	2	c	6	7	693	701	0	0	1	1.11343054647182	2	0.342727474221647	2
wsls-ml-24	2018-10-12	1539333158	trainingRound	2	c	7	1	771	277	1	1	1	0.842006891802384	4	0.856441955506398	4
wsls-ml-24	2018-10-12	1539333158	trainingRound	2	c	8	1	742	267	1	1	1	1.64230275880573	4	0.613015646245231	4
wsls-ml-24	2018-10-12	1539333158	trainingRound	2	c	9	6	558	548	1	1	1	1.62674055215894	3	0.285532828439273	3
wsls-ml-24	2018-10-12	1539333158	trainingRound	2	c	10	4	726	784	0	0	1	1.2885441027554	2	0.421749688945056	2
wsls-ml-24	2018-10-12	1539333158	trainingRound	2	c	11	1	231	644	0	0	1	1.3199312166953	4	0.697678066292383	4
wsls-ml-24	2018-10-12	1539333158	trainingRound	2	c	12	2	632	834	0	0	1	1.24227960009193	3	0.575000392928132	3
wsls-ml-24	2018-10-12	1539333158	trainingRound	2	c	13	2	806	611	1	1	1	1.76554336212575	3	0.266293133505314	3
wsls-ml-24	2018-10-12	1539333158	trainingRound	2	c	14	2	677	893	0	0	1	1.42314915526822	3	0.506651073560306	3
wsls-ml-24	2018-10-12	1539333158	trainingRound	2	c	15	5	710	681	1	0	0	1.2717816203849	3	0.424252882890869	-3
wsls-ml-24	2018-10-12	1539333158	trainingRound	2	c	16	6	551	563	0	0	1	1.23811552220832	3	1.03684224200742	3
wsls-ml-24	2018-10-12	1539333158	trainingRound	2	c	17	7	516	522	0	0	1	2.0024082496343	3	0.473820870235159	3
wsls-ml-24	2018-10-12	1539333158	trainingRound	2	c	18	2	647	439	1	1	1	1.59703741671933	3	0.433172516059585	3
wsls-ml-24	2018-10-12	1539333158	trainingRound	2	c	19	3	448	534	0	0	1	1.47171317066841	3	0.568901824695104	3
wsls-ml-24	2018-10-12	1539333158	trainingRound	2	c	20	7	615	609	1	1	1	2.14048614695116	2	0.78929355337732	2
wsls-ml-24	2018-10-12	1539333158	trainingRound	2	c	21	3	538	451	1	1	1	1.47973468197006	2	0.46283523601528	2
wsls-ml-24	2018-10-12	1539333158	trainingRound	2	c	22	6	654	640	1	0	0	1.65970675679523	2	0.326236032200313	-2
wsls-ml-24	2018-10-12	1539333158	trainingRound	2	c	23	4	692	636	1	1	1	1.34441337726867	2	0.805330160824724	2
wsls-ml-24	2018-10-12	1539333158	trainingRound	2	c	24	3	925	798	1	1	1	1.49865875121918	2	0.561587263605588	2
wsls-ml-24	2018-10-12	1539333158	trainingRound	2	c	25	4	781	724	1	1	1	2.24761893459004	2	0.452693836349908	2
wsls-ml-24	2018-10-12	1539333158	trainingRound	2	c	26	5	641	668	0	0	1	1.57757575738128	2	0.377611810559074	2
wsls-ml-24	2018-10-12	1539333158	trainingRound	2	c	27	3	480	572	0	0	1	1.09967067795696	2	0.336394432029238	2
wsls-ml-25	2018-10-12	1539342051	trainingRound	1	ef	0	7	707	699	1	0	0	1.25630591864865	4	1.21550769874193	-4
wsls-ml-25	2018-10-12	1539342051	trainingRound	1	ef	1	5	583	608	0	1	0	1.38436457426906	4	2.36509678799666	-4
wsls-ml-25	2018-10-12	1539342051	trainingRound	1	ef	2	6	616	604	1	0	0	1.15418687593956	4	1.22178017806618	-4
wsls-ml-25	2018-10-12	1539342051	trainingRound	1	ef	3	1	775	1271	0	1	0	0.788611191925156	1	1.41778176519256	-1
wsls-ml-25	2018-10-12	1539342051	trainingRound	1	ef	4	4	591	643	0	0	1	0.94684510809202	2	5.28956818205916	2
wsls-ml-25	2018-10-12	1539342051	trainingRound	1	ef	5	6	676	689	0	0	1	1.2311755854771	3	2.5302912156094	3
wsls-ml-25	2018-10-12	1539342051	trainingRound	1	ef	6	7	731	739	0	0	1	2.37105620468719	3	5.20479813394013	3
wsls-ml-25	2018-10-12	1539342051	trainingRound	1	ef	7	2	398	586	0	0	1	1.2857495235894	3	1.09494297993842	3
wsls-ml-25	2018-10-12	1539342051	trainingRound	1	ef	8	6	598	586	1	0	0	1.1289558238459	4	0.800879654680102	-4
wsls-ml-25	2018-10-12	1539342051	trainingRound	1	ef	9	7	550	556	0	0	1	0.675192705126392	3	4.39060754359161	3
wsls-ml-25	2018-10-12	1539342051	trainingRound	1	ef	10	1	790	284	1	1	1	0.886934991709495	3	5.49553933859715	3
wsls-ml-25	2018-10-12	1539342051	trainingRound	1	ef	11	5	644	618	1	0	0	0.740299789547862	3	2.03719575428113	-3
wsls-ml-25	2018-10-12	1539342051	trainingRound	1	ef	12	2	724	492	1	1	1	1.53527744374151	4	1.30575024850805	4
wsls-ml-25	2018-10-12	1539342051	trainingRound	1	ef	13	3	692	597	1	1	1	1.12065485261519	3	2.03855257287069	3
wsls-ml-25	2018-10-12	1539342051	trainingRound	1	ef	14	7	662	656	1	0	0	0.192505293358408	3	1.52106869832278	-3
wsls-ml-25	2018-10-12	1539342051	trainingRound	1	ef	15	4	487	530	0	0	1	1.420547686399	4	0.96062884532148	4
wsls-ml-25	2018-10-12	1539342051	trainingRound	1	ef	16	2	682	900	0	0	1	0.543362542890463	3	1.25950935771652	3
wsls-ml-25	2018-10-12	1539342051	trainingRound	1	ef	17	4	595	547	1	0	0	0.754432193873072	4	1.09334687372029	-4
wsls-ml-25	2018-10-12	1539342051	trainingRound	1	ef	18	3	482	574	0	0	1	0.789640513639824	3	3.93276627083651	3
wsls-ml-25	2018-10-12	1539342051	trainingRound	1	ef	19	6	676	689	0	0	1	1.49365069843952	3	3.30079866255619	3
wsls-ml-25	2018-10-12	1539342051	trainingRound	1	ef	20	1	187	521	0	0	1	2.2547576058023	4	1.08272102751289	4
wsls-ml-25	2018-10-12	1539342051	trainingRound	1	ef	21	5	603	580	1	0	0	0.809081510797114	4	1.26226629762095	-4
wsls-ml-25	2018-10-12	1539342051	trainingRound	1	ef	22	3	639	536	1	0	0	1.13966218103997	3	4.82683819248814	-3
wsls-ml-25	2018-10-12	1539342051	trainingRound	1	ef	23	1	1116	681	1	1	1	1.13024784873778	4	0.815389594579756	4
wsls-ml-25	2018-10-12	1539342051	trainingRound	1	ef	24	5	595	620	0	1	0	1.99839908236754	4	0.650742385056219	-4
wsls-ml-25	2018-10-12	1539342051	trainingRound	1	ef	25	4	713	655	1	1	1	0.857405102087796	4	0.665000848413911	4
wsls-ml-25	2018-10-12	1539342051	trainingRound	1	ef	26	3	601	697	0	0	1	0.796224131034251	3	3.46033358491695	3
wsls-ml-25	2018-10-12	1539342051	trainingRound	1	ef	27	2	955	724	1	0	0	1.36835443565724	2	1.28829957271591	-2
wsls-ml-25	2018-10-12	1539342051	trainingRound	2	c	0	5	614	589	1	0	0	1.62166252296993	4	0.909384084548947	-4
wsls-ml-25	2018-10-12	1539342051	trainingRound	2	c	1	3	723	607	1	1	1	0.796950333704444	4	0.589992195886225	4
wsls-ml-25	2018-10-12	1539342051	trainingRound	2	c	2	1	587	962	0	0	1	0.827583320049598	4	0.652508815312103	4
wsls-ml-25	2018-10-12	1539342051	trainingRound	2	c	3	6	545	535	1	0	0	0.984468115886557	4	2.66168418074631	-4
wsls-ml-25	2018-10-12	1539342051	trainingRound	2	c	4	4	861	798	1	1	1	1.95324140112098	3	1.23538140234632	3
wsls-ml-25	2018-10-12	1539342051	trainingRound	2	c	5	3	553	659	0	0	1	1.1896104262687	4	2.16296995079938	4
wsls-ml-25	2018-10-12	1539342051	trainingRound	2	c	6	7	790	798	0	1	0	1.61914230460934	3	0.973564169980818	-3
wsls-ml-25	2018-10-12	1539342051	trainingRound	2	c	7	5	633	658	0	0	1	1.68271422738144	3	0.975910535937146	3
wsls-ml-25	2018-10-12	1539342051	trainingRound	2	c	8	5	704	675	1	1	1	1.29747429662712	3	1.5082491683479	3
wsls-ml-25	2018-10-12	1539342051	trainingRound	2	c	9	1	874	533	1	1	1	1.81263490000492	4	1.68500221485374	4
wsls-ml-25	2018-10-12	1539342051	trainingRound	2	c	10	6	621	634	0	0	1	1.10142748221551	2	1.09567623934709	2
wsls-ml-25	2018-10-12	1539342051	trainingRound	2	c	11	6	723	738	0	0	1	1.06274083129028	4	1.07523735504401	4
wsls-ml-25	2018-10-12	1539342051	trainingRound	2	c	12	4	766	827	0	0	1	1.50170500454442	3	1.51733151312328	3
wsls-ml-25	2018-10-12	1539342051	trainingRound	2	c	13	7	513	519	0	1	0	2.50645034124136	3	1.43540725567618	-3
wsls-ml-25	2018-10-12	1539342051	trainingRound	2	c	14	7	631	625	1	0	0	1.9783675644012	3	0.658425570802137	-3
wsls-ml-25	2018-10-12	1539342051	trainingRound	2	c	15	1	913	557	1	1	1	0.780654076374049	4	0.691238127436009	4
wsls-ml-25	2018-10-12	1539342051	trainingRound	2	c	16	2	851	645	1	1	1	2.14011894455507	4	0.872777247275735	4
wsls-ml-25	2018-10-12	1539342051	trainingRound	2	c	17	6	573	562	1	0	0	2.04767180514864	3	0.834800440212348	-3
wsls-ml-25	2018-10-12	1539342051	trainingRound	2	c	18	2	528	777	0	0	1	1.29767701751371	4	0.712540500071555	4
wsls-ml-25	2018-10-12	1539342051	trainingRound	2	c	19	7	668	661	1	0	0	1.97123608739639	3	0.562306360656294	-3
wsls-ml-25	2018-10-12	1539342051	trainingRound	2	c	20	1	766	1256	0	0	1	0.884073804514628	4	0.567920317860626	4
wsls-ml-25	2018-10-12	1539342051	trainingRound	2	c	21	3	746	626	1	1	1	1.16534967588632	3	0.709930147899286	3
wsls-ml-25	2018-10-12	1539342051	trainingRound	2	c	22	2	622	821	0	0	1	1.3134972656735	4	2.2552092371443	4
wsls-ml-25	2018-10-12	1539342051	trainingRound	2	c	23	5	670	698	0	0	1	1.41842649459431	4	0.707297021703198	4
wsls-ml-25	2018-10-12	1539342051	trainingRound	2	c	24	2	792	538	1	1	1	0.894537345709978	4	0.519860392028932	4
wsls-ml-25	2018-10-12	1539342051	trainingRound	2	c	25	4	570	528	1	0	0	1.15676803887254	3	0.520785466451343	-3
wsls-ml-25	2018-10-12	1539342051	trainingRound	2	c	26	4	694	755	0	NA	0	NA	NA	NA	0
wsls-ml-25	2018-10-12	1539342051	trainingRound	2	c	27	3	488	581	0	0	1	1.01590043838405	4	0.702015693546855	4
wsls-ml-26	2018-10-12	1539346242	trainingRound	1	ef	0	6	746	760	0	0	1	1.92707442896244	2	0.88761544474437	2
wsls-ml-26	2018-10-12	1539346242	trainingRound	1	ef	1	5	566	545	1	0	0	1.41407459607763	2	0.658080514700487	-2
wsls-ml-26	2018-10-12	1539346242	trainingRound	1	ef	2	3	450	536	0	0	1	1.43975093797599	2	1.38997991093856	2
wsls-ml-26	2018-10-12	1539346242	trainingRound	1	ef	3	6	692	679	1	1	1	1.56319778856778	2	0.918819726734	2
wsls-ml-26	2018-10-12	1539346242	trainingRound	1	ef	4	3	668	576	1	1	1	1.57414396957574	2	0.751323526912529	2
wsls-ml-26	2018-10-12	1539346242	trainingRound	1	ef	5	2	748	987	0	0	1	0.966217787496134	2	0.410906150435039	2
wsls-ml-26	2018-10-12	1539346242	trainingRound	1	ef	6	5	604	630	0	1	0	1.0251993750353	1	0.870853603890282	-1
wsls-ml-26	2018-10-12	1539346242	trainingRound	1	ef	7	7	759	766	0	1	0	1.3265279218067	2	0.6289547433189	-2
wsls-ml-26	2018-10-12	1539346242	trainingRound	1	ef	8	1	259	720	0	0	1	1.26743086145507	4	0.904199585773313	4
wsls-ml-26	2018-10-12	1539346242	trainingRound	1	ef	9	5	516	536	0	1	0	1.15998565571135	1	0.713468973257477	-1
wsls-ml-26	2018-10-12	1539346242	trainingRound	1	ef	10	2	701	476	1	1	1	1.23879328345902	3	0.864132123990203	3
wsls-ml-26	2018-10-12	1539346242	trainingRound	1	ef	11	2	480	706	0	0	1	1.5154375922375	2	1.11525341310335	2
wsls-ml-26	2018-10-12	1539346242	trainingRound	1	ef	12	1	517	186	1	1	1	1.31289571490015	4	0.649177881696232	4
wsls-ml-26	2018-10-12	1539346242	trainingRound	1	ef	13	7	767	759	1	0	0	2.15375750132262	1	0.507013209125944	-1
wsls-ml-26	2018-10-12	1539346242	trainingRound	1	ef	14	1	287	798	0	0	1	1.05509015379539	4	1.05705415386183	4
wsls-ml-26	2018-10-12	1539346242	trainingRound	1	ef	15	5	539	519	1	0	0	1.31683462080218	2	1.16030320594109	-2
wsls-ml-26	2018-10-12	1539346242	trainingRound	1	ef	16	4	714	662	1	1	1	1.4830105814799	1	0.770328427128334	1
wsls-ml-26	2018-10-12	1539346242	trainingRound	1	ef	17	3	618	716	0	0	1	1.27808258679579	1	1.2465216221226	1
wsls-ml-26	2018-10-12	1539346242	trainingRound	1	ef	18	4	567	617	0	1	0	1.29994543909561	2	0.714961459345432	-2
wsls-ml-26	2018-10-12	1539346242	trainingRound	1	ef	19	6	774	758	1	0	0	1.70267418993535	1	0.689169965393376	-1
wsls-ml-26	2018-10-12	1539346242	trainingRound	1	ef	20	4	537	579	0	1	0	1.28048506278901	2	0.628885780390192	-2
wsls-ml-26	2018-10-12	1539346242	trainingRound	1	ef	21	6	627	639	0	1	0	1.22184315777122	3	0.423345459046686	-3
wsls-ml-26	2018-10-12	1539346242	trainingRound	1	ef	22	2	678	461	1	1	1	1.18679812177106	4	0.638341079098609	4
wsls-ml-26	2018-10-12	1539346242	trainingRound	1	ef	23	7	544	539	1	1	1	1.45594856584466	1	0.554731065427404	1
wsls-ml-26	2018-10-12	1539346242	trainingRound	1	ef	24	4	572	530	1	0	0	2.13008172588161	1	0.363051972066387	-1
wsls-ml-26	2018-10-12	1539346242	trainingRound	1	ef	25	7	568	573	0	1	0	1.47158198072611	1	0.508784112993453	-1
wsls-ml-26	2018-10-12	1539346242	trainingRound	1	ef	26	3	642	554	1	1	1	2.67389259167976	1	0.918996785045238	1
wsls-ml-26	2018-10-12	1539346242	trainingRound	1	ef	27	1	657	236	1	1	1	1.20100031530455	4	0.46076025374532	4
wsls-ml-26	2018-10-12	1539346242	trainingRound	2	c	0	6	584	573	1	0	0	2.29886737209927	1	0.60512404185647	-1
wsls-ml-26	2018-10-12	1539346242	trainingRound	2	c	1	1	867	529	1	1	1	1.2969213344677	4	0.409806913419743	4
wsls-ml-26	2018-10-12	1539346242	trainingRound	2	c	2	2	509	749	0	0	1	1.3098879689187	2	1.12162013486704	2
wsls-ml-26	2018-10-12	1539346242	trainingRound	2	c	3	6	685	698	0	1	0	1.56155711237079	1	0.559908417229963	-1
wsls-ml-26	2018-10-12	1539346242	trainingRound	2	c	4	5	780	750	1	1	1	1.2960090992583	2	0.771473211752891	2
wsls-ml-26	2018-10-12	1539346242	trainingRound	2	c	5	5	567	546	1	1	1	1.08624920893089	1	0.754023024637718	1
wsls-ml-26	2018-10-12	1539346242	trainingRound	2	c	6	3	649	560	1	1	1	1.12517028230104	2	1.00191716942754	2
wsls-ml-26	2018-10-12	1539346242	trainingRound	2	c	7	4	540	500	1	0	0	1.74178707647479	1	0.44721336841576	-1
wsls-ml-26	2018-10-12	1539346242	trainingRound	2	c	8	7	519	525	0	0	1	1.25341695275529	1	0.89718910308693	1
wsls-ml-26	2018-10-12	1539346242	trainingRound	2	c	9	3	530	631	0	0	1	1.69631163802296	1	1.06322970396832	1
wsls-ml-26	2018-10-12	1539346242	trainingRound	2	c	10	5	646	673	0	0	1	1.93180239907633	2	0.768920941860415	2
wsls-ml-26	2018-10-12	1539346242	trainingRound	2	c	11	2	395	581	0	0	1	1.5922106531998	4	0.477800512378963	4
wsls-ml-26	2018-10-12	1539346242	trainingRound	2	c	12	7	727	720	1	0	0	1.32031580530929	2	0.750743917549698	-2
wsls-ml-26	2018-10-12	1539346242	trainingRound	2	c	13	7	579	584	0	1	0	1.23281628243603	2	0.644836103987473	-2
wsls-ml-26	2018-10-12	1539346242	trainingRound	2	c	14	1	205	571	0	0	1	1.34418435619227	2	0.35353605013006	2
wsls-ml-26	2018-10-12	1539346242	trainingRound	2	c	15	6	753	768	0	0	1	1.27533657918866	1	0.685776347769206	1
wsls-ml-26	2018-10-12	1539346242	trainingRound	2	c	16	3	581	501	1	1	1	1.33187719979651	3	0.815298672030622	3
wsls-ml-26	2018-10-12	1539346242	trainingRound	2	c	17	4	724	788	0	0	1	1.37001369956488	1	0.581018450951888	1
wsls-ml-26	2018-10-12	1539346242	trainingRound	2	c	18	5	711	741	0	0	1	1.28985664371248	1	0.715486539878839	1
wsls-ml-26	2018-10-12	1539346242	trainingRound	2	c	19	7	700	693	1	0	0	1.02821706450777	1	0.541477673492409	-1
wsls-ml-26	2018-10-12	1539346242	trainingRound	2	c	20	2	645	438	1	1	1	1.43296498575728	4	0.304673088452546	4
wsls-ml-26	2018-10-12	1539346242	trainingRound	2	c	21	3	795	922	0	0	1	1.46158973344063	1	0.616130846092346	1
wsls-ml-26	2018-10-12	1539346242	trainingRound	2	c	22	1	678	1111	0	0	1	1.3721162670081	4	0.469943870590214	4
wsls-ml-26	2018-10-12	1539346242	trainingRound	2	c	23	1	1056	644	1	1	1	1.2796674511319	4	0.308448407869946	4
wsls-ml-26	2018-10-12	1539346242	trainingRound	2	c	24	4	603	559	1	1	1	1.47782360694146	1	0.532589474589258	1
wsls-ml-26	2018-10-12	1539346242	trainingRound	2	c	25	6	598	587	1	0	0	1.24416148616183	1	0.382439536349921	-1
wsls-ml-26	2018-10-12	1539346242	trainingRound	2	c	26	4	705	767	0	0	1	1.22749523113271	2	0.515949200944306	2
wsls-ml-26	2018-10-12	1539346242	trainingRound	2	c	27	2	651	442	1	1	1	0.967753896646173	4	0.267864526014819	4
wsls-ml-30	2018-10-16	1539682760	trainingRound	1	ef	0	1	890	543	1	1	1	1.3404989813298	2	0.920887602508628	2
wsls-ml-30	2018-10-16	1539682760	trainingRound	1	ef	1	3	751	630	1	1	1	1.24803963830891	2	1.80352826615763	2
wsls-ml-30	2018-10-16	1539682760	trainingRound	1	ef	2	1	582	954	0	0	1	1.38793671931944	2	2.66815425788445	2
wsls-ml-30	2018-10-16	1539682760	trainingRound	1	ef	3	5	609	635	0	0	1	0.850752712175563	2	0.913434892385339	2
wsls-ml-30	2018-10-16	1539682760	trainingRound	1	ef	4	7	765	757	1	1	1	0.939478643860639	3	1.02453627438899	3
wsls-ml-30	2018-10-16	1539682760	trainingRound	1	ef	5	2	865	656	1	1	1	0.79813117744834	4	0.647163441307384	4
wsls-ml-30	2018-10-16	1539682760	trainingRound	1	ef	6	4	461	502	0	1	0	0.7557970512471	1	1.1746078635133	-1
wsls-ml-30	2018-10-16	1539682760	trainingRound	1	ef	7	6	632	645	0	1	0	0.971779387464267	4	0.643868160544116	-4
wsls-ml-30	2018-10-16	1539682760	trainingRound	1	ef	8	2	732	555	1	1	1	0.845179537313015	2	0.685044095308513	2
wsls-ml-30	2018-10-16	1539682760	trainingRound	1	ef	9	2	414	609	0	0	1	0.900136699305222	2	0.745231561309993	2
wsls-ml-30	2018-10-16	1539682760	trainingRound	1	ef	10	6	523	513	1	0	0	1.13247901078739	2	0.657802380659632	-2
wsls-ml-30	2018-10-16	1539682760	trainingRound	1	ef	11	7	579	585	0	0	1	0.812711046792174	1	0.589978741365485	1
wsls-ml-30	2018-10-16	1539682760	trainingRound	1	ef	12	3	796	923	0	1	0	1.26143180815143	3	0.670661160205782	-3
wsls-ml-30	2018-10-16	1539682760	trainingRound	1	ef	13	5	770	739	1	1	1	0.945536456569243	2	0.68528144276479	2
wsls-ml-30	2018-10-16	1539682760	trainingRound	1	ef	14	3	481	573	0	0	1	1.69872300653788	2	1.50037141669509	2
wsls-ml-30	2018-10-16	1539682760	trainingRound	1	ef	15	2	663	875	0	0	1	0.810850114439745	2	0.611385557471294	2
wsls-ml-30	2018-10-16	1539682760	trainingRound	1	ef	16	6	726	741	0	0	1	2.63696006661212	2	0.594771556280648	2
wsls-ml-30	2018-10-16	1539682760	trainingRound	1	ef	17	1	722	259	1	1	1	0.970126294505462	4	1.04776713776937	4
wsls-ml-30	2018-10-16	1539682760	trainingRound	1	ef	18	5	612	587	1	1	1	0.954755801541978	3	0.58836991050066	3
wsls-ml-30	2018-10-16	1539682760	trainingRound	1	ef	19	3	595	513	1	1	1	1.19345870410871	3	0.561461444509405	3
wsls-ml-30	2018-10-16	1539682760	trainingRound	1	ef	20	5	612	638	0	1	0	0.721033988155796	3	0.498024563537911	-3
wsls-ml-30	2018-10-16	1539682760	trainingRound	1	ef	21	4	758	697	1	1	1	1.01535509745372	2	0.754354042860541	2
wsls-ml-30	2018-10-16	1539682760	trainingRound	1	ef	22	7	761	768	0	1	0	0.842241239954092	2	0.635786158923111	-2
wsls-ml-30	2018-10-16	1539682760	trainingRound	1	ef	23	1	201	560	0	0	1	0.662863013311835	4	0.971003197133541	4
wsls-ml-30	2018-10-16	1539682760	trainingRound	1	ef	24	6	587	575	1	1	1	0.945891194794967	4	0.870037834467439	4
wsls-ml-30	2018-10-16	1539682760	trainingRound	1	ef	25	4	625	579	1	1	1	1.70246507784941	4	1.27840311348518	4
wsls-ml-30	2018-10-16	1539682760	trainingRound	1	ef	26	4	644	695	0	0	1	1.33437285104355	2	0.561669604643612	2
wsls-ml-30	2018-10-16	1539682760	trainingRound	1	ef	27	7	630	624	1	0	0	0.808054546294443	2	0.514899646929734	-2
wsls-ml-30	2018-10-16	1539682760	trainingRound	2	c	0	7	596	601	0	1	0	1.04525510361145	4	0.694551785366457	-4
wsls-ml-30	2018-10-16	1539682760	trainingRound	2	c	1	5	704	732	0	1	0	0.993049568412971	2	0.589768015313894	-2
wsls-ml-30	2018-10-16	1539682760	trainingRound	2	c	2	3	779	672	1	1	1	0.723519400909026	4	0.491971882664984	4
wsls-ml-30	2018-10-16	1539682760	trainingRound	2	c	3	5	734	763	0	1	0	0.786334367398013	2	0.622003327996026	-2
wsls-ml-30	2018-10-16	1539682760	trainingRound	2	c	4	3	571	662	0	0	1	0.820482251542671	3	0.520281019387767	3
wsls-ml-30	2018-10-16	1539682760	trainingRound	2	c	5	4	536	493	1	1	1	0.890595331567965	3	0.809455217025061	3
wsls-ml-30	2018-10-16	1539682760	trainingRound	2	c	6	4	786	848	0	1	0	0.69749329012302	4	0.459894373967472	-4
wsls-ml-30	2018-10-16	1539682760	trainingRound	2	c	7	2	778	1026	0	0	1	0.983385357330008	2	0.576733149613574	2
wsls-ml-30	2018-10-16	1539682760	trainingRound	2	c	8	7	782	775	1	1	1	0.798138554463549	3	0.4898922057655	3
wsls-ml-30	2018-10-16	1539682760	trainingRound	2	c	9	2	790	1042	0	0	1	0.871538576017883	2	0.50982907134221	2
wsls-ml-30	2018-10-16	1539682760	trainingRound	2	c	10	6	666	679	0	1	0	0.899582140181337	2	0.52291365171186	-2
wsls-ml-30	2018-10-16	1539682760	trainingRound	2	c	11	3	766	888	0	0	1	0.981823354476546	2	0.419188323018716	2
[truncated: 800 more rows]
