# Supplementary material for: Limited evidence for executive function load impairing selective copying in a win-stay lose-shift task
Source: PLoS One. 2021 Mar 4;16(3):e0247183. doi: 10.1371/journal.pone.0247183 (PMC7932141; doi:10.1371/journal.pone.0247183)
Supplement: S11 Data — (TXT) [file pone.0247183.s013.txt]

ws-ml-06	mc	WS	y	2018-09-27	1538036609	trainingRound	1	ef	0	1	0	1	1	0.848597432381439	NA	NA	NA
ws-ml-06	mc	WS	y	2018-09-27	1538036609	trainingRound	1	ef	1	2	0	2	1	0.847082200678415	0.399878755803456	NA	NA
ws-ml-06	mc	WS	y	2018-09-27	1538036609	trainingRound	1	ef	2	2	0	2	1	1.20069699375335	0.205814910149456	NA	NA
ws-ml-06	mc	WS	y	2018-09-27	1538036609	trainingRound	1	ef	3	1	0	1	1	0.998172676754393	NA	NA	NA
ws-ml-06	mc	WS	y	2018-09-27	1538036609	trainingRound	1	ef	4	2	0	2	1	0.966721034104012	0.633015307881578	NA	NA
ws-ml-06	mc	WS	y	2018-09-27	1538036609	trainingRound	1	ef	5	1	0	1	1	0.981250451057349	NA	NA	NA
ws-ml-06	mc	WS	y	2018-09-27	1538036609	trainingRound	1	ef	6	xx	1	3	0	2.19805431932446	0.382482458883715	0.384870777101469	NA
ws-ml-06	mc	WS	y	2018-09-27	1538036609	trainingRound	1	ef	7	1	1	2	1	1.30827235038919	0.463857201279779	NA	NA
ws-ml-06	mc	WS	y	2018-09-27	1538036609	trainingRound	1	ef	8	x	0	1	0	1.70777710954462	NA	NA	NA
ws-ml-06	mc	WS	y	2018-09-27	1538036609	trainingRound	1	ef	9	2	0	2	1	0.995425116473143	0.442061792842424	NA	NA
ws-ml-06	mc	WS	y	2018-09-27	1538036609	trainingRound	1	ef	10	2	0	2	1	0.994878555333571	0.391883053878246	NA	NA
ws-ml-06	mc	WS	y	2018-09-27	1538036609	trainingRound	1	ef	11	1	0	1	1	0.890478000433177	NA	NA	NA
ws-ml-06	mc	WS	y	2018-09-27	1538036609	trainingRound	1	ef	12	2	0	2	1	1.0520718163375	0.390733158523517	NA	NA
ws-ml-06	mc	WS	y	2018-09-27	1538036609	trainingRound	1	ef	13	xx	1	3	0	1.53829247756744	0.358998612748337	0.498055762707736	NA
ws-ml-06	mc	WS	y	2018-09-27	1538036609	trainingRound	1	ef	14	1	1	2	1	2.36175804084769	0.399842831597198	NA	NA
ws-ml-06	mc	WS	y	2018-09-27	1538036609	trainingRound	1	ef	15	2	1	3	1	0.881536401324638	0.46292990770371	0.447919683738746	NA
ws-ml-06	mc	WS	y	2018-09-27	1538036609	trainingRound	1	ef	16	1	1	1	0	1.75199018499347	NA	NA	NA
ws-ml-06	mc	WS	y	2018-09-27	1538036609	trainingRound	1	ef	17	x	0	1	0	1.78347582733932	NA	NA	NA
ws-ml-06	mc	WS	y	2018-09-27	1538036609	trainingRound	1	ef	18	1	0	1	1	1.5270716158675	NA	NA	NA
ws-ml-06	mc	WS	y	2018-09-27	1538036609	trainingRound	1	ef	19	1	0	2	0	1.45474656595047	0.488706488007892	NA	NA
ws-ml-06	mc	WS	y	2018-09-27	1538036609	trainingRound	1	ef	20	xx	1	2	0	1.958083507742	0.751788752836774	NA	NA
ws-ml-06	mc	WS	y	2018-09-27	1538036609	trainingRound	1	ef	21	1	1	1	0	2.24550762988451	NA	NA	NA
ws-ml-06	mc	WS	y	2018-09-27	1538036609	trainingRound	1	ef	22	x	0	1	0	1.05328650356432	NA	NA	NA
ws-ml-06	mc	WS	y	2018-09-27	1538036609	trainingRound	1	ef	23	1	0	1	1	1.90057206091069	NA	NA	NA
ws-ml-06	mc	WS	y	2018-09-27	1538036609	trainingRound	1	ef	24	2	0	1	0	2.77204070340872	NA	NA	NA
ws-ml-06	mc	WS	y	2018-09-27	1538036609	trainingRound	1	ef	25	xx	1	4	0	0.193105118397625	1.92266384405048	0.255870159654251	0.264003784871647
ws-ml-06	mc	WS	y	2018-09-27	1538036609	trainingRound	1	ef	26	1	1	2	1	1.83623020359732	0.903838597672802	NA	NA
ws-ml-06	mc	WS	y	2018-09-27	1538036609	trainingRound	1	ef	27	1	1	2	1	1.03492281908802	0.311940789209984	NA	NA
ws-ml-06	mc	WS	y	2018-09-27	1538036609	trainingRound	1	ef	28	2	1	2	0	1.682327375368	0.679954453238452	NA	NA
ws-ml-06	mc	WS	y	2018-09-27	1538036609	trainingRound	1	ef	29	1	1	2	1	0.945942729758599	0.383959841869228	NA	NA
ws-ml-06	mc	WS	y	2018-09-27	1538036609	trainingRound	1	ef	30	2	1	1	0	2.83419759917251	NA	NA	NA
ws-ml-06	mc	WS	y	2018-09-27	1538036609	trainingRound	1	ef	31	2	1	3	1	0.234100090612401	0.974922658712103	0.919966000304612	NA
ws-ml-06	mc	WS	y	2018-09-27	1538036609	trainingRound	1	ef	32	1	1	2	1	1.6814825150152	0.286867617695862	NA	NA
ws-ml-06	mc	WS	y	2018-09-27	1538036609	trainingRound	1	ef	33	x	0	1	0	0.193156438692313	NA	NA	NA
ws-ml-06	mc	WS	y	2018-09-27	1538036609	trainingRound	1	ef	34	2	0	2	1	1.10366410867073	0.481954340975335	NA	NA
ws-ml-06	mc	WS	y	2018-09-27	1538036609	trainingRound	1	ef	35	2	0	2	1	0.832232673386443	0.334836376466455	NA	NA
ws-ml-06	mc	WS	y	2018-09-27	1538036609	trainingRound	1	ef	36	1	0	1	1	0.990660027103559	NA	NA	NA
ws-ml-06	mc	WS	y	2018-09-27	1538036609	trainingRound	1	ef	37	xx	1	2	0	0.870175050318039	0.295939762803982	NA	NA
ws-ml-06	mc	WS	y	2018-09-27	1538036609	trainingRound	1	ef	38	1	1	2	1	0.965841853304028	0.423776692567344	NA	NA
ws-ml-06	mc	WS	y	2018-09-27	1538036609	trainingRound	1	ef	39	1	1	2	1	1.15022765362005	0.270934911432505	NA	NA
ws-ml-06	mc	WS	y	2018-09-27	1538036609	trainingRound	1	ef	40	1	1	1	0	1.21276496106884	NA	NA	NA
ws-ml-06	mc	WS	y	2018-09-27	1538036609	trainingRound	1	ef	41	x	0	1	0	1.17233483284826	NA	NA	NA
ws-ml-06	mc	WS	y	2018-09-27	1538036609	trainingRound	1	ef	42	1	0	2	0	1.11592228182849	0.415895178297887	NA	NA
ws-ml-06	mc	WS	y	2018-09-27	1538036609	trainingRound	1	ef	43	xx	1	1	0	1.78740599966341	NA	NA	NA
ws-ml-06	mc	WS	y	2018-09-27	1538036609	trainingRound	1	ef	44	1	1	0	0	NA	NA	NA	NA
ws-ml-06	mc	WS	y	2018-09-27	1538036609	trainingRound	1	ef	45	2	1	2	0	0.842480373996523	0.351860280497476	NA	NA
ws-ml-06	mc	WS	y	2018-09-27	1538036609	trainingRound	1	ef	46	2	1	2	0	1.09801246120901	0.335848348528998	NA	NA
ws-ml-06	mc	WS	y	2018-09-27	1538036609	trainingRound	1	ef	47	1	1	1	0	0.841562702975807	NA	NA	NA
ws-ml-06	mc	WS	y	2018-09-27	1538036609	trainingRound	1	ef	48	2	1	2	0	0.425257603823411	0.495827178907348	NA	NA
ws-ml-06	mc	WS	y	2018-09-27	1538036609	trainingRound	1	ef	49	1	1	2	1	1.39250948222639	0.455876574691047	NA	NA
ws-ml-06	mc	WS	y	2018-09-27	1538036609	trainingRound	1	ef	50	1	1	2	1	0.713142646363167	0.399010480566403	NA	NA
ws-ml-06	mc	WS	y	2018-09-27	1538036609	trainingRound	1	ef	51	1	1	2	1	1.57661205866543	0.343876446390368	NA	NA
ws-ml-06	mc	WS	y	2018-09-27	1538036609	trainingRound	1	ef	52	x	0	2	0	1.0241269535793	0.270985269471566	NA	NA
ws-ml-06	mc	WS	y	2018-09-27	1538036609	trainingRound	1	ef	53	2	0	3	0	0.926726486885173	0.40080957765008	0.406993031666161	NA
ws-ml-06	mc	WS	y	2018-09-27	1538036609	trainingRound	1	ef	54	1	0	2	0	1.11820411043482	0.344898041008264	NA	NA
ws-ml-06	mc	WS	y	2018-09-27	1538036609	trainingRound	1	ef	55	1	0	2	0	1.14979848765506	0.407910702687104	NA	NA
ws-ml-06	mc	WS	y	2018-09-27	1538036609	trainingRound	1	ef	56	2	0	2	1	1.318169148484	0.279972094589766	NA	NA
ws-ml-06	mc	WS	y	2018-09-27	1538036609	trainingRound	1	ef	57	2	0	2	1	1.20583896653761	0.439897359410452	NA	NA
ws-ml-06	mc	WS	y	2018-09-27	1538036609	trainingRound	1	ef	58	1	0	2	0	1.42023302621328	0.520994972215021	NA	NA
ws-ml-06	mc	WS	y	2018-09-27	1538036609	trainingRound	1	ef	59	xx	1	3	0	1.90076451201617	0.772885884513244	0.300792738178416	NA
ws-ml-06	mc	WS	y	2018-09-27	1538036609	trainingRound	1	ef	60	1	1	2	1	1.37231430473025	0.302908738082124	NA	NA
ws-ml-06	mc	WS	y	2018-09-27	1538036609	trainingRound	2	c	0	1	0	1	1	0.870734762282837	NA	NA	NA
ws-ml-06	mc	WS	y	2018-09-27	1538036609	trainingRound	2	c	1	1	0	2	0	0.846356339259273	2.09567514253422	NA	NA
ws-ml-06	mc	WS	y	2018-09-27	1538036609	trainingRound	2	c	2	1	0	1	1	1.13379649899343	NA	NA	NA
ws-ml-06	mc	WS	y	2018-09-27	1538036609	trainingRound	2	c	3	1	0	1	1	0.967473838677961	NA	NA	NA
ws-ml-06	mc	WS	y	2018-09-27	1538036609	trainingRound	2	c	4	2	0	2	1	0.836952857497863	0.424814966281019	NA	NA
ws-ml-06	mc	WS	y	2018-09-27	1538036609	trainingRound	2	c	5	1	0	1	1	1.16643492346066	NA	NA	NA
ws-ml-06	mc	WS	y	2018-09-27	1538036609	trainingRound	2	c	6	2	0	2	1	0.404129038466181	0.591750904119408	NA	NA
ws-ml-06	mc	WS	y	2018-09-27	1538036609	trainingRound	2	c	7	1	0	1	1	0.707492923412474	NA	NA	NA
ws-ml-06	mc	WS	y	2018-09-27	1538036609	trainingRound	2	c	8	1	0	1	1	0.692161306101525	NA	NA	NA
ws-ml-06	mc	WS	y	2018-09-27	1538036609	trainingRound	2	c	9	1	0	1	1	0.875520700521975	NA	NA	NA
ws-ml-06	mc	WS	y	2018-09-27	1538036609	trainingRound	2	c	10	1	0	1	1	0.866050181625724	NA	NA	NA
ws-ml-06	mc	WS	y	2018-09-27	1538036609	trainingRound	2	c	11	1	0	1	1	0.705649562574763	NA	NA	NA
ws-ml-06	mc	WS	y	2018-09-27	1538036609	trainingRound	2	c	12	1	0	1	1	0.767802930068228	NA	NA	NA
ws-ml-06	mc	WS	y	2018-09-27	1538036609	trainingRound	2	c	13	1	0	1	1	0.928701035226595	NA	NA	NA
ws-ml-06	mc	WS	y	2018-09-27	1538036609	trainingRound	2	c	14	2	0	2	1	1.30504366234459	0.272043429799396	NA	NA
ws-ml-06	mc	WS	y	2018-09-27	1538036609	trainingRound	2	c	15	1	0	1	1	0.856631303775885	NA	NA	NA
ws-ml-06	mc	WS	y	2018-09-27	1538036609	trainingRound	2	c	16	2	0	2	1	0.935295693104763	0.304890984467647	NA	NA
ws-ml-06	mc	WS	y	2018-09-27	1538036609	trainingRound	2	c	17	1	0	1	1	0.839793115061866	NA	NA	NA
ws-ml-06	mc	WS	y	2018-09-27	1538036609	trainingRound	2	c	18	1	0	1	1	1.20695774896353	NA	NA	NA
ws-ml-06	mc	WS	y	2018-09-27	1538036609	trainingRound	2	c	19	2	0	2	1	0.837819528975842	0.432881554363348	NA	NA
ws-ml-06	mc	WS	y	2018-09-27	1538036609	trainingRound	2	c	20	1	0	1	1	2.24609332274849	NA	NA	NA
ws-ml-06	mc	WS	y	2018-09-27	1538036609	trainingRound	2	c	21	1	0	1	1	0.97293624255235	NA	NA	NA
ws-ml-06	mc	WS	y	2018-09-27	1538036609	trainingRound	2	c	22	1	0	1	1	0.773479596173502	NA	NA	NA
ws-ml-06	mc	WS	y	2018-09-27	1538036609	trainingRound	2	c	23	2	0	3	0	0.164064888097755	0.992908176766377	0.351000024056248	NA
ws-ml-06	mc	WS	y	2018-09-27	1538036609	trainingRound	2	c	24	2	0	2	1	0.899602428091384	0.36775674180285	NA	NA
ws-ml-06	mc	WS	y	2018-09-27	1538036609	trainingRound	2	c	25	2	0	2	1	0.858959641399451	0.343916540370628	NA	NA
ws-ml-06	mc	WS	y	2018-09-27	1538036609	trainingRound	2	c	26	2	0	2	1	0.882563127971935	0.359888057607122	NA	NA
ws-ml-06	mc	WS	y	2018-09-27	1538036609	trainingRound	2	c	27	1	0	1	1	0.883008652280978	NA	NA	NA
ws-ml-06	mc	WS	y	2018-09-27	1538036609	trainingRound	2	c	28	2	0	2	1	0.786544139462876	0.311023438940765	NA	NA
ws-ml-06	mc	WS	y	2018-09-27	1538036609	trainingRound	2	c	29	2	0	2	1	0.873141684107622	0.312922610599117	NA	NA
ws-ml-06	mc	WS	y	2018-09-27	1538036609	trainingRound	2	c	30	1	0	1	1	0.728732789658807	NA	NA	NA
ws-ml-06	mc	WS	y	2018-09-27	1538036609	trainingRound	2	c	31	1	0	1	1	1.01621304337368	NA	NA	NA
ws-ml-06	mc	WS	y	2018-09-27	1538036609	trainingRound	2	c	32	2	0	2	1	0.783788881137525	0.384840626428286	NA	NA
ws-ml-06	mc	WS	y	2018-09-27	1538036609	trainingRound	2	c	33	1	0	1	1	1.21517509041178	NA	NA	NA
ws-ml-06	mc	WS	y	2018-09-27	1538036609	trainingRound	2	c	34	1	0	1	1	0.735782594401371	NA	NA	NA
ws-ml-06	mc	WS	y	2018-09-27	1538036609	trainingRound	2	c	35	2	0	2	1	1.06328850826344	0.502885323197461	NA	NA
ws-ml-06	mc	WS	y	2018-09-27	1538036609	trainingRound	2	c	36	1	0	1	1	0.734923300215769	NA	NA	NA
ws-ml-06	mc	WS	y	2018-09-27	1538036609	trainingRound	2	c	37	2	0	2	1	1.14134475209903	0.240891690121543	NA	NA
ws-ml-06	mc	WS	y	2018-09-27	1538036609	trainingRound	2	c	38	2	0	2	1	0.796975630878705	0.319966641808378	NA	NA
ws-ml-06	mc	WS	y	2018-09-27	1538036609	trainingRound	2	c	39	1	0	1	1	1.58834131203525	NA	NA	NA
ws-ml-06	mc	WS	y	2018-09-27	1538036609	trainingRound	2	c	40	1	0	1	1	0.757036573728783	NA	NA	NA
ws-ml-06	mc	WS	y	2018-09-27	1538036609	trainingRound	2	c	41	2	0	2	1	0.812522472675937	0.318982895908221	NA	NA
ws-ml-06	mc	WS	y	2018-09-27	1538036609	trainingRound	2	c	42	1	0	1	1	0.731069146078426	NA	NA	NA
ws-ml-06	mc	WS	y	2018-09-27	1538036609	trainingRound	2	c	43	2	0	3	0	0.947498696945559	0.144027199756238	1.4717098478834	NA
ws-ml-06	mc	WS	y	2018-09-27	1538036609	trainingRound	2	c	44	2	0	2	1	0.850154041072301	0.327928344038355	NA	NA
ws-ml-06	mc	WS	y	2018-09-27	1538036609	trainingRound	2	c	45	1	0	2	0	0.72168170190912	1.72062771135552	NA	NA
ws-ml-06	mc	WS	y	2018-09-27	1538036609	trainingRound	2	c	46	2	0	2	1	0.833164136736514	0.303930332699792	NA	NA
ws-ml-06	mc	WS	y	2018-09-27	1538036609	trainingRound	2	c	47	2	0	2	1	0.946768345000692	0.205812985638431	NA	NA
ws-ml-06	mc	WS	y	2018-09-27	1538036609	trainingRound	2	c	48	1	0	1	1	0.704328706488013	NA	NA	NA
ws-ml-06	mc	WS	y	2018-09-27	1538036609	trainingRound	2	c	49	2	0	4	0	0.880703408790168	0.343038001074547	1.05581402808161	0.249007994739713
ws-ml-06	mc	WS	y	2018-09-27	1538036609	trainingRound	2	c	50	1	0	1	1	0.767276576294989	NA	NA	NA
ws-ml-06	mc	WS	y	2018-09-27	1538036609	trainingRound	2	c	51	1	0	2	0	0.798834708556797	1.57585123529566	NA	NA
ws-ml-06	mc	WS	y	2018-09-27	1538036609	trainingRound	2	c	52	2	0	2	1	0.862390723856834	0.352853328201263	NA	NA
ws-ml-06	mc	WS	y	2018-09-27	1538036609	trainingRound	2	c	53	1	0	1	1	0.821954180599278	NA	NA	NA
ws-ml-06	mc	WS	y	2018-09-27	1538036609	trainingRound	2	c	54	1	0	1	1	0.797525720288149	NA	NA	NA
ws-ml-06	mc	WS	y	2018-09-27	1538036609	trainingRound	2	c	55	2	0	2	1	0.908938872717727	0.279902170688047	NA	NA
ws-ml-06	mc	WS	y	2018-09-27	1538036609	trainingRound	2	c	56	1	0	1	1	0.660560834596254	NA	NA	NA
ws-ml-06	wsls	WS	y	2018-09-27	1538036609	trainingRound	1	ef	0	2	0	2	1	0.942366346716653	0.263890559471292	NA	NA
ws-ml-06	wsls	WS	y	2018-09-27	1538036609	trainingRound	1	ef	1	xx	1	3	0	1.14992935440682	0.311847450423784	0.96881393987519	NA
ws-ml-06	wsls	WS	y	2018-09-27	1538036609	trainingRound	1	ef	2	1	1	2	1	1.02143616637409	0.575995894376319	NA	NA
ws-ml-06	wsls	WS	y	2018-09-27	1538036609	trainingRound	1	ef	3	x	0	2	0	1.58092552944095	0.287817043149062	NA	NA
ws-ml-06	wsls	WS	y	2018-09-27	1538036609	trainingRound	1	ef	4	1	0	2	0	0.972558396882278	0.279873623774165	NA	NA
ws-ml-06	wsls	WS	y	2018-09-27	1538036609	trainingRound	1	ef	5	1	0	2	0	1.10004121661177	0.279897680162321	NA	NA
ws-ml-06	wsls	WS	y	2018-09-27	1538036609	trainingRound	1	ef	6	xx	1	2	0	1.41959986207667	0.287740062706916	NA	NA
ws-ml-06	wsls	WS	y	2018-09-27	1538036609	trainingRound	1	ef	7	1	1	1	0	1.01120129583751	NA	NA	NA
ws-ml-06	wsls	WS	y	2018-09-27	1538036609	trainingRound	1	ef	8	x	0	2	0	1.33066211199048	0.295803764022821	NA	NA
ws-ml-06	wsls	WS	y	2018-09-27	1538036609	trainingRound	1	ef	9	2	0	3	0	2.19491608329918	0.278955311249547	0.279923340309779	NA
ws-ml-06	wsls	WS	y	2018-09-27	1538036609	trainingRound	1	ef	10	xx	1	2	0	1.7695795745226	0.311901978237074	NA	NA
ws-ml-06	wsls	WS	y	2018-09-27	1538036609	trainingRound	1	ef	11	1	1	1	0	1.72908080540788	NA	NA	NA
ws-ml-06	wsls	WS	y	2018-09-27	1538036609	trainingRound	1	ef	12	1	1	1	0	0.832796555125242	NA	NA	NA
ws-ml-06	wsls	WS	y	2018-09-27	1538036609	trainingRound	1	ef	13	x	0	2	0	0.89631343870019	0.352841460383161	NA	NA
ws-ml-06	wsls	WS	y	2018-09-27	1538036609	trainingRound	1	ef	14	1	0	2	0	1.01677275533848	0.35890046268446	NA	NA
ws-ml-06	wsls	WS	y	2018-09-27	1538036609	trainingRound	1	ef	15	2	0	3	0	0.976290665319539	0.310934590680517	0.352873856319093	NA
ws-ml-06	wsls	WS	y	2018-09-27	1538036609	trainingRound	1	ef	16	2	0	3	0	1.2787756902178	0.279967604064041	0.287870608706726	NA
ws-ml-06	wsls	WS	y	2018-09-27	1538036609	trainingRound	1	ef	17	1	0	2	0	0.895425918352657	0.326940107612245	NA	NA
ws-ml-06	wsls	WS	y	2018-09-27	1538036609	trainingRound	1	ef	18	1	0	2	0	0.726139831765749	0.327735892932878	NA	NA
ws-ml-06	wsls	WS	y	2018-09-27	1538036609	trainingRound	1	ef	19	2	0	3	0	0.90161097612804	0.327733968422081	0.336014497983115	NA
ws-ml-06	wsls	WS	y	2018-09-27	1538036609	trainingRound	1	ef	20	2	0	3	0	0.869016173911632	0.336897848556873	0.334936130289407	NA
ws-ml-06	wsls	WS	y	2018-09-27	1538036609	trainingRound	1	ef	21	1	0	2	0	0.828510669007983	0.303917823378015	NA	NA
ws-ml-06	wsls	WS	y	2018-09-27	1538036609	trainingRound	1	ef	22	2	0	3	0	0.781068264010855	0.318904632458498	0.320905803202777	NA
ws-ml-06	wsls	WS	y	2018-09-27	1538036609	trainingRound	1	ef	23	2	0	3	0	0.795727585460327	0.31690378246617	0.27482017849843	NA
ws-ml-06	wsls	WS	y	2018-09-27	1538036609	trainingRound	1	ef	24	xx	1	2	0	1.91491704555483	0.312007505593101	NA	NA
ws-ml-06	wsls	WS	y	2018-09-27	1538036609	trainingRound	1	ef	25	2	1	2	0	0.970733960403322	0.303773805800802	NA	NA
ws-ml-06	wsls	WS	y	2018-09-27	1538036609	trainingRound	1	ef	26	2	1	2	0	1.16215930140243	0.304862437553766	NA	NA
ws-ml-06	wsls	WS	y	2018-09-27	1538036609	trainingRound	1	ef	27	1	1	1	0	0.954648576262798	NA	NA	NA
ws-ml-06	wsls	WS	y	2018-09-27	1538036609	trainingRound	1	ef	28	2	1	2	0	1.18614833168954	0.335001563665173	NA	NA
ws-ml-06	wsls	WS	y	2018-09-27	1538036609	trainingRound	1	ef	29	x	0	2	0	1.12083042651966	0.327834684500658	NA	NA
ws-ml-06	wsls	WS	y	2018-09-27	1538036609	trainingRound	1	ef	30	2	0	3	0	0.873271267851806	0.294911432397384	0.303983256754009	NA
ws-ml-06	wsls	WS	y	2018-09-27	1538036609	trainingRound	1	ef	31	xx	1	2	0	1.29576174553154	0.288500244573243	NA	NA
ws-ml-06	wsls	WS	y	2018-09-27	1538036609	trainingRound	1	ef	32	1	1	1	0	0.95133039845382	NA	NA	NA
ws-ml-06	wsls	WS	y	2018-09-27	1538036609	trainingRound	1	ef	33	1	1	1	0	0.870985269471703	NA	NA	NA
ws-ml-06	wsls	WS	y	2018-09-27	1538036609	trainingRound	1	ef	34	2	1	2	0	0.863463959521141	0.318908802232272	NA	NA
ws-ml-06	wsls	WS	y	2018-09-27	1538036609	trainingRound	1	ef	35	1	1	1	0	0.925955078704419	NA	NA	NA
ws-ml-06	wsls	WS	y	2018-09-27	1538036609	trainingRound	1	ef	36	1	1	1	0	0.765446366282504	NA	NA	NA
ws-ml-06	wsls	WS	y	2018-09-27	1538036609	trainingRound	1	ef	37	x	0	2	0	1.61381446109681	0.279908585724797	NA	NA
ws-ml-06	wsls	WS	y	2018-09-27	1538036609	trainingRound	1	ef	38	2	0	2	1	0.820621456694425	0.279885491592267	NA	NA
ws-ml-06	wsls	WS	y	2018-09-27	1538036609	trainingRound	1	ef	39	2	0	4	0	0.133160768842117	0.694931319011857	0.320883029821744	0.303980049235406
ws-ml-06	wsls	WS	y	2018-09-27	1538036609	trainingRound	1	ef	40	1	0	2	0	0.819732332587591	0.335795745226733	NA	NA
ws-ml-06	wsls	WS	y	2018-09-27	1538036609	trainingRound	1	ef	41	2	0	3	0	0.852137570465175	0.34289751176766	0.648860769643989	NA
ws-ml-06	wsls	WS	y	2018-09-27	1538036609	trainingRound	1	ef	42	2	0	3	0	0.794737424523191	0.311805431932271	0.312984836456735	NA
ws-ml-06	wsls	WS	y	2018-09-27	1538036609	trainingRound	1	ef	43	2	0	3	0	0.834214599020243	0.272904969247975	0.30401533193799	NA
ws-ml-06	wsls	WS	y	2018-09-27	1538036609	trainingRound	2	c	0	1	0	1	1	0.646484639996288	NA	NA	NA
ws-ml-06	wsls	WS	y	2018-09-27	1538036609	trainingRound	2	c	1	1	0	1	1	0.670040334544183	NA	NA	NA
ws-ml-06	wsls	WS	y	2018-09-27	1538036609	trainingRound	2	c	2	2	0	2	1	1.02947196227956	0.527535743783574	NA	NA
ws-ml-06	wsls	WS	y	2018-09-27	1538036609	trainingRound	2	c	3	1	0	1	1	1.10900975887489	NA	NA	NA
ws-ml-06	wsls	WS	y	2018-09-27	1538036609	trainingRound	2	c	4	2	0	2	1	1.23091791158481	0.934368399528466	NA	NA
ws-ml-06	wsls	WS	y	2018-09-27	1538036609	trainingRound	2	c	5	1	0	1	1	0.653075448852178	NA	NA	NA
ws-ml-06	wsls	WS	y	2018-09-27	1538036609	trainingRound	2	c	6	1	0	1	1	0.899632258012844	NA	NA	NA
ws-ml-06	wsls	WS	y	2018-09-27	1538036609	trainingRound	2	c	7	2	0	2	1	0.80410786884454	0.302948190558709	NA	NA
ws-ml-06	wsls	WS	y	2018-09-27	1538036609	trainingRound	2	c	8	1	0	1	1	0.675756132374318	NA	NA	NA
ws-ml-06	wsls	WS	y	2018-09-27	1538036609	trainingRound	2	c	9	2	0	2	1	1.21914792273105	0.519854057911743	NA	NA
ws-ml-06	wsls	WS	y	2018-09-27	1538036609	trainingRound	2	c	10	2	0	2	1	0.842777710954579	0.366887183558219	NA	NA
ws-ml-06	wsls	WS	y	2018-09-27	1538036609	trainingRound	2	c	11	2	0	2	1	0.80231101702384	0.319864963474402	NA	NA
ws-ml-06	wsls	WS	y	2018-09-27	1538036609	trainingRound	2	c	12	1	0	1	1	0.737783444393472	NA	NA	NA
ws-ml-06	wsls	WS	y	2018-09-27	1538036609	trainingRound	2	c	13	2	0	2	1	0.809290897864685	0.342967114917428	NA	NA
ws-ml-06	wsls	WS	y	2018-09-27	1538036609	trainingRound	2	c	14	2	0	2	1	0.871936940187879	0.263878050149515	NA	NA
ws-ml-06	wsls	WS	y	2018-09-27	1538036609	trainingRound	2	c	15	1	0	1	1	0.776366362754288	NA	NA	NA
ws-ml-06	wsls	WS	y	2018-09-27	1538036609	trainingRound	2	c	16	1	0	1	1	0.902909379585935	NA	NA	NA
ws-ml-06	wsls	WS	y	2018-09-27	1538036609	trainingRound	2	c	17	2	0	2	1	0.791434001299194	0.334945432092809	NA	NA
ws-ml-06	wsls	WS	y	2018-09-27	1538036609	trainingRound	2	c	18	2	0	2	1	0.767029918128173	0.383853673009526	NA	NA
ws-ml-06	wsls	WS	y	2018-09-27	1538036609	trainingRound	2	c	19	1	0	1	1	0.757565814268673	NA	NA	NA
ws-ml-06	wsls	WS	y	2018-09-27	1538036609	trainingRound	2	c	20	1	0	1	1	0.733086033663085	NA	NA	NA
ws-ml-06	wsls	WS	y	2018-09-27	1538036609	trainingRound	2	c	21	1	0	1	1	1.39643259800982	NA	NA	NA
ws-ml-06	wsls	WS	y	2018-09-27	1538036609	trainingRound	2	c	22	2	0	2	1	0.900057574955781	0.375957724907266	NA	NA
ws-ml-06	wsls	WS	y	2018-09-27	1538036609	trainingRound	2	c	23	1	0	1	1	0.875658303062437	NA	NA	NA
ws-ml-06	wsls	WS	y	2018-09-27	1538036609	trainingRound	2	c	24	2	0	2	1	0.819280393241797	0.351833978846344	NA	NA
ws-ml-06	wsls	WS	y	2018-09-27	1538036609	trainingRound	2	c	25	2	0	2	1	0.898749228190809	0.328833826489472	NA	NA
ws-ml-06	wsls	WS	y	2018-09-27	1538036609	trainingRound	2	c	26	2	0	2	1	0.978203950058969	0.24886269415515	NA	NA
ws-ml-06	wsls	WS	y	2018-09-27	1538036609	trainingRound	2	c	27	1	0	1	1	0.729909307416619	NA	NA	NA
ws-ml-06	wsls	WS	y	2018-09-27	1538036609	trainingRound	2	c	28	2	0	2	1	0.977422919322862	0.367860986151527	NA	NA
ws-ml-06	wsls	WS	y	2018-09-27	1538036609	trainingRound	2	c	29	1	0	1	1	0.768900542872643	NA	NA	NA
ws-ml-06	wsls	WS	y	2018-09-27	1538036609	trainingRound	2	c	30	2	0	2	1	0.79333862573867	0.342977058224506	NA	NA
ws-ml-06	wsls	WS	y	2018-09-27	1538036609	trainingRound	2	c	31	1	0	1	1	2.24064503195495	NA	NA	NA
ws-ml-06	wsls	WS	y	2018-09-27	1538036609	trainingRound	2	c	32	2	0	2	1	0.879483910285671	0.287875099232679	NA	NA
ws-ml-06	wsls	WS	y	2018-09-27	1538036609	trainingRound	2	c	33	1	0	1	1	0.799061800861182	NA	NA	NA
ws-ml-06	wsls	WS	y	2018-09-27	1538036609	trainingRound	2	c	34	2	0	2	1	0.798522937766165	0.335884914238932	NA	NA
ws-ml-06	wsls	WS	y	2018-09-27	1538036609	trainingRound	2	c	35	1	0	1	1	0.718073885186868	NA	NA	NA
ws-ml-06	wsls	WS	y	2018-09-27	1538036609	trainingRound	2	c	36	1	0	1	1	1.26947645280552	NA	NA	NA
ws-ml-06	wsls	WS	y	2018-09-27	1538036609	trainingRound	2	c	37	1	0	1	1	0.757143704844339	NA	NA	NA
ws-ml-06	wsls	WS	y	2018-09-27	1538036609	trainingRound	2	c	38	1	0	1	1	1.13257507597814	NA	NA	NA
ws-ml-06	wsls	WS	y	2018-09-27	1538036609	trainingRound	2	c	39	2	0	2	1	0.86923075689424	0.31081206347676	NA	NA
ws-ml-06	wsls	WS	y	2018-09-27	1538036609	trainingRound	2	c	40	1	0	1	1	0.660740776379953	NA	NA	NA
ws-ml-06	wsls	WS	y	2018-09-27	1538036609	trainingRound	2	c	41	2	0	2	1	1.57108678742952	0.263893446238171	NA	NA
ws-ml-06	wsls	WS	y	2018-09-27	1538036609	trainingRound	2	c	42	1	0	1	1	0.715750358840978	NA	NA	NA
Accuracy threshold not reached or participant chose not to continue to full experiment.					NA		NA		NA		NA	NA	NA	NA	NA	NA	NA
ws-ml-07	mc	WS	y	2018-09-27	1538036702	trainingRound	1	c	0	1	0	0	0	NA	NA	NA	NA
ws-ml-07	mc	WS	y	2018-09-27	1538036702	trainingRound	1	c	1	2	0	3	0	0.123515863825332	0.463895402361686	0.191975865044242	NA
ws-ml-07	mc	WS	y	2018-09-27	1538036702	trainingRound	1	c	2	1	0	2	0	0.475186288881787	0.231929096350541	NA	NA
ws-ml-07	mc	WS	y	2018-09-27	1538036702	trainingRound	1	c	3	2	0	2	1	0.850949969045359	0.184016846994382	NA	NA
ws-ml-07	mc	WS	y	2018-09-27	1538036702	trainingRound	1	c	4	2	0	2	1	1.1785588955147	0.223980984580294	NA	NA
ws-ml-07	mc	WS	y	2018-09-27	1538036702	trainingRound	1	c	5	2	0	2	1	0.706481858686629	0.199851802904277	NA	NA
ws-ml-07	mc	WS	y	2018-09-27	1538036702	trainingRound	1	c	6	1	0	1	1	0.61009055419936	NA	NA	NA
ws-ml-07	mc	WS	y	2018-09-27	1538036702	trainingRound	1	c	7	1	0	1	1	0.9858378749434	NA	NA	NA
ws-ml-07	mc	WS	y	2018-09-27	1538036702	trainingRound	1	c	8	1	0	1	1	0.521620737328703	NA	NA	NA
ws-ml-07	mc	WS	y	2018-09-27	1538036702	trainingRound	1	c	9	1	0	1	1	0.73732064783303	NA	NA	NA
ws-ml-07	mc	WS	y	2018-09-27	1538036702	trainingRound	1	c	10	1	0	1	1	0.88900005453138	NA	NA	NA
ws-ml-07	mc	WS	y	2018-09-27	1538036702	trainingRound	1	c	11	2	0	2	1	0.720758499680869	0.439893246767497	NA	NA
ws-ml-07	mc	WS	y	2018-09-27	1538036702	trainingRound	1	c	12	2	0	2	1	1.26442531924909	0.264006710569902	NA	NA
ws-ml-07	mc	WS	y	2018-09-27	1538036702	trainingRound	1	c	13	2	0	2	1	0.680200611393275	0.256009199767732	NA	NA
ws-ml-07	mc	WS	y	2018-09-27	1538036702	trainingRound	1	c	14	1	0	1	1	0.91185801306824	NA	NA	NA
ws-ml-07	mc	WS	y	2018-09-27	1538036702	trainingRound	1	c	15	2	0	2	1	0.719703798272121	0.199944185509594	NA	NA
ws-ml-07	mc	WS	y	2018-09-27	1538036702	trainingRound	1	c	16	2	0	2	1	0.87950036407733	0.199867200005201	NA	NA
ws-ml-07	mc	WS	y	2018-09-27	1538036702	trainingRound	1	c	17	2	0	2	1	0.911052231457006	0.183920294341306	NA	NA
ws-ml-07	mc	WS	y	2018-09-27	1538036702	trainingRound	1	c	18	1	0	1	1	1.15076777001855	NA	NA	NA
ws-ml-07	mc	WS	y	2018-09-27	1538036702	trainingRound	1	c	19	1	0	1	1	0.758475622860942	NA	NA	NA
ws-ml-07	mc	WS	y	2018-09-27	1538036702	trainingRound	1	c	20	2	0	2	1	0.550278270520721	0.207933356215108	NA	NA
ws-ml-07	mc	WS	y	2018-09-27	1538036702	trainingRound	1	c	21	2	0	2	1	0.981976731131226	0.159943159036175	NA	NA
ws-ml-07	mc	WS	y	2018-09-27	1538036702	trainingRound	1	c	22	1	0	1	1	1.04577269388324	NA	NA	NA
ws-ml-07	mc	WS	y	2018-09-27	1538036702	trainingRound	1	c	23	1	0	1	1	1.58143847414726	NA	NA	NA
ws-ml-07	mc	WS	y	2018-09-27	1538036702	trainingRound	1	c	24	2	0	2	1	0.781165496380027	0.199961507247735	NA	NA
ws-ml-07	mc	WS	y	2018-09-27	1538036702	trainingRound	1	c	25	2	0	2	1	1.38889836951125	0.22391169762659	NA	NA
ws-ml-07	mc	WS	y	2018-09-27	1538036702	trainingRound	1	c	26	2	0	0	0	NA	NA	NA	NA
ws-ml-07	mc	WS	y	2018-09-27	1538036702	trainingRound	1	c	27	2	0	1	0	0.924422688911136	NA	NA	NA
ws-ml-07	mc	WS	y	2018-09-27	1538036702	trainingRound	1	c	28	1	0	1	1	0.804059381485558	NA	NA	NA
ws-ml-07	mc	WS	y	2018-09-27	1538036702	trainingRound	1	c	29	1	0	1	1	0.739838073822739	NA	NA	NA
ws-ml-07	mc	WS	y	2018-09-27	1538036702	trainingRound	1	c	30	1	0	1	1	1.78751808357424	NA	NA	NA
ws-ml-07	mc	WS	y	2018-09-27	1538036702	trainingRound	1	c	31	2	0	2	1	0.3793444684311	0.223913622264263	NA	NA
ws-ml-07	mc	WS	y	2018-09-27	1538036702	trainingRound	1	c	32	2	0	2	1	1.08302790403764	0.183951730088665	NA	NA
ws-ml-07	mc	WS	y	2018-09-27	1538036702	trainingRound	1	c	33	1	0	0	0	NA	NA	NA	NA
ws-ml-07	mc	WS	y	2018-09-27	1538036702	trainingRound	1	c	34	1	0	1	1	0.33055586741807	NA	NA	NA
ws-ml-07	mc	WS	y	2018-09-27	1538036702	trainingRound	1	c	35	2	0	0	0	NA	NA	NA	NA
ws-ml-07	mc	WS	y	2018-09-27	1538036702	trainingRound	1	c	36	1	0	1	1	0.378004920656849	NA	NA	NA
ws-ml-07	mc	WS	y	2018-09-27	1538036702	trainingRound	1	c	37	2	0	2	1	0.417661436998515	0.215958132716651	NA	NA
ws-ml-07	mc	WS	y	2018-09-27	1538036702	trainingRound	1	c	38	1	0	1	1	2.04927200582529	NA	NA	NA
ws-ml-07	mc	WS	y	2018-09-27	1538036702	trainingRound	1	c	39	2	0	2	1	0.68909885259518	0.159997369662051	NA	NA
ws-ml-07	mc	WS	y	2018-09-27	1538036702	trainingRound	1	c	40	2	0	1	0	0.888857631348401	NA	NA	NA
ws-ml-07	mc	WS	y	2018-09-27	1538036702	trainingRound	1	c	41	2	0	2	1	0.648694293770177	0.20789293882558	NA	NA
ws-ml-07	mc	WS	y	2018-09-27	1538036702	trainingRound	1	c	42	2	0	2	1	0.824293417418403	0.22396687057153	NA	NA
ws-ml-07	mc	WS	y	2018-09-27	1538036702	trainingRound	1	c	43	1	0	1	1	0.584078435397942	NA	NA	NA
ws-ml-07	mc	WS	y	2018-09-27	1538036702	trainingRound	1	c	44	1	0	1	1	1.99166150756855	NA	NA	NA
ws-ml-07	mc	WS	y	2018-09-27	1538036702	trainingRound	1	c	45	1	0	1	1	0.839570228422417	NA	NA	NA
ws-ml-07	mc	WS	y	2018-09-27	1538036702	trainingRound	1	c	46	2	0	0	0	NA	NA	NA	NA
ws-ml-07	mc	WS	y	2018-09-27	1538036702	trainingRound	1	c	47	2	0	3	0	0.263051769543836	0.42391586767485	0.175954219286723	NA
ws-ml-07	mc	WS	y	2018-09-27	1538036702	trainingRound	1	c	48	1	0	0	0	NA	NA	NA	NA
ws-ml-07	mc	WS	y	2018-09-27	1538036702	trainingRound	1	c	49	1	0	0	0	NA	NA	NA	NA
ws-ml-07	mc	WS	y	2018-09-27	1538036702	trainingRound	1	c	50	1	0	0	0	NA	NA	NA	NA
ws-ml-07	mc	WS	y	2018-09-27	1538036702	trainingRound	1	c	51	1	0	0	0	NA	NA	NA	NA
ws-ml-07	mc	WS	y	2018-09-27	1538036702	trainingRound	1	c	52	2	0	2	1	0.55757040163985	0.239984346280835	NA	NA
ws-ml-07	mc	WS	y	2018-09-27	1538036702	trainingRound	1	c	53	2	0	2	1	0.653353841416219	0.175891027018679	NA	NA
ws-ml-07	mc	WS	y	2018-09-27	1538036702	trainingRound	1	c	54	2	0	2	1	1.30096745117021	0.175933689819203	NA	NA
ws-ml-07	mc	WS	y	2018-09-27	1538036702	trainingRound	1	c	55	2	0	2	1	1.06870603405969	0.239915059326904	NA	NA
ws-ml-07	mc	WS	y	2018-09-27	1538036702	trainingRound	1	c	56	2	0	2	1	0.970488890029401	0.00998052908289537	NA	NA
ws-ml-07	mc	WS	y	2018-09-27	1538036702	trainingRound	1	c	57	1	0	2	0	1.93214433498952	0.231935191036428	NA	NA
ws-ml-07	mc	WS	y	2018-09-27	1538036702	trainingRound	1	c	58	2	0	2	1	0.779910632660631	0.199993584541289	NA	NA
ws-ml-07	mc	WS	y	2018-09-27	1538036702	trainingRound	1	c	59	1	0	1	1	2.49948227248365	NA	NA	NA
ws-ml-07	mc	WS	y	2018-09-27	1538036702	trainingRound	1	c	60	2	0	0	0	NA	NA	NA	NA
ws-ml-07	mc	WS	y	2018-09-27	1538036702	trainingRound	1	c	61	1	0	1	1	0.49125957908177	NA	NA	NA
ws-ml-07	mc	WS	y	2018-09-27	1538036702	trainingRound	1	c	62	2	0	1	0	0.969945821451347	NA	NA	NA
ws-ml-07	mc	WS	y	2018-09-27	1538036702	trainingRound	1	c	63	1	0	1	1	0.802589279126778	NA	NA	NA
ws-ml-07	mc	WS	y	2018-09-27	1538036702	trainingRound	1	c	64	1	0	1	1	0.754255854907797	NA	NA	NA
ws-ml-07	mc	WS	y	2018-09-27	1538036702	trainingRound	1	c	65	2	0	2	1	0.834004497236492	0.200061909176384	NA	NA
ws-ml-07	mc	WS	y	2018-09-27	1538036702	trainingRound	1	c	66	2	0	2	1	0.817790387718333	0.271855703503206	NA	NA
ws-ml-07	mc	WS	y	2018-09-27	1538036702	trainingRound	1	c	67	2	0	2	1	0.7134827279815	0.215924130785424	NA	NA
ws-ml-07	mc	WS	y	2018-09-27	1538036702	trainingRound	2	ef	0	1	0	1	1	0.909677719432693	NA	NA	NA
ws-ml-07	mc	WS	y	2018-09-27	1538036702	trainingRound	2	ef	1	1	0	1	1	0.669379657221953	NA	NA	NA
ws-ml-07	mc	WS	y	2018-09-27	1538036702	trainingRound	2	ef	2	2	0	2	1	0.845229625305137	0.183831440238237	NA	NA
ws-ml-07	mc	WS	y	2018-09-27	1538036702	trainingRound	2	ef	3	xx	1	3	0	1.02884967617979	0.175967050204235	0.279984731208287	NA
ws-ml-07	mc	WS	y	2018-09-27	1538036702	trainingRound	2	ef	4	1	1	1	0	0.77264737110545	NA	NA	NA
ws-ml-07	mc	WS	y	2018-09-27	1538036702	trainingRound	2	ef	5	1	1	1	0	0.71634113560026	NA	NA	NA
ws-ml-07	mc	WS	y	2018-09-27	1538036702	trainingRound	2	ef	6	x	0	2	0	0.963173663259113	0.16078486721608	NA	NA
ws-ml-07	mc	WS	y	2018-09-27	1538036702	trainingRound	2	ef	7	1	0	1	1	1.62763170134758	NA	NA	NA
ws-ml-07	mc	WS	y	2018-09-27	1538036702	trainingRound	2	ef	8	2	0	1	0	1.09943993045636	NA	NA	NA
ws-ml-07	mc	WS	y	2018-09-27	1538036702	trainingRound	2	ef	9	1	0	1	1	1.23515927980065	NA	NA	NA
ws-ml-07	mc	WS	y	2018-09-27	1538036702	trainingRound	2	ef	10	2	0	2	1	0.890911219674763	0.207938809355028	NA	NA
ws-ml-07	mc	WS	y	2018-09-27	1538036702	trainingRound	2	ef	11	2	0	2	1	0.930699573692891	0.264004785932002	NA	NA
ws-ml-07	mc	WS	y	2018-09-27	1538036702	trainingRound	2	ef	12	xx	1	3	0	2.18626578603812	0.23197400456138	0.239972477682159	NA
ws-ml-07	mc	WS	y	2018-09-27	1538036702	trainingRound	2	ef	13	1	1	1	0	0.610151821829731	NA	NA	NA
ws-ml-07	mc	WS	y	2018-09-27	1538036702	trainingRound	2	ef	14	2	1	2	0	1.08187985770519	0.215887562671014	NA	NA
ws-ml-07	mc	WS	y	2018-09-27	1538036702	trainingRound	2	ef	15	2	1	2	0	0.889623637116074	0.183963277914472	NA	NA
ws-ml-07	mc	WS	y	2018-09-27	1538036702	trainingRound	2	ef	16	2	1	2	0	2.63313263640066	0.23997119459068	NA	NA
ws-ml-07	mc	WS	y	2018-09-27	1538036702	trainingRound	2	ef	17	1	1	1	0	0.761043410201182	NA	NA	NA
ws-ml-07	mc	WS	y	2018-09-27	1538036702	trainingRound	2	ef	18	x	0	2	0	0.928766916762697	0.183919332022469	NA	NA
ws-ml-07	mc	WS	y	2018-09-27	1538036702	trainingRound	2	ef	19	2	0	2	1	1.02454201644287	0.207840652837149	NA	NA
ws-ml-07	mc	WS	y	2018-09-27	1538036702	trainingRound	2	ef	20	1	0	1	1	1.2082461098264	NA	NA	NA
ws-ml-07	mc	WS	y	2018-09-27	1538036702	trainingRound	2	ef	21	1	0	0	0	NA	NA	NA	NA
ws-ml-07	mc	WS	y	2018-09-27	1538036702	trainingRound	2	ef	22	1	0	1	1	0.551713408629439	NA	NA	NA
ws-ml-07	mc	WS	y	2018-09-27	1538036702	trainingRound	2	ef	23	xx	1	3	0	0.559466811228504	0.199964073431374	0.600018604830211	NA
ws-ml-07	mc	WS	y	2018-09-27	1538036702	trainingRound	2	ef	24	2	1	2	0	2.64696115760557	0.232037517602294	NA	NA
ws-ml-07	mc	WS	y	2018-09-27	1538036702	trainingRound	2	ef	25	2	1	2	0	0.663639425559722	0.215929583925572	NA	NA
ws-ml-07	mc	WS	y	2018-09-27	1538036702	trainingRound	2	ef	26	x	0	1	0	0.918701703624947	NA	NA	NA
ws-ml-07	mc	WS	y	2018-09-27	1538036702	trainingRound	2	ef	27	1	0	1	1	0.710377645975768	NA	NA	NA
ws-ml-07	mc	WS	y	2018-09-27	1538036702	trainingRound	2	ef	28	2	0	2	1	0.870081829175433	0.207938167809289	NA	NA
ws-ml-07	mc	WS	y	2018-09-27	1538036702	trainingRound	2	ef	29	1	0	1	1	1.01378842458803	NA	NA	NA
ws-ml-07	mc	WS	y	2018-09-27	1538036702	trainingRound	2	ef	30	1	0	1	1	1.05354790904175	NA	NA	NA
ws-ml-07	mc	WS	y	2018-09-27	1538036702	trainingRound	2	ef	31	2	0	2	1	1.34917609471768	0.183921256660142	NA	NA
ws-ml-07	mc	WS	y	2018-09-27	1538036702	trainingRound	2	ef	32	2	0	2	1	0.83693251258228	0.223978418396882	NA	NA
ws-ml-07	mc	WS	y	2018-09-27	1538036702	trainingRound	2	ef	33	2	0	2	1	0.900749325574907	0.199918844447438	NA	NA
ws-ml-07	mc	WS	y	2018-09-27	1538036702	trainingRound	2	ef	34	2	0	2	1	0.636432427577574	0.207953885682855	NA	NA
ws-ml-07	mc	WS	y	2018-09-27	1538036702	trainingRound	2	ef	35	xx	1	3	0	0.940103673812473	0.224000551729432	0.247942722784956	NA
ws-ml-07	mc	WS	y	2018-09-27	1538036702	trainingRound	2	ef	36	2	1	0	0	NA	NA	NA	NA
ws-ml-07	mc	WS	y	2018-09-27	1538036702	trainingRound	2	ef	37	2	1	2	0	1.2515613622586	0.20794618713262	NA	NA
ws-ml-07	mc	WS	y	2018-09-27	1538036702	trainingRound	2	ef	38	1	1	0	0	NA	NA	NA	NA
ws-ml-07	mc	WS	y	2018-09-27	1538036702	trainingRound	2	ef	39	1	1	1	0	2.15499780270557	NA	NA	NA
ws-ml-07	mc	WS	y	2018-09-27	1538036702	trainingRound	2	ef	40	2	1	0	0	NA	NA	NA	NA
ws-ml-07	mc	WS	y	2018-09-27	1538036702	trainingRound	2	ef	41	2	1	2	0	0.818532335515556	0.703883277144769	NA	NA
ws-ml-07	mc	WS	y	2018-09-27	1538036702	trainingRound	2	ef	42	2	1	2	0	0.78626578603803	0.271990748908593	NA	NA
ws-ml-07	mc	WS	y	2018-09-27	1538036702	trainingRound	2	ef	43	1	1	1	0	1.4019281661092	NA	NA	NA
ws-ml-07	mc	WS	y	2018-09-27	1538036702	trainingRound	2	ef	44	2	1	0	0	NA	NA	NA	NA
ws-ml-07	mc	WS	y	2018-09-27	1538036702	trainingRound	2	ef	45	2	1	1	0	2.27324400876341	NA	NA	NA
ws-ml-07	mc	WS	y	2018-09-27	1538036702	trainingRound	2	ef	46	x	0	1	0	1.35220322890041	NA	NA	NA
ws-ml-07	mc	WS	y	2018-09-27	1538036702	trainingRound	2	ef	47	1	0	1	1	1.48892050284371	NA	NA	NA
ws-ml-07	mc	WS	y	2018-09-27	1538036702	trainingRound	2	ef	48	xx	1	3	0	0.7126573792209	0.223879299560167	0.200049399031968	NA
ws-ml-07	mc	WS	y	2018-09-27	1538036702	trainingRound	2	ef	49	1	1	1	0	0.904347756353673	NA	NA	NA
ws-ml-07	mc	WS	y	2018-09-27	1538036702	trainingRound	2	ef	50	x	0	2	0	1.02404225221085	1.46386107965759	NA	NA
ws-ml-07	mc	WS	y	2018-09-27	1538036702	trainingRound	2	ef	51	1	0	1	1	0.687833403368813	NA	NA	NA
ws-ml-07	mc	WS	y	2018-09-27	1538036702	trainingRound	2	ef	52	xx	1	3	0	1.1115414101821	0.5439244002348	0.375963521701806	NA
ws-ml-07	mc	WS	y	2018-09-27	1538036702	trainingRound	2	ef	53	2	1	1	0	2.82047589872559	NA	NA	NA
ws-ml-07	mc	WS	y	2018-09-27	1538036702	trainingRound	2	ef	54	1	1	1	0	1.27102073155493	NA	NA	NA
ws-ml-07	mc	WS	y	2018-09-27	1538036702	trainingRound	2	ef	55	x	0	2	0	0.590792212916313	0.983840101107717	NA	NA
ws-ml-07	mc	WS	y	2018-09-27	1538036702	trainingRound	2	ef	56	2	0	2	1	1.05441367519188	0.295039888114388	NA	NA
ws-ml-07	mc	WS	y	2018-09-27	1538036702	trainingRound	2	ef	57	2	0	2	1	1.21415474727905	0.191909465047047	NA	NA
ws-ml-07	mc	WS	y	2018-09-27	1538036702	trainingRound	2	ef	58	1	0	1	1	1.0539248172397	NA	NA	NA
ws-ml-07	mc	WS	y	2018-09-27	1538036702	trainingRound	2	ef	59	xx	1	3	0	0.813614244884548	0.175987258898886	0.184708754214171	NA
ws-ml-07	mc	WS	y	2018-09-27	1538036702	trainingRound	2	ef	60	1	1	1	0	1.22932217471202	NA	NA	NA
ws-ml-07	mc	WS	y	2018-09-27	1538036702	trainingRound	2	ef	61	2	1	1	0	1.1470612387609	NA	NA	NA
ws-ml-07	mc	WS	y	2018-09-27	1538036702	trainingRound	2	ef	62	x	0	2	0	1.1248259004899	0.183941786127889	NA	NA
ws-ml-07	mc	WS	y	2018-09-27	1538036702	trainingRound	2	ef	63	2	0	0	0	NA	NA	NA	NA
ws-ml-07	mc	WS	y	2018-09-27	1538036702	trainingRound	2	ef	64	2	0	4	0	0.364326841958473	0.183932483712624	0.311945263306598	0.216016834163611
ws-ml-07	mc	WS	y	2018-09-27	1538036702	trainingRound	2	ef	65	2	0	2	1	1.39598680981703	0.447913853220598	NA	NA
ws-ml-07	wsls	WS	y	2018-09-27	1538036702	trainingRound	1	c	0	2	0	2	1	1.37674267915963	0.207937526263322	NA	NA
ws-ml-07	wsls	WS	y	2018-09-27	1538036702	trainingRound	1	c	1	1	0	2	0	1.91697017132492	0.21139642081539	NA	NA
ws-ml-07	wsls	WS	y	2018-09-27	1538036702	trainingRound	1	c	2	1	0	1	1	0.99215517711491	NA	NA	NA
ws-ml-07	wsls	WS	y	2018-09-27	1538036702	trainingRound	1	c	3	1	0	2	0	1.02398740003923	0.215885958806211	NA	NA
ws-ml-07	wsls	WS	y	2018-09-27	1538036702	trainingRound	1	c	4	1	0	2	0	0.0797139988515028	0.199942902417661	NA	NA
ws-ml-07	wsls	WS	y	2018-09-27	1538036702	trainingRound	1	c	5	1	0	1	1	0.6075173137192	NA	NA	NA
ws-ml-07	wsls	WS	y	2018-09-27	1538036702	trainingRound	1	c	6	2	0	2	1	0.67109675474012	0.239916342418837	NA	NA
ws-ml-07	wsls	WS	y	2018-09-27	1538036702	trainingRound	1	c	7	2	0	2	1	1.09479449681953	0.256043522471828	NA	NA
ws-ml-07	wsls	WS	y	2018-09-27	1538036702	trainingRound	1	c	8	1	0	1	1	0.654642065521102	NA	NA	NA
ws-ml-07	wsls	WS	y	2018-09-27	1538036702	trainingRound	1	c	9	1	0	2	0	1.95019551110363	0.279908387249861	NA	NA
ws-ml-07	wsls	WS	y	2018-09-27	1538036702	trainingRound	1	c	10	1	0	1	1	1.74190577615832	NA	NA	NA
ws-ml-07	wsls	WS	y	2018-09-27	1538036702	trainingRound	1	c	11	2	0	2	1	0.781806721476187	0.335878452719498	NA	NA
ws-ml-07	wsls	WS	y	2018-09-27	1538036702	trainingRound	1	c	12	2	0	3	0	1.79746589381762	0.775814362287292	0.215939207113479	NA
ws-ml-07	wsls	WS	y	2018-09-27	1538036702	trainingRound	1	c	13	1	0	1	1	0.981200781403004	NA	NA	NA
ws-ml-07	wsls	WS	y	2018-09-27	1538036702	trainingRound	1	c	14	1	0	1	1	0.485051660481076	NA	NA	NA
ws-ml-07	wsls	WS	y	2018-09-27	1538036702	trainingRound	1	c	15	1	0	2	0	2.18056436790084	0.23991666319148	NA	NA
ws-ml-07	wsls	WS	y	2018-09-27	1538036702	trainingRound	1	c	16	2	0	2	1	0.84442288137484	0.19997113043587	NA	NA
ws-ml-07	wsls	WS	y	2018-09-27	1538036702	trainingRound	1	c	17	2	0	2	1	1.00406323076095	0.216038005177325	NA	NA
ws-ml-07	wsls	WS	y	2018-09-27	1538036702	trainingRound	1	c	18	1	0	2	0	1.94769219912314	0.239891322129779	NA	NA
ws-ml-07	wsls	WS	y	2018-09-27	1538036702	trainingRound	1	c	19	2	0	2	1	0.803565391166558	0.231950267364255	NA	NA
ws-ml-07	wsls	WS	y	2018-09-27	1538036702	trainingRound	1	c	20	2	0	2	1	0.680290427814953	0.231972079923707	NA	NA
ws-ml-07	wsls	WS	y	2018-09-27	1538036702	trainingRound	1	c	21	1	0	1	1	0.698992131439809	NA	NA	NA
ws-ml-07	wsls	WS	y	2018-09-27	1538036702	trainingRound	1	c	22	2	0	2	1	0.682846667329613	0.231889641279622	NA	NA
ws-ml-07	wsls	WS	y	2018-09-27	1538036702	trainingRound	1	c	23	2	0	1	0	1.89038803901894	NA	NA	NA
ws-ml-07	wsls	WS	y	2018-09-27	1538036702	trainingRound	1	c	24	2	0	2	1	0.730194035548038	0.232004477990131	NA	NA
ws-ml-07	wsls	WS	y	2018-09-27	1538036702	trainingRound	1	c	25	2	0	2	1	0.77796065399184	0.223902074438683	NA	NA
ws-ml-07	wsls	WS	y	2018-09-27	1538036702	trainingRound	1	c	26	2	0	2	1	0.809700815083943	0.215918036099765	NA	NA
ws-ml-07	wsls	WS	y	2018-09-27	1538036702	trainingRound	1	c	27	1	0	1	1	1.07343839716191	NA	NA	NA
ws-ml-07	wsls	WS	y	2018-09-27	1538036702	trainingRound	1	c	28	2	0	3	0	0.801148687878367	0.199963111112538	1.42385684545479	NA
ws-ml-07	wsls	WS	y	2018-09-27	1538036702	trainingRound	1	c	29	1	0	0	0	NA	NA	NA	NA
ws-ml-07	wsls	WS	y	2018-09-27	1538036702	trainingRound	1	c	30	1	0	1	1	0.816626623511866	NA	NA	NA
ws-ml-07	wsls	WS	y	2018-09-27	1538036702	trainingRound	1	c	31	1	0	1	1	1.47229291701296	NA	NA	NA
ws-ml-07	wsls	WS	y	2018-09-27	1538036702	trainingRound	1	c	32	2	0	2	1	0.6400642187416	0.223903036757292	NA	NA
ws-ml-07	wsls	WS	y	2018-09-27	1538036702	trainingRound	1	c	33	2	0	2	1	1.16776232008669	0.191966241856335	NA	NA
ws-ml-07	wsls	WS	y	2018-09-27	1538036702	trainingRound	1	c	34	1	0	1	1	0.559530324269417	NA	NA	NA
ws-ml-07	wsls	WS	y	2018-09-27	1538036702	trainingRound	1	c	35	2	0	0	0	NA	NA	NA	NA
ws-ml-07	wsls	WS	y	2018-09-27	1538036702	trainingRound	1	c	36	1	0	1	1	1.64695313828202	NA	NA	NA
ws-ml-07	wsls	WS	y	2018-09-27	1538036702	trainingRound	1	c	37	2	0	2	1	0.894671320012549	0.239926286379841	NA	NA
ws-ml-07	wsls	WS	y	2018-09-27	1538036702	trainingRound	1	c	38	1	0	1	1	1.0064350258383	NA	NA	NA
ws-ml-07	wsls	WS	y	2018-09-27	1538036702	trainingRound	1	c	39	2	0	2	1	2.32602142121664	0.223996381681218	NA	NA
ws-ml-07	wsls	WS	y	2018-09-27	1538036702	trainingRound	1	c	40	1	0	0	0	NA	NA	NA	NA
ws-ml-07	wsls	WS	y	2018-09-27	1538036702	trainingRound	1	c	41	1	0	1	1	0.749629988420111	NA	NA	NA
ws-ml-07	wsls	WS	y	2018-09-27	1538036702	trainingRound	1	c	42	1	0	1	1	0.683322373591636	NA	NA	NA
ws-ml-07	wsls	WS	y	2018-09-27	1538036702	trainingRound	1	c	43	1	0	1	1	1.10100979319759	NA	NA	NA
ws-ml-07	wsls	WS	y	2018-09-27	1538036702	trainingRound	1	c	44	1	0	1	1	0.90875710111095	NA	NA	NA
ws-ml-07	wsls	WS	y	2018-09-27	1538036702	trainingRound	1	c	45	1	0	0	0	NA	NA	NA	NA
ws-ml-07	wsls	WS	y	2018-09-27	1538036702	trainingRound	1	c	46	2	0	2	1	0.492253333632561	0.224002797139747	NA	NA
ws-ml-07	wsls	WS	y	2018-09-27	1538036702	trainingRound	1	c	47	2	0	2	1	0.963958273856406	0.239960929856807	NA	NA
ws-ml-07	wsls	WS	y	2018-09-27	1538036702	trainingRound	1	c	48	2	0	2	1	0.683737774541441	0.239922116331854	NA	NA
ws-ml-07	wsls	WS	y	2018-09-27	1538036702	trainingRound	1	c	49	2	0	1	0	0.787453287441167	NA	NA	NA
ws-ml-07	wsls	WS	y	2018-09-27	1538036702	trainingRound	1	c	50	1	0	1	1	1.05108180672141	NA	NA	NA
ws-ml-07	wsls	WS	y	2018-09-27	1538036702	trainingRound	1	c	51	2	0	0	0	NA	NA	NA	NA
ws-ml-07	wsls	WS	y	2018-09-27	1538036702	trainingRound	1	c	52	1	0	1	1	0.786610937715523	NA	NA	NA
ws-ml-07	wsls	WS	y	2018-09-27	1538036702	trainingRound	1	c	53	1	0	1	1	1.20232111295354	NA	NA	NA
ws-ml-07	wsls	WS	y	2018-09-27	1538036702	trainingRound	1	c	54	1	0	0	0	NA	NA	NA	NA
ws-ml-07	wsls	WS	y	2018-09-27	1538036702	trainingRound	1	c	55	1	0	1	1	1.9297648413617	NA	NA	NA
ws-ml-07	wsls	WS	y	2018-09-27	1538036702	trainingRound	1	c	56	2	0	0	0	NA	NA	NA	NA
ws-ml-07	wsls	WS	y	2018-09-27	1538036702	trainingRound	1	c	57	2	0	2	1	0.657242250927538	0.200056776809561	NA	NA
ws-ml-07	wsls	WS	y	2018-09-27	1538036702	trainingRound	1	c	58	1	0	1	1	0.608956621876132	NA	NA	NA
ws-ml-07	wsls	WS	y	2018-09-27	1538036702	trainingRound	1	c	59	1	0	1	1	0.424735442522433	NA	NA	NA
ws-ml-07	wsls	WS	y	2018-09-27	1538036702	trainingRound	1	c	60	1	0	2	0	0.464570950161487	0.248069428093913	NA	NA
ws-ml-07	wsls	WS	y	2018-09-27	1538036702	trainingRound	1	c	61	2	0	2	1	0.464228364667633	0.447906475443233	NA	NA
ws-ml-07	wsls	WS	y	2018-09-27	1538036702	trainingRound	1	c	62	1	0	1	1	0.695921051365531	NA	NA	NA
ws-ml-07	wsls	WS	y	2018-09-27	1538036702	trainingRound	1	c	63	2	0	2	1	0.791630713366885	0.239945211983013	NA	NA
ws-ml-07	wsls	WS	y	2018-09-27	1538036702	trainingRound	1	c	64	1	0	1	1	1.29530452578501	NA	NA	NA
ws-ml-07	wsls	WS	y	2018-09-27	1538036702	trainingRound	1	c	65	1	0	1	1	0.951001613487733	NA	NA	NA
ws-ml-07	wsls	WS	y	2018-09-27	1538036702	trainingRound	1	c	66	2	0	1	0	0.646794034906634	NA	NA	NA
ws-ml-07	wsls	WS	y	2018-09-27	1538036702	trainingRound	2	ef	0	2	0	2	1	0.836302835311926	0.231944814224335	NA	NA
ws-ml-07	wsls	WS	y	2018-09-27	1538036702	trainingRound	2	ef	1	2	0	2	1	0.884097040228426	0.207888448004269	NA	NA
ws-ml-07	wsls	WS	y	2018-09-27	1538036702	trainingRound	2	ef	2	2	0	2	1	1.02779754095491	0.183998883710046	NA	NA
ws-ml-07	wsls	WS	y	2018-09-27	1538036702	trainingRound	2	ef	3	1	0	1	1	1.44347499735341	NA	NA	NA
ws-ml-07	wsls	WS	y	2018-09-27	1538036702	trainingRound	2	ef	4	xx	1	3	0	0.939294042925667	0.199958299518585	0.231911133066205	NA
ws-ml-07	wsls	WS	y	2018-09-27	1538036702	trainingRound	2	ef	5	1	1	0	0	NA	NA	NA	NA
ws-ml-07	wsls	WS	y	2018-09-27	1538036702	trainingRound	2	ef	6	2	1	1	0	0.946682085152588	NA	NA	NA
ws-ml-07	wsls	WS	y	2018-09-27	1538036702	trainingRound	2	ef	7	2	1	2	0	0.698437194263079	0.215973529817802	NA	NA
ws-ml-07	wsls	WS	y	2018-09-27	1538036702	trainingRound	2	ef	8	1	1	1	0	2.22605959319571	NA	NA	NA
ws-ml-07	wsls	WS	y	2018-09-27	1538036702	trainingRound	2	ef	9	x	0	2	0	1.04195709982787	0.175893272429221	NA	NA
ws-ml-07	wsls	WS	y	2018-09-27	1538036702	trainingRound	2	ef	10	1	0	1	1	0.961626896169037	NA	NA	NA
ws-ml-07	wsls	WS	y	2018-09-27	1538036702	trainingRound	2	ef	11	1	0	1	1	1.19328076934198	NA	NA	NA
ws-ml-07	wsls	WS	y	2018-09-27	1538036702	trainingRound	2	ef	12	2	0	2	1	0.713105499010453	0.191896954902404	NA	NA
ws-ml-07	wsls	WS	y	2018-09-27	1538036702	trainingRound	2	ef	13	1	0	0	0	NA	NA	NA	NA
ws-ml-07	wsls	WS	y	2018-09-27	1538036702	trainingRound	2	ef	14	1	0	1	1	0.520544544133372	NA	NA	NA
ws-ml-07	wsls	WS	y	2018-09-27	1538036702	trainingRound	2	ef	15	2	0	2	1	0.960255912646971	0.199957978745715	NA	NA
ws-ml-07	wsls	WS	y	2018-09-27	1538036702	trainingRound	2	ef	16	xx	1	3	0	0.820127860091816	0.179809589185879	1.23994649507449	NA
ws-ml-07	wsls	WS	y	2018-09-27	1538036702	trainingRound	2	ef	17	1	1	1	0	0.671781925727828	NA	NA	NA
ws-ml-07	wsls	WS	y	2018-09-27	1538036702	trainingRound	2	ef	18	2	1	2	0	1.36736199546431	0.671970540213351	NA	NA
ws-ml-07	wsls	WS	y	2018-09-27	1538036702	trainingRound	2	ef	19	1	1	1	0	0.679242141864961	NA	NA	NA
ws-ml-07	wsls	WS	y	2018-09-27	1538036702	trainingRound	2	ef	20	2	1	2	0	0.73495847594404	0.215965510493788	NA	NA
ws-ml-07	wsls	WS	y	2018-09-27	1538036702	trainingRound	2	ef	21	x	0	2	0	0.854677992089819	0.407883315637264	NA	NA
ws-ml-07	wsls	WS	y	2018-09-27	1538036702	trainingRound	2	ef	22	2	0	2	1	1.03036917757026	0.183938578398283	NA	NA
ws-ml-07	wsls	WS	y	2018-09-27	1538036702	trainingRound	2	ef	23	1	0	1	1	0.846073578895812	NA	NA	NA
ws-ml-07	wsls	WS	y	2018-09-27	1538036702	trainingRound	2	ef	24	2	0	2	1	0.717867373222816	0.207919562978987	NA	NA
ws-ml-07	wsls	WS	y	2018-09-27	1538036702	trainingRound	2	ef	25	1	0	2	0	1.26952592967973	0.207916355249836	NA	NA
ws-ml-07	wsls	WS	y	2018-09-27	1538036702	trainingRound	2	ef	26	1	0	1	1	0.629291059737625	NA	NA	NA
ws-ml-07	wsls	WS	y	2018-09-27	1538036702	trainingRound	2	ef	27	xx	1	3	0	0.629104690662643	0.199876823193335	0.24795427061008	NA
ws-ml-07	wsls	WS	y	2018-09-27	1538036702	trainingRound	2	ef	28	1	1	1	0	0.932759256704685	NA	NA	NA
ws-ml-07	wsls	WS	y	2018-09-27	1538036702	trainingRound	2	ef	29	2	1	2	0	1.12452405315844	0.215919319191471	NA	NA
ws-ml-07	wsls	WS	y	2018-09-27	1538036702	trainingRound	2	ef	30	1	1	1	0	2.36408337530111	NA	NA	NA
ws-ml-07	wsls	WS	y	2018-09-27	1538036702	trainingRound	2	ef	31	2	1	2	0	1.19592169291127	0.199846670537227	NA	NA
ws-ml-07	wsls	WS	y	2018-09-27	1538036702	trainingRound	2	ef	32	1	1	1	0	0.803681510969	NA	NA	NA
ws-ml-07	wsls	WS	y	2018-09-27	1538036702	trainingRound	2	ef	33	1	1	1	0	0.651444921682923	NA	NA	NA
ws-ml-07	wsls	WS	y	2018-09-27	1538036702	trainingRound	2	ef	34	2	1	2	0	0.8191065190681	0.279934369857983	NA	NA
ws-ml-07	wsls	WS	y	2018-09-27	1538036702	trainingRound	2	ef	35	2	1	2	0	1.27482926860557	0.231942248040923	NA	NA
ws-ml-07	wsls	WS	y	2018-09-27	1538036702	trainingRound	2	ef	36	x	0	2	0	0.778609577638235	0.343948778977847	NA	NA
ws-ml-07	wsls	WS	y	2018-09-27	1538036702	trainingRound	2	ef	37	2	0	2	1	0.986289523234973	0.439963816813361	NA	NA
ws-ml-07	wsls	WS	y	2018-09-27	1538036702	trainingRound	2	ef	38	xx	1	3	0	0.898048738239595	0.231900547559235	0.216081309523815	NA
ws-ml-07	wsls	WS	y	2018-09-27	1538036702	trainingRound	2	ef	39	2	1	2	0	0.44981314976576	0.516185239954211	NA	NA
ws-ml-07	wsls	WS	y	2018-09-27	1538036702	trainingRound	2	ef	40	2	1	2	0	0.617475709469545	0.199938090823707	NA	NA
ws-ml-07	wsls	WS	y	2018-09-27	1538036702	trainingRound	2	ef	41	2	1	2	0	0.897170461945279	0.199946110146811	NA	NA
ws-ml-07	wsls	WS	y	2018-09-27	1538036702	trainingRound	2	ef	42	1	1	1	0	1.20083336808329	NA	NA	NA
ws-ml-07	wsls	WS	y	2018-09-27	1538036702	trainingRound	2	ef	43	2	1	1	0	0.792655903665491	NA	NA	NA
Accuracy threshold not reached or participant chose not to continue to full experiment.					NA		NA		NA		NA	NA	NA	NA	NA	NA	NA
ws-ml-11	wsls	WS	y	2018-09-27	1538046787	trainingRound	1	c	0	1	0	0	0	NA	NA	NA	NA
ws-ml-11	wsls	WS	y	2018-09-27	1538046787	trainingRound	1	c	1	2	0	0	0	NA	NA	NA	NA
ws-ml-11	wsls	WS	y	2018-09-27	1538046787	trainingRound	1	c	2	1	0	0	0	NA	NA	NA	NA
ws-ml-11	wsls	WS	y	2018-09-27	1538046787	trainingRound	1	c	3	2	0	0	0	NA	NA	NA	NA
ws-ml-11	wsls	WS	y	2018-09-27	1538046787	trainingRound	1	c	4	1	0	0	0	NA	NA	NA	NA
ws-ml-11	wsls	WS	y	2018-09-27	1538046787	trainingRound	1	c	5	2	0	0	0	NA	NA	NA	NA
ws-ml-11	wsls	WS	y	2018-09-27	1538046787	trainingRound	1	c	6	2	0	0	0	NA	NA	NA	NA
ws-ml-11	wsls	WS	y	2018-09-27	1538046787	trainingRound	1	c	7	2	0	0	0	NA	NA	NA	NA
ws-ml-11	wsls	WS	y	2018-09-27	1538046787	trainingRound	1	c	8	1	0	0	0	NA	NA	NA	NA
ws-ml-11	wsls	WS	y	2018-09-27	1538046787	trainingRound	1	c	9	1	0	0	0	NA	NA	NA	NA
ws-ml-11	wsls	WS	y	2018-09-27	1538046787	trainingRound	1	c	10	1	0	0	0	NA	NA	NA	NA
ws-ml-11	wsls	WS	y	2018-09-27	1538046787	trainingRound	1	c	11	2	0	0	0	NA	NA	NA	NA
ws-ml-11	wsls	WS	y	2018-09-27	1538046787	trainingRound	1	c	12	2	0	0	0	NA	NA	NA	NA
ws-ml-11	wsls	WS	y	2018-09-27	1538046787	trainingRound	1	c	13	1	0	0	0	NA	NA	NA	NA
ws-ml-11	wsls	WS	y	2018-09-27	1538046787	trainingRound	1	c	14	1	0	0	0	NA	NA	NA	NA
ws-ml-11	wsls	WS	y	2018-09-27	1538046787	trainingRound	1	c	15	2	0	0	0	NA	NA	NA	NA
ws-ml-11	wsls	WS	y	2018-09-27	1538046787	trainingRound	1	c	16	2	0	0	0	NA	NA	NA	NA
ws-ml-11	wsls	WS	y	2018-09-27	1538046787	trainingRound	1	c	17	1	0	0	0	NA	NA	NA	NA
ws-ml-11	wsls	WS	y	2018-09-27	1538046787	trainingRound	1	c	18	2	0	0	0	NA	NA	NA	NA
ws-ml-11	wsls	WS	y	2018-09-27	1538046787	trainingRound	1	c	19	1	0	0	0	NA	NA	NA	NA
ws-ml-11	wsls	WS	y	2018-09-27	1538046787	trainingRound	1	c	20	1	0	0	0	NA	NA	NA	NA
ws-ml-11	wsls	WS	y	2018-09-27	1538046787	trainingRound	1	c	21	1	0	0	0	NA	NA	NA	NA
ws-ml-11	wsls	WS	y	2018-09-27	1538046787	trainingRound	1	c	22	2	0	0	0	NA	NA	NA	NA
ws-ml-11	wsls	WS	y	2018-09-27	1538046787	trainingRound	1	c	23	2	0	0	0	NA	NA	NA	NA
ws-ml-11	wsls	WS	y	2018-09-27	1538046787	trainingRound	1	c	24	1	0	0	0	NA	NA	NA	NA
ws-ml-11	wsls	WS	y	2018-09-27	1538046787	trainingRound	1	c	25	2	0	0	0	NA	NA	NA	NA
ws-ml-11	wsls	WS	y	2018-09-27	1538046787	trainingRound	1	c	26	2	0	0	0	NA	NA	NA	NA
ws-ml-11	wsls	WS	y	2018-09-27	1538046787	trainingRound	1	c	27	2	0	0	0	NA	NA	NA	NA
ws-ml-11	wsls	WS	y	2018-09-27	1538046787	trainingRound	1	c	28	2	0	0	0	NA	NA	NA	NA
ws-ml-11	wsls	WS	y	2018-09-27	1538046787	trainingRound	1	c	29	1	0	0	0	NA	NA	NA	NA
ws-ml-11	wsls	WS	y	2018-09-27	1538046787	trainingRound	1	c	30	1	0	0	0	NA	NA	NA	NA
ws-ml-11	wsls	WS	y	2018-09-27	1538046787	trainingRound	1	c	31	1	0	0	0	NA	NA	NA	NA
ws-ml-11	wsls	WS	y	2018-09-27	1538046787	trainingRound	1	c	32	1	0	0	0	NA	NA	NA	NA
ws-ml-11	wsls	WS	y	2018-09-27	1538046787	trainingRound	1	c	33	2	0	2	1	0.15149945308076	0.391950844756138	NA	NA
ws-ml-11	wsls	WS	y	2018-09-27	1538046787	trainingRound	1	c	34	2	0	0	0	NA	NA	NA	NA
ws-ml-11	wsls	WS	y	2018-09-27	1538046787	trainingRound	1	c	35	2	0	2	1	1.16481409604603	0.247964535345091	NA	NA
ws-ml-11	wsls	WS	y	2018-09-27	1538046787	trainingRound	1	c	36	2	0	0	0	NA	NA	NA	NA
ws-ml-11	wsls	WS	y	2018-09-27	1538046787	trainingRound	1	c	37	2	0	2	1	0.422488748889009	0.351855511038593	NA	NA
ws-ml-11	wsls	WS	y	2018-09-27	1538046787	trainingRound	1	c	38	1	0	1	1	0.81411849993674	NA	NA	NA
ws-ml-11	wsls	WS	y	2018-09-27	1538046787	trainingRound	1	c	39	1	0	1	1	0.661868117414997	NA	NA	NA
ws-ml-11	wsls	WS	y	2018-09-27	1538046787	trainingRound	1	c	40	1	0	1	1	0.429595794026682	NA	NA	NA
ws-ml-11	wsls	WS	y	2018-09-27	1538046787	trainingRound	1	c	41	2	0	0	0	NA	NA	NA	NA
ws-ml-11	wsls	WS	y	2018-09-27	1538046787	trainingRound	1	c	42	2	0	1	0	0.85309658152255	NA	NA	NA
ws-ml-11	wsls	WS	y	2018-09-27	1538046787	trainingRound	2	ef	0	2	0	1	0	2.34499193256124	NA	NA	NA
ws-ml-11	wsls	WS	y	2018-09-27	1538046787	trainingRound	2	ef	1	xx	1	0	0	NA	NA	NA	NA
ws-ml-11	wsls	WS	y	2018-09-27	1538046787	trainingRound	2	ef	2	1	1	2	1	1.21665164380101	0.215943697934563	NA	NA
ws-ml-11	wsls	WS	y	2018-09-27	1538046787	trainingRound	2	ef	3	x	0	2	0	0.744419032098449	0.167926235057166	NA	NA
ws-ml-11	wsls	WS	y	2018-09-27	1538046787	trainingRound	2	ef	4	1	0	1	1	0.976146683045954	NA	NA	NA
ws-ml-11	wsls	WS	y	2018-09-27	1538046787	trainingRound	2	ef	5	1	0	1	1	1.49579370451102	NA	NA	NA
ws-ml-11	wsls	WS	y	2018-09-27	1538046787	trainingRound	2	ef	6	2	0	2	1	0.735660006352191	0.167829361629629	NA	NA
ws-ml-11	wsls	WS	y	2018-09-27	1538046787	trainingRound	2	ef	7	1	0	1	1	0.711388722264019	NA	NA	NA
ws-ml-11	wsls	WS	y	2018-09-27	1538046787	trainingRound	2	ef	8	2	0	2	1	0.60475962880264	0.199916278263117	NA	NA
ws-ml-11	wsls	WS	y	2018-09-27	1538046787	trainingRound	2	ef	9	1	0	1	1	0.718795690094339	NA	NA	NA
ws-ml-11	wsls	WS	y	2018-09-27	1538046787	trainingRound	2	ef	10	1	0	1	1	0.590522442877045	NA	NA	NA
ws-ml-11	wsls	WS	y	2018-09-27	1538046787	trainingRound	2	ef	11	1	0	1	1	0.742313157785247	NA	NA	NA
ws-ml-11	wsls	WS	y	2018-09-27	1538046787	trainingRound	2	ef	12	xx	1	2	0	0.973990126607532	0.191872896934001	NA	NA
ws-ml-11	wsls	WS	y	2018-09-27	1538046787	trainingRound	2	ef	13	2	1	2	0	0.901647489792595	0.191948599343959	NA	NA
ws-ml-11	wsls	WS	y	2018-09-27	1538046787	trainingRound	2	ef	14	2	1	1	0	1.89337154808163	NA	NA	NA
ws-ml-11	wsls	WS	y	2018-09-27	1538046787	trainingRound	2	ef	15	1	1	1	0	1.10116440575075	NA	NA	NA
ws-ml-11	wsls	WS	y	2018-09-27	1538046787	trainingRound	2	ef	16	1	1	1	0	0.676892159348427	NA	NA	NA
ws-ml-11	wsls	WS	y	2018-09-27	1538046787	trainingRound	2	ef	17	1	1	1	0	1.41255280724545	NA	NA	NA
ws-ml-11	wsls	WS	y	2018-09-27	1538046787	trainingRound	2	ef	18	1	1	1	0	0.940333668006133	NA	NA	NA
ws-ml-11	wsls	WS	y	2018-09-27	1538046787	trainingRound	2	ef	19	x	0	0	0	NA	NA	NA	NA
ws-ml-11	wsls	WS	y	2018-09-27	1538046787	trainingRound	2	ef	20	1	0	1	1	0.651896569976088	NA	NA	NA
ws-ml-11	wsls	WS	y	2018-09-27	1538046787	trainingRound	2	ef	21	2	0	2	1	1.53152075240541	0.183892387096421	NA	NA
ws-ml-11	wsls	WS	y	2018-09-27	1538046787	trainingRound	2	ef	22	2	0	2	1	0.971192024300763	0.183961674050806	NA	NA
ws-ml-11	wsls	WS	y	2018-09-27	1538046787	trainingRound	2	ef	23	xx	1	0	0	NA	NA	NA	NA
ws-ml-11	wsls	WS	y	2018-09-27	1538046787	trainingRound	2	ef	24	1	1	2	1	0.658772337825212	0.191879312391393	NA	NA
ws-ml-11	wsls	WS	y	2018-09-27	1538046787	trainingRound	2	ef	25	1	1	1	0	1.30641545869003	NA	NA	NA
ws-ml-11	wsls	WS	y	2018-09-27	1538046787	trainingRound	2	ef	26	1	1	2	1	0.858119564903973	0.22394152950983	NA	NA
ws-ml-11	wsls	WS	y	2018-09-27	1538046787	trainingRound	2	ef	27	2	1	2	0	1.47376205705223	0.8719400667851	NA	NA
ws-ml-11	wsls	WS	y	2018-09-27	1538046787	trainingRound	2	ef	28	1	1	1	0	0.697598693812324	NA	NA	NA
ws-ml-11	wsls	WS	y	2018-09-27	1538046787	trainingRound	2	ef	29	2	1	2	0	0.561308689417274	0.215974171363996	NA	NA
ws-ml-11	wsls	WS	y	2018-09-27	1538046787	trainingRound	2	ef	30	1	1	1	0	0.585031772559887	NA	NA	NA
ws-ml-11	wsls	WS	y	2018-09-27	1538046787	trainingRound	2	ef	31	2	1	2	0	0.88881047772702	0.191910106592331	NA	NA
ws-ml-11	wsls	WS	y	2018-09-27	1538046787	trainingRound	2	ef	32	2	1	2	0	0.897094759531683	0.335328647910501	NA	NA
ws-ml-11	wsls	WS	y	2018-09-27	1538046787	trainingRound	2	ef	33	1	1	1	0	0.864243120222454	NA	NA	NA
ws-ml-11	wsls	WS	y	2018-09-27	1538046787	trainingRound	2	ef	34	2	1	2	0	0.904012548637183	0.19987714396666	NA	NA
ws-ml-11	wsls	WS	y	2018-09-27	1538046787	trainingRound	2	ef	35	2	1	2	0	0.839704953055843	0.199914032853485	NA	NA
ws-ml-11	wsls	WS	y	2018-09-27	1538046787	trainingRound	2	ef	36	2	1	2	0	0.839455070938129	0.207962225778829	NA	NA
ws-ml-11	wsls	WS	y	2018-09-27	1538046787	trainingRound	2	ef	37	2	1	2	0	0.607182106003165	0.199880351696265	NA	NA
ws-ml-11	wsls	WS	y	2018-09-27	1538046787	trainingRound	2	ef	38	x	0	0	0	NA	NA	NA	NA
ws-ml-11	wsls	WS	y	2018-09-27	1538046787	trainingRound	2	ef	39	2	0	2	1	1.34255373748601	0.224010495690891	NA	NA
ws-ml-11	wsls	WS	y	2018-09-27	1538046787	trainingRound	2	ef	40	xx	1	0	0	NA	NA	NA	NA
ws-ml-11	wsls	WS	y	2018-09-27	1538046787	trainingRound	2	ef	41	2	1	2	0	0.990106721155826	0.216046345272844	NA	NA
ws-ml-11	wsls	WS	y	2018-09-27	1538046787	trainingRound	2	ef	42	1	1	1	0	0.813785537631702	NA	NA	NA
ws-ml-11	mc	WS	y	2018-09-27	1538046787	trainingRound	1	c	0	1	0	0	0	NA	NA	NA	NA
ws-ml-11	mc	WS	y	2018-09-27	1538046787	trainingRound	1	c	1	2	0	0	0	NA	NA	NA	NA
ws-ml-11	mc	WS	y	2018-09-27	1538046787	trainingRound	1	c	2	1	0	1	1	0.610790801516487	NA	NA	NA
ws-ml-11	mc	WS	y	2018-09-27	1538046787	trainingRound	1	c	3	1	0	0	0	NA	NA	NA	NA
ws-ml-11	mc	WS	y	2018-09-27	1538046787	trainingRound	1	c	4	2	0	2	1	0.858267120453093	0.191870972295874	NA	NA
ws-ml-11	mc	WS	y	2018-09-27	1538046787	trainingRound	1	c	5	2	0	2	1	2.0740071275759	0.191796232200431	NA	NA
ws-ml-11	mc	WS	y	2018-09-27	1538046787	trainingRound	1	c	6	1	0	0	0	NA	NA	NA	NA
ws-ml-11	mc	WS	y	2018-09-27	1538046787	trainingRound	1	c	7	1	0	1	1	0.625511071477376	NA	NA	NA
ws-ml-11	mc	WS	y	2018-09-27	1538046787	trainingRound	1	c	8	1	0	1	1	1.51303589128474	NA	NA	NA
ws-ml-11	mc	WS	y	2018-09-27	1538046787	trainingRound	1	c	9	1	0	1	1	0.680988429719946	NA	NA	NA
ws-ml-11	mc	WS	y	2018-09-27	1538046787	trainingRound	1	c	10	2	0	2	1	1.36060587591965	0.223940567189857	NA	NA
ws-ml-11	mc	WS	y	2018-09-27	1538046787	trainingRound	1	c	11	2	0	2	1	1.03238363159835	0.183921256659232	NA	NA
ws-ml-11	mc	WS	y	2018-09-27	1538046787	trainingRound	1	c	12	1	0	1	1	0.948205435817727	NA	NA	NA
ws-ml-11	mc	WS	y	2018-09-27	1538046787	trainingRound	1	c	13	1	0	1	1	0.599878747831099	NA	NA	NA
ws-ml-11	mc	WS	y	2018-09-27	1538046787	trainingRound	1	c	14	2	0	2	1	0.671584008827267	0.175929840543176	NA	NA
ws-ml-11	mc	WS	y	2018-09-27	1538046787	trainingRound	1	c	15	1	0	2	0	1.47116636246756	0.191986771324082	NA	NA
ws-ml-11	mc	WS	y	2018-09-27	1538046787	trainingRound	1	c	16	1	0	1	1	0.679053206606113	NA	NA	NA
ws-ml-11	mc	WS	y	2018-09-27	1538046787	trainingRound	1	c	17	1	0	1	1	0.8468219421502	NA	NA	NA
ws-ml-11	mc	WS	y	2018-09-27	1538046787	trainingRound	1	c	18	2	0	2	1	0.958476585179596	0.199959903382478	NA	NA
ws-ml-11	mc	WS	y	2018-09-27	1538046787	trainingRound	1	c	19	1	0	1	1	0.614214411045396	NA	NA	NA
ws-ml-11	mc	WS	y	2018-09-27	1538046787	trainingRound	1	c	20	1	0	1	1	1.1979794512863	NA	NA	NA
ws-ml-11	mc	WS	y	2018-09-27	1538046787	trainingRound	1	c	21	2	0	2	1	0.877667467530046	0.183872499173958	NA	NA
ws-ml-11	mc	WS	y	2018-09-27	1538046787	trainingRound	1	c	22	2	0	0	0	NA	NA	NA	NA
ws-ml-11	mc	WS	y	2018-09-27	1538046787	trainingRound	1	c	23	1	0	1	1	0.605169897386077	NA	NA	NA
ws-ml-11	mc	WS	y	2018-09-27	1538046787	trainingRound	1	c	24	2	0	2	1	0.948840887002007	0.2079096190173	NA	NA
ws-ml-11	mc	WS	y	2018-09-27	1538046787	trainingRound	1	c	25	2	0	2	1	0.860585346450534	0.207898712738825	NA	NA
ws-ml-11	mc	WS	y	2018-09-27	1538046787	trainingRound	1	c	26	1	0	0	0	NA	NA	NA	NA
ws-ml-11	mc	WS	y	2018-09-27	1538046787	trainingRound	1	c	27	1	0	1	1	0.596067644595678	NA	NA	NA
ws-ml-11	mc	WS	y	2018-09-27	1538046787	trainingRound	1	c	28	2	0	2	1	0.742843074673146	0.0448790204882243	NA	NA
ws-ml-11	mc	WS	y	2018-09-27	1538046787	trainingRound	1	c	29	1	0	1	1	0.667491908501688	NA	NA	NA
ws-ml-11	mc	WS	y	2018-09-27	1538046787	trainingRound	1	c	30	1	0	0	0	NA	NA	NA	NA
ws-ml-11	mc	WS	y	2018-09-27	1538046787	trainingRound	1	c	31	2	0	2	1	0.843048048576748	0.215773367506699	NA	NA
ws-ml-11	mc	WS	y	2018-09-27	1538046787	trainingRound	1	c	32	1	0	1	1	0.674628785522145	NA	NA	NA
ws-ml-11	mc	WS	y	2018-09-27	1538046787	trainingRound	1	c	33	2	0	0	0	NA	NA	NA	NA
ws-ml-11	mc	WS	y	2018-09-27	1538046787	trainingRound	1	c	34	1	0	2	0	0.474162702446847	2.39179077906192	NA	NA
ws-ml-11	mc	WS	y	2018-09-27	1538046787	trainingRound	1	c	35	1	0	1	1	0.0737883604324452	NA	NA	NA
ws-ml-11	mc	WS	y	2018-09-27	1538046787	trainingRound	1	c	36	1	0	1	1	0.569714223393021	NA	NA	NA
ws-ml-11	mc	WS	y	2018-09-27	1538046787	trainingRound	1	c	37	1	0	1	1	0.721358345068438	NA	NA	NA
ws-ml-11	mc	WS	y	2018-09-27	1538046787	trainingRound	1	c	38	2	0	2	1	0.84110416459589	0.199822933340329	NA	NA
ws-ml-11	mc	WS	y	2018-09-27	1538046787	trainingRound	1	c	39	2	0	2	1	0.952791526462534	0.207926940754987	NA	NA
ws-ml-11	mc	WS	y	2018-09-27	1538046787	trainingRound	1	c	40	2	0	2	1	0.872444321837975	0.20795035718038	NA	NA
ws-ml-11	mc	WS	y	2018-09-27	1538046787	trainingRound	1	c	41	2	0	2	1	0.808230071179423	0.199911466670528	NA	NA
ws-ml-11	mc	WS	y	2018-09-27	1538046787	trainingRound	1	c	42	1	0	1	1	1.35185486949376	NA	NA	NA
ws-ml-11	mc	WS	y	2018-09-27	1538046787	trainingRound	1	c	43	2	0	2	1	0.703668680051123	0.207928544621609	NA	NA
ws-ml-11	mc	WS	y	2018-09-27	1538046787	trainingRound	1	c	44	1	0	2	0	1.10330107426853	0.200044587438242	NA	NA
ws-ml-11	mc	WS	y	2018-09-27	1538046787	trainingRound	1	c	45	2	0	2	1	0.855101412364093	0.207929506939763	NA	NA
ws-ml-11	mc	WS	y	2018-09-27	1538046787	trainingRound	1	c	46	1	0	1	1	0.614929734689213	NA	NA	NA
ws-ml-11	mc	WS	y	2018-09-27	1538046787	trainingRound	1	c	47	2	0	2	1	0.790576011957455	0.215873769435348	NA	NA
ws-ml-11	mc	WS	y	2018-09-27	1538046787	trainingRound	1	c	48	1	0	1	1	0.937485845895935	NA	NA	NA
ws-ml-11	mc	WS	y	2018-09-27	1538046787	trainingRound	1	c	49	2	0	2	1	0.686081983147233	0.207971207420997	NA	NA
ws-ml-11	mc	WS	y	2018-09-27	1538046787	trainingRound	1	c	50	1	0	1	1	0.936772126115102	NA	NA	NA
ws-ml-11	mc	WS	y	2018-09-27	1538046787	trainingRound	1	c	51	2	0	0	0	NA	NA	NA	NA
ws-ml-11	mc	WS	y	2018-09-27	1538046787	trainingRound	1	c	52	1	0	1	1	0.877214215372078	NA	NA	NA
ws-ml-11	mc	WS	y	2018-09-27	1538046787	trainingRound	1	c	53	2	0	2	1	0.756969273161303	0.22392260390734	NA	NA
ws-ml-11	mc	WS	y	2018-09-27	1538046787	trainingRound	1	c	54	1	0	1	1	0.596697963414044	NA	NA	NA
ws-ml-11	mc	WS	y	2018-09-27	1538046787	trainingRound	1	c	55	2	0	1	0	1.1083298315607	NA	NA	NA
ws-ml-11	mc	WS	y	2018-09-27	1538046787	trainingRound	1	c	56	2	0	2	1	0.652151905231221	0.215924130785424	NA	NA
ws-ml-11	mc	WS	y	2018-09-27	1538046787	trainingRound	1	c	57	1	0	1	1	0.907863748489035	NA	NA	NA
ws-ml-11	mc	WS	y	2018-09-27	1538046787	trainingRound	1	c	58	2	0	2	1	0.8115657889266	0.2158984689504	NA	NA
ws-ml-11	mc	WS	y	2018-09-27	1538046787	trainingRound	1	c	59	2	0	1	0	0.809951980290862	NA	NA	NA
ws-ml-11	mc	WS	y	2018-09-27	1538046787	trainingRound	1	c	60	2	0	2	1	0.763120735724442	0.215837522093352	NA	NA
ws-ml-11	mc	WS	y	2018-09-27	1538046787	trainingRound	1	c	61	1	0	1	1	0.746795317998476	NA	NA	NA
ws-ml-11	mc	WS	y	2018-09-27	1538046787	trainingRound	1	c	62	1	0	1	1	0.610511729062637	NA	NA	NA
ws-ml-11	mc	WS	y	2018-09-27	1538046787	trainingRound	2	ef	0	1	0	1	1	2.75852630498412	NA	NA	NA
ws-ml-11	mc	WS	y	2018-09-27	1538046787	trainingRound	2	ef	1	1	0	1	1	1.05439346649655	NA	NA	NA
ws-ml-11	mc	WS	y	2018-09-27	1538046787	trainingRound	2	ef	2	2	0	2	1	0.930199488688231	0.115868957840576	NA	NA
ws-ml-11	mc	WS	y	2018-09-27	1538046787	trainingRound	2	ef	3	2	0	2	1	0.733881320429646	0.191896954902404	NA	NA
ws-ml-11	mc	WS	y	2018-09-27	1538046787	trainingRound	2	ef	4	1	0	1	1	0.645596910315362	NA	NA	NA
ws-ml-11	mc	WS	y	2018-09-27	1538046787	trainingRound	2	ef	5	2	0	2	1	0.477333222132074	0.26400414438649	NA	NA
ws-ml-11	mc	WS	y	2018-09-27	1538046787	trainingRound	2	ef	6	1	0	1	1	0.637046066201947	NA	NA	NA
ws-ml-11	mc	WS	y	2018-09-27	1538046787	trainingRound	2	ef	7	2	0	2	1	0.708775064395013	0.207980509836489	NA	NA
ws-ml-11	mc	WS	y	2018-09-27	1538046787	trainingRound	2	ef	8	2	0	2	1	0.756539437428728	0.372923556602473	NA	NA
ws-ml-11	mc	WS	y	2018-09-27	1538046787	trainingRound	2	ef	9	1	0	1	1	0.652316140973198	NA	NA	NA
ws-ml-11	mc	WS	y	2018-09-27	1538046787	trainingRound	2	ef	10	2	0	2	1	0.652008840503186	0.207896467327373	NA	NA
ws-ml-11	mc	WS	y	2018-09-27	1538046787	trainingRound	2	ef	11	2	0	2	1	0.755676879007297	0.207998473120824	NA	NA
ws-ml-11	mc	WS	y	2018-09-27	1538046787	trainingRound	2	ef	12	1	0	1	1	0.619446859152958	NA	NA	NA
ws-ml-11	mc	WS	y	2018-09-27	1538046787	trainingRound	2	ef	13	1	0	1	1	0.50719814464901	NA	NA	NA
ws-ml-11	mc	WS	y	2018-09-27	1538046787	trainingRound	2	ef	14	1	0	1	1	0.666868005146171	NA	NA	NA
ws-ml-11	mc	WS	y	2018-09-27	1538046787	trainingRound	2	ef	15	2	0	2	1	0.762606536711246	0.215970001316236	NA	NA
ws-ml-11	mc	WS	y	2018-09-27	1538046787	trainingRound	2	ef	16	2	0	2	1	0.786365867192217	0.479870856817797	NA	NA
ws-ml-11	mc	WS	y	2018-09-27	1538046787	trainingRound	2	ef	17	2	0	1	0	1.01805213843181	NA	NA	NA
ws-ml-11	mc	WS	y	2018-09-27	1538046787	trainingRound	2	ef	18	xx	1	0	0	NA	NA	NA	NA
ws-ml-11	mc	WS	y	2018-09-27	1538046787	trainingRound	2	ef	19	2	1	3	1	0.841517640907114	0.183998562937632	0.199977866666813	NA
ws-ml-11	mc	WS	y	2018-09-27	1538046787	trainingRound	2	ef	20	2	1	3	1	1.07319043968346	0.24795042133519	0.383998562938359	NA
ws-ml-11	mc	WS	y	2018-09-27	1538046787	trainingRound	2	ef	21	2	1	2	0	1.12405829085765	0.204848162131384	NA	NA
ws-ml-11	mc	WS	y	2018-09-27	1538046787	trainingRound	2	ef	22	x	0	0	0	NA	NA	NA	NA
ws-ml-11	mc	WS	y	2018-09-27	1538046787	trainingRound	2	ef	23	2	0	2	1	1.36046826433085	0.487867405299767	NA	NA
ws-ml-11	mc	WS	y	2018-09-27	1538046787	trainingRound	2	ef	24	2	0	2	1	0.924304002925055	0.203808537051373	NA	NA
ws-ml-11	mc	WS	y	2018-09-27	1538046787	trainingRound	2	ef	25	xx	1	0	0	NA	NA	NA	NA
ws-ml-11	mc	WS	y	2018-09-27	1538046787	trainingRound	2	ef	26	1	1	2	1	0.734103616072389	0.305478160174971	NA	NA
ws-ml-11	mc	WS	y	2018-09-27	1538046787	trainingRound	2	ef	27	2	1	3	1	1.80725363836791	0.215901035133356	0.536014460445585	NA
ws-ml-11	mc	WS	y	2018-09-27	1538046787	trainingRound	2	ef	28	2	1	1	0	1.51099353000973	NA	NA	NA
ws-ml-11	mc	WS	y	2018-09-27	1538046787	trainingRound	2	ef	29	x	0	0	0	NA	NA	NA	NA
ws-ml-11	mc	WS	y	2018-09-27	1538046787	trainingRound	2	ef	30	2	0	2	1	0.894509008907335	0.199930713046342	NA	NA
ws-ml-11	mc	WS	y	2018-09-27	1538046787	trainingRound	2	ef	31	2	0	2	1	0.95020609661151	0.207953564909985	NA	NA
ws-ml-11	mc	WS	y	2018-09-27	1538046787	trainingRound	2	ef	32	2	0	2	1	0.846066201118447	0.255941195906416	NA	NA
ws-ml-11	mc	WS	y	2018-09-27	1538046787	trainingRound	2	ef	33	1	0	1	1	0.749704407740865	NA	NA	NA
ws-ml-11	mc	WS	y	2018-09-27	1538046787	trainingRound	2	ef	34	1	0	1	1	0.725472899497618	NA	NA	NA
ws-ml-11	mc	WS	y	2018-09-27	1538046787	trainingRound	2	ef	35	2	0	2	1	0.749205285055723	0.199907296622769	NA	NA
ws-ml-11	mc	WS	y	2018-09-27	1538046787	trainingRound	2	ef	36	2	0	2	1	0.684972108792863	0.199879068602968	NA	NA
ws-ml-11	mc	WS	y	2018-09-27	1538046787	trainingRound	2	ef	37	2	0	2	1	0.668697693963622	0.199832235754002	NA	NA
ws-ml-11	mc	WS	y	2018-09-27	1538046787	trainingRound	2	ef	38	1	0	1	1	0.732348988121885	NA	NA	NA
ws-ml-11	mc	WS	y	2018-09-27	1538046787	trainingRound	2	ef	39	2	0	2	1	0.524127898584993	0.199974658937208	NA	NA
ws-ml-11	mc	WS	y	2018-09-27	1538046787	trainingRound	2	ef	40	2	0	2	1	0.651838510073503	0.199910825123879	NA	NA
ws-ml-11	mc	WS	y	2018-09-27	1538046787	trainingRound	2	ef	41	2	0	2	1	1.14751352859821	0.191896954902404	NA	NA
ws-ml-11	mc	WS	y	2018-09-27	1538046787	trainingRound	2	ef	42	1	0	1	1	0.571289860046818	NA	NA	NA
ws-ml-11	mc	WS	y	2018-09-27	1538046787	trainingRound	2	ef	43	xx	1	2	0	1.21919312775935	0.191760626406904	NA	NA
ws-ml-11	mc	WS	y	2018-09-27	1538046787	trainingRound	2	ef	44	1	1	2	1	0.778777983428881	0.42387769569541	NA	NA
ws-ml-11	mc	WS	y	2018-09-27	1538046787	trainingRound	2	ef	45	2	1	2	0	1.4744084145168	0.183907463422656	NA	NA
ws-ml-11	mc	WS	y	2018-09-27	1538046787	trainingRound	2	ef	46	x	0	0	0	NA	NA	NA	NA
ws-ml-11	mc	WS	y	2018-09-27	1538046787	trainingRound	2	ef	47	2	0	2	1	1.30593173310263	0.199852765223113	NA	NA
ws-ml-11	mc	WS	y	2018-09-27	1538046787	trainingRound	2	ef	48	xx	1	2	0	0.945628666837365	0.215918677644368	NA	NA
ws-ml-11	mc	WS	y	2018-09-27	1538046787	trainingRound	2	ef	49	2	1	2	0	1.54530211998826	0.20807128857814	NA	NA
ws-ml-11	mc	WS	y	2018-09-27	1538046787	trainingRound	2	ef	50	2	1	2	0	1.04904521935896	0.18396263636896	NA	NA
ws-ml-11	mc	WS	y	2018-09-27	1538046787	trainingRound	2	ef	51	x	0	0	0	NA	NA	NA	NA
ws-ml-11	mc	WS	y	2018-09-27	1538046787	trainingRound	2	ef	52	2	0	2	1	0.904528672288507	0.183984128154407	NA	NA
ws-ml-11	mc	WS	y	2018-09-27	1538046787	trainingRound	2	ef	53	2	0	2	1	0.944259607951608	0.191949240890608	NA	NA
ws-ml-11	mc	WS	y	2018-09-27	1538046787	trainingRound	2	ef	54	2	0	2	1	1.63996991149907	0.207888448003359	NA	NA
ws-ml-11	mc	WS	y	2018-09-27	1538046787	trainingRound	2	ef	55	xx	1	2	0	0.991742983895165	0.223874487965077	NA	NA
ws-ml-11	mc	WS	y	2018-09-27	1538046787	trainingRound	2	ef	56	2	1	2	0	1.15941452524021	0.191981959729674	NA	NA
ws-ml-11	mc	WS	y	2018-09-27	1538046787	trainingRound	2	ef	57	x	0	1	0	0.887198914504552	NA	NA	NA
ws-ml-11	mc	WS	y	2018-09-27	1538046787	trainingRound	2	ef	58	2	0	2	1	1.07089883784101	0.199972413527576	NA	NA
Accuracy threshold not reached or participant chose not to continue to full experiment.					NA		NA		NA		NA	NA	NA	NA	NA	NA	NA
ws-ml-12	wsls	WS	y	2018-09-27	1538050659	trainingRound	1	c	0	1	0	1	1	0.512001090555714	NA	NA	NA
ws-ml-12	wsls	WS	y	2018-09-27	1538050659	trainingRound	1	c	1	2	0	2	1	0.887474800934797	0.191917695075972	NA	NA
ws-ml-12	wsls	WS	y	2018-09-27	1538050659	trainingRound	1	c	2	2	0	2	1	0.807084125188339	0.183873559624772	NA	NA
ws-ml-12	wsls	WS	y	2018-09-27	1538050659	trainingRound	1	c	3	1	0	1	1	0.766555205402256	NA	NA	NA
ws-ml-12	wsls	WS	y	2018-09-27	1538050659	trainingRound	1	c	4	1	0	1	1	0.670131748820495	NA	NA	NA
ws-ml-12	wsls	WS	y	2018-09-27	1538050659	trainingRound	1	c	5	2	0	2	1	1.49356235014784	0.207866759685203	NA	NA
ws-ml-12	wsls	WS	y	2018-09-27	1538050659	trainingRound	1	c	6	2	0	2	1	0.757191817619969	0.207883438781209	NA	NA
ws-ml-12	wsls	WS	y	2018-09-27	1538050659	trainingRound	1	c	7	2	0	2	1	0.828812817244398	0.199786700024561	NA	NA
ws-ml-12	wsls	WS	y	2018-09-27	1538050659	trainingRound	1	c	8	1	0	1	1	0.796230524349085	NA	NA	NA
ws-ml-12	wsls	WS	y	2018-09-27	1538050659	trainingRound	1	c	9	1	0	1	1	0.547769411501577	NA	NA	NA
ws-ml-12	wsls	WS	y	2018-09-27	1538050659	trainingRound	1	c	10	2	0	2	1	0.587297906291496	0.215949064608139	NA	NA
ws-ml-12	wsls	WS	y	2018-09-27	1538050659	trainingRound	1	c	11	2	0	2	1	0.914838782104198	0.199899604673192	NA	NA
ws-ml-12	wsls	WS	y	2018-09-27	1538050659	trainingRound	1	c	12	2	0	2	1	0.730336548869673	0.199982358648413	NA	NA
ws-ml-12	wsls	WS	y	2018-09-27	1538050659	trainingRound	1	c	13	1	0	1	1	0.969795761264322	NA	NA	NA
ws-ml-12	wsls	WS	y	2018-09-27	1538050659	trainingRound	1	c	14	1	0	1	1	0.689390651687063	NA	NA	NA
ws-ml-12	wsls	WS	y	2018-09-27	1538050659	trainingRound	1	c	15	2	0	2	1	0.784927550177599	0.191961317328605	NA	NA
ws-ml-12	wsls	WS	y	2018-09-27	1538050659	trainingRound	1	c	16	2	0	2	1	0.64047599573496	0.199963113536796	NA	NA
ws-ml-12	wsls	WS	y	2018-09-27	1538050659	trainingRound	1	c	17	1	0	1	1	0.695998139639414	NA	NA	NA
ws-ml-12	wsls	WS	y	2018-09-27	1538050659	trainingRound	1	c	18	2	0	2	1	0.74357269439497	0.199966962560211	NA	NA
ws-ml-12	wsls	WS	y	2018-09-27	1538050659	trainingRound	1	c	19	2	0	2	1	0.743018755963931	0.183942521269273	NA	NA
ws-ml-12	wsls	WS	y	2018-09-27	1538050659	trainingRound	1	c	20	1	0	1	1	0.670586574931804	NA	NA	NA
ws-ml-12	wsls	WS	y	2018-09-27	1538050659	trainingRound	1	c	21	1	0	2	0	0.18215176373451	0.184133368615221	NA	NA
ws-ml-12	wsls	WS	y	2018-09-27	1538050659	trainingRound	1	c	22	2	0	2	1	0.933644462620578	0.207954966441321	NA	NA
ws-ml-12	wsls	WS	y	2018-09-27	1538050659	trainingRound	1	c	23	1	0	1	1	0.669162436752231	NA	NA	NA
ws-ml-12	wsls	WS	y	2018-09-27	1538050659	trainingRound	1	c	24	2	0	2	1	1.04473846696601	0.199864642723696	NA	NA
ws-ml-12	wsls	WS	y	2018-09-27	1538050659	trainingRound	1	c	25	1	0	1	1	0.580191649225526	NA	NA	NA
ws-ml-12	wsls	WS	y	2018-09-27	1538050659	trainingRound	1	c	26	2	0	2	1	0.771734385400123	0.207925136519407	NA	NA
ws-ml-12	wsls	WS	y	2018-09-27	1538050659	trainingRound	1	c	27	1	0	1	1	0.931322219283174	NA	NA	NA
ws-ml-12	wsls	WS	y	2018-09-27	1538050659	trainingRound	1	c	28	1	0	1	1	0.730870279936426	NA	NA	NA
ws-ml-12	wsls	WS	y	2018-09-27	1538050659	trainingRound	1	c	29	2	0	2	1	0.746376386248812	0.20790236313951	NA	NA
ws-ml-12	wsls	WS	y	2018-09-27	1538050659	trainingRound	1	c	30	1	0	1	1	0.713931054391651	NA	NA	NA
ws-ml-12	wsls	WS	y	2018-09-27	1538050659	trainingRound	1	c	31	1	0	1	1	0.913432926781752	NA	NA	NA
ws-ml-12	wsls	WS	y	2018-09-27	1538050659	trainingRound	1	c	32	2	0	2	1	0.672986440215027	0.215921800700016	NA	NA
ws-ml-12	wsls	WS	y	2018-09-27	1538050659	trainingRound	1	c	33	2	0	2	1	0.824574402398866	0.199861114453597	NA	NA
ws-ml-12	wsls	WS	y	2018-09-27	1538050659	trainingRound	1	c	34	1	0	1	1	0.760130866752661	NA	NA	NA
ws-ml-12	wsls	WS	y	2018-09-27	1538050659	trainingRound	1	c	35	1	0	1	1	0.631571924592208	NA	NA	NA
ws-ml-12	wsls	WS	y	2018-09-27	1538050659	trainingRound	1	c	36	2	0	2	1	0.78303383129969	0.191930525152202	NA	NA
ws-ml-12	wsls	WS	y	2018-09-27	1538050659	trainingRound	1	c	37	2	0	2	1	0.670703970106842	0.191933411917489	NA	NA
ws-ml-12	wsls	WS	y	2018-09-27	1538050659	trainingRound	1	c	38	2	0	2	1	0.622174216363419	0.191935657181602	NA	NA
ws-ml-12	wsls	WS	y	2018-09-27	1538050659	trainingRound	1	c	39	2	0	2	1	0.725732156173763	0.199873944526189	NA	NA
ws-ml-12	wsls	WS	y	2018-09-27	1538050659	trainingRound	1	c	40	1	0	1	1	0.893226202219012	NA	NA	NA
ws-ml-12	wsls	WS	y	2018-09-27	1538050659	trainingRound	1	c	41	1	0	2	0	0.564845277329368	0.199846359868388	NA	NA
ws-ml-12	wsls	WS	y	2018-09-27	1538050659	trainingRound	1	c	42	1	0	1	1	0.572328097059653	NA	NA	NA
ws-ml-12	wsls	WS	y	2018-09-27	1538050659	trainingRound	1	c	43	2	0	2	1	0.739794237693786	0.207924495016414	NA	NA
ws-ml-12	wsls	WS	y	2018-09-27	1538050659	trainingRound	1	c	44	1	0	1	1	0.771305540185494	NA	NA	NA
ws-ml-12	wsls	WS	y	2018-09-27	1538050659	trainingRound	2	ef	0	1	0	1	1	0.561551797412903	NA	NA	NA
ws-ml-12	wsls	WS	y	2018-09-27	1538050659	trainingRound	2	ef	1	xx	1	0	0	NA	NA	NA	NA
ws-ml-12	wsls	WS	y	2018-09-27	1538050659	trainingRound	2	ef	2	2	1	2	0	0.792619500107321	0.183843729702858	NA	NA
ws-ml-12	wsls	WS	y	2018-09-27	1538050659	trainingRound	2	ef	3	2	1	2	0	0.872023863936192	0.183957596605978	NA	NA
ws-ml-12	wsls	WS	y	2018-09-27	1538050659	trainingRound	2	ef	4	2	1	2	0	0.70361375063294	0.19988164256938	NA	NA
ws-ml-12	wsls	WS	y	2018-09-27	1538050659	trainingRound	2	ef	5	1	1	1	0	0.687295179903231	NA	NA	NA
ws-ml-12	wsls	WS	y	2018-09-27	1538050659	trainingRound	2	ef	6	1	1	1	0	0.59868812496461	NA	NA	NA
ws-ml-12	wsls	WS	y	2018-09-27	1538050659	trainingRound	2	ef	7	1	1	1	0	0.590229257379178	NA	NA	NA
ws-ml-12	wsls	WS	y	2018-09-27	1538050659	trainingRound	2	ef	8	2	1	2	0	1.34176461626157	0.27978220949808	NA	NA
ws-ml-12	wsls	WS	y	2018-09-27	1538050659	trainingRound	2	ef	9	2	1	2	0	0.629411660933329	0.199763285139852	NA	NA
ws-ml-12	wsls	WS	y	2018-09-27	1538050659	trainingRound	2	ef	10	1	1	1	0	0.604808711619626	NA	NA	NA
ws-ml-12	wsls	WS	y	2018-09-27	1538050659	trainingRound	2	ef	11	2	1	2	0	0.724329187614785	0.191923147858688	NA	NA
ws-ml-12	wsls	WS	y	2018-09-27	1538050659	trainingRound	2	ef	12	x	0	2	0	1.49973650236279	0.215895178296705	NA	NA
ws-ml-12	wsls	WS	y	2018-09-27	1538050659	trainingRound	2	ef	13	1	0	1	1	0.93936763774218	NA	NA	NA
ws-ml-12	wsls	WS	y	2018-09-27	1538050659	trainingRound	2	ef	14	xx	1	1	0	0.882878106282078	NA	NA	NA
ws-ml-12	wsls	WS	y	2018-09-27	1538050659	trainingRound	2	ef	15	1	1	1	0	1.73030639819808	NA	NA	NA
ws-ml-12	wsls	WS	y	2018-09-27	1538050659	trainingRound	2	ef	16	1	1	1	0	1.19390250747711	NA	NA	NA
ws-ml-12	wsls	WS	y	2018-09-27	1538050659	trainingRound	2	ef	17	1	1	1	0	0.641517156214832	NA	NA	NA
ws-ml-12	wsls	WS	y	2018-09-27	1538050659	trainingRound	2	ef	18	2	1	2	0	0.952912667293276	0.199938736397598	NA	NA
ws-ml-12	wsls	WS	y	2018-09-27	1538050659	trainingRound	2	ef	19	x	0	2	0	1.41653924799721	0.183884785939881	NA	NA
ws-ml-12	wsls	WS	y	2018-09-27	1538050659	trainingRound	2	ef	20	2	0	2	1	0.999996150976585	0.183948936306479	NA	NA
ws-ml-12	wsls	WS	y	2018-09-27	1538050659	trainingRound	2	ef	21	xx	1	4	0	1.39154081166271	0.207886004795	0.792361615627669	0.215491993230899
ws-ml-12	wsls	WS	y	2018-09-27	1538050659	trainingRound	2	ef	22	1	1	1	0	1.00711620037328	NA	NA	NA
ws-ml-12	wsls	WS	y	2018-09-27	1538050659	trainingRound	2	ef	23	1	1	1	0	1.78256136383607	NA	NA	NA
ws-ml-12	wsls	WS	y	2018-09-27	1538050659	trainingRound	2	ef	24	2	1	2	0	0.87019846520343	0.191893317936774	NA	NA
ws-ml-12	wsls	WS	y	2018-09-27	1538050659	trainingRound	2	ef	25	1	1	1	0	0.6777820010102	NA	NA	NA
ws-ml-12	wsls	WS	y	2018-09-27	1538050659	trainingRound	2	ef	26	1	1	1	0	0.653282975294132	NA	NA	NA
ws-ml-12	wsls	WS	y	2018-09-27	1538050659	trainingRound	2	ef	27	2	1	2	0	0.796858556455845	0.1998781143011	NA	NA
ws-ml-12	wsls	WS	y	2018-09-27	1538050659	trainingRound	2	ef	28	2	1	2	0	1.10824348272217	0.191957147553694	NA	NA
ws-ml-12	wsls	WS	y	2018-09-27	1538050659	trainingRound	2	ef	29	1	1	1	0	0.627886806674724	NA	NA	NA
ws-ml-12	wsls	WS	y	2018-09-27	1538050659	trainingRound	2	ef	30	2	1	2	0	0.891403690249717	0.207862910663607	NA	NA
ws-ml-12	wsls	WS	y	2018-09-27	1538050659	trainingRound	2	ef	31	2	1	2	0	0.714917687058914	0.200007056539107	NA	NA
ws-ml-12	wsls	WS	y	2018-09-27	1538050659	trainingRound	2	ef	32	1	1	1	0	0.64246369490138	NA	NA	NA
ws-ml-12	wsls	WS	y	2018-09-27	1538050659	trainingRound	2	ef	33	2	1	2	0	0.897922329941139	0.199906019710397	NA	NA
ws-ml-12	wsls	WS	y	2018-09-27	1538050659	trainingRound	2	ef	34	x	0	2	0	1.40138853472672	0.191923789361681	NA	NA
ws-ml-12	wsls	WS	y	2018-09-27	1538050659	trainingRound	2	ef	35	1	0	1	1	0.697064960266289	NA	NA	NA
ws-ml-12	wsls	WS	y	2018-09-27	1538050659	trainingRound	2	ef	36	1	0	1	1	0.560634767896772	NA	NA	NA
ws-ml-12	wsls	WS	y	2018-09-27	1538050659	trainingRound	2	ef	37	2	0	2	1	0.808153832584139	0.183814541283937	NA	NA
ws-ml-12	wsls	WS	y	2018-09-27	1538050659	trainingRound	2	ef	38	2	0	2	1	0.943613750630902	0.1919686946203	NA	NA
ws-ml-12	wsls	WS	y	2018-09-27	1538050659	trainingRound	2	ef	39	1	0	1	1	0.64725957644805	NA	NA	NA
ws-ml-12	wsls	WS	y	2018-09-27	1538050659	trainingRound	2	ef	40	xx	1	2	0	1.31864963474436	0.207903325395819	NA	NA
ws-ml-12	wsls	WS	y	2018-09-27	1538050659	trainingRound	2	ef	41	2	1	2	0	1.19020327647922	0.199874906782497	NA	NA
ws-ml-12	wsls	WS	y	2018-09-27	1538050659	trainingRound	2	ef	42	2	1	2	0	0.757800283865436	0.231955864546762	NA	NA
ws-ml-12	wsls	WS	y	2018-09-27	1538050659	trainingRound	2	ef	43	x	0	2	0	0.797285797911172	0.295900631079348	NA	NA
ws-ml-12	mc	WS	y	2018-09-27	1538050659	trainingRound	1	c	0	2	0	2	1	0.92904680571155	0.231938223196266	NA	NA
ws-ml-12	mc	WS	y	2018-09-27	1538050659	trainingRound	1	c	1	1	0	1	1	0.736663378960657	NA	NA	NA
ws-ml-12	mc	WS	y	2018-09-27	1538050659	trainingRound	1	c	2	1	0	1	1	0.656190911495287	NA	NA	NA
ws-ml-12	mc	WS	y	2018-09-27	1538050659	trainingRound	1	c	3	2	0	2	1	2.36741963161694	0.19989800091389	NA	NA
ws-ml-12	mc	WS	y	2018-09-27	1538050659	trainingRound	1	c	4	2	0	2	1	0.919241742643862	0.207851363597001	NA	NA
ws-ml-12	mc	WS	y	2018-09-27	1538050659	trainingRound	1	c	5	1	0	1	1	0.697890254756203	NA	NA	NA
ws-ml-12	mc	WS	y	2018-09-27	1538050659	trainingRound	1	c	6	1	0	1	1	0.5902860304559	NA	NA	NA
ws-ml-12	mc	WS	y	2018-09-27	1538050659	trainingRound	1	c	7	1	0	1	1	0.701833898658151	NA	NA	NA
ws-ml-12	mc	WS	y	2018-09-27	1538050659	trainingRound	1	c	8	1	0	1	1	1.82915121043698	NA	NA	NA
ws-ml-12	mc	WS	y	2018-09-27	1538050659	trainingRound	1	c	9	1	0	1	1	0.78881313799684	NA	NA	NA
ws-ml-12	mc	WS	y	2018-09-27	1538050659	trainingRound	1	c	10	2	0	2	1	1.15036974668692	0.237886566110319	NA	NA
ws-ml-12	mc	WS	y	2018-09-27	1538050659	trainingRound	1	c	11	2	0	2	1	0.763944926908152	0.207870608706799	NA	NA
ws-ml-12	mc	WS	y	2018-09-27	1538050659	trainingRound	1	c	12	2	0	2	1	0.803478232977795	0.199936811886801	NA	NA
ws-ml-12	mc	WS	y	2018-09-27	1538050659	trainingRound	1	c	13	1	0	1	1	0.682915634246456	NA	NA	NA
ws-ml-12	mc	WS	y	2018-09-27	1538050659	trainingRound	1	c	14	1	0	1	1	0.634546897928885	NA	NA	NA
ws-ml-12	mc	WS	y	2018-09-27	1538050659	trainingRound	1	c	15	2	0	2	1	1.65785497205434	0.1839970490837	NA	NA
ws-ml-12	mc	WS	y	2018-09-27	1538050659	trainingRound	1	c	16	1	0	1	1	0.633530756093023	NA	NA	NA
ws-ml-12	mc	WS	y	2018-09-27	1538050659	trainingRound	1	c	17	1	0	1	1	2.59275453663395	NA	NA	NA
ws-ml-12	mc	WS	y	2018-09-27	1538050659	trainingRound	1	c	18	1	0	1	1	1.08062931511449	NA	NA	NA
ws-ml-12	mc	WS	y	2018-09-27	1538050659	trainingRound	1	c	19	1	0	1	1	0.640223564034386	NA	NA	NA
ws-ml-12	mc	WS	y	2018-09-27	1538050659	trainingRound	1	c	20	1	0	1	1	1.15968502169198	NA	NA	NA
ws-ml-12	mc	WS	y	2018-09-27	1538050659	trainingRound	1	c	21	1	0	1	1	0.495253995364692	NA	NA	NA
ws-ml-12	mc	WS	y	2018-09-27	1538050659	trainingRound	1	c	22	2	0	2	1	0.870771648744267	0.215870480406011	NA	NA
ws-ml-12	mc	WS	y	2018-09-27	1538050659	trainingRound	1	c	23	1	0	1	1	0.62224061199413	NA	NA	NA
ws-ml-12	mc	WS	y	2018-09-27	1538050659	trainingRound	1	c	24	2	0	2	1	0.773757046517858	0.207998588692135	NA	NA
ws-ml-12	mc	WS	y	2018-09-27	1538050659	trainingRound	1	c	25	1	0	1	1	0.829311907109513	NA	NA	NA
ws-ml-12	mc	WS	y	2018-09-27	1538050659	trainingRound	1	c	26	1	0	1	1	0.628884986408593	NA	NA	NA
ws-ml-12	mc	WS	y	2018-09-27	1538050659	trainingRound	1	c	27	2	0	2	1	0.82037255326577	0.191948487254194	NA	NA
ws-ml-12	mc	WS	y	2018-09-27	1538050659	trainingRound	1	c	28	2	0	2	1	0.715970073853896	0.199843473101282	NA	NA
ws-ml-12	mc	WS	y	2018-09-27	1538050659	trainingRound	1	c	29	2	0	2	1	1.83523972190778	0.207991852903433	NA	NA
ws-ml-12	mc	WS	y	2018-09-27	1538050659	trainingRound	1	c	30	1	0	1	1	0.890977411050699	NA	NA	NA
ws-ml-12	mc	WS	y	2018-09-27	1538050659	trainingRound	1	c	31	1	0	2	0	1.25052354719446	0.21591795168024	NA	NA
ws-ml-12	mc	WS	y	2018-09-27	1538050659	trainingRound	1	c	32	1	0	1	1	0.994021827162214	NA	NA	NA
ws-ml-12	mc	WS	y	2018-09-27	1538050659	trainingRound	1	c	33	2	0	2	1	0.745616525135119	0.207890495321408	NA	NA
ws-ml-12	mc	WS	y	2018-09-27	1538050659	trainingRound	1	c	34	1	0	1	1	0.985124171056668	NA	NA	NA
ws-ml-12	mc	WS	y	2018-09-27	1538050659	trainingRound	1	c	35	2	0	2	1	0.640682239169109	0.207909740431205	NA	NA
ws-ml-12	mc	WS	y	2018-09-27	1538050659	trainingRound	1	c	36	2	0	2	1	0.760187639827564	0.215917630926924	NA	NA
ws-ml-12	mc	WS	y	2018-09-27	1538050659	trainingRound	1	c	37	2	0	2	1	0.687703496998438	0.199942585419194	NA	NA
ws-ml-12	mc	WS	y	2018-09-27	1538050659	trainingRound	1	c	38	2	0	1	0	2.95084638392473	NA	NA	NA
ws-ml-12	mc	WS	y	2018-09-27	1538050659	trainingRound	1	c	39	2	0	1	0	0.190880383619515	NA	NA	NA
ws-ml-12	mc	WS	y	2018-09-27	1538050659	trainingRound	1	c	40	1	0	1	1	1.60618313326449	NA	NA	NA
ws-ml-12	mc	WS	y	2018-09-27	1538050659	trainingRound	1	c	41	1	0	1	1	0.661880086923702	NA	NA	NA
ws-ml-12	mc	WS	y	2018-09-27	1538050659	trainingRound	1	c	42	2	0	2	1	1.5573467407612	1.39970683281535	NA	NA
ws-ml-12	mc	WS	y	2018-09-27	1538050659	trainingRound	1	c	43	1	0	0	0	NA	NA	NA	NA
ws-ml-12	mc	WS	y	2018-09-27	1538050659	trainingRound	1	c	44	1	0	1	1	0.452522793428216	NA	NA	NA
ws-ml-12	mc	WS	y	2018-09-27	1538050659	trainingRound	1	c	45	1	0	1	1	0.628072201239775	NA	NA	NA
ws-ml-12	mc	WS	y	2018-09-27	1538050659	trainingRound	1	c	46	2	0	2	1	0.755549247436647	0.207864193669593	NA	NA
ws-ml-12	mc	WS	y	2018-09-27	1538050659	trainingRound	1	c	47	2	0	2	1	1.05099601465918	0.207952079674214	NA	NA
ws-ml-12	mc	WS	y	2018-09-27	1538050659	trainingRound	1	c	48	1	0	1	1	0.658586286253922	NA	NA	NA
ws-ml-12	mc	WS	y	2018-09-27	1538050659	trainingRound	1	c	49	2	0	2	1	2.30584971172357	0.239903774447157	NA	NA
ws-ml-12	mc	WS	y	2018-09-27	1538050659	trainingRound	1	c	50	2	0	2	1	0.761655721011266	0.199893831138979	NA	NA
ws-ml-12	mc	WS	y	2018-09-27	1538050659	trainingRound	1	c	51	2	0	2	1	1.08905578676422	0.191972543641896	NA	NA
ws-ml-12	mc	WS	y	2018-09-27	1538050659	trainingRound	1	c	52	1	0	1	1	0.608787638224385	NA	NA	NA
ws-ml-12	mc	WS	y	2018-09-27	1538050659	trainingRound	1	c	53	1	0	1	1	1.40825647317433	NA	NA	NA
ws-ml-12	mc	WS	y	2018-09-27	1538050659	trainingRound	1	c	54	1	0	1	1	0.911758281410584	NA	NA	NA
ws-ml-12	mc	WS	y	2018-09-27	1538050659	trainingRound	1	c	55	2	0	2	1	0.767295821406151	0.19986528422487	NA	NA
ws-ml-12	mc	WS	y	2018-09-27	1538050659	trainingRound	1	c	56	2	0	2	1	0.894777037376116	0.199991018947912	NA	NA
ws-ml-12	mc	WS	y	2018-09-27	1538050659	trainingRound	1	c	57	1	0	1	1	0.758372184400287	NA	NA	NA
ws-ml-12	mc	WS	y	2018-09-27	1538050659	trainingRound	1	c	58	2	0	2	1	1.10974428059308	0.207985117114731	NA	NA
ws-ml-12	mc	WS	y	2018-09-27	1538050659	trainingRound	1	c	59	2	0	2	1	0.901379393297248	0.191921864850883	NA	NA
ws-ml-12	mc	WS	y	2018-09-27	1538050659	trainingRound	1	c	60	2	0	2	1	0.924916163487069	0.215941045811633	NA	NA
ws-ml-12	mc	WS	y	2018-09-27	1538050659	trainingRound	1	c	61	1	0	1	1	0.580471986335397	NA	NA	NA
ws-ml-12	mc	WS	y	2018-09-27	1538050659	trainingRound	1	c	62	2	0	2	1	0.748042050565346	0.207831476982392	NA	NA
ws-ml-12	mc	WS	y	2018-09-27	1538050659	trainingRound	1	c	63	2	0	2	1	0.675512040221292	0.1999230195579	NA	NA
ws-ml-12	mc	WS	y	2018-09-27	1538050659	trainingRound	2	ef	0	1	0	1	1	0.719687587705266	NA	NA	NA
ws-ml-12	mc	WS	y	2018-09-27	1538050659	trainingRound	2	ef	1	1	0	1	1	0.679283761135594	NA	NA	NA
ws-ml-12	mc	WS	y	2018-09-27	1538050659	trainingRound	2	ef	2	1	0	1	1	0.839018499362282	NA	NA	NA
ws-ml-12	mc	WS	y	2018-09-27	1538050659	trainingRound	2	ef	3	1	0	1	1	0.518450768600815	NA	NA	NA
ws-ml-12	mc	WS	y	2018-09-27	1538050659	trainingRound	2	ef	4	1	0	1	1	1.03775569935897	NA	NA	NA
ws-ml-12	mc	WS	y	2018-09-27	1538050659	trainingRound	2	ef	5	1	0	1	1	0.485487743271733	NA	NA	NA
ws-ml-12	mc	WS	y	2018-09-27	1538050659	trainingRound	2	ef	6	2	0	2	1	1.08495914423293	0.207919042235517	NA	NA
ws-ml-12	mc	WS	y	2018-09-27	1538050659	trainingRound	2	ef	7	2	0	2	1	0.820525872644794	0.207822175179899	NA	NA
ws-ml-12	mc	WS	y	2018-09-27	1538050659	trainingRound	2	ef	8	xx	1	2	0	1.30797886245273	0.391862846512595	NA	NA
ws-ml-12	mc	WS	y	2018-09-27	1538050659	trainingRound	2	ef	9	2	1	2	0	0.95560152998587	0.207792024506489	NA	NA
ws-ml-12	mc	WS	y	2018-09-27	1538050659	trainingRound	2	ef	10	1	1	1	0	0.603057727312262	NA	NA	NA
ws-ml-12	mc	WS	y	2018-09-27	1538050659	trainingRound	2	ef	11	x	0	1	0	1.05865428564539	NA	NA	NA
ws-ml-12	mc	WS	y	2018-09-27	1538050659	trainingRound	2	ef	12	1	0	1	1	1.50608353981806	NA	NA	NA
ws-ml-12	mc	WS	y	2018-09-27	1538050659	trainingRound	2	ef	13	1	0	1	1	0.85770710545512	NA	NA	NA
ws-ml-12	mc	WS	y	2018-09-27	1538050659	trainingRound	2	ef	14	1	0	1	1	0.793206475978877	NA	NA	NA
ws-ml-12	mc	WS	y	2018-09-27	1538050659	trainingRound	2	ef	15	1	0	1	1	0.544794117411584	NA	NA	NA
ws-ml-12	mc	WS	y	2018-09-27	1538050659	trainingRound	2	ef	16	xx	1	2	0	0.992208296245735	0.199922057303411	NA	NA
ws-ml-12	mc	WS	y	2018-09-27	1538050659	trainingRound	2	ef	17	2	1	2	0	0.847769571877507	0.207971966288824	NA	NA
ws-ml-12	mc	WS	y	2018-09-27	1538050659	trainingRound	2	ef	18	2	1	2	0	0.831348360557968	0.231867657788825	NA	NA
ws-ml-12	mc	WS	y	2018-09-27	1538050659	trainingRound	2	ef	19	x	0	1	0	1.11075368664206	NA	NA	NA
ws-ml-12	mc	WS	y	2018-09-27	1538050659	trainingRound	2	ef	20	2	0	2	1	0.758385014472879	0.216887263746685	NA	NA
ws-ml-12	mc	WS	y	2018-09-27	1538050659	trainingRound	2	ef	21	1	0	1	1	0.7819131243632	NA	NA	NA
ws-ml-12	mc	WS	y	2018-09-27	1538050659	trainingRound	2	ef	22	1	0	1	1	0.656564266640999	NA	NA	NA
ws-ml-12	mc	WS	y	2018-09-27	1538050659	trainingRound	2	ef	23	1	0	1	1	0.685014313552529	NA	NA	NA
ws-ml-12	mc	WS	y	2018-09-27	1538050659	trainingRound	2	ef	24	2	0	2	1	1.34848212209545	0.191861884255559	NA	NA
ws-ml-12	mc	WS	y	2018-09-27	1538050659	trainingRound	2	ef	25	2	0	2	1	0.740116914046666	0.199855661670881	NA	NA
ws-ml-12	mc	WS	y	2018-09-27	1538050659	trainingRound	2	ef	26	2	0	1	0	0.787606790316204	NA	NA	NA
ws-ml-12	mc	WS	y	2018-09-27	1538050659	trainingRound	2	ef	27	1	0	1	1	0.803107443847694	NA	NA	NA
ws-ml-12	mc	WS	y	2018-09-27	1538050659	trainingRound	2	ef	28	2	0	2	1	0.818637606549601	0.191971581387406	NA	NA
ws-ml-12	mc	WS	y	2018-09-27	1538050659	trainingRound	2	ef	29	1	0	1	1	1.02372986279806	NA	NA	NA
ws-ml-12	mc	WS	y	2018-09-27	1538050659	trainingRound	2	ef	30	1	0	1	1	0.745667203926132	NA	NA	NA
ws-ml-12	mc	WS	y	2018-09-27	1538050659	trainingRound	2	ef	31	2	0	2	1	1.32911737111863	0.199949321209715	NA	NA
ws-ml-12	mc	WS	y	2018-09-27	1538050659	trainingRound	2	ef	32	2	0	2	1	0.888753959279711	0.207904287650308	NA	NA
ws-ml-12	mc	WS	y	2018-09-27	1538050659	trainingRound	2	ef	33	1	0	1	1	1.43215537219294	NA	NA	NA
ws-ml-12	mc	WS	y	2018-09-27	1538050659	trainingRound	2	ef	34	2	0	2	1	0.744282518222462	0.199403401573363	NA	NA
ws-ml-12	mc	WS	y	2018-09-27	1538050659	trainingRound	2	ef	35	1	0	1	1	1.28726919900146	NA	NA	NA
ws-ml-12	mc	WS	y	2018-09-27	1538050659	trainingRound	2	ef	36	1	0	1	1	0.678892123136393	NA	NA	NA
ws-ml-12	mc	WS	y	2018-09-27	1538050659	trainingRound	2	ef	37	2	0	2	1	1.07831284530948	0.191914808310685	NA	NA
ws-ml-12	mc	WS	y	2018-09-27	1538050659	trainingRound	2	ef	38	2	0	2	1	0.717931150617005	0.199892227381497	NA	NA
ws-ml-12	mc	WS	y	2018-09-27	1538050659	trainingRound	2	ef	39	1	0	1	1	1.93330703168249	NA	NA	NA
ws-ml-12	mc	WS	y	2018-09-27	1538050659	trainingRound	2	ef	40	1	0	1	1	0.677013800346685	NA	NA	NA
ws-ml-12	mc	WS	y	2018-09-27	1538050659	trainingRound	2	ef	41	1	0	1	1	1.05249488801746	NA	NA	NA
ws-ml-12	mc	WS	y	2018-09-27	1538050659	trainingRound	2	ef	42	2	0	2	1	0.516146166613908	0.271857072979401	NA	NA
ws-ml-12	mc	WS	y	2018-09-27	1538050659	trainingRound	2	ef	43	xx	1	2	0	1.32352538349915	0.215868876646709	NA	NA
ws-ml-12	mc	WS	y	2018-09-27	1538050659	trainingRound	2	ef	44	2	1	2	0	1.22702077670147	0.199945792937797	NA	NA
ws-ml-12	mc	WS	y	2018-09-27	1538050659	trainingRound	2	ef	45	x	0	1	0	2.9462448779941	NA	NA	NA
ws-ml-12	mc	WS	y	2018-09-27	1538050659	trainingRound	2	ef	46	2	0	2	1	1.05012677716513	0.191950411764992	NA	NA
ws-ml-12	mc	WS	y	2018-09-27	1538050659	trainingRound	2	ef	47	1	0	1	1	0.585698637607493	NA	NA	NA
ws-ml-12	mc	WS	y	2018-09-27	1538050659	trainingRound	2	ef	48	2	0	2	1	0.793384493252233	0.247772779393927	NA	NA
ws-ml-12	mc	WS	y	2018-09-27	1538050659	trainingRound	2	ef	49	1	0	1	1	0.648767430857333	NA	NA	NA
ws-ml-12	mc	WS	y	2018-09-27	1538050659	trainingRound	2	ef	50	2	0	2	1	0.744357253401176	0.231864771023538	NA	NA
ws-ml-12	mc	WS	y	2018-09-27	1538050659	trainingRound	2	ef	51	2	0	2	1	0.823877408645785	0.207864835174405	NA	NA
ws-ml-12	mc	WS	y	2018-09-27	1538050659	trainingRound	2	ef	52	1	0	1	1	0.639488080059891	NA	NA	NA
ws-ml-12	mc	WS	y	2018-09-27	1538050659	trainingRound	2	ef	53	xx	1	2	0	0.974872942177171	0.46696528663233	NA	NA
ws-ml-12	mc	WS	y	2018-09-27	1538050659	trainingRound	2	ef	54	1	1	1	0	1.49435685246135	NA	NA	NA
ws-ml-12	mc	WS	y	2018-09-27	1538050659	trainingRound	2	ef	55	1	1	1	0	0.613988629347659	NA	NA	NA
ws-ml-12	mc	WS	y	2018-09-27	1538050659	trainingRound	2	ef	56	1	1	1	0	0.493463879332921	NA	NA	NA
Accuracy threshold not reached or participant chose not to continue to full experiment.					NA		NA		NA		NA	NA	NA	NA	NA	NA	NA
ws-ml-13	wsls	WS	y	2018-09-27	1538054672	trainingRound	1	c	0	1	0	0	0	NA	NA	NA	NA
ws-ml-13	wsls	WS	y	2018-09-27	1538054672	trainingRound	1	c	1	1	0	1	1	1.53965214462733	NA	NA	NA
ws-ml-13	wsls	WS	y	2018-09-27	1538054672	trainingRound	1	c	2	1	0	1	1	1.0112981628954	NA	NA	NA
ws-ml-13	wsls	WS	y	2018-09-27	1538054672	trainingRound	1	c	3	2	0	0	0	NA	NA	NA	NA
ws-ml-13	wsls	WS	y	2018-09-27	1538054672	trainingRound	1	c	4	1	0	3	0	0.690415453824244	1.15277859302296	0.166986295876995	NA
ws-ml-13	wsls	WS	y	2018-09-27	1538054672	trainingRound	1	c	5	2	0	0	0	NA	NA	NA	NA
ws-ml-13	wsls	WS	y	2018-09-27	1538054672	trainingRound	1	c	6	1	0	0	0	NA	NA	NA	NA
ws-ml-13	wsls	WS	y	2018-09-27	1538054672	trainingRound	1	c	7	1	0	0	0	NA	NA	NA	NA
ws-ml-13	wsls	WS	y	2018-09-27	1538054672	trainingRound	1	c	8	2	0	2	1	1.1764568147737	0.191861884257378	NA	NA
ws-ml-13	wsls	WS	y	2018-09-27	1538054672	trainingRound	1	c	9	2	0	2	1	1.02400474712704	0.175897102810268	NA	NA
ws-ml-13	wsls	WS	y	2018-09-27	1538054672	trainingRound	1	c	10	2	0	2	1	2.59925810098866	0.192023863939539	NA	NA
ws-ml-13	wsls	WS	y	2018-09-27	1538054672	trainingRound	1	c	11	2	0	0	0	NA	NA	NA	NA
ws-ml-13	wsls	WS	y	2018-09-27	1538054672	trainingRound	1	c	12	2	0	0	0	NA	NA	NA	NA
ws-ml-13	wsls	WS	y	2018-09-27	1538054672	trainingRound	1	c	13	2	0	1	0	2.38192884120508	NA	NA	NA
ws-ml-13	wsls	WS	y	2018-09-27	1538054672	trainingRound	1	c	14	1	0	1	1	0.653749669225363	NA	NA	NA
ws-ml-13	wsls	WS	y	2018-09-27	1538054672	trainingRound	1	c	15	2	0	2	1	0.7732220324433	0.207973249296629	NA	NA
ws-ml-13	wsls	WS	y	2018-09-27	1538054672	trainingRound	1	c	16	1	0	0	0	NA	NA	NA	NA
ws-ml-13	wsls	WS	y	2018-09-27	1538054672	trainingRound	1	c	17	2	0	2	1	1.32426118822332	0.431846488168958	NA	NA
ws-ml-13	wsls	WS	y	2018-09-27	1538054672	trainingRound	1	c	18	2	0	2	1	0.899853256032657	0.199816209194978	NA	NA
ws-ml-13	wsls	WS	y	2018-09-27	1538054672	trainingRound	1	c	19	1	0	2	0	1.13129687988476	0.183942200521415	NA	NA
ws-ml-13	wsls	WS	y	2018-09-27	1538054672	trainingRound	1	c	20	1	0	1	1	0.75490293247276	NA	NA	NA
ws-ml-13	wsls	WS	y	2018-09-27	1538054672	trainingRound	1	c	21	2	0	2	1	0.786396593615791	0.175947140098287	NA	NA
ws-ml-13	wsls	WS	y	2018-09-27	1538054672	trainingRound	1	c	22	2	0	0	0	NA	NA	NA	NA
ws-ml-13	wsls	WS	y	2018-09-27	1538054672	trainingRound	1	c	23	1	0	1	1	1.95334504077618	NA	NA	NA
ws-ml-13	wsls	WS	y	2018-09-27	1538054672	trainingRound	1	c	24	1	0	1	1	0.920968029058713	NA	NA	NA
ws-ml-13	wsls	WS	y	2018-09-27	1538054672	trainingRound	1	c	25	1	0	1	1	0.728647790419927	NA	NA	NA
ws-ml-13	wsls	WS	y	2018-09-27	1538054672	trainingRound	1	c	26	2	0	2	1	0.920041697740089	0.200045226007205	NA	NA
ws-ml-13	wsls	WS	y	2018-09-27	1538054672	trainingRound	1	c	27	2	0	2	1	1.34353644943985	0.191855148466857	NA	NA
ws-ml-13	wsls	WS	y	2018-09-27	1538054672	trainingRound	1	c	28	2	0	2	1	1.04708444594144	0.191917053572979	NA	NA
ws-ml-13	wsls	WS	y	2018-09-27	1538054672	trainingRound	1	c	29	2	0	2	1	2.51838533522459	0.159932321363158	NA	NA
ws-ml-13	wsls	WS	y	2018-09-27	1538054672	trainingRound	1	c	30	1	0	1	1	0.758182299312466	NA	NA	NA
ws-ml-13	wsls	WS	y	2018-09-27	1538054672	trainingRound	1	c	31	1	0	1	1	1.40565485498155	NA	NA	NA
ws-ml-13	wsls	WS	y	2018-09-27	1538054672	trainingRound	1	c	32	2	0	2	1	0.829265077340096	0.199918849782989	NA	NA
ws-ml-13	wsls	WS	y	2018-09-27	1538054672	trainingRound	1	c	33	2	0	2	1	1.37269696168005	0.191932128909684	NA	NA
ws-ml-13	wsls	WS	y	2018-09-27	1538054672	trainingRound	1	c	34	2	0	2	1	1.43615739293091	0.199956698499591	NA	NA
ws-ml-13	wsls	WS	y	2018-09-27	1538054672	trainingRound	1	c	35	2	0	2	1	0.83583535807702	0.199952849481633	NA	NA
ws-ml-13	wsls	WS	y	2018-09-27	1538054672	trainingRound	1	c	36	1	0	1	1	0.995359683096467	NA	NA	NA
ws-ml-13	wsls	WS	y	2018-09-27	1538054672	trainingRound	1	c	37	2	0	0	0	NA	NA	NA	NA
ws-ml-13	wsls	WS	y	2018-09-27	1538054672	trainingRound	1	c	38	2	0	2	1	0.690491151257447	0.199886453850922	NA	NA
ws-ml-13	wsls	WS	y	2018-09-27	1538054672	trainingRound	1	c	39	2	0	2	1	1.09002124981271	0.17584097123472	NA	NA
ws-ml-13	wsls	WS	y	2018-09-27	1538054672	trainingRound	1	c	40	2	0	2	1	1.22543562109786	0.199963113536796	NA	NA
ws-ml-13	wsls	WS	y	2018-09-27	1538054672	trainingRound	1	c	41	1	0	1	1	0.697109224023734	NA	NA	NA
ws-ml-13	wsls	WS	y	2018-09-27	1538054672	trainingRound	1	c	42	2	0	2	1	0.720538863097318	0.200137281786738	NA	NA
ws-ml-13	wsls	WS	y	2018-09-27	1538054672	trainingRound	1	c	43	2	0	2	1	0.976032780839887	0.184191103948251	NA	NA
ws-ml-13	wsls	WS	y	2018-09-27	1538054672	trainingRound	1	c	44	2	0	2	1	0.71172331946218	0.175833914694522	NA	NA
ws-ml-13	wsls	WS	y	2018-09-27	1538054672	trainingRound	1	c	45	2	0	2	1	0.879130762506975	0.199957019252906	NA	NA
ws-ml-13	wsls	WS	y	2018-09-27	1538054672	trainingRound	1	c	46	1	0	1	1	1.718571371297	NA	NA	NA
ws-ml-13	wsls	WS	y	2018-09-27	1538054672	trainingRound	1	c	47	1	0	1	1	0.790221559334896	NA	NA	NA
ws-ml-13	wsls	WS	y	2018-09-27	1538054672	trainingRound	2	ef	0	2	0	2	1	1.06551260153719	0.199865604980005	NA	NA
ws-ml-13	wsls	WS	y	2018-09-27	1538054672	trainingRound	2	ef	1	2	0	2	1	0.912999591040716	0.200023735636933	NA	NA
ws-ml-13	wsls	WS	y	2018-09-27	1538054672	trainingRound	2	ef	2	2	0	2	1	0.880589862637862	0.223947011796554	NA	NA
ws-ml-13	wsls	WS	y	2018-09-27	1538054672	trainingRound	2	ef	3	2	0	1	0	1.20805439951073	NA	NA	NA
ws-ml-13	wsls	WS	y	2018-09-27	1538054672	trainingRound	2	ef	4	2	0	2	1	0.90367661799246	0.207947268398129	NA	NA
ws-ml-13	wsls	WS	y	2018-09-27	1538054672	trainingRound	2	ef	5	2	0	2	1	0.847194463822234	0.191975751160498	NA	NA
ws-ml-13	wsls	WS	y	2018-09-27	1538054672	trainingRound	2	ef	6	2	0	2	1	2.29081254460471	0.163639891907224	NA	NA
ws-ml-13	wsls	WS	y	2018-09-27	1538054672	trainingRound	2	ef	7	2	0	0	0	NA	NA	NA	NA
ws-ml-13	wsls	WS	y	2018-09-27	1538054672	trainingRound	2	ef	8	1	0	1	1	1.67769636026787	NA	NA	NA
ws-ml-13	wsls	WS	y	2018-09-27	1538054672	trainingRound	2	ef	9	xx	1	0	0	NA	NA	NA	NA
ws-ml-13	wsls	WS	y	2018-09-27	1538054672	trainingRound	2	ef	10	1	1	2	1	0.84477824019632	0.215959970169934	NA	NA
ws-ml-13	wsls	WS	y	2018-09-27	1538054672	trainingRound	2	ef	11	2	1	0	0	NA	NA	NA	NA
ws-ml-13	wsls	WS	y	2018-09-27	1538054672	trainingRound	2	ef	12	2	1	2	0	0.97190887439865	0.18384437120767	NA	NA
ws-ml-13	wsls	WS	y	2018-09-27	1538054672	trainingRound	2	ef	13	1	1	0	0	NA	NA	NA	NA
ws-ml-13	wsls	WS	y	2018-09-27	1538054672	trainingRound	2	ef	14	2	1	1	0	1.60277418268379	NA	NA	NA
ws-ml-13	wsls	WS	y	2018-09-27	1538054672	trainingRound	2	ef	15	2	1	2	0	0.746526498111052	0.215900951832737	NA	NA
ws-ml-13	wsls	WS	y	2018-09-27	1538054672	trainingRound	2	ef	16	2	1	2	0	1.23695317824968	0.183880936918285	NA	NA
ws-ml-13	wsls	WS	y	2018-09-27	1538054672	trainingRound	2	ef	17	1	1	1	0	1.52939353845431	NA	NA	NA
ws-ml-13	wsls	WS	y	2018-09-27	1538054672	trainingRound	2	ef	18	1	1	1	0	2.00886076964525	NA	NA	NA
ws-ml-13	wsls	WS	y	2018-09-27	1538054672	trainingRound	2	ef	19	2	1	2	0	0.96055971196256	0.271944638232526	NA	NA
ws-ml-13	wsls	WS	y	2018-09-27	1538054672	trainingRound	2	ef	20	1	1	1	0	2.75983256753898	NA	NA	NA
ws-ml-13	wsls	WS	y	2018-09-27	1538054672	trainingRound	2	ef	21	2	1	2	0	1.25574731169763	0.183749749412527	NA	NA
ws-ml-13	wsls	WS	y	2018-09-27	1538054672	trainingRound	2	ef	22	1	1	1	0	1.86303415205111	NA	NA	NA
ws-ml-13	wsls	WS	y	2018-09-27	1538054672	trainingRound	2	ef	23	2	1	0	0	NA	NA	NA	NA
ws-ml-13	wsls	WS	y	2018-09-27	1538054672	trainingRound	2	ef	24	1	1	1	0	1.14224189500237	NA	NA	NA
ws-ml-13	wsls	WS	y	2018-09-27	1538054672	trainingRound	2	ef	25	1	1	0	0	NA	NA	NA	NA
ws-ml-13	wsls	WS	y	2018-09-27	1538054672	trainingRound	2	ef	26	1	1	1	0	1.94918809689989	NA	NA	NA
ws-ml-13	wsls	WS	y	2018-09-27	1538054672	trainingRound	2	ef	27	2	1	0	0	NA	NA	NA	NA
ws-ml-13	wsls	WS	y	2018-09-27	1538054672	trainingRound	2	ef	28	1	1	1	0	1.45228704082547	NA	NA	NA
ws-ml-13	wsls	WS	y	2018-09-27	1538054672	trainingRound	2	ef	29	1	1	1	0	0.931987137850228	NA	NA	NA
ws-ml-13	wsls	WS	y	2018-09-27	1538054672	trainingRound	2	ef	30	1	1	1	0	0.867472395293589	NA	NA	NA
ws-ml-13	wsls	WS	y	2018-09-27	1538054672	trainingRound	2	ef	31	1	1	1	0	2.27477591474599	NA	NA	NA
ws-ml-13	wsls	WS	y	2018-09-27	1538054672	trainingRound	2	ef	32	x	0	0	0	NA	NA	NA	NA
ws-ml-13	wsls	WS	y	2018-09-27	1538054672	trainingRound	2	ef	33	2	0	3	0	2.37777061431916	0.239937774142163	0.255982743550703	NA
ws-ml-13	wsls	WS	y	2018-09-27	1538054672	trainingRound	2	ef	34	1	0	0	0	NA	NA	NA	NA
ws-ml-13	wsls	WS	y	2018-09-27	1538054672	trainingRound	2	ef	35	1	0	2	0	1.12912827667969	0.247818326159177	NA	NA
ws-ml-13	wsls	WS	y	2018-09-27	1538054672	trainingRound	2	ef	36	xx	1	0	0	NA	NA	NA	NA
ws-ml-13	wsls	WS	y	2018-09-27	1538054672	trainingRound	2	ef	37	1	1	1	0	1.1761238743602	NA	NA	NA
ws-ml-13	wsls	WS	y	2018-09-27	1538054672	trainingRound	2	ef	38	2	1	1	0	2.96738370740786	NA	NA	NA
ws-ml-13	wsls	WS	y	2018-09-27	1538054672	trainingRound	2	ef	39	1	1	2	1	0.183252584058209	1.94375295693317	NA	NA
ws-ml-13	wsls	WS	y	2018-09-27	1538054672	trainingRound	2	ef	40	x	0	0	0	NA	NA	NA	NA
ws-ml-13	wsls	WS	y	2018-09-27	1538054672	trainingRound	2	ef	41	2	0	2	1	1.38223836673205	0.223903068792424	NA	NA
ws-ml-13	wsls	WS	y	2018-09-27	1538054672	trainingRound	2	ef	42	2	0	2	1	2.00566608129157	0.183831541133259	NA	NA
ws-ml-13	wsls	WS	y	2018-09-27	1538054672	trainingRound	2	ef	43	1	0	0	0	NA	NA	NA	NA
ws-ml-13	wsls	WS	y	2018-09-27	1538054672	trainingRound	2	ef	44	xx	1	1	0	2.82050887279547	NA	NA	NA
ws-ml-13	wsls	WS	y	2018-09-27	1538054672	trainingRound	2	ef	45	2	1	2	0	0.97235407795597	0.375956441901508	NA	NA
ws-ml-13	wsls	WS	y	2018-09-27	1538054672	trainingRound	2	ef	46	1	1	0	0	NA	NA	NA	NA
ws-ml-13	wsls	WS	y	2018-09-27	1538054672	trainingRound	2	ef	47	2	1	2	0	1.34739958462524	0.391895242450119	NA	NA
ws-ml-13	mc	WS	y	2018-09-27	1538054672	trainingRound	1	c	0	2	0	2	1	1.86170656017566	0.351886582149746	NA	NA
ws-ml-13	mc	WS	y	2018-09-27	1538054672	trainingRound	1	c	1	2	0	2	1	1.26136720473005	0.207955928693991	NA	NA
ws-ml-13	mc	WS	y	2018-09-27	1538054672	trainingRound	1	c	2	2	0	2	1	2.18878074205713	0.216010969714262	NA	NA
ws-ml-13	mc	WS	y	2018-09-27	1538054672	trainingRound	1	c	3	1	0	1	1	1.77232617254776	NA	NA	NA
ws-ml-13	mc	WS	y	2018-09-27	1538054672	trainingRound	1	c	4	1	0	1	1	1.17190149710586	NA	NA	NA
ws-ml-13	mc	WS	y	2018-09-27	1538054672	trainingRound	1	c	5	2	0	2	1	1.33948182539825	0.231899412225175	NA	NA
ws-ml-13	mc	WS	y	2018-09-27	1538054672	trainingRound	1	c	6	2	0	0	0	NA	NA	NA	NA
ws-ml-13	mc	WS	y	2018-09-27	1538054672	trainingRound	1	c	7	2	0	2	1	0.914524445299321	0.215958687163948	NA	NA
ws-ml-13	mc	WS	y	2018-09-27	1538054672	trainingRound	1	c	8	1	0	1	1	1.26604023831896	NA	NA	NA
ws-ml-13	mc	WS	y	2018-09-27	1538054672	trainingRound	1	c	9	2	0	1	0	1.32162300432174	NA	NA	NA
ws-ml-13	mc	WS	y	2018-09-27	1538054672	trainingRound	1	c	10	2	0	0	0	NA	NA	NA	NA
ws-ml-13	mc	WS	y	2018-09-27	1538054672	trainingRound	1	c	11	1	0	1	1	0.560751200813684	NA	NA	NA
ws-ml-13	mc	WS	y	2018-09-27	1538054672	trainingRound	1	c	12	2	0	2	1	1.37610944053085	0.256127402630227	NA	NA
ws-ml-13	mc	WS	y	2018-09-27	1538054672	trainingRound	1	c	13	1	0	1	1	0.791785545319726	NA	NA	NA
ws-ml-13	mc	WS	y	2018-09-27	1538054672	trainingRound	1	c	14	2	0	2	1	1.52729517990156	0.183819352561841	NA	NA
ws-ml-13	mc	WS	y	2018-09-27	1538054672	trainingRound	1	c	15	2	0	2	1	1.31863071038606	0.223943162774958	NA	NA
ws-ml-13	mc	WS	y	2018-09-27	1538054672	trainingRound	1	c	16	2	0	2	1	1.27028635120951	0.199926868579496	NA	NA
ws-ml-13	mc	WS	y	2018-09-27	1538054672	trainingRound	1	c	17	2	0	2	1	1.42167352273827	0.823991596302221	NA	NA
ws-ml-13	mc	WS	y	2018-09-27	1538054672	trainingRound	1	c	18	2	0	2	1	0.789423528753105	0.191862846510048	NA	NA
ws-ml-13	mc	WS	y	2018-09-27	1538054672	trainingRound	1	c	19	1	0	1	1	2.2446451281794	NA	NA	NA
ws-ml-13	mc	WS	y	2018-09-27	1538054672	trainingRound	1	c	20	2	0	2	1	1.21236530427268	0.191943996727787	NA	NA
ws-ml-13	mc	WS	y	2018-09-27	1538054672	trainingRound	1	c	21	1	0	1	1	0.612049684459635	NA	NA	NA
ws-ml-13	mc	WS	y	2018-09-27	1538054672	trainingRound	1	c	22	2	0	2	1	0.995551171945408	0.191896525455377	NA	NA
ws-ml-13	mc	WS	y	2018-09-27	1538054672	trainingRound	1	c	23	2	0	2	1	0.978972471475572	0.199965679552406	NA	NA
ws-ml-13	mc	WS	y	2018-09-27	1538054672	trainingRound	1	c	24	1	0	1	1	2.77824821381364	NA	NA	NA
ws-ml-13	mc	WS	y	2018-09-27	1538054672	trainingRound	1	c	25	1	0	0	0	NA	NA	NA	NA
ws-ml-13	mc	WS	y	2018-09-27	1538054672	trainingRound	1	c	26	2	0	3	0	0.241723720402661	0.719839303324989	0.191958751314814	NA
ws-ml-13	mc	WS	y	2018-09-27	1538054672	trainingRound	1	c	27	2	0	2	1	1.41705373395234	0.199952528728318	NA	NA
ws-ml-13	mc	WS	y	2018-09-27	1538054672	trainingRound	1	c	28	2	0	2	1	1.08063091887379	0.215983064303146	NA	NA
ws-ml-13	mc	WS	y	2018-09-27	1538054672	trainingRound	1	c	29	2	0	3	0	1.22425236754862	0.191853544711194	1.22398325675385	NA
ws-ml-13	mc	WS	y	2018-09-27	1538054672	trainingRound	1	c	30	2	0	2	1	1.13572325530913	0.183914615859976	NA	NA
ws-ml-13	mc	WS	y	2018-09-27	1538054672	trainingRound	1	c	31	1	0	1	1	1.30440215866111	NA	NA	NA
ws-ml-13	mc	WS	y	2018-09-27	1538054672	trainingRound	1	c	32	2	0	2	1	0.734792433464463	0.22402591674836	NA	NA
ws-ml-13	mc	WS	y	2018-09-27	1538054672	trainingRound	1	c	33	1	0	1	1	0.70237757303039	NA	NA	NA
ws-ml-13	mc	WS	y	2018-09-27	1538054672	trainingRound	1	c	34	1	0	1	1	0.789927429897944	NA	NA	NA
ws-ml-13	mc	WS	y	2018-09-27	1538054672	trainingRound	1	c	35	1	0	1	1	1.30131556367996	NA	NA	NA
ws-ml-13	mc	WS	y	2018-09-27	1538054672	trainingRound	1	c	36	2	0	2	1	1.28488056003334	0.215919876187399	NA	NA
ws-ml-13	mc	WS	y	2018-09-27	1538054672	trainingRound	1	c	37	1	0	1	1	1.18846319773729	NA	NA	NA
ws-ml-13	mc	WS	y	2018-09-27	1538054672	trainingRound	1	c	38	2	0	2	1	0.827987202002987	0.215920196940715	NA	NA
ws-ml-13	mc	WS	y	2018-09-27	1538054672	trainingRound	1	c	39	2	0	2	1	1.12349042154892	0.207972607789998	NA	NA
ws-ml-13	mc	WS	y	2018-09-27	1538054672	trainingRound	1	c	40	2	0	2	1	0.835095383579755	0.207929306292499	NA	NA
ws-ml-13	mc	WS	y	2018-09-27	1538054672	trainingRound	1	c	41	1	0	1	1	2.33031473774463	NA	NA	NA
ws-ml-13	mc	WS	y	2018-09-27	1538054672	trainingRound	1	c	42	2	0	2	1	1.48199443495832	0.62389793676266	NA	NA
ws-ml-13	mc	WS	y	2018-09-27	1538054672	trainingRound	1	c	43	1	0	1	1	1.3855857329545	NA	NA	NA
ws-ml-13	mc	WS	y	2018-09-27	1538054672	trainingRound	1	c	44	1	0	1	1	1.00118068753363	NA	NA	NA
ws-ml-13	mc	WS	y	2018-09-27	1538054672	trainingRound	1	c	45	2	0	2	1	0.992850441434712	0.231825318547635	NA	NA
ws-ml-13	mc	WS	y	2018-09-27	1538054672	trainingRound	1	c	46	2	0	2	1	1.5841429911743	0.439996471726772	NA	NA
ws-ml-13	mc	WS	y	2018-09-27	1538054672	trainingRound	1	c	47	1	0	1	1	1.03970234228836	NA	NA	NA
ws-ml-13	mc	WS	y	2018-09-27	1538054672	trainingRound	1	c	48	2	0	1	0	2.20713352097664	NA	NA	NA
ws-ml-13	mc	WS	y	2018-09-27	1538054672	trainingRound	1	c	49	2	0	2	1	0.782879870417673	0.231904223499441	NA	NA
ws-ml-13	mc	WS	y	2018-09-27	1538054672	trainingRound	1	c	50	1	0	1	1	0.966308226485125	NA	NA	NA
ws-ml-13	mc	WS	y	2018-09-27	1538054672	trainingRound	1	c	51	1	0	1	1	1.95773260522401	NA	NA	NA
ws-ml-13	mc	WS	y	2018-09-27	1538054672	trainingRound	1	c	52	1	0	1	1	0.981431675849308	NA	NA	NA
ws-ml-13	mc	WS	y	2018-09-27	1538054672	trainingRound	1	c	53	1	0	1	1	0.676997121252498	NA	NA	NA
ws-ml-13	mc	WS	y	2018-09-27	1538054672	trainingRound	1	c	54	2	0	2	1	1.15644927710673	0.199947396697098	NA	NA
ws-ml-13	mc	WS	y	2018-09-27	1538054672	trainingRound	1	c	55	1	0	1	1	0.804062963587057	NA	NA	NA
ws-ml-13	mc	WS	y	2018-09-27	1538054672	trainingRound	1	c	56	1	0	1	1	1.48351960996297	NA	NA	NA
ws-ml-13	mc	WS	y	2018-09-27	1538054672	trainingRound	1	c	57	1	0	1	1	0.507182114877651	NA	NA	NA
ws-ml-13	mc	WS	y	2018-09-27	1538054672	trainingRound	1	c	58	2	0	2	1	0.86661983689919	0.231917053573852	NA	NA
ws-ml-13	mc	WS	y	2018-09-27	1538054672	trainingRound	1	c	59	2	0	3	0	0.0182302517096105	0.711909034780547	0.199940660906577	NA
ws-ml-13	mc	WS	y	2018-09-27	1538054672	trainingRound	1	c	60	1	0	1	1	0.60968702639002	NA	NA	NA
ws-ml-13	mc	WS	y	2018-09-27	1538054672	trainingRound	1	c	61	2	0	2	1	0.553175042299699	0.207942777869903	NA	NA
ws-ml-13	mc	WS	y	2018-09-27	1538054672	trainingRound	1	c	62	2	0	2	1	0.784773589293764	0.223916540369828	NA	NA
ws-ml-13	mc	WS	y	2018-09-27	1538054672	trainingRound	1	c	63	2	0	2	1	1.02430593310783	0.199871057760902	NA	NA
ws-ml-13	mc	WS	y	2018-09-27	1538054672	trainingRound	1	c	64	1	0	1	1	0.967825382696901	NA	NA	NA
ws-ml-13	mc	WS	y	2018-09-27	1538054672	trainingRound	1	c	65	1	0	1	1	1.13527195746792	NA	NA	NA
ws-ml-13	mc	WS	y	2018-09-27	1538054672	trainingRound	1	c	66	2	0	2	1	0.870905081508681	0.207891457575897	NA	NA
ws-ml-13	mc	WS	y	2018-09-27	1538054672	trainingRound	2	ef	0	2	0	2	1	0.822947228301928	0.223929691197554	NA	NA
ws-ml-13	mc	WS	y	2018-09-27	1538054672	trainingRound	2	ef	1	2	0	2	1	0.798396240788861	0.207954966441321	NA	NA
ws-ml-13	mc	WS	y	2018-09-27	1538054672	trainingRound	2	ef	2	1	0	1	1	1.15790837723398	NA	NA	NA
ws-ml-13	mc	WS	y	2018-09-27	1538054672	trainingRound	2	ef	3	2	0	2	1	0.949506282726361	0.191905506508192	NA	NA
ws-ml-13	mc	WS	y	2018-09-27	1538054672	trainingRound	2	ef	4	2	0	2	1	1.29291090315746	0.191938223197212	NA	NA
ws-ml-13	mc	WS	y	2018-09-27	1538054672	trainingRound	2	ef	5	1	0	1	1	0.756562823258719	NA	NA	NA
ws-ml-13	mc	WS	y	2018-09-27	1538054672	trainingRound	2	ef	6	2	0	2	1	0.796145525113388	0.183997369833378	NA	NA
ws-ml-13	mc	WS	y	2018-09-27	1538054672	trainingRound	2	ef	7	2	0	2	1	0.899615258167614	0.19994643444079	NA	NA
ws-ml-13	mc	WS	y	2018-09-27	1538054672	trainingRound	2	ef	8	2	0	2	1	1.50706824797453	0.200008339546912	NA	NA
ws-ml-13	mc	WS	y	2018-09-27	1538054672	trainingRound	2	ef	9	2	0	2	1	1.28263401412914	0.207951758922718	NA	NA
ws-ml-13	mc	WS	y	2018-09-27	1538054672	trainingRound	2	ef	10	2	0	2	1	1.54606686072293	0.200000000000728	NA	NA
ws-ml-13	mc	WS	y	2018-09-27	1538054672	trainingRound	2	ef	11	2	0	2	1	0.729746686232829	0.215944894833228	NA	NA
ws-ml-13	mc	WS	y	2018-09-27	1538054672	trainingRound	2	ef	12	2	0	2	1	0.929320727787854	0.191865412525658	NA	NA
ws-ml-13	mc	WS	y	2018-09-27	1538054672	trainingRound	2	ef	13	xx	1	0	0	NA	NA	NA	NA
ws-ml-13	mc	WS	y	2018-09-27	1538054672	trainingRound	2	ef	14	1	1	2	1	1.00032428011036	0.207895948104124	NA	NA
ws-ml-13	mc	WS	y	2018-09-27	1538054672	trainingRound	2	ef	15	2	1	2	0	0.949917486588674	0.417859462577326	NA	NA
ws-ml-13	mc	WS	y	2018-09-27	1538054672	trainingRound	2	ef	16	1	1	2	1	1.65529633460756	0.215918913934729	NA	NA
ws-ml-13	mc	WS	y	2018-09-27	1538054672	trainingRound	2	ef	17	2	1	3	1	1.51081783701011	0.223870672856719	0.184012124420406	NA
ws-ml-13	mc	WS	y	2018-09-27	1538054672	trainingRound	2	ef	18	2	1	3	1	2.03030367180691	0.327907495167892	0.191964524849027	NA
ws-ml-13	mc	WS	y	2018-09-27	1538054672	trainingRound	2	ef	19	x	0	0	0	NA	NA	NA	NA
ws-ml-13	mc	WS	y	2018-09-27	1538054672	trainingRound	2	ef	20	1	0	1	1	1.25683337743612	NA	NA	NA
ws-ml-13	mc	WS	y	2018-09-27	1538054672	trainingRound	2	ef	21	1	0	1	1	0.989171417801117	NA	NA	NA
ws-ml-13	mc	WS	y	2018-09-27	1538054672	trainingRound	2	ef	22	1	0	1	1	2.94020864907361	NA	NA	NA
ws-ml-13	mc	WS	y	2018-09-27	1538054672	trainingRound	2	ef	23	2	0	2	1	1.98796442861931	0.18391076683838	NA	NA
ws-ml-13	mc	WS	y	2018-09-27	1538054672	trainingRound	2	ef	24	1	0	1	1	0.715589341416489	NA	NA	NA
ws-ml-13	mc	WS	y	2018-09-27	1538054672	trainingRound	2	ef	25	xx	1	0	0	NA	NA	NA	NA
ws-ml-13	mc	WS	y	2018-09-27	1538054672	trainingRound	2	ef	26	2	1	3	1	1.89052579245617	0.2400346411996	0.231877601097949	NA
ws-ml-13	mc	WS	y	2018-09-27	1538054672	trainingRound	2	ef	27	1	1	2	1	1.13024160632631	0.183845012710663	NA	NA
ws-ml-13	mc	WS	y	2018-09-27	1538054672	trainingRound	2	ef	28	1	1	2	1	1.84970210172833	0.239780605737906	NA	NA
ws-ml-13	mc	WS	y	2018-09-27	1538054672	trainingRound	2	ef	29	1	1	2	1	1.05727409046813	0.191865733278973	NA	NA
ws-ml-13	mc	WS	y	2018-09-27	1538054672	trainingRound	2	ef	30	1	1	2	1	2.50451410105234	0.232425124493602	NA	NA
ws-ml-13	mc	WS	y	2018-09-27	1538054672	trainingRound	2	ef	31	x	0	0	0	NA	NA	NA	NA
ws-ml-13	mc	WS	y	2018-09-27	1538054672	trainingRound	2	ef	32	2	0	2	1	1.75978541701625	0.183925521425408	NA	NA
ws-ml-13	mc	WS	y	2018-09-27	1538054672	trainingRound	2	ef	33	2	0	2	1	1.07133745499596	0.199988452932303	NA	NA
ws-ml-13	mc	WS	y	2018-09-27	1538054672	trainingRound	2	ef	34	1	0	0	0	NA	NA	NA	NA
ws-ml-13	mc	WS	y	2018-09-27	1538054672	trainingRound	2	ef	35	xx	1	0	0	NA	NA	NA	NA
ws-ml-13	mc	WS	y	2018-09-27	1538054672	trainingRound	2	ef	36	2	1	2	0	1.66296968093229	0.174883206233062	NA	NA
ws-ml-13	mc	WS	y	2018-09-27	1538054672	trainingRound	2	ef	37	1	1	2	1	1.58937060469543	0.207883118029713	NA	NA
ws-ml-13	mc	WS	y	2018-09-27	1538054672	trainingRound	2	ef	38	1	1	2	1	1.24506563384421	0.199851171146292	NA	NA
ws-ml-13	mc	WS	y	2018-09-27	1538054672	trainingRound	2	ef	39	2	1	3	1	1.17249745403387	0.22397491720767	0.191986656722293	NA
ws-ml-13	mc	WS	y	2018-09-27	1538054672	trainingRound	2	ef	40	2	1	3	1	1.81999021706724	0.220897624032659	0.235016799375444	NA
ws-ml-13	mc	WS	y	2018-09-27	1538054672	trainingRound	2	ef	41	1	1	2	1	1.21158619804919	0.215889725517627	NA	NA
ws-ml-13	mc	WS	y	2018-09-27	1538054672	trainingRound	2	ef	42	2	1	2	0	2.77908088559343	0.199757190857781	NA	NA
ws-ml-13	mc	WS	y	2018-09-27	1538054672	trainingRound	2	ef	43	1	1	3	0	0.146759684703284	1.5358063300373	0.359887416103447	NA
ws-ml-13	mc	WS	y	2018-09-27	1538054672	trainingRound	2	ef	44	x	0	0	0	NA	NA	NA	NA
ws-ml-13	mc	WS	y	2018-09-27	1538054672	trainingRound	2	ef	45	2	0	1	0	1.32974027119417	NA	NA	NA
ws-ml-13	mc	WS	y	2018-09-27	1538054672	trainingRound	2	ef	46	xx	1	0	0	NA	NA	NA	NA
ws-ml-13	mc	WS	y	2018-09-27	1538054672	trainingRound	2	ef	47	1	1	2	1	1.20087661478829	0.191884336883959	NA	NA
ws-ml-13	mc	WS	y	2018-09-27	1538054672	trainingRound	2	ef	48	2	1	3	1	0.896330117797334	0.239902812190849	0.232013599877973	NA
ws-ml-13	mc	WS	y	2018-09-27	1538054672	trainingRound	2	ef	49	x	0	0	0	NA	NA	NA	NA
ws-ml-13	mc	WS	y	2018-09-27	1538054672	trainingRound	2	ef	50	2	0	2	1	1.51131660612373	0.223959841870965	NA	NA
ws-ml-13	mc	WS	y	2018-09-27	1538054672	trainingRound	2	ef	51	2	0	2	1	1.30301330318252	0.207794590522099	NA	NA
ws-ml-13	mc	WS	y	2018-09-27	1538054672	trainingRound	2	ef	52	1	0	1	1	1.96631047174378	NA	NA	NA
ws-ml-13	mc	WS	y	2018-09-27	1538054672	trainingRound	2	ef	53	1	0	1	1	0.991916412069259	NA	NA	NA
ws-ml-13	mc	WS	y	2018-09-27	1538054672	trainingRound	2	ef	54	2	0	2	1	2.32812688942795	0.191927638385096	NA	NA
ws-ml-13	mc	WS	y	2018-09-27	1538054672	trainingRound	2	ef	55	1	0	1	1	1.66103362281501	NA	NA	NA
ws-ml-13	mc	WS	y	2018-09-27	1538054672	trainingRound	2	ef	56	xx	1	0	0	NA	NA	NA	NA
ws-ml-13	mc	WS	y	2018-09-27	1538054672	trainingRound	2	ef	57	1	1	2	1	0.685368744336301	0.335910574387526	NA	NA
ws-ml-13	mc	WS	y	2018-09-27	1538054672	trainingRound	2	ef	58	1	1	2	1	0.955667925616581	0.623870993607852	NA	NA
ws-ml-13	mc	WS	y	2018-09-27	1538054672	trainingRound	2	ef	59	1	1	2	1	2.17118237147952	0.455728066586744	NA	NA
ws-ml-13	mc	WS	y	2018-09-27	1538054672	trainingRound	2	ef	60	1	1	2	1	2.37852502265378	0.223924559166335	NA	NA
ws-ml-13	mc	WS	y	2018-09-27	1538054672	trainingRound	2	ef	61	1	1	1	0	2.76201977435267	NA	NA	NA
ws-ml-13	mc	WS	y	2018-09-27	1538054672	trainingRound	2	ef	62	1	1	1	0	0.329836175995297	NA	NA	NA
Accuracy threshold not reached or participant chose not to continue to full experiment.					NA		NA		NA		NA	NA	NA	NA	NA	NA	NA
ws-ml-13	wsls	WS	y	2018-09-28	1538124930	trainingRound	1	c	0	2	0	2	1	0.612167119883225	0.383895059007955	NA	NA
ws-ml-13	wsls	WS	y	2018-09-28	1538124930	trainingRound	1	c	1	1	0	1	1	0.891561252892188	NA	NA	NA
ws-ml-13	wsls	WS	y	2018-09-28	1538124930	trainingRound	1	c	2	1	0	2	0	0.539103971692157	2.39163213816278	NA	NA
ws-ml-13	wsls	WS	y	2018-09-28	1538124930	trainingRound	1	c	3	2	0	1	0	1.33844637449101	NA	NA	NA
ws-ml-13	wsls	WS	y	2018-09-28	1538124930	trainingRound	1	c	4	2	0	2	1	1.06600060172286	0.215927759890747	NA	NA
ws-ml-13	wsls	WS	y	2018-09-28	1538124930	trainingRound	1	c	5	1	0	1	1	0.681545837751855	NA	NA	NA
ws-ml-13	wsls	WS	y	2018-09-28	1538124930	trainingRound	1	c	6	2	0	1	0	0.745034663217893	NA	NA	NA
ws-ml-13	wsls	WS	y	2018-09-28	1538124930	trainingRound	1	c	7	1	0	1	1	0.776592079966122	NA	NA	NA
ws-ml-13	wsls	WS	y	2018-09-28	1538124930	trainingRound	1	c	8	1	0	1	1	0.735998876099529	NA	NA	NA
ws-ml-13	wsls	WS	y	2018-09-28	1538124930	trainingRound	1	c	9	2	0	2	1	0.935471310068806	0.239953055347769	NA	NA
ws-ml-13	wsls	WS	y	2018-09-28	1538124930	trainingRound	1	c	10	2	0	2	1	1.1589690394951	0.207913233862882	NA	NA
ws-ml-13	wsls	WS	y	2018-09-28	1538124930	trainingRound	1	c	11	1	0	1	1	0.686511334907436	NA	NA	NA
ws-ml-13	wsls	WS	y	2018-09-28	1538124930	trainingRound	1	c	12	1	0	1	1	0.878035637649873	NA	NA	NA
ws-ml-13	wsls	WS	y	2018-09-28	1538124930	trainingRound	1	c	13	1	0	1	1	0.661484664725322	NA	NA	NA
ws-ml-13	wsls	WS	y	2018-09-28	1538124930	trainingRound	1	c	14	2	0	2	1	1.76484148321492	0.543871888184867	NA	NA
ws-ml-13	wsls	WS	y	2018-09-28	1538124930	trainingRound	1	c	15	2	0	2	1	0.892485006642573	0.199938801314147	NA	NA
ws-ml-13	wsls	WS	y	2018-09-28	1538124930	trainingRound	1	c	16	1	0	1	1	0.676009088710543	NA	NA	NA
ws-ml-13	wsls	WS	y	2018-09-28	1538124930	trainingRound	1	c	17	2	0	2	1	0.731562933611031	0.255810507313981	NA	NA
ws-ml-13	wsls	WS	y	2018-09-28	1538124930	trainingRound	1	c	18	2	0	2	1	0.866937762732505	0.2239214373094	NA	NA
ws-ml-13	wsls	WS	y	2018-09-28	1538124930	trainingRound	1	c	19	2	0	2	1	0.970438276249752	0.223934587970689	NA	NA
ws-ml-13	wsls	WS	y	2018-09-28	1538124930	trainingRound	1	c	20	2	0	3	0	0.458026297472998	0.231981509529078	0.215899213334069	NA
ws-ml-13	wsls	WS	y	2018-09-28	1538124930	trainingRound	1	c	21	1	0	1	1	0.665440126964768	NA	NA	NA
ws-ml-13	wsls	WS	y	2018-09-28	1538124930	trainingRound	1	c	22	1	0	2	0	1.46482101950323	0.223932342735907	NA	NA
ws-ml-13	wsls	WS	y	2018-09-28	1538124930	trainingRound	1	c	23	2	0	2	1	1.10439796594551	0.215906269786046	NA	NA
ws-ml-13	wsls	WS	y	2018-09-28	1538124930	trainingRound	1	c	24	2	0	2	1	1.31978302050788	0.231960019424605	NA	NA
ws-ml-13	wsls	WS	y	2018-09-28	1538124930	trainingRound	1	c	25	2	0	2	1	2.68705885145323	0.215955023456445	NA	NA
ws-ml-13	wsls	WS	y	2018-09-28	1538124930	trainingRound	1	c	26	2	0	2	1	1.23881728728156	0.263934729099674	NA	NA
ws-ml-13	wsls	WS	y	2018-09-28	1538124930	trainingRound	1	c	27	2	0	2	1	0.942384708796226	0.263905220299193	NA	NA
ws-ml-13	wsls	WS	y	2018-09-28	1538124930	trainingRound	1	c	28	2	0	2	1	0.765969232585121	0.24787937572205	NA	NA
ws-ml-13	wsls	WS	y	2018-09-28	1538124930	trainingRound	1	c	29	2	0	2	1	1.18131040884441	0.232007490103342	NA	NA
ws-ml-13	wsls	WS	y	2018-09-28	1538124930	trainingRound	1	c	30	1	0	1	1	1.12479496194965	NA	NA	NA
ws-ml-13	wsls	WS	y	2018-09-28	1538124930	trainingRound	1	c	31	1	0	1	1	1.03641610487693	NA	NA	NA
ws-ml-13	wsls	WS	y	2018-09-28	1538124930	trainingRound	1	c	32	1	0	1	1	0.811840983489901	NA	NA	NA
ws-ml-13	wsls	WS	y	2018-09-28	1538124930	trainingRound	1	c	33	2	0	2	1	1.12335737017565	0.343893955635622	NA	NA
ws-ml-13	wsls	WS	y	2018-09-28	1538124930	trainingRound	1	c	34	1	0	1	1	0.58689956808098	NA	NA	NA
ws-ml-13	wsls	WS	y	2018-09-28	1538124930	trainingRound	1	c	35	2	0	2	1	0.874286095517391	0.223907003657359	NA	NA
ws-ml-13	wsls	WS	y	2018-09-28	1538124930	trainingRound	1	c	36	2	0	2	1	0.969825327146737	0.231899718832437	NA	NA
ws-ml-13	wsls	WS	y	2018-09-28	1538124930	trainingRound	1	c	37	1	0	1	1	0.593372900785653	NA	NA	NA
ws-ml-13	wsls	WS	y	2018-09-28	1538124930	trainingRound	1	c	38	2	0	2	1	0.92877794435276	0.247933582105361	NA	NA
ws-ml-13	wsls	WS	y	2018-09-28	1538124930	trainingRound	1	c	39	1	0	1	1	0.80031330648012	NA	NA	NA
ws-ml-13	wsls	WS	y	2018-09-28	1538124930	trainingRound	1	c	40	1	0	1	1	2.1676176839826	NA	NA	NA
ws-ml-13	wsls	WS	y	2018-09-28	1538124930	trainingRound	1	c	41	1	0	1	1	0.703345784763997	NA	NA	NA
ws-ml-13	wsls	WS	y	2018-09-28	1538124930	trainingRound	1	c	42	1	0	1	1	0.814782241090825	NA	NA	NA
ws-ml-13	wsls	WS	y	2018-09-28	1538124930	trainingRound	1	c	43	2	0	2	1	0.838280868610809	0.207866083932004	NA	NA
ws-ml-13	wsls	WS	y	2018-09-28	1538124930	trainingRound	1	c	44	1	0	1	1	1.11775583007307	NA	NA	NA
ws-ml-13	wsls	WS	y	2018-09-28	1538124930	trainingRound	1	c	45	2	0	3	0	0.42134300965381	0.519933194641908	0.208030948316718	NA
ws-ml-13	wsls	WS	y	2018-09-28	1538124930	trainingRound	1	c	46	1	0	1	1	1.30872427682584	NA	NA	NA
ws-ml-13	wsls	WS	y	2018-09-28	1538124930	trainingRound	2	ef	0	2	0	2	1	0.982637919963054	0.239938621695273	NA	NA
ws-ml-13	wsls	WS	y	2018-09-28	1538124930	trainingRound	2	ef	1	xx	1	0	0	NA	NA	NA	NA
ws-ml-13	wsls	WS	y	2018-09-28	1538124930	trainingRound	2	ef	2	1	1	2	1	1.04563279377135	0.264637808342741	NA	NA
ws-ml-13	wsls	WS	y	2018-09-28	1538124930	trainingRound	2	ef	3	x	0	0	0	NA	NA	NA	NA
ws-ml-13	wsls	WS	y	2018-09-28	1538124930	trainingRound	2	ef	4	2	0	2	1	1.40465193407749	0.239831491920086	NA	NA
ws-ml-13	wsls	WS	y	2018-09-28	1538124930	trainingRound	2	ef	5	1	0	2	0	1.37203861547277	0.383909492660223	NA	NA
ws-ml-13	wsls	WS	y	2018-09-28	1538124930	trainingRound	2	ef	6	xx	1	0	0	NA	NA	NA	NA
ws-ml-13	wsls	WS	y	2018-09-28	1538124930	trainingRound	2	ef	7	1	1	2	1	1.65903222681732	0.391847680704586	NA	NA
ws-ml-13	wsls	WS	y	2018-09-28	1538124930	trainingRound	2	ef	8	2	1	0	0	NA	NA	NA	NA
ws-ml-13	wsls	WS	y	2018-09-28	1538124930	trainingRound	2	ef	9	2	1	2	0	1.00212014315616	0.207884366558346	NA	NA
ws-ml-13	wsls	WS	y	2018-09-28	1538124930	trainingRound	2	ef	10	1	1	1	0	0.705692696636106	NA	NA	NA
ws-ml-13	wsls	WS	y	2018-09-28	1538124930	trainingRound	2	ef	11	x	0	1	0	1.40894450228598	NA	NA	NA
ws-ml-13	wsls	WS	y	2018-09-28	1538124930	trainingRound	2	ef	12	1	0	0	0	NA	NA	NA	NA
ws-ml-13	wsls	WS	y	2018-09-28	1538124930	trainingRound	2	ef	13	2	0	1	0	1.1120888574128	NA	NA	NA
ws-ml-13	wsls	WS	y	2018-09-28	1538124930	trainingRound	2	ef	14	1	0	1	1	0.887608035887752	NA	NA	NA
ws-ml-13	wsls	WS	y	2018-09-28	1538124930	trainingRound	2	ef	15	1	0	1	1	1.190979993675	NA	NA	NA
ws-ml-13	wsls	WS	y	2018-09-28	1538124930	trainingRound	2	ef	16	xx	1	2	0	1.06258175060316	0.224007076980115	NA	NA
ws-ml-13	wsls	WS	y	2018-09-28	1538124930	trainingRound	2	ef	17	1	1	1	0	1.11008482497118	NA	NA	NA
ws-ml-13	wsls	WS	y	2018-09-28	1538124930	trainingRound	2	ef	18	2	1	0	0	NA	NA	NA	NA
ws-ml-13	wsls	WS	y	2018-09-28	1538124930	trainingRound	2	ef	19	1	1	2	1	0.941123849076575	0.207881159079989	NA	NA
ws-ml-13	wsls	WS	y	2018-09-28	1538124930	trainingRound	2	ef	20	2	1	1	0	1.94037650663267	NA	NA	NA
ws-ml-13	wsls	WS	y	2018-09-28	1538124930	trainingRound	2	ef	21	1	1	2	1	0.932040591279247	0.215919099699477	NA	NA
ws-ml-13	wsls	WS	y	2018-09-28	1538124930	trainingRound	2	ef	22	2	1	1	0	0.923573169315659	NA	NA	NA
ws-ml-13	wsls	WS	y	2018-09-28	1538124930	trainingRound	2	ef	23	2	1	2	0	0.915019786933726	0.239916169346998	NA	NA
ws-ml-13	wsls	WS	y	2018-09-28	1538124930	trainingRound	2	ef	24	1	1	1	0	1.29040540601227	NA	NA	NA
ws-ml-13	wsls	WS	y	2018-09-28	1538124930	trainingRound	2	ef	25	2	1	2	0	1.87383672780766	0.215946684012806	NA	NA
ws-ml-13	wsls	WS	y	2018-09-28	1538124930	trainingRound	2	ef	26	2	1	1	0	0.937494908128201	NA	NA	NA
ws-ml-13	wsls	WS	y	2018-09-28	1538124930	trainingRound	2	ef	27	2	1	2	0	0.457038394156598	0.22398334164086	NA	NA
ws-ml-13	wsls	WS	y	2018-09-28	1538124930	trainingRound	2	ef	28	2	1	2	0	0.760529349388662	0.223946455640089	NA	NA
ws-ml-13	wsls	WS	y	2018-09-28	1538124930	trainingRound	2	ef	29	1	1	1	0	0.728066140768533	NA	NA	NA
ws-ml-13	wsls	WS	y	2018-09-28	1538124930	trainingRound	2	ef	30	1	1	1	0	2.00717577045225	NA	NA	NA
ws-ml-13	wsls	WS	y	2018-09-28	1538124930	trainingRound	2	ef	31	x	0	0	0	NA	NA	NA	NA
ws-ml-13	wsls	WS	y	2018-09-28	1538124930	trainingRound	2	ef	32	1	0	1	1	0.806505664085762	NA	NA	NA
ws-ml-13	wsls	WS	y	2018-09-28	1538124930	trainingRound	2	ef	33	1	0	2	0	0.653963448860168	0.503915368760545	NA	NA
ws-ml-13	wsls	WS	y	2018-09-28	1538124930	trainingRound	2	ef	34	1	0	2	0	0.765576637241338	0.527761686928216	NA	NA
ws-ml-13	wsls	WS	y	2018-09-28	1538124930	trainingRound	2	ef	35	2	0	3	0	1.59673048906984	0.255994616568387	0.239936055712633	NA
ws-ml-13	wsls	WS	y	2018-09-28	1538124930	trainingRound	2	ef	36	2	0	3	0	2.52423025332018	0.215807800202356	0.24801024083672	NA
ws-ml-13	wsls	WS	y	2018-09-28	1538124930	trainingRound	2	ef	37	2	0	2	1	2.5236820952789	0.295892118391748	NA	NA
ws-ml-13	wsls	WS	y	2018-09-28	1538124930	trainingRound	2	ef	38	1	0	0	0	NA	NA	NA	NA
ws-ml-13	wsls	WS	y	2018-09-28	1538124930	trainingRound	2	ef	39	1	0	1	1	0.682967712881918	NA	NA	NA
ws-ml-13	wsls	WS	y	2018-09-28	1538124930	trainingRound	2	ef	40	2	0	2	1	1.23434574178373	0.2158995340817	NA	NA
ws-ml-13	wsls	WS	y	2018-09-28	1538124930	trainingRound	2	ef	41	xx	1	1	0	1.30584652729522	NA	NA	NA
ws-ml-13	wsls	WS	y	2018-09-28	1538124930	trainingRound	2	ef	42	2	1	2	0	1.56127983516126	0.247908884522531	NA	NA
ws-ml-13	wsls	WS	y	2018-09-28	1538124930	trainingRound	2	ef	43	1	1	1	0	0.88083929443178	NA	NA	NA
ws-ml-13	mc	WS	y	2018-09-28	1538124930	trainingRound	1	c	0	1	0	1	1	0.963299712545904	NA	NA	NA
ws-ml-13	mc	WS	y	2018-09-28	1538124930	trainingRound	1	c	1	2	0	0	0	NA	NA	NA	NA
ws-ml-13	mc	WS	y	2018-09-28	1538124930	trainingRound	1	c	2	1	0	2	0	2.42601887151932	0.367963514292796	NA	NA
ws-ml-13	mc	WS	y	2018-09-28	1538124930	trainingRound	1	c	3	1	0	0	0	NA	NA	NA	NA
ws-ml-13	mc	WS	y	2018-09-28	1538124930	trainingRound	1	c	4	2	0	0	0	NA	NA	NA	NA
ws-ml-13	mc	WS	y	2018-09-28	1538124930	trainingRound	1	c	5	2	0	2	1	0.800816559825535	0.215920703438542	NA	NA
ws-ml-13	mc	WS	y	2018-09-28	1538124930	trainingRound	1	c	6	1	0	1	1	0.40038149746897	NA	NA	NA
ws-ml-13	mc	WS	y	2018-09-28	1538124930	trainingRound	1	c	7	2	0	3	0	0.415834807169631	0.239950489364901	0.199944254027059	NA
ws-ml-13	mc	WS	y	2018-09-28	1538124930	trainingRound	1	c	8	1	0	1	1	0.623274937983524	NA	NA	NA
ws-ml-13	mc	WS	y	2018-09-28	1538124930	trainingRound	1	c	9	1	0	1	1	2.72647651452303	NA	NA	NA
ws-ml-13	mc	WS	y	2018-09-28	1538124930	trainingRound	1	c	10	2	0	2	1	0.886194820948958	0.200002950879934	NA	NA
ws-ml-13	mc	WS	y	2018-09-28	1538124930	trainingRound	1	c	11	1	0	1	1	0.550860021156495	NA	NA	NA
ws-ml-13	mc	WS	y	2018-09-28	1538124930	trainingRound	1	c	12	2	0	2	1	0.693252492050306	0.223915022352912	NA	NA
ws-ml-13	mc	WS	y	2018-09-28	1538124930	trainingRound	1	c	13	2	0	2	1	0.388832009607086	0.359876820003365	NA	NA
ws-ml-13	mc	WS	y	2018-09-28	1538124930	trainingRound	1	c	14	2	0	2	1	1.96411601577302	0.199812105921183	NA	NA
ws-ml-13	mc	WS	y	2018-09-28	1538124930	trainingRound	1	c	15	2	0	2	1	1.15565860114179	0.247904394052739	NA	NA
ws-ml-13	mc	WS	y	2018-09-28	1538124930	trainingRound	1	c	16	1	0	1	1	2.41887870407618	NA	NA	NA
ws-ml-13	mc	WS	y	2018-09-28	1538124930	trainingRound	1	c	17	2	0	2	1	0.826724645044578	0.207896875723691	NA	NA
ws-ml-13	mc	WS	y	2018-09-28	1538124930	trainingRound	1	c	18	2	0	3	0	0.755837450131594	0.222355225655747	1.71165539879553	NA
ws-ml-13	mc	WS	y	2018-09-28	1538124930	trainingRound	1	c	19	2	0	2	1	1.05768361049172	0.19991923569637	NA	NA
ws-ml-13	mc	WS	y	2018-09-28	1538124930	trainingRound	1	c	20	2	0	2	1	0.873234042635204	0.234039748354007	NA	NA
ws-ml-13	mc	WS	y	2018-09-28	1538124930	trainingRound	1	c	21	2	0	2	1	0.872674016924066	0.21591364698611	NA	NA
ws-ml-13	mc	WS	y	2018-09-28	1538124930	trainingRound	1	c	22	1	0	1	1	0.648198327364071	NA	NA	NA
ws-ml-13	mc	WS	y	2018-09-28	1538124930	trainingRound	1	c	23	2	0	2	1	0.839635707444586	0.239948564877977	NA	NA
ws-ml-13	mc	WS	y	2018-09-28	1538124930	trainingRound	1	c	24	2	0	2	1	0.815211722435151	0.231882077701812	NA	NA
ws-ml-13	mc	WS	y	2018-09-28	1538124930	trainingRound	1	c	25	1	0	1	1	0.958549437183819	NA	NA	NA
ws-ml-13	mc	WS	y	2018-09-28	1538124930	trainingRound	1	c	26	2	0	2	1	0.366288248376804	0.199880745956762	NA	NA
ws-ml-13	mc	WS	y	2018-09-28	1538124930	trainingRound	1	c	27	1	0	1	1	0.549744780951869	NA	NA	NA
ws-ml-13	mc	WS	y	2018-09-28	1538124930	trainingRound	1	c	28	1	0	2	0	0.381202060227452	0.22392689002254	NA	NA
ws-ml-13	mc	WS	y	2018-09-28	1538124930	trainingRound	1	c	29	2	0	2	1	1.04692187930004	0.229632031674555	NA	NA
ws-ml-13	mc	WS	y	2018-09-28	1538124930	trainingRound	1	c	30	2	0	2	1	0.668143068928202	0.215927759890747	NA	NA
ws-ml-13	mc	WS	y	2018-09-28	1538124930	trainingRound	1	c	31	1	0	1	1	0.675608153923122	NA	NA	NA
ws-ml-13	mc	WS	y	2018-09-28	1538124930	trainingRound	1	c	32	1	0	1	1	0.403211776320632	NA	NA	NA
ws-ml-13	mc	WS	y	2018-09-28	1538124930	trainingRound	1	c	33	2	0	2	1	0.482682503911519	0.280270416080612	NA	NA
ws-ml-13	mc	WS	y	2018-09-28	1538124930	trainingRound	1	c	34	1	0	1	1	0.362215071683977	NA	NA	NA
ws-ml-13	mc	WS	y	2018-09-28	1538124930	trainingRound	1	c	35	2	0	2	1	1.68140246347161	0.247889960400471	NA	NA
ws-ml-13	mc	WS	y	2018-09-28	1538124930	trainingRound	1	c	36	1	0	1	1	0.721102063884018	NA	NA	NA
ws-ml-13	mc	WS	y	2018-09-28	1538124930	trainingRound	1	c	37	2	0	3	0	1.08062798576157	0.207858385984082	0.927840719193455	NA
ws-ml-13	mc	WS	y	2018-09-28	1538124930	trainingRound	1	c	38	1	0	0	0	NA	NA	NA	NA
ws-ml-13	mc	WS	y	2018-09-28	1538124930	trainingRound	1	c	39	2	0	1	0	0.0957121147098405	NA	NA	NA
ws-ml-13	mc	WS	y	2018-09-28	1538124930	trainingRound	1	c	40	1	0	1	1	0.703073469856236	NA	NA	NA
ws-ml-13	mc	WS	y	2018-09-28	1538124930	trainingRound	1	c	41	1	0	2	0	1.1520825835853	1.76611741808256	NA	NA
ws-ml-13	mc	WS	y	2018-09-28	1538124930	trainingRound	1	c	42	2	0	0	0	NA	NA	NA	NA
ws-ml-13	mc	WS	y	2018-09-28	1538124930	trainingRound	1	c	43	1	0	1	1	0.693593126245787	NA	NA	NA
ws-ml-13	mc	WS	y	2018-09-28	1538124930	trainingRound	1	c	44	1	0	1	1	1.12670854350336	NA	NA	NA
ws-ml-13	mc	WS	y	2018-09-28	1538124930	trainingRound	1	c	45	2	0	2	1	1.0124302614031	0.20796808174191	NA	NA
ws-ml-13	mc	WS	y	2018-09-28	1538124930	trainingRound	1	c	46	1	0	0	0	NA	NA	NA	NA
ws-ml-13	mc	WS	y	2018-09-28	1538124930	trainingRound	1	c	47	1	0	1	1	0.379598000329679	NA	NA	NA
ws-ml-13	mc	WS	y	2018-09-28	1538124930	trainingRound	1	c	48	2	0	2	1	1.74678755010882	0.288048871705541	NA	NA
ws-ml-13	mc	WS	y	2018-09-28	1538124930	trainingRound	1	c	49	1	0	1	1	0.898469519654554	NA	NA	NA
ws-ml-13	mc	WS	y	2018-09-28	1538124930	trainingRound	1	c	50	1	0	1	1	1.23388161967387	NA	NA	NA
ws-ml-13	mc	WS	y	2018-09-28	1538124930	trainingRound	1	c	51	1	0	1	1	0.657509957616412	NA	NA	NA
ws-ml-13	mc	WS	y	2018-09-28	1538124930	trainingRound	1	c	52	1	0	1	1	2.19270593774809	NA	NA	NA
ws-ml-13	mc	WS	y	2018-09-28	1538124930	trainingRound	1	c	53	1	0	1	1	0.776492648139083	NA	NA	NA
ws-ml-13	mc	WS	y	2018-09-28	1538124930	trainingRound	1	c	54	2	0	2	1	0.799963691345738	0.23193468034583	NA	NA
ws-ml-13	mc	WS	y	2018-09-28	1538124930	trainingRound	1	c	55	2	0	2	1	0.407599927382762	0.287830442433005	NA	NA
ws-ml-13	mc	WS	y	2018-09-28	1538124930	trainingRound	1	c	56	1	0	2	0	0.623016415232314	2.03159205751399	NA	NA
ws-ml-13	mc	WS	y	2018-09-28	1538124930	trainingRound	1	c	57	1	0	0	0	NA	NA	NA	NA
ws-ml-13	mc	WS	y	2018-09-28	1538124930	trainingRound	1	c	58	1	0	1	1	0.797967356852041	NA	NA	NA
ws-ml-13	mc	WS	y	2018-09-28	1538124930	trainingRound	1	c	59	2	0	2	1	0.869459482171806	0.247872319269845	NA	NA
ws-ml-13	mc	WS	y	2018-09-28	1538124930	trainingRound	2	ef	0	1	0	1	1	0.672382072249093	NA	NA	NA
ws-ml-13	mc	WS	y	2018-09-28	1538124930	trainingRound	2	ef	1	2	0	2	1	0.912932680804033	0.222890553784055	NA	NA
ws-ml-13	mc	WS	y	2018-09-28	1538124930	trainingRound	2	ef	2	2	0	2	1	0.815364398402153	0.215869063037871	NA	NA
ws-ml-13	mc	WS	y	2018-09-28	1538124930	trainingRound	2	ef	3	1	0	1	1	0.758847989263813	NA	NA	NA
ws-ml-13	mc	WS	y	2018-09-28	1538124930	trainingRound	2	ef	4	1	0	1	1	0.654354119717254	NA	NA	NA
ws-ml-13	mc	WS	y	2018-09-28	1538124930	trainingRound	2	ef	5	2	0	2	1	0.813823846574905	0.226258085250947	NA	NA
ws-ml-13	mc	WS	y	2018-09-28	1538124930	trainingRound	2	ef	6	2	0	2	1	0.749341344331242	0.239914565607933	NA	NA
ws-ml-13	mc	WS	y	2018-09-28	1538124930	trainingRound	2	ef	7	1	0	1	1	0.764800427492673	NA	NA	NA
ws-ml-13	mc	WS	y	2018-09-28	1538124930	trainingRound	2	ef	8	2	0	2	1	1.63614751064415	0.239919697573214	NA	NA
ws-ml-13	mc	WS	y	2018-09-28	1538124930	trainingRound	2	ef	9	1	0	1	1	0.675854167508533	NA	NA	NA
ws-ml-13	mc	WS	y	2018-09-28	1538124930	trainingRound	2	ef	10	xx	1	3	0	0.763340383370632	0.231891700136657	0.551890904682296	NA
ws-ml-13	mc	WS	y	2018-09-28	1538124930	trainingRound	2	ef	11	1	1	2	1	0.690829562942781	0.25591475035867	NA	NA
ws-ml-13	mc	WS	y	2018-09-28	1538124930	trainingRound	2	ef	12	2	1	3	1	0.962298337820584	0.26390329581227	0.447833252184182	NA
ws-ml-13	mc	WS	y	2018-09-28	1538124930	trainingRound	2	ef	13	x	0	0	0	NA	NA	NA	NA
ws-ml-13	mc	WS	y	2018-09-28	1538124930	trainingRound	2	ef	14	1	0	1	1	0.777253782739535	NA	NA	NA
ws-ml-13	mc	WS	y	2018-09-28	1538124930	trainingRound	2	ef	15	2	0	2	1	1.16070139852468	0.215893760620702	NA	NA
ws-ml-13	mc	WS	y	2018-09-28	1538124930	trainingRound	2	ef	16	1	0	1	1	1.68013679253454	NA	NA	NA
ws-ml-13	mc	WS	y	2018-09-28	1538124930	trainingRound	2	ef	17	1	0	1	1	0.67981412021777	NA	NA	NA
ws-ml-13	mc	WS	y	2018-09-28	1538124930	trainingRound	2	ef	18	2	0	2	1	1.90303183678816	0.263927031151752	NA	NA
ws-ml-13	mc	WS	y	2018-09-28	1538124930	trainingRound	2	ef	19	1	0	1	1	0.798772754652873	NA	NA	NA
ws-ml-13	mc	WS	y	2018-09-28	1538124930	trainingRound	2	ef	20	1	0	1	1	1.7739962677781	NA	NA	NA
ws-ml-13	mc	WS	y	2018-09-28	1538124930	trainingRound	2	ef	21	xx	1	0	0	NA	NA	NA	NA
ws-ml-13	mc	WS	y	2018-09-28	1538124930	trainingRound	2	ef	22	2	1	3	1	1.72300345702024	0.223909248891914	0.263892711133849	NA
ws-ml-13	mc	WS	y	2018-09-28	1538124930	trainingRound	2	ef	23	2	1	2	0	1.08464567307988	0.223923361796324	NA	NA
ws-ml-13	mc	WS	y	2018-09-28	1538124930	trainingRound	2	ef	24	1	1	2	1	0.644290656551448	0.545125370704227	NA	NA
ws-ml-13	mc	WS	y	2018-09-28	1538124930	trainingRound	2	ef	25	x	0	2	0	0.786803407881507	0.271893445004935	NA	NA
ws-ml-13	mc	WS	y	2018-09-28	1538124930	trainingRound	2	ef	26	2	0	2	1	0.963173337900798	0.239857151746264	NA	NA
ws-ml-13	mc	WS	y	2018-09-28	1538124930	trainingRound	2	ef	27	1	0	1	1	0.658636103247318	NA	NA	NA
ws-ml-13	mc	WS	y	2018-09-28	1538124930	trainingRound	2	ef	28	xx	1	2	0	0.914218879602231	0.256913559101349	NA	NA
ws-ml-13	mc	WS	y	2018-09-28	1538124930	trainingRound	2	ef	29	2	1	2	0	1.36159282089375	0.247945449775216	NA	NA
ws-ml-13	mc	WS	y	2018-09-28	1538124930	trainingRound	2	ef	30	2	1	2	0	0.888819821189372	0.234392250219344	NA	NA
ws-ml-13	mc	WS	y	2018-09-28	1538124930	trainingRound	2	ef	31	2	1	2	0	1.12858074858696	0.247924921913864	NA	NA
ws-ml-13	mc	WS	y	2018-09-28	1538124930	trainingRound	2	ef	32	1	1	1	0	0.728161723621952	NA	NA	NA
ws-ml-13	mc	WS	y	2018-09-28	1538124930	trainingRound	2	ef	33	x	0	1	0	0.695771645506966	NA	NA	NA
ws-ml-13	mc	WS	y	2018-09-28	1538124930	trainingRound	2	ef	34	1	0	1	1	0.671180550877807	NA	NA	NA
ws-ml-13	mc	WS	y	2018-09-28	1538124930	trainingRound	2	ef	35	xx	1	2	0	0.758648163365933	0.239854906511709	NA	NA
ws-ml-13	mc	WS	y	2018-09-28	1538124930	trainingRound	2	ef	36	1	1	2	1	0.830121685311724	0.298302859082014	NA	NA
ws-ml-13	mc	WS	y	2018-09-28	1538124930	trainingRound	2	ef	37	2	1	3	1	0.765678314303386	0.255835846392529	0.591912215167895	NA
ws-ml-13	mc	WS	y	2018-09-28	1538124930	trainingRound	2	ef	38	x	0	2	0	0.895142723161825	0.245852249436666	NA	NA
ws-ml-13	mc	WS	y	2018-09-28	1538124930	trainingRound	2	ef	39	1	0	2	0	0.700558806869367	0.207994383064033	NA	NA
ws-ml-13	mc	WS	y	2018-09-28	1538124930	trainingRound	2	ef	40	1	0	1	1	1.5017410192213	NA	NA	NA
ws-ml-13	mc	WS	y	2018-09-28	1538124930	trainingRound	2	ef	41	1	0	2	0	0.555643975040766	0.807854087963278	NA	NA
ws-ml-13	mc	WS	y	2018-09-28	1538124930	trainingRound	2	ef	42	1	0	1	1	1.39498940569933	NA	NA	NA
ws-ml-13	mc	WS	y	2018-09-28	1538124930	trainingRound	2	ef	43	1	0	2	0	1.54649368094692	0.23990430167737	NA	NA
ws-ml-13	mc	WS	y	2018-09-28	1538124930	trainingRound	2	ef	44	xx	1	0	0	NA	NA	NA	NA
ws-ml-13	mc	WS	y	2018-09-28	1538124930	trainingRound	2	ef	45	1	1	2	1	0.0257461075646006	0.975774878645097	NA	NA
ws-ml-13	mc	WS	y	2018-09-28	1538124930	trainingRound	2	ef	46	1	1	1	0	1.4489010217103	NA	NA	NA
ws-ml-13	mc	WS	y	2018-09-28	1538124930	trainingRound	2	ef	47	x	0	1	0	0.768557667573077	NA	NA	NA
ws-ml-13	mc	WS	y	2018-09-28	1538124930	trainingRound	2	ef	48	1	0	1	1	0.488109877942634	NA	NA	NA
ws-ml-13	mc	WS	y	2018-09-28	1538124930	trainingRound	2	ef	49	2	0	2	1	1.02613645767383	0.245293506716735	NA	NA
ws-ml-13	mc	WS	y	2018-09-28	1538124930	trainingRound	2	ef	50	2	0	2	1	1.06295413883367	0.223910852631207	NA	NA
ws-ml-13	mc	WS	y	2018-09-28	1538124930	trainingRound	2	ef	51	1	0	1	1	0.758551939017025	NA	NA	NA
ws-ml-13	mc	WS	y	2018-09-28	1538124930	trainingRound	2	ef	52	xx	1	0	0	NA	NA	NA	NA
ws-ml-13	mc	WS	y	2018-09-28	1538124930	trainingRound	2	ef	53	1	1	2	1	0.605547526168266	0.231914473232564	NA	NA
ws-ml-13	mc	WS	y	2018-09-28	1538124930	trainingRound	2	ef	54	1	1	2	1	0.909054198043805	0.231837493753574	NA	NA
ws-ml-13	mc	WS	y	2018-09-28	1538124930	trainingRound	2	ef	55	2	1	3	1	1.26841204805828	0.423986292520794	0.343848730191439	NA
ws-ml-13	mc	WS	y	2018-09-28	1538124930	trainingRound	2	ef	56	1	1	2	1	0.988032577715558	0.215856553872527	NA	NA
Accuracy threshold not reached or participant chose not to continue to full experiment.					NA		NA		NA		NA	NA	NA	NA	NA	NA	NA
ws-ml-14	wsls	WS	y	2018-09-28	1538139599	trainingRound	1	c	0	2	0	0	0	NA	NA	NA	NA
ws-ml-14	wsls	WS	y	2018-09-28	1538139599	trainingRound	1	c	1	2	0	0	0	NA	NA	NA	NA
ws-ml-14	wsls	WS	y	2018-09-28	1538139599	trainingRound	1	c	2	2	0	0	0	NA	NA	NA	NA
ws-ml-14	wsls	WS	y	2018-09-28	1538139599	trainingRound	1	c	3	2	0	0	0	NA	NA	NA	NA
ws-ml-14	wsls	WS	y	2018-09-28	1538139599	trainingRound	1	c	4	1	0	0	0	NA	NA	NA	NA
ws-ml-14	wsls	WS	y	2018-09-28	1538139599	trainingRound	1	c	5	1	0	0	0	NA	NA	NA	NA
ws-ml-14	wsls	WS	y	2018-09-28	1538139599	trainingRound	1	c	6	2	0	0	0	NA	NA	NA	NA
ws-ml-14	wsls	WS	y	2018-09-28	1538139599	trainingRound	1	c	7	1	0	0	0	NA	NA	NA	NA
ws-ml-14	wsls	WS	y	2018-09-28	1538139599	trainingRound	1	c	8	1	0	0	0	NA	NA	NA	NA
ws-ml-14	wsls	WS	y	2018-09-28	1538139599	trainingRound	1	c	9	1	0	0	0	NA	NA	NA	NA
ws-ml-14	wsls	WS	y	2018-09-28	1538139599	trainingRound	1	c	10	2	0	0	0	NA	NA	NA	NA
ws-ml-14	wsls	WS	y	2018-09-28	1538139599	trainingRound	1	c	11	2	0	0	0	NA	NA	NA	NA
ws-ml-14	wsls	WS	y	2018-09-28	1538139599	trainingRound	1	c	12	2	0	0	0	NA	NA	NA	NA
ws-ml-14	wsls	WS	y	2018-09-28	1538139599	trainingRound	1	c	13	1	0	0	0	NA	NA	NA	NA
ws-ml-14	wsls	WS	y	2018-09-28	1538139599	trainingRound	1	c	14	2	0	0	0	NA	NA	NA	NA
ws-ml-14	wsls	WS	y	2018-09-28	1538139599	trainingRound	1	c	15	1	0	0	0	NA	NA	NA	NA
ws-ml-14	wsls	WS	y	2018-09-28	1538139599	trainingRound	1	c	16	2	0	0	0	NA	NA	NA	NA
ws-ml-14	wsls	WS	y	2018-09-28	1538139599	trainingRound	1	c	17	1	0	0	0	NA	NA	NA	NA
ws-ml-14	wsls	WS	y	2018-09-28	1538139599	trainingRound	1	c	18	2	0	0	0	NA	NA	NA	NA
ws-ml-14	wsls	WS	y	2018-09-28	1538139599	trainingRound	1	c	19	1	0	0	0	NA	NA	NA	NA
ws-ml-14	wsls	WS	y	2018-09-28	1538139599	trainingRound	1	c	20	2	0	0	0	NA	NA	NA	NA
ws-ml-14	wsls	WS	y	2018-09-28	1538139599	trainingRound	1	c	21	1	0	0	0	NA	NA	NA	NA
ws-ml-14	wsls	WS	y	2018-09-28	1538139599	trainingRound	1	c	22	2	0	0	0	NA	NA	NA	NA
ws-ml-14	wsls	WS	y	2018-09-28	1538139599	trainingRound	1	c	23	2	0	0	0	NA	NA	NA	NA
ws-ml-14	wsls	WS	y	2018-09-28	1538139599	trainingRound	1	c	24	2	0	0	0	NA	NA	NA	NA
ws-ml-14	wsls	WS	y	2018-09-28	1538139599	trainingRound	1	c	25	1	0	0	0	NA	NA	NA	NA
ws-ml-14	wsls	WS	y	2018-09-28	1538139599	trainingRound	1	c	26	2	0	0	0	NA	NA	NA	NA
ws-ml-14	wsls	WS	y	2018-09-28	1538139599	trainingRound	1	c	27	1	0	0	0	NA	NA	NA	NA
ws-ml-14	wsls	WS	y	2018-09-28	1538139599	trainingRound	1	c	28	2	0	0	0	NA	NA	NA	NA
ws-ml-14	wsls	WS	y	2018-09-28	1538139599	trainingRound	1	c	29	1	0	0	0	NA	NA	NA	NA
ws-ml-14	wsls	WS	y	2018-09-28	1538139599	trainingRound	1	c	30	2	0	0	0	NA	NA	NA	NA
ws-ml-14	wsls	WS	y	2018-09-28	1538139599	trainingRound	1	c	31	1	0	0	0	NA	NA	NA	NA
ws-ml-14	wsls	WS	y	2018-09-28	1538139599	trainingRound	1	c	32	2	0	0	0	NA	NA	NA	NA
ws-ml-14	wsls	WS	y	2018-09-28	1538139599	trainingRound	1	c	33	1	0	0	0	NA	NA	NA	NA
ws-ml-14	wsls	WS	y	2018-09-28	1538139599	trainingRound	1	c	34	2	0	0	0	NA	NA	NA	NA
ws-ml-14	wsls	WS	y	2018-09-28	1538139599	trainingRound	1	c	35	2	0	0	0	NA	NA	NA	NA
ws-ml-14	wsls	WS	y	2018-09-28	1538139599	trainingRound	1	c	36	2	0	0	0	NA	NA	NA	NA
ws-ml-14	wsls	WS	y	2018-09-28	1538139599	trainingRound	1	c	37	2	0	0	0	NA	NA	NA	NA
ws-ml-14	wsls	WS	y	2018-09-28	1538139599	trainingRound	1	c	38	1	0	0	0	NA	NA	NA	NA
ws-ml-14	wsls	WS	y	2018-09-28	1538139599	trainingRound	1	c	39	1	0	0	0	NA	NA	NA	NA
ws-ml-14	wsls	WS	y	2018-09-28	1538139599	trainingRound	1	c	40	1	0	0	0	NA	NA	NA	NA
ws-ml-14	wsls	WS	y	2018-09-28	1538139599	trainingRound	1	c	41	2	0	0	0	NA	NA	NA	NA
ws-ml-14	wsls	WS	y	2018-09-28	1538139599	trainingRound	1	c	42	2	0	0	0	NA	NA	NA	NA
ws-ml-14	wsls	WS	y	2018-09-28	1538139599	trainingRound	1	c	43	1	0	0	0	NA	NA	NA	NA
ws-ml-14	wsls	WS	y	2018-09-28	1538139599	trainingRound	1	c	44	2	0	0	0	NA	NA	NA	NA
ws-ml-14	wsls	WS	y	2018-09-28	1538139599	trainingRound	1	c	45	1	0	0	0	NA	NA	NA	NA
ws-ml-14	wsls	WS	y	2018-09-28	1538139599	trainingRound	2	ef	0	2	0	2	1	0.894773221662035	0.287903252190517	NA	NA
ws-ml-14	wsls	WS	y	2018-09-28	1538139599	trainingRound	2	ef	1	2	0	2	1	1.21415851486017	0.3039367947149	NA	NA
ws-ml-14	wsls	WS	y	2018-09-28	1538139599	trainingRound	2	ef	2	1	0	1	1	2.18148553715946	NA	NA	NA
ws-ml-14	wsls	WS	y	2018-09-28	1538139599	trainingRound	2	ef	3	2	0	2	1	1.55717586667743	0.271865219196116	NA	NA
ws-ml-14	wsls	WS	y	2018-09-28	1538139599	trainingRound	2	ef	4	2	0	2	1	1.51666284976636	0.303882267584413	NA	NA
ws-ml-14	wsls	WS	y	2018-09-28	1538139599	trainingRound	2	ef	5	1	0	0	0	NA	NA	NA	NA
ws-ml-14	wsls	WS	y	2018-09-28	1538139599	trainingRound	2	ef	6	2	0	2	1	0.875729140005205	0.343897483860928	NA	NA
ws-ml-14	wsls	WS	y	2018-09-28	1538139599	trainingRound	2	ef	7	2	0	2	1	1.14725276276113	0.295838232756068	NA	NA
ws-ml-14	wsls	WS	y	2018-09-28	1538139599	trainingRound	2	ef	8	2	0	0	0	NA	NA	NA	NA
ws-ml-14	wsls	WS	y	2018-09-28	1538139599	trainingRound	2	ef	9	xx	1	1	0	2.8588308613289	NA	NA	NA
ws-ml-14	wsls	WS	y	2018-09-28	1538139599	trainingRound	2	ef	10	1	1	0	0	NA	NA	NA	NA
ws-ml-14	wsls	WS	y	2018-09-28	1538139599	trainingRound	2	ef	11	x	0	0	0	NA	NA	NA	NA
ws-ml-14	wsls	WS	y	2018-09-28	1538139599	trainingRound	2	ef	12	2	0	0	0	NA	NA	NA	NA
ws-ml-14	wsls	WS	y	2018-09-28	1538139599	trainingRound	2	ef	13	1	0	2	0	0.888145288503438	0.423871464796321	NA	NA
ws-ml-14	wsls	WS	y	2018-09-28	1538139599	trainingRound	2	ef	14	xx	1	1	0	2.71935142222719	NA	NA	NA
ws-ml-14	wsls	WS	y	2018-09-28	1538139599	trainingRound	2	ef	15	2	1	3	1	0.0552353423045133	1.24789958283509	0.255842261349244	NA
ws-ml-14	wsls	WS	y	2018-09-28	1538139599	trainingRound	2	ef	16	2	1	2	0	2.18243013951906	0.328016938050496	NA	NA
ws-ml-14	wsls	WS	y	2018-09-28	1538139599	trainingRound	2	ef	17	2	1	2	0	1.25405954490998	0.415885485326726	NA	NA
ws-ml-14	wsls	WS	y	2018-09-28	1538139599	trainingRound	2	ef	18	2	1	2	0	2.64535457710372	0.295869024546846	NA	NA
ws-ml-14	wsls	WS	y	2018-09-28	1538139599	trainingRound	2	ef	19	x	0	0	0	NA	NA	NA	NA
ws-ml-14	wsls	WS	y	2018-09-28	1538139599	trainingRound	2	ef	20	2	0	2	1	2.46835950956302	0.303895418246611	NA	NA
ws-ml-14	wsls	WS	y	2018-09-28	1538139599	trainingRound	2	ef	21	2	0	2	1	1.95689983109332	0.230977248073032	NA	NA
ws-ml-14	wsls	WS	y	2018-09-28	1538139599	trainingRound	2	ef	22	1	0	0	0	NA	NA	NA	NA
ws-ml-14	wsls	WS	y	2018-09-28	1538139599	trainingRound	2	ef	23	2	0	2	1	0.923030784735602	0.263937936577349	NA	NA
ws-ml-14	wsls	WS	y	2018-09-28	1538139599	trainingRound	2	ef	24	1	0	1	1	2.88229035761469	NA	NA	NA
ws-ml-14	wsls	WS	y	2018-09-28	1538139599	trainingRound	2	ef	25	2	0	2	1	0.969981852087585	0.239969734235274	NA	NA
ws-ml-14	wsls	WS	y	2018-09-28	1538139599	trainingRound	2	ef	26	1	0	1	1	0.985504764066718	NA	NA	NA
ws-ml-14	wsls	WS	y	2018-09-28	1538139599	trainingRound	2	ef	27	1	0	1	1	0.961061534188048	NA	NA	NA
ws-ml-14	wsls	WS	y	2018-09-28	1538139599	trainingRound	2	ef	28	1	0	1	1	0.760517160970267	NA	NA	NA
ws-ml-14	wsls	WS	y	2018-09-28	1538139599	trainingRound	2	ef	29	1	0	1	1	1.03201448240543	NA	NA	NA
ws-ml-14	wsls	WS	y	2018-09-28	1538139599	trainingRound	2	ef	30	2	0	1	0	2.07941684195612	NA	NA	NA
ws-ml-14	wsls	WS	y	2018-09-28	1538139599	trainingRound	2	ef	31	1	0	0	0	NA	NA	NA	NA
ws-ml-14	wsls	WS	y	2018-09-28	1538139599	trainingRound	2	ef	32	1	0	1	1	0.606566221276807	NA	NA	NA
ws-ml-14	wsls	WS	y	2018-09-28	1538139599	trainingRound	2	ef	33	xx	1	1	0	0.510078859060741	NA	NA	NA
ws-ml-14	wsls	WS	y	2018-09-28	1538139599	trainingRound	2	ef	34	1	1	1	0	2.35729768670353	NA	NA	NA
ws-ml-14	wsls	WS	y	2018-09-28	1538139599	trainingRound	2	ef	35	2	1	2	0	0.81305693851391	0.383856569267664	NA	NA
ws-ml-14	wsls	WS	y	2018-09-28	1538139599	trainingRound	2	ef	36	x	0	2	0	2.54828826505582	0.263821184367771	NA	NA
ws-ml-14	wsls	WS	y	2018-09-28	1538139599	trainingRound	2	ef	37	1	0	1	1	1.30797212316429	NA	NA	NA
ws-ml-14	wsls	WS	y	2018-09-28	1538139599	trainingRound	2	ef	38	1	0	1	1	0.843623885963098	NA	NA	NA
ws-ml-14	wsls	WS	y	2018-09-28	1538139599	trainingRound	2	ef	39	2	0	2	1	1.02694345921373	0.279924008424132	NA	NA
ws-ml-14	wsls	WS	y	2018-09-28	1538139599	trainingRound	2	ef	40	xx	1	1	0	1.87255245349661	NA	NA	NA
ws-ml-14	wsls	WS	y	2018-09-28	1538139599	trainingRound	2	ef	41	1	1	1	0	1.0099495976865	NA	NA	NA
ws-ml-14	wsls	WS	y	2018-09-28	1538139599	trainingRound	2	ef	42	1	1	2	1	0.985446387963748	0.391867567068402	NA	NA
ws-ml-14	wsls	WS	y	2018-09-28	1538139599	trainingRound	2	ef	43	1	1	1	0	0.976925080363799	NA	NA	NA
ws-ml-14	mc	WS	y	2018-09-28	1538139599	trainingRound	1	c	0	1	0	1	1	1.05034842836722	NA	NA	NA
ws-ml-14	mc	WS	y	2018-09-28	1538139599	trainingRound	1	c	1	1	0	1	1	1.24182590192686	NA	NA	NA
ws-ml-14	mc	WS	y	2018-09-28	1538139599	trainingRound	1	c	2	2	0	2	1	1.16337515243686	0.245872135801619	NA	NA
ws-ml-14	mc	WS	y	2018-09-28	1538139599	trainingRound	1	c	3	2	0	0	0	NA	NA	NA	NA
ws-ml-14	mc	WS	y	2018-09-28	1538139599	trainingRound	1	c	4	2	0	3	0	0.336450681492352	0.255936881960224	0.327926807911354	NA
ws-ml-14	mc	WS	y	2018-09-28	1538139599	trainingRound	1	c	5	1	0	1	1	0.767872550208267	NA	NA	NA
ws-ml-14	mc	WS	y	2018-09-28	1538139599	trainingRound	1	c	6	1	0	1	1	1.14332777156596	NA	NA	NA
ws-ml-14	mc	WS	y	2018-09-28	1538139599	trainingRound	1	c	7	2	0	2	1	1.21480161425825	0.2879026106948	NA	NA
ws-ml-14	mc	WS	y	2018-09-28	1538139599	trainingRound	1	c	8	1	0	1	1	1.16624231728747	NA	NA	NA
ws-ml-14	mc	WS	y	2018-09-28	1538139599	trainingRound	1	c	9	2	0	2	1	0.80582632018195	0.285427720438747	NA	NA
ws-ml-14	mc	WS	y	2018-09-28	1538139599	trainingRound	1	c	10	2	0	2	1	1.1732673362585	0.256004880498949	NA	NA
ws-ml-14	mc	WS	y	2018-09-28	1538139599	trainingRound	1	c	11	2	0	0	0	NA	NA	NA	NA
ws-ml-14	mc	WS	y	2018-09-28	1538139599	trainingRound	1	c	12	1	0	1	1	2.78798215615643	NA	NA	NA
ws-ml-14	mc	WS	y	2018-09-28	1538139599	trainingRound	1	c	13	2	0	3	0	0.0519069420734013	1.15983954910553	0.25590801465296	NA
ws-ml-14	mc	WS	y	2018-09-28	1538139599	trainingRound	1	c	14	2	0	2	1	1.71515411612563	0.231927303146222	NA	NA
ws-ml-14	mc	WS	y	2018-09-28	1538139599	trainingRound	1	c	15	2	0	0	0	NA	NA	NA	NA
ws-ml-14	mc	WS	y	2018-09-28	1538139599	trainingRound	1	c	16	1	0	1	1	0.771354588649046	NA	NA	NA
ws-ml-14	mc	WS	y	2018-09-28	1538139599	trainingRound	1	c	17	1	0	1	1	1.42569908593214	NA	NA	NA
ws-ml-14	mc	WS	y	2018-09-28	1538139599	trainingRound	1	c	18	2	0	2	1	1.82510390625976	0.231906454537238	NA	NA
ws-ml-14	mc	WS	y	2018-09-28	1538139599	trainingRound	1	c	19	1	0	2	0	1.19367010572387	0.262911222775074	NA	NA
ws-ml-14	mc	WS	y	2018-09-28	1538139599	trainingRound	1	c	20	1	0	1	1	0.82423243440644	NA	NA	NA
ws-ml-14	mc	WS	y	2018-09-28	1538139599	trainingRound	1	c	21	2	0	2	1	0.96771865539813	0.247873602262189	NA	NA
ws-ml-14	mc	WS	y	2018-09-28	1538139599	trainingRound	1	c	22	1	0	1	1	1.1752501993451	NA	NA	NA
ws-ml-14	mc	WS	y	2018-09-28	1538139599	trainingRound	1	c	23	2	0	2	1	0.494776621588244	0.279945177780974	NA	NA
ws-ml-14	mc	WS	y	2018-09-28	1538139599	trainingRound	1	c	24	1	0	1	1	0.766293187893098	NA	NA	NA
ws-ml-14	mc	WS	y	2018-09-28	1538139599	trainingRound	1	c	25	1	0	1	1	0.837721163647075	NA	NA	NA
ws-ml-14	mc	WS	y	2018-09-28	1538139599	trainingRound	1	c	26	2	0	2	1	1.61303217678142	0.311936245594552	NA	NA
ws-ml-14	mc	WS	y	2018-09-28	1538139599	trainingRound	1	c	27	2	0	2	1	1.54866514375499	0.358779862424853	NA	NA
ws-ml-14	mc	WS	y	2018-09-28	1538139599	trainingRound	1	c	28	2	0	2	1	0.80418216680664	0.311947471769599	NA	NA
ws-ml-14	mc	WS	y	2018-09-28	1538139599	trainingRound	1	c	29	2	0	0	0	NA	NA	NA	NA
ws-ml-14	mc	WS	y	2018-09-28	1538139599	trainingRound	1	c	30	2	0	4	0	0.0513315204661922	0.271995763563609	0.863839338693651	0.255866958932529
ws-ml-14	mc	WS	y	2018-09-28	1538139599	trainingRound	1	c	31	1	0	1	1	0.818743476791497	NA	NA	NA
ws-ml-14	mc	WS	y	2018-09-28	1538139599	trainingRound	1	c	32	1	0	1	1	1.12217830115151	NA	NA	NA
ws-ml-14	mc	WS	y	2018-09-28	1538139599	trainingRound	1	c	33	1	0	1	1	1.13761557346152	NA	NA	NA
ws-ml-14	mc	WS	y	2018-09-28	1538139599	trainingRound	1	c	34	2	0	2	1	1.31313712547126	0.26387956047256	NA	NA
ws-ml-14	mc	WS	y	2018-09-28	1538139599	trainingRound	1	c	35	1	0	1	1	0.696673909153105	NA	NA	NA
ws-ml-14	mc	WS	y	2018-09-28	1538139599	trainingRound	1	c	36	1	0	1	1	1.00004714992974	NA	NA	NA
ws-ml-14	mc	WS	y	2018-09-28	1538139599	trainingRound	1	c	37	2	0	2	1	0.920572573366371	0.318909944915504	NA	NA
ws-ml-14	mc	WS	y	2018-09-28	1538139599	trainingRound	1	c	38	2	0	2	1	1.19953177231946	0.303457276708286	NA	NA
ws-ml-14	mc	WS	y	2018-09-28	1538139599	trainingRound	1	c	39	2	0	0	0	NA	NA	NA	NA
ws-ml-14	mc	WS	y	2018-09-28	1538139599	trainingRound	1	c	40	2	0	1	0	1.51802634879277	NA	NA	NA
ws-ml-14	mc	WS	y	2018-09-28	1538139599	trainingRound	1	c	41	1	0	2	0	0.429735376625104	0.239857151747856	NA	NA
ws-ml-14	mc	WS	y	2018-09-28	1538139599	trainingRound	1	c	42	2	0	2	1	0.31715930325845	0.66388514148457	NA	NA
ws-ml-14	mc	WS	y	2018-09-28	1538139599	trainingRound	1	c	43	1	0	1	1	1.94038388383342	NA	NA	NA
ws-ml-14	mc	WS	y	2018-09-28	1538139599	trainingRound	1	c	44	2	0	2	1	0.908000541421643	0.248004146627864	NA	NA
ws-ml-14	mc	WS	y	2018-09-28	1538139599	trainingRound	1	c	45	2	0	2	1	2.46729238153239	0.311949075508892	NA	NA
ws-ml-14	mc	WS	y	2018-09-28	1538139599	trainingRound	1	c	46	2	0	2	1	2.1708511428551	0.280016063052244	NA	NA
ws-ml-14	mc	WS	y	2018-09-28	1538139599	trainingRound	1	c	47	1	0	0	0	NA	NA	NA	NA
ws-ml-14	mc	WS	y	2018-09-28	1538139599	trainingRound	1	c	48	2	0	2	1	0.970078397185716	0.255872411644305	NA	NA
ws-ml-14	mc	WS	y	2018-09-28	1538139599	trainingRound	1	c	49	1	0	1	1	0.953565015905042	NA	NA	NA
ws-ml-14	mc	WS	y	2018-09-28	1538139599	trainingRound	1	c	50	2	0	2	1	1.44891321012801	0.48995129123432	NA	NA
ws-ml-14	mc	WS	y	2018-09-28	1538139599	trainingRound	1	c	51	2	0	2	1	0.96850705356519	0.263965200143502	NA	NA
ws-ml-14	mc	WS	y	2018-09-28	1538139599	trainingRound	1	c	52	2	0	2	1	1.88789959566566	0.239889226530067	NA	NA
ws-ml-14	mc	WS	y	2018-09-28	1538139599	trainingRound	1	c	53	2	0	2	1	1.38348161505564	0.239870623156094	NA	NA
ws-ml-14	mc	WS	y	2018-09-28	1538139599	trainingRound	1	c	54	2	0	2	1	0.919003474980855	0.271954066345643	NA	NA
ws-ml-14	mc	WS	y	2018-09-28	1538139599	trainingRound	1	c	55	2	0	2	1	0.839552313009335	0.28687717988214	NA	NA
ws-ml-14	mc	WS	y	2018-09-28	1538139599	trainingRound	1	c	56	2	0	1	0	1.82983750273343	NA	NA	NA
ws-ml-14	mc	WS	y	2018-09-28	1538139599	trainingRound	1	c	57	2	0	2	1	0.797565139073413	0.319846528578637	NA	NA
ws-ml-14	mc	WS	y	2018-09-28	1538139599	trainingRound	1	c	58	1	0	1	1	0.813027750460606	NA	NA	NA
ws-ml-14	mc	WS	y	2018-09-28	1538139599	trainingRound	1	c	59	2	0	2	1	0.789500897131802	0.27090329645398	NA	NA
ws-ml-14	mc	WS	y	2018-09-28	1538139599	trainingRound	1	c	60	2	0	2	1	1.05986437498723	0.311934000361362	NA	NA
ws-ml-14	mc	WS	y	2018-09-28	1538139599	trainingRound	1	c	61	1	0	1	1	0.735102385915525	NA	NA	NA
ws-ml-14	mc	WS	y	2018-09-28	1538139599	trainingRound	2	ef	0	2	0	2	1	0.907394007275798	0.27981014294528	NA	NA
ws-ml-14	mc	WS	y	2018-09-28	1538139599	trainingRound	2	ef	1	2	0	2	1	1.22689541118962	0.335789940962059	NA	NA
ws-ml-14	mc	WS	y	2018-09-28	1538139599	trainingRound	2	ef	2	xx	1	3	0	1.26647665565179	0.279747917866189	0.439949591271215	NA
ws-ml-14	mc	WS	y	2018-09-28	1538139599	trainingRound	2	ef	3	2	1	3	1	1.46569537808682	0.431918707105069	0.351980649924371	NA
ws-ml-14	mc	WS	y	2018-09-28	1538139599	trainingRound	2	ef	4	1	1	1	0	0.785373514054299	NA	NA	NA
ws-ml-14	mc	WS	y	2018-09-28	1538139599	trainingRound	2	ef	5	x	0	1	0	2.39254113751304	NA	NA	NA
ws-ml-14	mc	WS	y	2018-09-28	1538139599	trainingRound	2	ef	6	1	0	1	1	1.48819680060296	NA	NA	NA
ws-ml-14	mc	WS	y	2018-09-28	1538139599	trainingRound	2	ef	7	2	0	2	1	1.08784801941511	0.34380222175605	NA	NA
ws-ml-14	mc	WS	y	2018-09-28	1538139599	trainingRound	2	ef	8	2	0	2	1	1.49518974479361	0.895841311936238	NA	NA
ws-ml-14	mc	WS	y	2018-09-28	1538139599	trainingRound	2	ef	9	2	0	2	1	1.32090339267961	0.285734034616326	NA	NA
ws-ml-14	mc	WS	y	2018-09-28	1538139599	trainingRound	2	ef	10	2	0	2	1	2.48605612958818	0.311899359594463	NA	NA
ws-ml-14	mc	WS	y	2018-09-28	1538139599	trainingRound	2	ef	11	2	0	2	1	1.24567102691253	0.475083346324027	NA	NA
ws-ml-14	mc	WS	y	2018-09-28	1538139599	trainingRound	2	ef	12	1	0	1	1	1.25322495905493	NA	NA	NA
ws-ml-14	mc	WS	y	2018-09-28	1538139599	trainingRound	2	ef	13	2	0	2	1	1.13274758364605	0.386883787286934	NA	NA
ws-ml-14	mc	WS	y	2018-09-28	1538139599	trainingRound	2	ef	14	1	0	1	1	1.67610595455517	NA	NA	NA
ws-ml-14	mc	WS	y	2018-09-28	1538139599	trainingRound	2	ef	15	2	0	2	1	0.899773359582468	0.359926215169253	NA	NA
ws-ml-14	mc	WS	y	2018-09-28	1538139599	trainingRound	2	ef	16	1	0	1	1	0.987275612837038	NA	NA	NA
ws-ml-14	mc	WS	y	2018-09-28	1538139599	trainingRound	2	ef	17	1	0	2	0	0.722821272252986	2.23159629138536	NA	NA
ws-ml-14	mc	WS	y	2018-09-28	1538139599	trainingRound	2	ef	18	2	0	1	0	1.2182557476408	NA	NA	NA
ws-ml-14	mc	WS	y	2018-09-28	1538139599	trainingRound	2	ef	19	1	0	1	1	0.889718877357154	NA	NA	NA
ws-ml-14	mc	WS	y	2018-09-28	1538139599	trainingRound	2	ef	20	2	0	2	1	0.913225202824833	0.279850877919671	NA	NA
ws-ml-14	mc	WS	y	2018-09-28	1538139599	trainingRound	2	ef	21	2	0	2	1	1.42468712652953	0.489907669531021	NA	NA
ws-ml-14	mc	WS	y	2018-09-28	1538139599	trainingRound	2	ef	22	1	0	1	1	1.29606532221987	NA	NA	NA
ws-ml-14	mc	WS	y	2018-09-28	1538139599	trainingRound	2	ef	23	1	0	1	1	0.903703803491226	NA	NA	NA
ws-ml-14	mc	WS	y	2018-09-28	1538139599	trainingRound	2	ef	24	2	0	2	1	1.16709101604465	0.544968845764743	NA	NA
ws-ml-14	mc	WS	y	2018-09-28	1538139599	trainingRound	2	ef	25	xx	1	0	0	NA	NA	NA	NA
ws-ml-14	mc	WS	y	2018-09-28	1538139599	trainingRound	2	ef	26	1	1	2	1	1.18208693933957	0.239882490825039	NA	NA
ws-ml-14	mc	WS	y	2018-09-28	1538139599	trainingRound	2	ef	27	1	1	2	1	1.25364994993106	0.255912825872656	NA	NA
ws-ml-14	mc	WS	y	2018-09-28	1538139599	trainingRound	2	ef	28	x	0	0	0	NA	NA	NA	NA
ws-ml-14	mc	WS	y	2018-09-28	1538139599	trainingRound	2	ef	29	1	0	1	1	2.41236271191156	NA	NA	NA
ws-ml-14	mc	WS	y	2018-09-28	1538139599	trainingRound	2	ef	30	2	0	0	0	NA	NA	NA	NA
ws-ml-14	mc	WS	y	2018-09-28	1538139599	trainingRound	2	ef	31	1	0	1	1	0.251747915299347	NA	NA	NA
ws-ml-14	mc	WS	y	2018-09-28	1538139599	trainingRound	2	ef	32	1	0	1	1	0.883216998094213	NA	NA	NA
ws-ml-14	mc	WS	y	2018-09-28	1538139599	trainingRound	2	ef	33	1	0	1	1	0.890705818430433	NA	NA	NA
ws-ml-14	mc	WS	y	2018-09-28	1538139599	trainingRound	2	ef	34	1	0	1	1	1.64994896901953	NA	NA	NA
ws-ml-14	mc	WS	y	2018-09-28	1538139599	trainingRound	2	ef	35	1	0	1	1	1.20965264934421	NA	NA	NA
ws-ml-14	mc	WS	y	2018-09-28	1538139599	trainingRound	2	ef	36	1	0	1	1	1.10512638426735	NA	NA	NA
ws-ml-14	mc	WS	y	2018-09-28	1538139599	trainingRound	2	ef	37	2	0	2	1	0.472728415754318	0.425805253466024	NA	NA
ws-ml-14	mc	WS	y	2018-09-28	1538139599	trainingRound	2	ef	38	2	0	2	1	1.29603773790768	0.231893624622899	NA	NA
ws-ml-14	mc	WS	y	2018-09-28	1538139599	trainingRound	2	ef	39	1	0	0	0	NA	NA	NA	NA
ws-ml-14	mc	WS	y	2018-09-28	1538139599	trainingRound	2	ef	40	1	0	2	0	0.927099150210779	0.335920164581694	NA	NA
ws-ml-14	mc	WS	y	2018-09-28	1538139599	trainingRound	2	ef	41	1	0	1	1	0.774576500603871	NA	NA	NA
ws-ml-14	mc	WS	y	2018-09-28	1538139599	trainingRound	2	ef	42	xx	1	0	0	NA	NA	NA	NA
ws-ml-14	mc	WS	y	2018-09-28	1538139599	trainingRound	2	ef	43	1	1	0	0	NA	NA	NA	NA
ws-ml-14	mc	WS	y	2018-09-28	1538139599	trainingRound	2	ef	44	1	1	0	0	NA	NA	NA	NA
ws-ml-14	mc	WS	y	2018-09-28	1538139599	trainingRound	2	ef	45	2	1	0	0	NA	NA	NA	NA
ws-ml-14	mc	WS	y	2018-09-28	1538139599	trainingRound	2	ef	46	2	1	0	0	NA	NA	NA	NA
ws-ml-14	mc	WS	y	2018-09-28	1538139599	trainingRound	2	ef	47	1	1	1	0	0.835587228333679	NA	NA	NA
ws-ml-14	mc	WS	y	2018-09-28	1538139599	trainingRound	2	ef	48	x	0	1	0	2.58671417583537	NA	NA	NA
ws-ml-14	mc	WS	y	2018-09-28	1538139599	trainingRound	2	ef	49	1	0	0	0	NA	NA	NA	NA
ws-ml-14	mc	WS	y	2018-09-28	1538139599	trainingRound	2	ef	50	1	0	1	1	1.10000692815265	NA	NA	NA
ws-ml-14	mc	WS	y	2018-09-28	1538139599	trainingRound	2	ef	51	2	0	2	1	0.937456097641189	0.975988175952807	NA	NA
ws-ml-14	mc	WS	y	2018-09-28	1538139599	trainingRound	2	ef	52	1	0	2	0	0.68109133807593	2.0235791352261	NA	NA
ws-ml-14	mc	WS	y	2018-09-28	1538139599	trainingRound	2	ef	53	2	0	1	0	0.712503135309817	NA	NA	NA
ws-ml-14	mc	WS	y	2018-09-28	1538139599	trainingRound	2	ef	54	2	0	2	1	0.791990541787527	0.312008413857257	NA	NA
ws-ml-14	mc	WS	y	2018-09-28	1538139599	trainingRound	2	ef	55	1	0	1	1	0.743539657583824	NA	NA	NA
ws-ml-14	mc	WS	y	2018-09-28	1538139599	trainingRound	2	ef	56	xx	1	0	0	NA	NA	NA	NA
ws-ml-14	mc	WS	y	2018-09-28	1538139599	trainingRound	2	ef	57	2	1	3	1	0.934526707709665	0.35185812425334	0.319992148093661	NA
Accuracy threshold not reached or participant chose not to continue to full experiment.					NA		NA		NA		NA	NA	NA	NA	NA	NA	NA
ws-ml-17	mc	WS	y	2018-10-02	1538482253	trainingRound	1	ef	0	1	0	1	1	1.31014856064576	NA	NA	NA
ws-ml-17	mc	WS	y	2018-10-02	1538482253	trainingRound	1	ef	1	2	0	2	1	1.23738113207219	0.191951122746104	NA	NA
ws-ml-17	mc	WS	y	2018-10-02	1538482253	trainingRound	1	ef	2	xx	1	3	0	1.75664969236823	0.216012888355181	0.18393662814924	NA
ws-ml-17	mc	WS	y	2018-10-02	1538482253	trainingRound	1	ef	3	1	1	1	0	1.62007838090358	NA	NA	NA
ws-ml-17	mc	WS	y	2018-10-02	1538482253	trainingRound	1	ef	4	2	1	3	1	1.33151969096798	0.239880289329449	0.231970033215475	NA
ws-ml-17	mc	WS	y	2018-10-02	1538482253	trainingRound	1	ef	5	x	0	0	0	NA	NA	NA	NA
ws-ml-17	mc	WS	y	2018-10-02	1538482253	trainingRound	1	ef	6	2	0	2	1	1.06624306293088	0.239931927470025	NA	NA
ws-ml-17	mc	WS	y	2018-10-02	1538482253	trainingRound	1	ef	7	2	0	0	0	NA	NA	NA	NA
ws-ml-17	mc	WS	y	2018-10-02	1538482253	trainingRound	1	ef	8	1	0	1	1	1.87280630151508	NA	NA	NA
ws-ml-17	mc	WS	y	2018-10-02	1538482253	trainingRound	1	ef	9	xx	1	3	0	1.71220401488245	0.495885787997395	0.00134644021454733	NA
ws-ml-17	mc	WS	y	2018-10-02	1538482253	trainingRound	1	ef	10	2	1	2	0	2.66335562539462	0.191908465159941	NA	NA
ws-ml-17	mc	WS	y	2018-10-02	1538482253	trainingRound	1	ef	11	2	1	2	0	0.999152942196815	0.167900903543341	NA	NA
ws-ml-17	mc	WS	y	2018-10-02	1538482253	trainingRound	1	ef	12	1	1	1	0	2.54210319864796	NA	NA	NA
ws-ml-17	mc	WS	y	2018-10-02	1538482253	trainingRound	1	ef	13	2	1	2	0	1.42974985014007	0.175892305313027	NA	NA
ws-ml-17	mc	WS	y	2018-10-02	1538482253	trainingRound	1	ef	14	2	1	2	0	1.00426896603312	0.0729739811213221	NA	NA
ws-ml-17	mc	WS	y	2018-10-02	1538482253	trainingRound	1	ef	15	1	1	2	1	0.196732942014933	0.159946706888149	NA	NA
ws-ml-17	mc	WS	y	2018-10-02	1538482253	trainingRound	1	ef	16	2	1	2	0	0.747974807003629	0.191860996565083	NA	NA
ws-ml-17	mc	WS	y	2018-10-02	1538482253	trainingRound	1	ef	17	2	1	2	0	0.891294356275466	0.183861576442723	NA	NA
ws-ml-17	mc	WS	y	2018-10-02	1538482253	trainingRound	1	ef	18	2	1	2	0	0.842666631593602	0.207901211440912	NA	NA
ws-ml-17	mc	WS	y	2018-10-02	1538482253	trainingRound	1	ef	19	1	1	2	1	1.88980647247809	0.199956636788556	NA	NA
ws-ml-17	mc	WS	y	2018-10-02	1538482253	trainingRound	1	ef	20	x	0	0	0	NA	NA	NA	NA
ws-ml-17	mc	WS	y	2018-10-02	1538482253	trainingRound	1	ef	21	2	0	0	0	NA	NA	NA	NA
ws-ml-17	mc	WS	y	2018-10-02	1538482253	trainingRound	1	ef	22	xx	1	3	0	1.06400498292351	0.215934629333788	0.391935984109296	NA
ws-ml-17	mc	WS	y	2018-10-02	1538482253	trainingRound	1	ef	23	2	1	0	0	NA	NA	NA	NA
ws-ml-17	mc	WS	y	2018-10-02	1538482253	trainingRound	1	ef	24	2	1	2	0	0.246930016874103	0.200020783537184	NA	NA
ws-ml-17	mc	WS	y	2018-10-02	1538482253	trainingRound	1	ef	25	x	0	2	0	0.750166380617884	0.487929346214514	NA	NA
ws-ml-17	mc	WS	y	2018-10-02	1538482253	trainingRound	1	ef	26	2	0	2	1	0.789527786924737	0.231946940373746	NA	NA
ws-ml-17	mc	WS	y	2018-10-02	1538482253	trainingRound	1	ef	27	xx	1	3	0	1.20482858225296	0.247918197506806	0.24791980117152	NA
ws-ml-17	mc	WS	y	2018-10-02	1538482253	trainingRound	1	ef	28	1	1	1	0	1.10820209176745	NA	NA	NA
ws-ml-17	mc	WS	y	2018-10-02	1538482253	trainingRound	1	ef	29	x	0	2	0	1.01163076747616	0.167898979125312	NA	NA
ws-ml-17	mc	WS	y	2018-10-02	1538482253	trainingRound	1	ef	30	2	0	2	1	1.8347807512182	0.207906663927133	NA	NA
ws-ml-17	mc	WS	y	2018-10-02	1538482253	trainingRound	1	ef	31	1	0	1	1	1.20227650391462	NA	NA	NA
ws-ml-17	mc	WS	y	2018-10-02	1538482253	trainingRound	1	ef	32	1	0	1	1	1.53751253668452	NA	NA	NA
ws-ml-17	mc	WS	y	2018-10-02	1538482253	trainingRound	1	ef	33	1	0	3	0	0.0732966392533854	0.223858035547892	1.37578030508303	NA
ws-ml-17	mc	WS	y	2018-10-02	1538482253	trainingRound	1	ef	34	1	0	1	1	0.752501642971765	NA	NA	NA
ws-ml-17	mc	WS	y	2018-10-02	1538482253	trainingRound	1	ef	35	2	0	2	1	0.807786837787717	0.207923342066351	NA	NA
ws-ml-17	mc	WS	y	2018-10-02	1538482253	trainingRound	1	ef	36	xx	1	3	0	1.05515209032455	0.223959066686803	0.223913843219634	NA
ws-ml-17	mc	WS	y	2018-10-02	1538482253	trainingRound	1	ef	37	2	1	2	0	1.29446243582061	0.247912745020585	NA	NA
ws-ml-17	mc	WS	y	2018-10-02	1538482253	trainingRound	1	ef	38	1	1	1	0	1.04583060575533	NA	NA	NA
ws-ml-17	mc	WS	y	2018-10-02	1538482253	trainingRound	1	ef	39	1	1	2	1	1.10117321193684	1.63173159974394	NA	NA
ws-ml-17	mc	WS	y	2018-10-02	1538482253	trainingRound	1	ef	40	1	1	1	0	1.31653757668391	NA	NA	NA
ws-ml-17	mc	WS	y	2018-10-02	1538482253	trainingRound	1	ef	41	2	1	2	0	1.05201627658971	0.191862279505585	NA	NA
ws-ml-17	mc	WS	y	2018-10-02	1538482253	trainingRound	1	ef	42	2	1	2	0	0.219472963915905	0.2079531703057	NA	NA
ws-ml-17	mc	WS	y	2018-10-02	1538482253	trainingRound	1	ef	43	1	1	1	0	0.994646312479745	NA	NA	NA
ws-ml-17	mc	WS	y	2018-10-02	1538482253	trainingRound	1	ef	44	1	1	1	0	0.778100364652346	NA	NA	NA
ws-ml-17	mc	WS	y	2018-10-02	1538482253	trainingRound	1	ef	45	2	1	2	0	0.825413722472149	0.22396676428616	NA	NA
ws-ml-17	mc	WS	y	2018-10-02	1538482253	trainingRound	1	ef	46	x	0	2	0	0.888730090053286	0.24791531090159	NA	NA
ws-ml-17	mc	WS	y	2018-10-02	1538482253	trainingRound	1	ef	47	1	0	1	1	1.12011927446292	NA	NA	NA
ws-ml-17	mc	WS	y	2018-10-02	1538482253	trainingRound	1	ef	48	2	0	2	1	0.871510537224822	0.199858171545202	NA	NA
ws-ml-17	mc	WS	y	2018-10-02	1538482253	trainingRound	1	ef	49	1	0	1	1	0.886924359117984	NA	NA	NA
ws-ml-17	mc	WS	y	2018-10-02	1538482253	trainingRound	1	ef	50	xx	1	3	0	1.05418924766127	0.207904418784892	0.1919062200177	NA
ws-ml-17	mc	WS	y	2018-10-02	1538482253	trainingRound	1	ef	51	1	1	1	0	0.885533657638007	NA	NA	NA
ws-ml-17	mc	WS	y	2018-10-02	1538482253	trainingRound	1	ef	52	x	0	2	0	1.49287153234764	0.239826085336972	NA	NA
ws-ml-17	mc	WS	y	2018-10-02	1538482253	trainingRound	1	ef	53	2	0	2	1	1.43618761768448	0.183904234028887	NA	NA
ws-ml-17	mc	WS	y	2018-10-02	1538482253	trainingRound	1	ef	54	2	0	4	0	1.38751595250505	0.207985564411501	1.13583137873502	0.183870236258372
ws-ml-17	mc	WS	y	2018-10-02	1538482253	trainingRound	1	ef	55	1	0	1	1	1.22690500605677	NA	NA	NA
ws-ml-17	mc	WS	y	2018-10-02	1538482253	trainingRound	1	ef	56	2	0	2	1	1.56238800378924	0.159741758034215	NA	NA
ws-ml-17	mc	WS	y	2018-10-02	1538482253	trainingRound	1	ef	57	2	0	2	1	0.86572289695323	0.159932594600832	NA	NA
ws-ml-17	mc	WS	y	2018-10-02	1538482253	trainingRound	1	ef	58	xx	1	3	0	1.03309972157876	0.191887938184664	0.168011235946324	NA
ws-ml-17	mc	WS	y	2018-10-02	1538482253	trainingRound	1	ef	59	2	1	2	0	0.968506192235509	0.151900459648459	NA	NA
ws-ml-17	mc	WS	y	2018-10-02	1538482253	trainingRound	1	ef	60	1	1	1	0	1.11981842621753	NA	NA	NA
ws-ml-17	mc	WS	y	2018-10-02	1538482253	trainingRound	1	ef	61	1	1	1	0	1.02773320469714	NA	NA	NA
ws-ml-17	mc	WS	y	2018-10-02	1538482253	trainingRound	2	c	0	1	0	1	1	1.70468922345026	NA	NA	NA
ws-ml-17	mc	WS	y	2018-10-02	1538482253	trainingRound	2	c	1	1	0	1	1	0.672213008248946	NA	NA	NA
ws-ml-17	mc	WS	y	2018-10-02	1538482253	trainingRound	2	c	2	1	0	1	1	1.16650186297193	NA	NA	NA
ws-ml-17	mc	WS	y	2018-10-02	1538482253	trainingRound	2	c	3	1	0	1	1	0.662895372486673	NA	NA	NA
ws-ml-17	mc	WS	y	2018-10-02	1538482253	trainingRound	2	c	4	1	0	1	1	0.638346733059734	NA	NA	NA
ws-ml-17	mc	WS	y	2018-10-02	1538482253	trainingRound	2	c	5	1	0	1	1	1.1175428203569	NA	NA	NA
ws-ml-17	mc	WS	y	2018-10-02	1538482253	trainingRound	2	c	6	2	0	2	1	0.900956139346818	0.19995695752732	NA	NA
ws-ml-17	mc	WS	y	2018-10-02	1538482253	trainingRound	2	c	7	2	0	3	0	1.58810924577119	0.168038177565904	0.231890811977792	NA
ws-ml-17	mc	WS	y	2018-10-02	1538482253	trainingRound	2	c	8	2	0	2	1	1.08371182586416	0.143947545919218	NA	NA
ws-ml-17	mc	WS	y	2018-10-02	1538482253	trainingRound	2	c	9	1	0	1	1	1.64282706260565	NA	NA	NA
ws-ml-17	mc	WS	y	2018-10-02	1538482253	trainingRound	2	c	10	2	0	3	0	0.978414619559771	0.0239341135893483	0.159975893649971	NA
ws-ml-17	mc	WS	y	2018-10-02	1538482253	trainingRound	2	c	11	2	0	2	1	0.857836695853621	0.191883127190522	NA	NA
ws-ml-17	mc	WS	y	2018-10-02	1538482253	trainingRound	2	c	12	1	0	1	1	0.809152201312827	NA	NA	NA
ws-ml-17	mc	WS	y	2018-10-02	1538482253	trainingRound	2	c	13	1	0	2	0	0.736548346918426	0.0239020402223105	NA	NA
ws-ml-17	mc	WS	y	2018-10-02	1538482253	trainingRound	2	c	14	1	0	1	1	0.567936055958853	NA	NA	NA
ws-ml-17	mc	WS	y	2018-10-02	1538482253	trainingRound	2	c	15	2	0	2	1	0.999241464713123	0.207896721170982	NA	NA
ws-ml-17	mc	WS	y	2018-10-02	1538482253	trainingRound	2	c	16	2	0	2	1	1.23047220666194	0.183973191786208	NA	NA
ws-ml-17	mc	WS	y	2018-10-02	1538482253	trainingRound	2	c	17	1	0	1	1	0.973967325582635	NA	NA	NA
ws-ml-17	mc	WS	y	2018-10-02	1538482253	trainingRound	2	c	18	2	0	2	1	1.3812077613693	0.223922503035283	NA	NA
ws-ml-17	mc	WS	y	2018-10-02	1538482253	trainingRound	2	c	19	1	0	1	1	0.804731528216507	NA	NA	NA
ws-ml-17	mc	WS	y	2018-10-02	1538482253	trainingRound	2	c	20	2	0	2	1	0.644099092620309	0.175914756662678	NA	NA
ws-ml-17	mc	WS	y	2018-10-02	1538482253	trainingRound	2	c	21	2	0	2	1	0.941746735174092	0.173532346481807	NA	NA
ws-ml-17	mc	WS	y	2018-10-02	1538482253	trainingRound	2	c	22	2	0	2	1	1.07469311394379	0.183963249044609	NA	NA
ws-ml-17	mc	WS	y	2018-10-02	1538482253	trainingRound	2	c	23	2	0	2	1	1.09009538943064	0.240019487770041	NA	NA
ws-ml-17	mc	WS	y	2018-10-02	1538482253	trainingRound	2	c	24	1	0	1	1	0.641552146014874	NA	NA	NA
ws-ml-17	mc	WS	y	2018-10-02	1538482253	trainingRound	2	c	25	1	0	1	1	1.56069485039916	NA	NA	NA
ws-ml-17	mc	WS	y	2018-10-02	1538482253	trainingRound	2	c	26	2	0	2	1	0.736212538700784	0.183908082835842	NA	NA
ws-ml-17	mc	WS	y	2018-10-02	1538482253	trainingRound	2	c	27	1	0	1	1	1.5833681596705	NA	NA	NA
ws-ml-17	mc	WS	y	2018-10-02	1538482253	trainingRound	2	c	28	1	0	1	1	0.790991615707753	NA	NA	NA
ws-ml-17	mc	WS	y	2018-10-02	1538482253	trainingRound	2	c	29	1	0	2	0	1.80612030529301	0.191861317303847	NA	NA
ws-ml-17	mc	WS	y	2018-10-02	1538482253	trainingRound	2	c	30	1	0	1	1	0.685676769033307	NA	NA	NA
ws-ml-17	mc	WS	y	2018-10-02	1538482253	trainingRound	2	c	31	2	0	2	1	1.75676868457231	0.159947989828652	NA	NA
ws-ml-17	mc	WS	y	2018-10-02	1538482253	trainingRound	2	c	32	1	0	1	1	0.916373810046935	NA	NA	NA
ws-ml-17	mc	WS	y	2018-10-02	1538482253	trainingRound	2	c	33	1	0	1	1	0.861891411739634	NA	NA	NA
ws-ml-17	mc	WS	y	2018-10-02	1538482253	trainingRound	2	c	34	2	0	2	1	0.931096450731275	0.151891479094047	NA	NA
ws-ml-17	mc	WS	y	2018-10-02	1538482253	trainingRound	2	c	35	1	0	1	1	2.32212026808702	NA	NA	NA
ws-ml-17	mc	WS	y	2018-10-02	1538482253	trainingRound	2	c	36	1	0	1	1	0.681802305494784	NA	NA	NA
ws-ml-17	mc	WS	y	2018-10-02	1538482253	trainingRound	2	c	37	1	0	1	1	0.744259106664686	NA	NA	NA
ws-ml-17	mc	WS	y	2018-10-02	1538482253	trainingRound	2	c	38	1	0	1	1	0.95247592011583	NA	NA	NA
ws-ml-17	mc	WS	y	2018-10-02	1538482253	trainingRound	2	c	39	1	0	1	1	0.855930254532723	NA	NA	NA
ws-ml-17	mc	WS	y	2018-10-02	1538482253	trainingRound	2	c	40	2	0	2	1	2.51099138477002	0.175866967343609	NA	NA
ws-ml-17	mc	WS	y	2018-10-02	1538482253	trainingRound	2	c	41	2	0	2	1	1.30254460523429	0.167957031953847	NA	NA
ws-ml-17	mc	WS	y	2018-10-02	1538482253	trainingRound	2	c	42	1	0	1	1	0.933961244460079	NA	NA	NA
ws-ml-17	mc	WS	y	2018-10-02	1538482253	trainingRound	2	c	43	1	0	1	1	1.30121772977873	NA	NA	NA
ws-ml-17	mc	WS	y	2018-10-02	1538482253	trainingRound	2	c	44	1	0	1	1	0.772704340270138	NA	NA	NA
ws-ml-17	mc	WS	y	2018-10-02	1538482253	trainingRound	2	c	45	2	0	2	1	1.71597327775089	0.183865745988442	NA	NA
ws-ml-17	mc	WS	y	2018-10-02	1538482253	trainingRound	2	c	46	2	0	2	1	1.00344949132705	0.159810395052773	NA	NA
ws-ml-17	mc	WS	y	2018-10-02	1538482253	trainingRound	2	c	47	2	0	2	1	1.02668151877879	0.162257593459799	NA	NA
ws-ml-17	mc	WS	y	2018-10-02	1538482253	trainingRound	2	c	48	2	0	2	1	0.754264395567589	0.167829379919567	NA	NA
ws-ml-17	mc	WS	y	2018-10-02	1538482253	trainingRound	2	c	49	1	0	1	1	0.721616267110221	NA	NA	NA
ws-ml-17	mc	WS	y	2018-10-02	1538482253	trainingRound	2	c	50	1	0	1	1	0.952817501543905	NA	NA	NA
ws-ml-17	mc	WS	y	2018-10-02	1538482253	trainingRound	2	c	51	2	0	2	1	0.712288367853034	0.175914435938466	NA	NA
ws-ml-17	mc	WS	y	2018-10-02	1538482253	trainingRound	2	c	52	1	0	1	1	1.19956983190787	NA	NA	NA
ws-ml-17	mc	WS	y	2018-10-02	1538482253	trainingRound	2	c	53	2	0	2	1	0.758968597277999	0.175960621592822	NA	NA
ws-ml-17	mc	WS	y	2018-10-02	1538482253	trainingRound	2	c	54	2	0	2	1	1.37421640739194	0.183944646487362	NA	NA
ws-ml-17	mc	WS	y	2018-10-02	1538482253	trainingRound	2	c	55	1	0	1	1	0.73374353039253	NA	NA	NA
ws-ml-17	mc	WS	y	2018-10-02	1538482253	trainingRound	2	c	56	1	0	1	1	1.42086199758342	NA	NA	NA
ws-ml-17	mc	WS	y	2018-10-02	1538482253	trainingRound	2	c	57	2	0	2	1	0.788433443420217	0.151900780372671	NA	NA
ws-ml-17	mc	WS	y	2018-10-02	1538482253	trainingRound	2	c	58	2	0	2	1	1.79550754670345	0.152013357917895	NA	NA
ws-ml-17	mc	WS	y	2018-10-02	1538482253	trainingRound	2	c	59	1	0	2	0	0.675160872022389	0.0239671491726767	NA	NA
ws-ml-17	mc	WS	y	2018-10-02	1538482253	trainingRound	2	c	60	1	0	1	1	1.88227051260765	NA	NA	NA
ws-ml-17	mc	WS	y	2018-10-02	1538482253	trainingRound	2	c	61	2	0	2	1	0.729921025718795	0.17586600514187	NA	NA
ws-ml-17	wsls	WS	y	2018-10-02	1538482253	trainingRound	1	ef	0	1	0	1	1	1.00124156028323	NA	NA	NA
ws-ml-17	wsls	WS	y	2018-10-02	1538482253	trainingRound	1	ef	1	1	0	1	1	1.34611660402152	NA	NA	NA
ws-ml-17	wsls	WS	y	2018-10-02	1538482253	trainingRound	1	ef	2	1	0	1	1	1.20143169125367	NA	NA	NA
ws-ml-17	wsls	WS	y	2018-10-02	1538482253	trainingRound	1	ef	3	1	0	1	1	1.45677776135562	NA	NA	NA
ws-ml-17	wsls	WS	y	2018-10-02	1538482253	trainingRound	1	ef	4	1	0	1	1	0.8163244491152	NA	NA	NA
ws-ml-17	wsls	WS	y	2018-10-02	1538482253	trainingRound	1	ef	5	1	0	0	0	NA	NA	NA	NA
ws-ml-17	wsls	WS	y	2018-10-02	1538482253	trainingRound	1	ef	6	2	0	2	1	0.383060960899456	0.312019079807214	NA	NA
ws-ml-17	wsls	WS	y	2018-10-02	1538482253	trainingRound	1	ef	7	1	0	1	1	0.726434329277254	NA	NA	NA
ws-ml-17	wsls	WS	y	2018-10-02	1538482253	trainingRound	1	ef	8	2	0	1	0	2.89330279092246	NA	NA	NA
ws-ml-17	wsls	WS	y	2018-10-02	1538482253	trainingRound	1	ef	9	1	0	1	1	0.0852580832142849	NA	NA	NA
ws-ml-17	wsls	WS	y	2018-10-02	1538482253	trainingRound	1	ef	10	1	0	0	0	NA	NA	NA	NA
ws-ml-17	wsls	WS	y	2018-10-02	1538482253	trainingRound	1	ef	11	1	0	1	1	0.843789841150283	NA	NA	NA
ws-ml-17	wsls	WS	y	2018-10-02	1538482253	trainingRound	1	ef	12	1	0	1	1	0.683192365511786	NA	NA	NA
ws-ml-17	wsls	WS	y	2018-10-02	1538482253	trainingRound	1	ef	13	xx	1	3	0	1.50647224643035	0.183871519198874	0.143961337467772	NA
ws-ml-17	wsls	WS	y	2018-10-02	1538482253	trainingRound	1	ef	14	2	1	2	0	1.10582353037898	0.207937133614905	NA	NA
ws-ml-17	wsls	WS	y	2018-10-02	1538482253	trainingRound	1	ef	15	1	1	2	1	0.705375272911624	0.231849116578815	NA	NA
ws-ml-17	wsls	WS	y	2018-10-02	1538482253	trainingRound	1	ef	16	2	1	3	1	1.10330384613189	0.191964272831683	0.152153518560226	NA
ws-ml-17	wsls	WS	y	2018-10-02	1538482253	trainingRound	1	ef	17	2	1	3	1	1.36784246584284	0.183959720976418	0.167962484425516	NA
ws-ml-17	wsls	WS	y	2018-10-02	1538482253	trainingRound	1	ef	18	1	1	1	0	2.44695625288296	NA	NA	NA
ws-ml-17	wsls	WS	y	2018-10-02	1538482253	trainingRound	1	ef	19	1	1	1	0	1.25460132636363	NA	NA	NA
ws-ml-17	wsls	WS	y	2018-10-02	1538482253	trainingRound	1	ef	20	2	1	3	1	1.60588078133878	0.263917999924161	0.183995963889174	NA
ws-ml-17	wsls	WS	y	2018-10-02	1538482253	trainingRound	1	ef	21	1	1	2	1	1.24533468724985	0.247987475988339	NA	NA
ws-ml-17	wsls	WS	y	2018-10-02	1538482253	trainingRound	1	ef	22	1	1	2	1	1.54868176831224	0.306982277223142	NA	NA
ws-ml-17	wsls	WS	y	2018-10-02	1538482253	trainingRound	1	ef	23	1	1	2	1	1.30003775036312	0.31986711359059	NA	NA
ws-ml-17	wsls	WS	y	2018-10-02	1538482253	trainingRound	1	ef	24	x	0	2	0	2.07524253083102	0.199896018122672	NA	NA
ws-ml-17	wsls	WS	y	2018-10-02	1538482253	trainingRound	1	ef	25	2	0	2	1	0.970858132728608	0.175878834488685	NA	NA
ws-ml-17	wsls	WS	y	2018-10-02	1538482253	trainingRound	1	ef	26	2	0	2	1	0.882286228559678	0.183846501968219	NA	NA
ws-ml-17	wsls	WS	y	2018-10-02	1538482253	trainingRound	1	ef	27	1	0	1	1	0.92958707777143	NA	NA	NA
ws-ml-17	wsls	WS	y	2018-10-02	1538482253	trainingRound	1	ef	28	xx	1	3	0	1.98475488406257	0.495879373323987	0.175985318084713	NA
ws-ml-17	wsls	WS	y	2018-10-02	1538482253	trainingRound	1	ef	29	2	1	3	1	0.944340508882306	0.159859146573581	0.167974993033567	NA
ws-ml-17	wsls	WS	y	2018-10-02	1538482253	trainingRound	1	ef	30	x	0	2	0	1.64748219207104	0.255917617614614	NA	NA
ws-ml-17	wsls	WS	y	2018-10-02	1538482253	trainingRound	1	ef	31	1	0	1	1	0.671139191705151	NA	NA	NA
ws-ml-17	wsls	WS	y	2018-10-02	1538482253	trainingRound	1	ef	32	2	0	2	1	2.44604921787686	0.151935740359477	NA	NA
ws-ml-17	wsls	WS	y	2018-10-02	1538482253	trainingRound	1	ef	33	1	0	1	1	1.74954896817508	NA	NA	NA
ws-ml-17	wsls	WS	y	2018-10-02	1538482253	trainingRound	1	ef	34	2	0	2	1	0.677195286101778	0.151878008284257	NA	NA
ws-ml-17	wsls	WS	y	2018-10-02	1538482253	trainingRound	1	ef	35	1	0	1	1	0.868503658450209	NA	NA	NA
ws-ml-17	wsls	WS	y	2018-10-02	1538482253	trainingRound	1	ef	36	2	0	2	1	0.907841971915332	0.151937985487166	NA	NA
ws-ml-17	wsls	WS	y	2018-10-02	1538482253	trainingRound	1	ef	37	2	0	2	1	1.63515318723512	0.175819819487515	NA	NA
ws-ml-17	wsls	WS	y	2018-10-02	1538482253	trainingRound	1	ef	38	2	0	2	1	1.0506210848398	0.191872542971396	NA	NA
ws-ml-17	wsls	WS	y	2018-10-02	1538482253	trainingRound	1	ef	39	2	0	2	1	1.36186302680289	0.199894414457958	NA	NA
ws-ml-17	wsls	WS	y	2018-10-02	1538482253	trainingRound	1	ef	40	xx	1	2	0	0.489294388986309	0.216001021224656	NA	NA
ws-ml-17	wsls	WS	y	2018-10-02	1538482253	trainingRound	1	ef	41	1	1	2	1	0.896672098824638	0.207847648911411	NA	NA
ws-ml-17	wsls	WS	y	2018-10-02	1538482253	trainingRound	1	ef	42	2	1	3	1	1.0640248684067	0.191831168325734	0.143969997283421	NA
ws-ml-17	wsls	WS	y	2018-10-02	1538482253	trainingRound	2	c	0	1	0	1	1	0.658944253591471	NA	NA	NA
ws-ml-17	wsls	WS	y	2018-10-02	1538482253	trainingRound	2	c	1	1	0	1	1	0.826262383925496	NA	NA	NA
ws-ml-17	wsls	WS	y	2018-10-02	1538482253	trainingRound	2	c	2	1	0	1	1	1.233608341121	NA	NA	NA
ws-ml-17	wsls	WS	y	2018-10-02	1538482253	trainingRound	2	c	3	1	0	1	1	0.872969234260381	NA	NA	NA
ws-ml-17	wsls	WS	y	2018-10-02	1538482253	trainingRound	2	c	4	2	0	2	1	1.62416837751516	0.191954650814296	NA	NA
ws-ml-17	wsls	WS	y	2018-10-02	1538482253	trainingRound	2	c	5	2	0	4	0	0.00784097764699254	0.191933482390596	0.735918105128803	0.151888913227594
ws-ml-17	wsls	WS	y	2018-10-02	1538482253	trainingRound	2	c	6	2	0	2	1	0.767112989051384	0.215831353067188	NA	NA
ws-ml-17	wsls	WS	y	2018-10-02	1538482253	trainingRound	2	c	7	1	0	1	1	0.806458037928678	NA	NA	NA
ws-ml-17	wsls	WS	y	2018-10-02	1538482253	trainingRound	2	c	8	2	0	2	1	1.01376011874527	0.183950419697794	NA	NA
ws-ml-17	wsls	WS	y	2018-10-02	1538482253	trainingRound	2	c	9	2	0	2	1	2.65277301576862	0.223964839897235	NA	NA
ws-ml-17	wsls	WS	y	2018-10-02	1538482253	trainingRound	2	c	10	2	0	2	1	0.868529637882602	0.191910389563418	NA	NA
ws-ml-17	wsls	WS	y	2018-10-02	1538482253	trainingRound	2	c	11	2	0	2	1	0.675909143828903	0.191902371210745	NA	NA
ws-ml-17	wsls	WS	y	2018-10-02	1538482253	trainingRound	2	c	12	1	0	1	1	0.868254769069608	NA	NA	NA
ws-ml-17	wsls	WS	y	2018-10-02	1538482253	trainingRound	2	c	13	1	0	1	1	0.930607011046959	NA	NA	NA
ws-ml-17	wsls	WS	y	2018-10-02	1538482253	trainingRound	2	c	14	2	0	2	1	1.28985188837396	0.176002316977247	NA	NA
ws-ml-17	wsls	WS	y	2018-10-02	1538482253	trainingRound	2	c	15	2	0	2	1	0.809342075677705	0.143952356927912	NA	NA
ws-ml-17	wsls	WS	y	2018-10-02	1538482253	trainingRound	2	c	16	1	0	1	1	0.98681623977609	NA	NA	NA
ws-ml-17	wsls	WS	y	2018-10-02	1538482253	trainingRound	2	c	17	1	0	1	1	0.608123030891875	NA	NA	NA
ws-ml-17	wsls	WS	y	2018-10-02	1538482253	trainingRound	2	c	18	2	0	2	1	0.775432822163566	0.239901137028937	NA	NA
ws-ml-17	wsls	WS	y	2018-10-02	1538482253	trainingRound	2	c	19	1	0	3	0	0.134911835106323	0.199921997555066	0.679877261616639	NA
ws-ml-17	wsls	WS	y	2018-10-02	1538482253	trainingRound	2	c	20	2	0	2	1	0.774150528683094	0.191889541863929	NA	NA
ws-ml-17	wsls	WS	y	2018-10-02	1538482253	trainingRound	2	c	21	2	0	3	0	1.47736790501222	0.175884607699118	0.839877531019738	NA
ws-ml-17	wsls	WS	y	2018-10-02	1538482253	trainingRound	2	c	22	2	0	2	1	0.796835705099511	0.175922775015351	NA	NA
ws-ml-17	wsls	WS	y	2018-10-02	1538482253	trainingRound	2	c	23	1	0	0	0	NA	NA	NA	NA
ws-ml-17	wsls	WS	y	2018-10-02	1538482253	trainingRound	2	c	24	1	0	2	0	0.171713786199689	1.96761551465897	NA	NA
ws-ml-17	wsls	WS	y	2018-10-02	1538482253	trainingRound	2	c	25	1	0	1	1	0.69099774172355	NA	NA	NA
ws-ml-17	wsls	WS	y	2018-10-02	1538482253	trainingRound	2	c	26	1	0	1	1	1.31420552168856	NA	NA	NA
ws-ml-17	wsls	WS	y	2018-10-02	1538482253	trainingRound	2	c	27	1	0	1	1	0.569767124849022	NA	NA	NA
ws-ml-17	wsls	WS	y	2018-10-02	1538482253	trainingRound	2	c	28	2	0	2	1	0.769004035144462	0.175955169121153	NA	NA
ws-ml-17	wsls	WS	y	2018-10-02	1538482253	trainingRound	2	c	29	2	0	2	1	0.704388054466108	0.151991548016667	NA	NA
ws-ml-17	wsls	WS	y	2018-10-02	1538482253	trainingRound	2	c	30	2	0	2	1	0.759721038630232	0.13596031369525	NA	NA
ws-ml-17	wsls	WS	y	2018-10-02	1538482253	trainingRound	2	c	31	2	0	2	1	0.775082901644055	0.135986613851856	NA	NA
ws-ml-17	wsls	WS	y	2018-10-02	1538482253	trainingRound	2	c	32	1	0	1	1	0.678521520108916	NA	NA	NA
ws-ml-17	wsls	WS	y	2018-10-02	1538482253	trainingRound	2	c	33	1	0	1	1	0.893857339557144	NA	NA	NA
ws-ml-17	wsls	WS	y	2018-10-02	1538482253	trainingRound	2	c	34	2	0	2	1	1.01318664682913	0.167937467194861	NA	NA
ws-ml-17	wsls	WS	y	2018-10-02	1538482253	trainingRound	2	c	35	1	0	1	1	0.556657133391127	NA	NA	NA
ws-ml-17	wsls	WS	y	2018-10-02	1538482253	trainingRound	2	c	36	1	0	2	0	0.635990302296705	1.39968779777701	NA	NA
ws-ml-17	wsls	WS	y	2018-10-02	1538482253	trainingRound	2	c	37	2	0	2	1	0.611373667314183	0.199846945848549	NA	NA
ws-ml-17	wsls	WS	y	2018-10-02	1538482253	trainingRound	2	c	38	2	0	3	0	0.970651900934172	0.15186614113918	1.8636313922616	NA
ws-ml-17	wsls	WS	y	2018-10-02	1538482253	trainingRound	2	c	39	2	0	3	0	0.194108057126869	0.927830419095699	0.160001231604838	NA
ws-ml-17	wsls	WS	y	2018-10-02	1538482253	trainingRound	2	c	40	2	0	2	1	0.753376604596269	0.207905701710843	NA	NA
ws-ml-17	wsls	WS	y	2018-10-02	1538482253	trainingRound	2	c	41	2	0	2	1	0.984707094728947	0.183906479171128	NA	NA
Accuracy threshold not reached or participant chose not to continue to full experiment.					NA		NA		NA		NA	NA	NA	NA	NA	NA	NA
ws-ml-21	wsls	WS	y	2018-10-09	1539086956	trainingRound	1	c	0	1	0	0	0	NA	NA	NA	NA
ws-ml-21	wsls	WS	y	2018-10-09	1539086956	trainingRound	1	c	1	1	0	2	0	0.149658801321493	0.256021695586242	NA	NA
ws-ml-21	wsls	WS	y	2018-10-09	1539086956	trainingRound	1	c	2	2	0	2	1	1.46096671087616	0.231887121373802	NA	NA
ws-ml-21	wsls	WS	y	2018-10-09	1539086956	trainingRound	1	c	3	1	0	0	0	NA	NA	NA	NA
ws-ml-21	wsls	WS	y	2018-10-09	1539086956	trainingRound	1	c	4	1	0	1	1	1.26797543690191	NA	NA	NA
ws-ml-21	wsls	WS	y	2018-10-09	1539086956	trainingRound	1	c	5	1	0	0	0	NA	NA	NA	NA
ws-ml-21	wsls	WS	y	2018-10-09	1539086956	trainingRound	1	c	6	1	0	1	1	2.73877187720973	NA	NA	NA
ws-ml-21	wsls	WS	y	2018-10-09	1539086956	trainingRound	1	c	7	2	0	2	1	1.17061633872618	0.19098369463245	NA	NA
ws-ml-21	wsls	WS	y	2018-10-09	1539086956	trainingRound	1	c	8	1	0	1	1	0.762113234659409	NA	NA	NA
ws-ml-21	wsls	WS	y	2018-10-09	1539086956	trainingRound	1	c	9	2	0	2	1	1.2406500336001	0.216857700504988	NA	NA
ws-ml-21	wsls	WS	y	2018-10-09	1539086956	trainingRound	1	c	10	2	0	2	1	1.36115739723573	0.215933296660296	NA	NA
ws-ml-21	wsls	WS	y	2018-10-09	1539086956	trainingRound	1	c	11	2	0	2	1	1.11177428123847	0.208785044031174	NA	NA
ws-ml-21	wsls	WS	y	2018-10-09	1539086956	trainingRound	1	c	12	1	0	1	1	0.68822411500696	NA	NA	NA
ws-ml-21	wsls	WS	y	2018-10-09	1539086956	trainingRound	1	c	13	2	0	2	1	1.00772015133043	0.222975060019962	NA	NA
ws-ml-21	wsls	WS	y	2018-10-09	1539086956	trainingRound	1	c	14	2	0	2	1	0.83135659952859	0.20791580932746	NA	NA
ws-ml-21	wsls	WS	y	2018-10-09	1539086956	trainingRound	1	c	15	1	0	1	1	0.726863682506519	NA	NA	NA
ws-ml-21	wsls	WS	y	2018-10-09	1539086956	trainingRound	1	c	16	1	0	1	1	1.03033789494293	NA	NA	NA
ws-ml-21	wsls	WS	y	2018-10-09	1539086956	trainingRound	1	c	17	1	0	1	1	0.725859732461686	NA	NA	NA
ws-ml-21	wsls	WS	y	2018-10-09	1539086956	trainingRound	1	c	18	1	0	1	1	0.789379299063512	NA	NA	NA
ws-ml-21	wsls	WS	y	2018-10-09	1539086956	trainingRound	1	c	19	1	0	1	1	0.844902547883976	NA	NA	NA
ws-ml-21	wsls	WS	y	2018-10-09	1539086956	trainingRound	1	c	20	1	0	1	1	0.860401227193506	NA	NA	NA
ws-ml-21	wsls	WS	y	2018-10-09	1539086956	trainingRound	1	c	21	2	0	2	1	0.835920562854881	0.223908124136869	NA	NA
ws-ml-21	wsls	WS	y	2018-10-09	1539086956	trainingRound	1	c	22	2	0	2	1	0.811559538567963	0.18386591333001	NA	NA
ws-ml-21	wsls	WS	y	2018-10-09	1539086956	trainingRound	1	c	23	2	0	2	1	0.994954589703411	0.19196455061865	NA	NA
ws-ml-21	wsls	WS	y	2018-10-09	1539086956	trainingRound	1	c	24	1	0	1	1	0.65853958947082	NA	NA	NA
ws-ml-21	wsls	WS	y	2018-10-09	1539086956	trainingRound	1	c	25	2	0	2	1	0.786000830743433	0.190986902141958	NA	NA
ws-ml-21	wsls	WS	y	2018-10-09	1539086956	trainingRound	1	c	26	2	0	2	1	0.817452051764121	0.200008660271124	NA	NA
ws-ml-21	wsls	WS	y	2018-10-09	1539086956	trainingRound	1	c	27	2	0	2	1	1.04898827174657	0.198973918148113	NA	NA
ws-ml-21	wsls	WS	y	2018-10-09	1539086956	trainingRound	1	c	28	1	0	1	1	0.840623732032327	NA	NA	NA
ws-ml-21	wsls	WS	y	2018-10-09	1539086956	trainingRound	1	c	29	2	0	2	1	0.800126375819673	0.206951953132375	NA	NA
ws-ml-21	wsls	WS	y	2018-10-09	1539086956	trainingRound	1	c	30	1	0	1	1	0.671749711726079	NA	NA	NA
ws-ml-21	wsls	WS	y	2018-10-09	1539086956	trainingRound	1	c	31	2	0	2	1	0.615112495328503	0.191998870957832	NA	NA
ws-ml-21	wsls	WS	y	2018-10-09	1539086956	trainingRound	1	c	32	1	0	1	1	0.758625069562186	NA	NA	NA
ws-ml-21	wsls	WS	y	2018-10-09	1539086956	trainingRound	1	c	33	2	0	2	1	0.725298739289428	0.217029622941482	NA	NA
ws-ml-21	wsls	WS	y	2018-10-09	1539086956	trainingRound	1	c	34	1	0	1	1	0.716816484025912	NA	NA	NA
ws-ml-21	wsls	WS	y	2018-10-09	1539086956	trainingRound	1	c	35	1	0	1	1	0.725243890899947	NA	NA	NA
ws-ml-21	wsls	WS	y	2018-10-09	1539086956	trainingRound	1	c	36	1	0	1	1	1.19670717214831	NA	NA	NA
ws-ml-21	wsls	WS	y	2018-10-09	1539086956	trainingRound	1	c	37	2	0	2	1	0.860332907268457	0.199812040023971	NA	NA
ws-ml-21	wsls	WS	y	2018-10-09	1539086956	trainingRound	1	c	38	2	0	2	1	1.05970199041803	0.199994547236201	NA	NA
ws-ml-21	wsls	WS	y	2018-10-09	1539086956	trainingRound	1	c	39	1	0	1	1	0.779284950211149	NA	NA	NA
ws-ml-21	wsls	WS	y	2018-10-09	1539086956	trainingRound	1	c	40	2	0	2	1	1.14677717601444	0.192034474297543	NA	NA
ws-ml-21	wsls	WS	y	2018-10-09	1539086956	trainingRound	1	c	41	2	0	2	1	0.842380804988352	0.183922686224832	NA	NA
ws-ml-21	wsls	WS	y	2018-10-09	1539086956	trainingRound	1	c	42	2	0	2	1	0.897859148695716	0.175009662618322	NA	NA
ws-ml-21	wsls	WS	y	2018-10-09	1539086956	trainingRound	1	c	43	2	0	2	1	0.785393328702412	0.183936157758581	NA	NA
ws-ml-21	wsls	WS	y	2018-10-09	1539086956	trainingRound	2	ef	0	2	0	2	1	0.854922482547408	0.192876124432587	NA	NA
ws-ml-21	wsls	WS	y	2018-10-09	1539086956	trainingRound	2	ef	1	1	0	1	1	0.719316736616747	NA	NA	NA
ws-ml-21	wsls	WS	y	2018-10-09	1539086956	trainingRound	2	ef	2	1	0	1	1	1.01389428373841	NA	NA	NA
ws-ml-21	wsls	WS	y	2018-10-09	1539086956	trainingRound	2	ef	3	xx	1	3	0	1.17435372720502	0.199041596570169	0.175927651445818	NA
ws-ml-21	wsls	WS	y	2018-10-09	1539086956	trainingRound	2	ef	4	1	1	1	0	0.853867853873453	NA	NA	NA
ws-ml-21	wsls	WS	y	2018-10-09	1539086956	trainingRound	2	ef	5	1	1	1	0	0.709535119807697	NA	NA	NA
ws-ml-21	wsls	WS	y	2018-10-09	1539086956	trainingRound	2	ef	6	x	0	2	0	0.772081849192546	0.192803634748998	NA	NA
ws-ml-21	wsls	WS	y	2018-10-09	1539086956	trainingRound	2	ef	7	2	0	3	0	0.204502058417347	0.711972505241647	0.167023608863019	NA
ws-ml-21	wsls	WS	y	2018-10-09	1539086956	trainingRound	2	ef	8	xx	1	3	0	1.21198357114372	0.20789848878303	0.175955877517481	NA
ws-ml-21	wsls	WS	y	2018-10-09	1539086956	trainingRound	2	ef	9	2	1	2	0	1.1154699721119	0.214976176232085	NA	NA
ws-ml-21	wsls	WS	y	2018-10-09	1539086956	trainingRound	2	ef	10	1	1	1	0	0.850052522944679	NA	NA	NA
ws-ml-21	wsls	WS	y	2018-10-09	1539086956	trainingRound	2	ef	11	1	1	1	0	0.858492759853107	NA	NA	NA
ws-ml-21	wsls	WS	y	2018-10-09	1539086956	trainingRound	2	ef	12	2	1	2	0	0.986012698524064	0.19190521172095	NA	NA
ws-ml-21	wsls	WS	y	2018-10-09	1539086956	trainingRound	2	ef	13	2	1	2	0	0.888630827041197	0.200916705824056	NA	NA
ws-ml-21	wsls	WS	y	2018-10-09	1539086956	trainingRound	2	ef	14	x	0	2	0	1.31303579418636	0.599894152232082	NA	NA
ws-ml-21	wsls	WS	y	2018-10-09	1539086956	trainingRound	2	ef	15	1	0	1	1	1.06459440257822	NA	NA	NA
ws-ml-21	wsls	WS	y	2018-10-09	1539086956	trainingRound	2	ef	16	2	0	2	1	0.992065587124671	0.192038644059721	NA	NA
ws-ml-21	wsls	WS	y	2018-10-09	1539086956	trainingRound	2	ef	17	2	0	2	1	1.03163436973227	0.183956685810699	NA	NA
ws-ml-21	wsls	WS	y	2018-10-09	1539086956	trainingRound	2	ef	18	2	0	2	1	1.10226851012885	0.192807163008183	NA	NA
ws-ml-21	wsls	WS	y	2018-10-09	1539086956	trainingRound	2	ef	19	1	0	1	1	1.1826618147752	NA	NA	NA
ws-ml-21	wsls	WS	y	2018-10-09	1539086956	trainingRound	2	ef	20	xx	1	3	0	1.02218601302047	0.23195063003368	0.17598955635367	NA
ws-ml-21	wsls	WS	y	2018-10-09	1539086956	trainingRound	2	ef	21	1	1	1	0	1.14172663370482	NA	NA	NA
ws-ml-21	wsls	WS	y	2018-10-09	1539086956	trainingRound	2	ef	22	x	0	2	0	0.901252692303387	0.207893036018504	NA	NA
ws-ml-21	wsls	WS	y	2018-10-09	1539086956	trainingRound	2	ef	23	1	0	1	1	1.12476180242629	NA	NA	NA
ws-ml-21	wsls	WS	y	2018-10-09	1539086956	trainingRound	2	ef	24	2	0	2	1	0.806075661910654	0.191671063625108	NA	NA
ws-ml-21	wsls	WS	y	2018-10-09	1539086956	trainingRound	2	ef	25	2	0	2	1	1.00380859516008	0.238964488073179	NA	NA
ws-ml-21	wsls	WS	y	2018-10-09	1539086956	trainingRound	2	ef	26	2	0	2	1	1.00333228020099	0.191944984821021	NA	NA
ws-ml-21	wsls	WS	y	2018-10-09	1539086956	trainingRound	2	ef	27	1	0	1	1	0.786851782651866	NA	NA	NA
ws-ml-21	wsls	WS	y	2018-10-09	1539086956	trainingRound	2	ef	28	1	0	1	1	0.641491362981469	NA	NA	NA
ws-ml-21	wsls	WS	y	2018-10-09	1539086956	trainingRound	2	ef	29	2	0	2	1	0.825950023814585	0.199909227520038	NA	NA
ws-ml-21	wsls	WS	y	2018-10-09	1539086956	trainingRound	2	ef	30	2	0	2	1	0.905426622637606	0.223076738027885	NA	NA
ws-ml-21	wsls	WS	y	2018-10-09	1539086956	trainingRound	2	ef	31	2	0	2	1	0.768947151491375	0.175975764068426	NA	NA
ws-ml-21	wsls	WS	y	2018-10-09	1539086956	trainingRound	2	ef	32	1	0	1	1	0.704651688673039	NA	NA	NA
ws-ml-21	wsls	WS	y	2018-10-09	1539086956	trainingRound	2	ef	33	1	0	1	1	0.696023812541171	NA	NA	NA
ws-ml-21	wsls	WS	y	2018-10-09	1539086956	trainingRound	2	ef	34	1	0	1	1	0.703538041849242	NA	NA	NA
ws-ml-21	wsls	WS	y	2018-10-09	1539086956	trainingRound	2	ef	35	1	0	1	1	0.735050526271152	NA	NA	NA
ws-ml-21	wsls	WS	y	2018-10-09	1539086956	trainingRound	2	ef	36	1	0	1	1	1.25355095206942	NA	NA	NA
ws-ml-21	wsls	WS	y	2018-10-09	1539086956	trainingRound	2	ef	37	2	0	2	1	0.757228841272081	0.184765298610728	NA	NA
ws-ml-21	wsls	WS	y	2018-10-09	1539086956	trainingRound	2	ef	38	2	0	2	1	0.901699818936322	0.223848143734358	NA	NA
ws-ml-21	wsls	WS	y	2018-10-09	1539086956	trainingRound	2	ef	39	2	0	2	1	0.773180099977253	0.198914258497098	NA	NA
ws-ml-21	wsls	WS	y	2018-10-09	1539086956	trainingRound	2	ef	40	2	0	2	1	0.787695678043747	0.207975148226978	NA	NA
ws-ml-21	wsls	WS	y	2018-10-09	1539086956	trainingRound	2	ef	41	xx	1	3	0	1.20412004419995	0.183902799672069	0.335065280809431	NA
ws-ml-21	mc	WS	y	2018-10-09	1539086956	trainingRound	1	c	0	1	0	0	0	NA	NA	NA	NA
ws-ml-21	mc	WS	y	2018-10-09	1539086956	trainingRound	1	c	1	1	0	1	1	1.81434429713045	NA	NA	NA
ws-ml-21	mc	WS	y	2018-10-09	1539086956	trainingRound	1	c	2	1	0	1	1	1.10893018377465	NA	NA	NA
ws-ml-21	mc	WS	y	2018-10-09	1539086956	trainingRound	1	c	3	1	0	1	1	0.748615398926631	NA	NA	NA
ws-ml-21	mc	WS	y	2018-10-09	1539086956	trainingRound	1	c	4	2	0	2	1	0.925067477952325	0.134932489972925	NA	NA
ws-ml-21	mc	WS	y	2018-10-09	1539086956	trainingRound	1	c	5	1	0	1	1	0.884532273144941	NA	NA	NA
ws-ml-21	mc	WS	y	2018-10-09	1539086956	trainingRound	1	c	6	1	0	1	1	0.652139648489538	NA	NA	NA
ws-ml-21	mc	WS	y	2018-10-09	1539086956	trainingRound	1	c	7	2	0	2	1	0.827620173302421	0.199894152230627	NA	NA
ws-ml-21	mc	WS	y	2018-10-09	1539086956	trainingRound	1	c	8	2	0	2	1	0.755149734499355	0.190901582423976	NA	NA
ws-ml-21	mc	WS	y	2018-10-09	1539086956	trainingRound	1	c	9	2	0	2	1	0.778648901348788	0.191869287627924	NA	NA
ws-ml-21	mc	WS	y	2018-10-09	1539086956	trainingRound	1	c	10	2	0	2	1	0.770129759741394	0.175897500868814	NA	NA
ws-ml-21	mc	WS	y	2018-10-09	1539086956	trainingRound	1	c	11	2	0	2	1	0.873631556747569	0.207845564898889	NA	NA
ws-ml-21	mc	WS	y	2018-10-09	1539086956	trainingRound	1	c	12	2	0	2	1	1.02515520329871	0.175032756676956	NA	NA
ws-ml-21	mc	WS	y	2018-10-09	1539086956	trainingRound	1	c	13	1	0	0	0	NA	NA	NA	NA
ws-ml-21	mc	WS	y	2018-10-09	1539086956	trainingRound	1	c	14	1	0	1	1	1.14320112519454	NA	NA	NA
ws-ml-21	mc	WS	y	2018-10-09	1539086956	trainingRound	1	c	15	1	0	1	1	0.662820650579306	NA	NA	NA
ws-ml-21	mc	WS	y	2018-10-09	1539086956	trainingRound	1	c	16	1	0	1	1	0.703306139010238	NA	NA	NA
ws-ml-21	mc	WS	y	2018-10-09	1539086956	trainingRound	1	c	17	1	0	1	1	0.693892102632162	NA	NA	NA
ws-ml-21	mc	WS	y	2018-10-09	1539086956	trainingRound	1	c	18	1	0	1	1	0.510342128854973	NA	NA	NA
ws-ml-21	mc	WS	y	2018-10-09	1539086956	trainingRound	1	c	19	1	0	1	1	0.717873037205209	NA	NA	NA
ws-ml-21	mc	WS	y	2018-10-09	1539086956	trainingRound	1	c	20	1	0	1	1	0.63745920450674	NA	NA	NA
ws-ml-21	mc	WS	y	2018-10-09	1539086956	trainingRound	1	c	21	1	0	1	1	0.765024369042294	NA	NA	NA
ws-ml-21	mc	WS	y	2018-10-09	1539086956	trainingRound	1	c	22	2	0	2	1	0.772434033586251	0.198950503337983	NA	NA
ws-ml-21	mc	WS	y	2018-10-09	1539086956	trainingRound	1	c	23	1	0	1	1	0.914914110951941	NA	NA	NA
ws-ml-21	mc	WS	y	2018-10-09	1539086956	trainingRound	1	c	24	1	0	1	1	1.15566453955398	NA	NA	NA
ws-ml-21	mc	WS	y	2018-10-09	1539086956	trainingRound	1	c	25	1	0	1	1	0.914131158215241	NA	NA	NA
ws-ml-21	mc	WS	y	2018-10-09	1539086956	trainingRound	1	c	26	2	0	2	1	0.618479737368034	0.199940981850887	NA	NA
ws-ml-21	mc	WS	y	2018-10-09	1539086956	trainingRound	1	c	27	1	0	1	1	0.802049918449484	NA	NA	NA
ws-ml-21	mc	WS	y	2018-10-09	1539086956	trainingRound	1	c	28	2	0	2	1	0.937492402214048	0.196020123907147	NA	NA
ws-ml-21	mc	WS	y	2018-10-09	1539086956	trainingRound	1	c	29	1	0	1	1	0.712975813783487	NA	NA	NA
ws-ml-21	mc	WS	y	2018-10-09	1539086956	trainingRound	1	c	30	1	0	1	1	0.952482370734288	NA	NA	NA
ws-ml-21	mc	WS	y	2018-10-09	1539086956	trainingRound	1	c	31	2	0	2	1	0.800028226070935	0.206973122685667	NA	NA
ws-ml-21	mc	WS	y	2018-10-09	1539086956	trainingRound	1	c	32	2	0	2	1	0.91957205426479	0.199946434613594	NA	NA
ws-ml-21	mc	WS	y	2018-10-09	1539086956	trainingRound	1	c	33	2	0	2	1	0.86311574132742	0.191089863152229	NA	NA
ws-ml-21	mc	WS	y	2018-10-09	1539086956	trainingRound	1	c	34	2	0	2	1	0.838614228185179	0.183933591752066	NA	NA
ws-ml-21	mc	WS	y	2018-10-09	1539086956	trainingRound	1	c	35	2	0	2	1	1.40605705836242	0.160107579822579	NA	NA
ws-ml-21	mc	WS	y	2018-10-09	1539086956	trainingRound	1	c	36	1	0	1	1	0.741692954868995	NA	NA	NA
ws-ml-21	mc	WS	y	2018-10-09	1539086956	trainingRound	1	c	37	1	0	1	1	0.964327698276975	NA	NA	NA
ws-ml-21	mc	WS	y	2018-10-09	1539086956	trainingRound	1	c	38	2	0	2	1	1.87652825734403	0.207945318401471	NA	NA
ws-ml-21	mc	WS	y	2018-10-09	1539086956	trainingRound	1	c	39	1	0	1	1	0.908291568903223	NA	NA	NA
ws-ml-21	mc	WS	y	2018-10-09	1539086956	trainingRound	1	c	40	1	0	1	1	0.659801423171302	NA	NA	NA
ws-ml-21	mc	WS	y	2018-10-09	1539086956	trainingRound	1	c	41	1	0	1	1	0.659370334078631	NA	NA	NA
ws-ml-21	mc	WS	y	2018-10-09	1539086956	trainingRound	1	c	42	2	0	2	1	0.770793393174245	0.183963742327251	NA	NA
ws-ml-21	mc	WS	y	2018-10-09	1539086956	trainingRound	1	c	43	2	0	2	1	0.818280551113276	0.192027738530669	NA	NA
ws-ml-21	mc	WS	y	2018-10-09	1539086956	trainingRound	1	c	44	2	0	2	1	0.889920566060027	0.159884978758782	NA	NA
ws-ml-21	mc	WS	y	2018-10-09	1539086956	trainingRound	1	c	45	2	0	2	1	0.777348256800906	0.191945305570698	NA	NA
ws-ml-21	mc	WS	y	2018-10-09	1539086956	trainingRound	1	c	46	1	0	1	1	0.656932307143506	NA	NA	NA
ws-ml-21	mc	WS	y	2018-10-09	1539086956	trainingRound	1	c	47	2	0	2	1	1.18435602057434	0.175979613077288	NA	NA
ws-ml-21	mc	WS	y	2018-10-09	1539086956	trainingRound	1	c	48	2	0	2	1	0.838979563362955	0.184039760270025	NA	NA
ws-ml-21	mc	WS	y	2018-10-09	1539086956	trainingRound	1	c	49	2	0	2	1	0.918563292956605	0.176863602320736	NA	NA
ws-ml-21	mc	WS	y	2018-10-09	1539086956	trainingRound	1	c	50	2	0	2	1	0.822988852305571	0.182964924295447	NA	NA
ws-ml-21	mc	WS	y	2018-10-09	1539086956	trainingRound	1	c	51	2	0	2	1	1.20645254411647	0.223926406932151	NA	NA
ws-ml-21	mc	WS	y	2018-10-09	1539086956	trainingRound	1	c	52	2	0	2	1	0.878112445612715	0.175847142991188	NA	NA
ws-ml-21	mc	WS	y	2018-10-09	1539086956	trainingRound	1	c	53	2	0	2	1	0.900609907672333	0.191922211512065	NA	NA
ws-ml-21	mc	WS	y	2018-10-09	1539086956	trainingRound	1	c	54	1	0	1	1	0.877117155838278	NA	NA	NA
ws-ml-21	mc	WS	y	2018-10-09	1539086956	trainingRound	1	c	55	1	0	1	1	0.660613884982013	NA	NA	NA
ws-ml-21	mc	WS	y	2018-10-09	1539086956	trainingRound	1	c	56	2	0	2	1	0.884073599481781	0.183948987789336	NA	NA
ws-ml-21	mc	WS	y	2018-10-09	1539086956	trainingRound	1	c	57	2	0	2	1	0.82766219165751	0.182881529084625	NA	NA
ws-ml-21	mc	WS	y	2018-10-09	1539086956	trainingRound	1	c	58	1	0	1	1	0.875163141883604	NA	NA	NA
ws-ml-21	mc	WS	y	2018-10-09	1539086956	trainingRound	1	c	59	2	0	2	1	0.810667209805615	0.174914720377274	NA	NA
ws-ml-21	mc	WS	y	2018-10-09	1539086956	trainingRound	1	c	60	1	0	1	1	0.65822557442516	NA	NA	NA
ws-ml-21	mc	WS	y	2018-10-09	1539086956	trainingRound	1	c	61	2	0	2	1	0.712792985821579	0.192886709208324	NA	NA
ws-ml-21	mc	WS	y	2018-10-09	1539086956	trainingRound	1	c	62	1	0	1	1	1.09617392392101	NA	NA	NA
ws-ml-21	mc	WS	y	2018-10-09	1539086956	trainingRound	1	c	63	2	0	2	1	0.84078859795045	0.199891906975608	NA	NA
ws-ml-21	mc	WS	y	2018-10-09	1539086956	trainingRound	2	ef	0	1	0	1	1	1.23958834840596	NA	NA	NA
ws-ml-21	mc	WS	y	2018-10-09	1539086956	trainingRound	2	ef	1	2	0	2	1	0.934276875310388	0.191864476366391	NA	NA
ws-ml-21	mc	WS	y	2018-10-09	1539086956	trainingRound	2	ef	2	1	0	1	1	0.606699842992384	NA	NA	NA
ws-ml-21	mc	WS	y	2018-10-09	1539086956	trainingRound	2	ef	3	1	0	1	1	0.949263636319301	NA	NA	NA
ws-ml-21	mc	WS	y	2018-10-09	1539086956	trainingRound	2	ef	4	1	0	1	1	0.845702821163286	NA	NA	NA
ws-ml-21	mc	WS	y	2018-10-09	1539086956	trainingRound	2	ef	5	1	0	1	1	0.836359670718593	NA	NA	NA
ws-ml-21	mc	WS	y	2018-10-09	1539086956	trainingRound	2	ef	6	2	0	2	1	0.852786282130182	0.206963500160782	NA	NA
ws-ml-21	mc	WS	y	2018-10-09	1539086956	trainingRound	2	ef	7	2	0	2	1	0.788389141302105	0.199867209163131	NA	NA
ws-ml-21	mc	WS	y	2018-10-09	1539086956	trainingRound	2	ef	8	xx	1	2	0	1.28278738871995	0.128922581980078	NA	NA
ws-ml-21	mc	WS	y	2018-10-09	1539086956	trainingRound	2	ef	9	2	1	2	0	0.907321297692761	0.191876344146294	NA	NA
ws-ml-21	mc	WS	y	2018-10-09	1539086956	trainingRound	2	ef	10	2	1	1	0	1.08244739285692	NA	NA	NA
ws-ml-21	mc	WS	y	2018-10-09	1539086956	trainingRound	2	ef	11	2	1	2	0	0.897328626848321	0.167929409160934	NA	NA
ws-ml-21	mc	WS	y	2018-10-09	1539086956	trainingRound	2	ef	12	2	1	2	0	0.881892173199958	0.18392910124021	NA	NA
ws-ml-21	mc	WS	y	2018-10-09	1539086956	trainingRound	2	ef	13	x	0	2	0	1.02533642751041	0.56791722062917	NA	NA
ws-ml-21	mc	WS	y	2018-10-09	1539086956	trainingRound	2	ef	14	1	0	1	1	0.952952591427675	NA	NA	NA
ws-ml-21	mc	WS	y	2018-10-09	1539086956	trainingRound	2	ef	15	xx	1	3	0	0.912430216651046	0.19191355123985	0.575997575124347	NA
ws-ml-21	mc	WS	y	2018-10-09	1539086956	trainingRound	2	ef	16	1	1	1	0	1.08001032817447	NA	NA	NA
ws-ml-21	mc	WS	y	2018-10-09	1539086956	trainingRound	2	ef	17	2	1	2	0	0.895533384547889	0.183919157963828	NA	NA
ws-ml-21	mc	WS	y	2018-10-09	1539086956	trainingRound	2	ef	18	2	1	2	0	0.815032628375775	0.191916758749358	NA	NA
ws-ml-21	mc	WS	y	2018-10-09	1539086956	trainingRound	2	ef	19	x	0	2	0	1.07753477339611	0.183956365059203	NA	NA
ws-ml-21	mc	WS	y	2018-10-09	1539086956	trainingRound	2	ef	20	2	0	2	1	0.933132436408414	0.216882719067144	NA	NA
ws-ml-21	mc	WS	y	2018-10-09	1539086956	trainingRound	2	ef	21	1	0	1	1	0.757593214195367	NA	NA	NA
ws-ml-21	mc	WS	y	2018-10-09	1539086956	trainingRound	2	ef	22	xx	1	3	0	1.54895347028287	0.216010276855741	0.191906494723298	NA
ws-ml-21	mc	WS	y	2018-10-09	1539086956	trainingRound	2	ef	23	2	1	2	0	1.66849248721337	0.207938582634597	NA	NA
ws-ml-21	mc	WS	y	2018-10-09	1539086956	trainingRound	2	ef	24	1	1	1	0	0.892246971710847	NA	NA	NA
ws-ml-21	mc	WS	y	2018-10-09	1539086956	trainingRound	2	ef	25	2	1	2	0	0.826790711696958	0.215895448065567	NA	NA
ws-ml-21	mc	WS	y	2018-10-09	1539086956	trainingRound	2	ef	26	1	1	1	0	0.963198334662593	NA	NA	NA
ws-ml-21	mc	WS	y	2018-10-09	1539086956	trainingRound	2	ef	27	2	1	2	0	0.802761664504942	0.206945538115178	NA	NA
ws-ml-21	mc	WS	y	2018-10-09	1539086956	trainingRound	2	ef	28	1	1	1	0	0.682292149464047	NA	NA	NA
ws-ml-21	mc	WS	y	2018-10-09	1539086956	trainingRound	2	ef	29	2	1	2	0	1.03280639320474	0.183991326899559	NA	NA
ws-ml-21	mc	WS	y	2018-10-09	1539086956	trainingRound	2	ef	30	1	1	1	0	2.07311001592461	NA	NA	NA
ws-ml-21	mc	WS	y	2018-10-09	1539086956	trainingRound	2	ef	31	2	1	2	0	0.752818196835506	0.199892227727105	NA	NA
ws-ml-21	mc	WS	y	2018-10-09	1539086956	trainingRound	2	ef	32	x	0	2	0	0.688324189261039	0.551933245342298	NA	NA
ws-ml-21	mc	WS	y	2018-10-09	1539086956	trainingRound	2	ef	33	1	0	1	1	0.846880618151772	NA	NA	NA
ws-ml-21	mc	WS	y	2018-10-09	1539086956	trainingRound	2	ef	34	1	0	1	1	0.783425522462494	NA	NA	NA
ws-ml-21	mc	WS	y	2018-10-09	1539086956	trainingRound	2	ef	35	1	0	1	1	0.808670535991041	NA	NA	NA
ws-ml-21	mc	WS	y	2018-10-09	1539086956	trainingRound	2	ef	36	1	0	1	1	0.710382222707267	NA	NA	NA
ws-ml-21	mc	WS	y	2018-10-09	1539086956	trainingRound	2	ef	37	2	0	2	1	0.821903752303115	0.19990088799932	NA	NA
ws-ml-21	mc	WS	y	2018-10-09	1539086956	trainingRound	2	ef	38	1	0	1	1	0.637485185321566	NA	NA	NA
ws-ml-21	mc	WS	y	2018-10-09	1539086956	trainingRound	2	ef	39	1	0	1	1	0.892106803605202	NA	NA	NA
ws-ml-21	mc	WS	y	2018-10-09	1539086956	trainingRound	2	ef	40	1	0	1	1	0.708552339316157	NA	NA	NA
ws-ml-21	mc	WS	y	2018-10-09	1539086956	trainingRound	2	ef	41	2	0	2	1	1.13192384734066	0.208021015594568	NA	NA
ws-ml-21	mc	WS	y	2018-10-09	1539086956	trainingRound	2	ef	42	1	0	1	1	0.595560167239455	NA	NA	NA
ws-ml-21	mc	WS	y	2018-10-09	1539086956	trainingRound	2	ef	43	xx	1	3	0	0.939087496009961	0.207914526323293	0.175972877312233	NA
ws-ml-21	mc	WS	y	2018-10-09	1539086956	trainingRound	2	ef	44	1	1	2	1	0.657721033396228	1.96055214045009	NA	NA
ws-ml-21	mc	WS	y	2018-10-09	1539086956	trainingRound	2	ef	45	2	1	2	0	0.778101058958782	0.191938569803824	NA	NA
ws-ml-21	mc	WS	y	2018-10-09	1539086956	trainingRound	2	ef	46	2	1	2	0	0.889709512024638	0.198852674340742	NA	NA
ws-ml-21	mc	WS	y	2018-10-09	1539086956	trainingRound	2	ef	47	2	1	2	0	1.06421014310399	0.0639115240956016	NA	NA
ws-ml-21	mc	WS	y	2018-10-09	1539086956	trainingRound	2	ef	48	2	1	2	0	0.816677759299637	0.207897526528541	NA	NA
ws-ml-21	mc	WS	y	2018-10-09	1539086956	trainingRound	2	ef	49	2	1	1	0	0.847296311205355	NA	NA	NA
ws-ml-21	mc	WS	y	2018-10-09	1539086956	trainingRound	2	ef	50	2	1	2	0	0.847773588415293	0.191881476159324	NA	NA
ws-ml-21	mc	WS	y	2018-10-09	1539086956	trainingRound	2	ef	51	1	1	1	0	0.727197904856439	NA	NA	NA
ws-ml-21	mc	WS	y	2018-10-09	1539086956	trainingRound	2	ef	52	2	1	2	0	0.77482170264193	0.198907843479901	NA	NA
ws-ml-21	mc	WS	y	2018-10-09	1539086956	trainingRound	2	ef	53	x	0	2	0	0.830257386491212	0.214992855275341	NA	NA
ws-ml-21	mc	WS	y	2018-10-09	1539086956	trainingRound	2	ef	54	2	0	2	1	0.989760351028963	0.223928652188988	NA	NA
ws-ml-21	mc	WS	y	2018-10-09	1539086956	trainingRound	2	ef	55	xx	1	2	0	0.84536090079564	0.223894973354618	NA	NA
ws-ml-21	mc	WS	y	2018-10-09	1539086956	trainingRound	2	ef	56	1	1	1	0	0.748014953402162	NA	NA	NA
ws-ml-21	mc	WS	y	2018-10-09	1539086956	trainingRound	2	ef	57	2	1	2	0	1.2593247874629	0.137117765263611	NA	NA
ws-ml-21	mc	WS	y	2018-10-09	1539086956	trainingRound	2	ef	58	1	1	1	0	0.819958719370334	NA	NA	NA
Accuracy threshold not reached or participant chose not to continue to full experiment.					NA		NA		NA		NA	NA	NA	NA	NA	NA	NA
ws-ml-23	mc	WS	y	2018-10-17	1539774194	trainingRound	1	ef	0	2	0	2	1	1.15822837793894	0.311882949034043	NA	NA
ws-ml-23	mc	WS	y	2018-10-17	1539774194	trainingRound	1	ef	1	xx	1	2	0	1.75759304858366	0.215889456285367	NA	NA
ws-ml-23	mc	WS	y	2018-10-17	1539774194	trainingRound	1	ef	2	2	1	1	0	1.79705383973669	NA	NA	NA
ws-ml-23	mc	WS	y	2018-10-17	1539774194	trainingRound	1	ef	3	2	1	1	0	2.66833453451727	NA	NA	NA
ws-ml-23	mc	WS	y	2018-10-17	1539774194	trainingRound	1	ef	4	2	1	2	0	1.50003640442264	0.199836548950771	NA	NA
ws-ml-23	mc	WS	y	2018-10-17	1539774194	trainingRound	1	ef	5	1	1	1	0	1.60344100382463	NA	NA	NA
ws-ml-23	mc	WS	y	2018-10-17	1539774194	trainingRound	1	ef	6	2	1	2	0	1.26692813702721	0.183940806085957	NA	NA
ws-ml-23	mc	WS	y	2018-10-17	1539774194	trainingRound	1	ef	7	x	0	3	0	1.92226966023372	0.21589009777199	0.207981196714172	NA
ws-ml-23	mc	WS	y	2018-10-17	1539774194	trainingRound	1	ef	8	2	0	0	0	NA	NA	NA	NA
ws-ml-23	mc	WS	y	2018-10-17	1539774194	trainingRound	1	ef	9	2	0	4	0	0.121531115517428	0.191952665911231	1.28773126030137	0.343993574859269
ws-ml-23	mc	WS	y	2018-10-17	1539774194	trainingRound	1	ef	10	2	0	0	0	NA	NA	NA	NA
ws-ml-23	mc	WS	y	2018-10-17	1539774194	trainingRound	1	ef	11	2	0	2	1	1.20022881863952	0.207934688860405	NA	NA
ws-ml-23	mc	WS	y	2018-10-17	1539774194	trainingRound	1	ef	12	2	0	2	1	1.10373143735342	0.199929564656486	NA	NA
ws-ml-23	mc	WS	y	2018-10-17	1539774194	trainingRound	1	ef	13	2	0	0	0	NA	NA	NA	NA
ws-ml-23	mc	WS	y	2018-10-17	1539774194	trainingRound	1	ef	14	1	0	2	0	1.29458202750357	0.271873685953324	NA	NA
ws-ml-23	mc	WS	y	2018-10-17	1539774194	trainingRound	1	ef	15	xx	1	1	0	1.86987583686096	NA	NA	NA
ws-ml-23	mc	WS	y	2018-10-17	1539774194	trainingRound	1	ef	16	2	1	1	0	1.80543198899977	NA	NA	NA
ws-ml-23	mc	WS	y	2018-10-17	1539774194	trainingRound	1	ef	17	2	1	1	0	1.37293140283873	NA	NA	NA
ws-ml-23	mc	WS	y	2018-10-17	1539774194	trainingRound	1	ef	18	2	1	2	0	2.78041878237309	0.215623238915214	NA	NA
ws-ml-23	mc	WS	y	2018-10-17	1539774194	trainingRound	1	ef	19	1	1	0	0	NA	NA	NA	NA
ws-ml-23	mc	WS	y	2018-10-17	1539774194	trainingRound	1	ef	20	x	0	1	0	2.41111787880618	NA	NA	NA
ws-ml-23	mc	WS	y	2018-10-17	1539774194	trainingRound	1	ef	21	1	0	1	1	1.4907720399915	NA	NA	NA
ws-ml-23	mc	WS	y	2018-10-17	1539774194	trainingRound	1	ef	22	1	0	0	0	NA	NA	NA	NA
ws-ml-23	mc	WS	y	2018-10-17	1539774194	trainingRound	1	ef	23	2	0	0	0	NA	NA	NA	NA
ws-ml-23	mc	WS	y	2018-10-17	1539774194	trainingRound	1	ef	24	1	0	0	0	NA	NA	NA	NA
ws-ml-23	mc	WS	y	2018-10-17	1539774194	trainingRound	1	ef	25	xx	1	3	0	0.048810794183737	1.72775072303739	0.175819572621549	NA
ws-ml-23	mc	WS	y	2018-10-17	1539774194	trainingRound	1	ef	26	2	1	1	0	2.44783887626727	NA	NA	NA
ws-ml-23	mc	WS	y	2018-10-17	1539774194	trainingRound	1	ef	27	2	1	2	0	1.31153173455459	0.19997927994882	NA	NA
ws-ml-23	mc	WS	y	2018-10-17	1539774194	trainingRound	1	ef	28	1	1	1	0	1.19903917982083	NA	NA	NA
ws-ml-23	mc	WS	y	2018-10-17	1539774194	trainingRound	1	ef	29	2	1	1	0	2.83011098056704	NA	NA	NA
ws-ml-23	mc	WS	y	2018-10-17	1539774194	trainingRound	1	ef	30	2	1	3	1	0.0940193145506782	1.34378894030306	0.191903912851558	NA
ws-ml-23	mc	WS	y	2018-10-17	1539774194	trainingRound	1	ef	31	2	1	2	0	1.17635810149113	0.140994171122657	NA	NA
ws-ml-23	mc	WS	y	2018-10-17	1539774194	trainingRound	1	ef	32	2	1	2	0	0.501035842158672	0.183869600959952	NA	NA
ws-ml-23	mc	WS	y	2018-10-17	1539774194	trainingRound	1	ef	33	x	0	0	0	NA	NA	NA	NA
ws-ml-23	mc	WS	y	2018-10-17	1539774194	trainingRound	1	ef	34	1	0	1	1	2.37949125540035	NA	NA	NA
ws-ml-23	mc	WS	y	2018-10-17	1539774194	trainingRound	1	ef	35	xx	1	0	0	NA	NA	NA	NA
ws-ml-23	mc	WS	y	2018-10-17	1539774194	trainingRound	1	ef	36	2	1	2	0	2.61835719506962	0.199921866806108	NA	NA
ws-ml-23	mc	WS	y	2018-10-17	1539774194	trainingRound	1	ef	37	1	1	1	0	1.63400596519386	NA	NA	NA
ws-ml-23	mc	WS	y	2018-10-17	1539774194	trainingRound	1	ef	38	2	1	1	0	2.84119909434776	NA	NA	NA
ws-ml-23	mc	WS	y	2018-10-17	1539774194	trainingRound	1	ef	39	2	1	4	0	0.0331273837273329	1.5757816607038	0.183976087906558	0.167953009748089
ws-ml-23	mc	WS	y	2018-10-17	1539774194	trainingRound	1	ef	40	1	1	2	1	1.88846711076985	0.335860153129033	NA	NA
ws-ml-23	mc	WS	y	2018-10-17	1539774194	trainingRound	1	ef	41	1	1	0	0	NA	NA	NA	NA
ws-ml-23	mc	WS	y	2018-10-17	1539774194	trainingRound	1	ef	42	1	1	0	0	NA	NA	NA	NA
ws-ml-23	mc	WS	y	2018-10-17	1539774194	trainingRound	1	ef	43	1	1	2	1	1.87870591416322	0.1918615746672	NA	NA
ws-ml-23	mc	WS	y	2018-10-17	1539774194	trainingRound	1	ef	44	x	0	1	0	2.31011565059816	NA	NA	NA
ws-ml-23	mc	WS	y	2018-10-17	1539774194	trainingRound	1	ef	45	2	0	1	0	2.74147150207318	NA	NA	NA
ws-ml-23	mc	WS	y	2018-10-17	1539774194	trainingRound	1	ef	46	1	0	2	0	0.0105547168095654	1.74653155654232	NA	NA
ws-ml-23	mc	WS	y	2018-10-17	1539774194	trainingRound	1	ef	47	1	0	1	1	0.812829624412188	NA	NA	NA
ws-ml-23	mc	WS	y	2018-10-17	1539774194	trainingRound	1	ef	48	1	0	1	1	1.32405710138119	NA	NA	NA
ws-ml-23	mc	WS	y	2018-10-17	1539774194	trainingRound	1	ef	49	1	0	1	1	1.36354675947769	NA	NA	NA
ws-ml-23	mc	WS	y	2018-10-17	1539774194	trainingRound	1	ef	50	xx	1	2	0	1.0670223074103	0.199876962671624	NA	NA
ws-ml-23	mc	WS	y	2018-10-17	1539774194	trainingRound	1	ef	51	2	1	1	0	1.96428293068857	NA	NA	NA
ws-ml-23	mc	WS	y	2018-10-17	1539774194	trainingRound	1	ef	52	x	0	0	0	NA	NA	NA	NA
ws-ml-23	mc	WS	y	2018-10-17	1539774194	trainingRound	1	ef	53	2	0	3	0	0.945399459162218	0.191913855907842	0.191995004093769	NA
ws-ml-23	mc	WS	y	2018-10-17	1539774194	trainingRound	1	ef	54	xx	1	0	0	NA	NA	NA	NA
ws-ml-23	mc	WS	y	2018-10-17	1539774194	trainingRound	1	ef	55	1	1	2	1	1.30429350881968	0.23195294816469	NA	NA
ws-ml-23	mc	WS	y	2018-10-17	1539774194	trainingRound	1	ef	56	1	1	2	1	1.23176595451878	0.391884796517843	NA	NA
ws-ml-23	mc	WS	y	2018-10-17	1539774194	trainingRound	1	ef	57	x	0	2	0	2.39895751844415	0.176007207754083	NA	NA
ws-ml-23	mc	WS	y	2018-10-17	1539774194	trainingRound	1	ef	58	2	0	2	1	2.56636782965143	0.223943333548959	NA	NA
ws-ml-23	mc	WS	y	2018-10-17	1539774194	trainingRound	1	ef	59	1	0	0	0	NA	NA	NA	NA
ws-ml-23	mc	WS	y	2018-10-17	1539774194	trainingRound	1	ef	60	2	0	3	0	0.45363535854267	0.200007826148067	0.263908333983636	NA
[truncated: 8,678 more rows]
