# Supplementary material for: Limited evidence for executive function load impairing selective copying in a win-stay lose-shift task
Source: PLoS One. 2021 Mar 4;16(3):e0247183. doi: 10.1371/journal.pone.0247183 (PMC7932141; doi:10.1371/journal.pone.0247183)
Supplement: S12 Data — (TXT) [file pone.0247183.s014.txt]

ws-ml-08	2018-09-27	1538040820	trainingRound	1	ef	0	7	724	717	1	0	0	1.58399063404613	4	0.821420449533434	-4
ws-ml-08	2018-09-27	1538040820	trainingRound	1	ef	1	1	718	1177	0	0	1	1.42992742989645	3	1.78989278869722	3
ws-ml-08	2018-09-27	1538040820	trainingRound	1	ef	2	1	700	252	1	1	1	1.43678157601425	4	0.456005196179831	4
ws-ml-08	2018-09-27	1538040820	trainingRound	1	ef	3	2	350	515	0	0	1	0.907541356940783	4	0.50958839519808	4
ws-ml-08	2018-09-27	1538040820	trainingRound	1	ef	4	6	590	601	0	0	1	0.969711724282206	1	1.31862814437045	1
ws-ml-08	2018-09-27	1538040820	trainingRound	1	ef	5	3	726	626	1	1	1	1.14556488408834	1	0.770095022733585	1
ws-ml-08	2018-09-27	1538040820	trainingRound	1	ef	6	6	506	517	0	0	1	1.20783532600399	4	0.778894528775709	4
ws-ml-08	2018-09-27	1538040820	trainingRound	1	ef	7	4	666	719	0	1	0	2.67224133368654	3	1.47603069595152	-3
ws-ml-08	2018-09-27	1538040820	trainingRound	1	ef	8	5	772	802	0	NA	0	NA	NA	NA	0
ws-ml-08	2018-09-27	1538040820	trainingRound	1	ef	9	2	696	473	1	1	1	0.899230997458289	3	0.877548814421061	3
ws-ml-08	2018-09-27	1538040820	trainingRound	1	ef	10	4	688	748	0	1	0	1.99305893013207	1	0.333804517789758	-1
ws-ml-08	2018-09-27	1538040820	trainingRound	1	ef	11	4	595	547	1	NA	0	NA	NA	NA	0
ws-ml-08	2018-09-27	1538040820	trainingRound	1	ef	12	2	644	850	0	0	1	1.09355208609031	3	4.14192114315938	3
ws-ml-08	2018-09-27	1538040820	trainingRound	1	ef	13	3	817	705	1	1	1	1.2071213324034	2	0.838699351279502	2
ws-ml-08	2018-09-27	1538040820	trainingRound	1	ef	14	7	758	765	0	0	1	1.07443559703916	3	0.631513227004689	3
ws-ml-08	2018-09-27	1538040820	trainingRound	1	ef	15	6	620	608	1	0	0	0.981129848364617	3	0.701889067974662	-3
ws-ml-08	2018-09-27	1538040820	trainingRound	1	ef	16	1	739	1211	0	0	1	1.74872589349434	4	0.848730223644452	4
ws-ml-08	2018-09-27	1538040820	trainingRound	1	ef	17	3	427	509	0	0	1	0.764293904912847	3	0.594199844435025	3
ws-ml-08	2018-09-27	1538040820	trainingRound	1	ef	18	4	638	591	1	1	1	1.24318217902783	1	0.958602804975271	1
ws-ml-08	2018-09-27	1538040820	trainingRound	1	ef	19	5	738	710	1	1	1	2.20725284065884	3	0.647479291459604	3
ws-ml-08	2018-09-27	1538040820	trainingRound	1	ef	20	2	676	459	1	1	1	0.934274419238136	3	0.575101958992491	3
ws-ml-08	2018-09-27	1538040820	trainingRound	1	ef	21	6	601	590	1	0	0	1.16446005436683	3	0.580956642370438	-3
ws-ml-08	2018-09-27	1538040820	trainingRound	1	ef	22	1	604	217	1	1	1	0.866377027753515	4	0.532585981540251	4
ws-ml-08	2018-09-27	1538040820	trainingRound	1	ef	23	3	651	755	0	0	1	1.08416335891343	3	0.458979528013515	3
ws-ml-08	2018-09-27	1538040820	trainingRound	1	ef	24	5	532	512	1	0	0	1.10997714643145	1	0.461112527765181	-1
ws-ml-08	2018-09-27	1538040820	trainingRound	1	ef	25	7	764	771	0	0	1	1.37436134298787	1	0.310580801398828	1
ws-ml-08	2018-09-27	1538040820	trainingRound	1	ef	26	7	551	545	1	0	0	0.842134282758707	4	0.947508640253545	-4
ws-ml-08	2018-09-27	1538040820	trainingRound	1	ef	27	5	573	597	0	0	1	1.23953779659496	3	1.08486772995911	3
ws-ml-08	2018-09-27	1538040820	trainingRound	2	c	0	1	1298	792	1	1	1	1.06836568917515	4	0.504732533057904	4
ws-ml-08	2018-09-27	1538040820	trainingRound	2	c	1	2	496	730	0	0	1	1.59922089377505	4	0.849015692783723	4
ws-ml-08	2018-09-27	1538040820	trainingRound	2	c	2	2	939	712	1	1	1	1.18700153158989	4	0.355314457087843	4
ws-ml-08	2018-09-27	1538040820	trainingRound	2	c	3	6	698	685	1	1	1	1.92819905859324	1	0.343560826578141	1
ws-ml-08	2018-09-27	1538040820	trainingRound	2	c	4	5	646	673	0	0	1	1.78387805014972	1	0.318194167127331	1
ws-ml-08	2018-09-27	1538040820	trainingRound	2	c	5	4	699	754	0	0	1	2.22628689648536	2	0.27482498977588	2
ws-ml-08	2018-09-27	1538040820	trainingRound	2	c	6	4	589	541	1	0	0	2.99160720729469	1	0.658926924711523	-1
ws-ml-08	2018-09-27	1538040820	trainingRound	2	c	7	4	600	552	1	1	1	1.06832976496844	2	0.551561660531661	2
ws-ml-08	2018-09-27	1538040820	trainingRound	2	c	8	7	530	524	1	0	0	0.969586951815472	1	0.352339162997851	-1
ws-ml-08	2018-09-27	1538040820	trainingRound	2	c	9	2	780	591	1	1	1	0.937580087726019	1	0.447455235071175	1
ws-ml-08	2018-09-27	1538040820	trainingRound	2	c	10	1	757	272	1	1	1	0.804290376643621	4	0.357716888386676	4
ws-ml-08	2018-09-27	1538040820	trainingRound	2	c	11	3	698	602	1	1	1	1.76445460158629	1	0.76786451442149	1
ws-ml-08	2018-09-27	1538040820	trainingRound	2	c	12	7	762	770	0	1	0	1.72045161859387	1	0.432413256674408	-1
ws-ml-08	2018-09-27	1538040820	trainingRound	2	c	13	5	692	666	1	0	0	1.91324368319329	1	0.591671036910157	-1
ws-ml-08	2018-09-27	1538040820	trainingRound	2	c	14	5	606	581	1	0	0	2.43957789057549	1	0.821600712069085	-1
ws-ml-08	2018-09-27	1538040820	trainingRound	2	c	15	1	506	829	0	0	1	1.81916780934534	4	0.319739549504447	4
ws-ml-08	2018-09-27	1538040820	trainingRound	2	c	16	2	353	520	0	0	1	1.60831677451915	4	0.372139174224685	4
ws-ml-08	2018-09-27	1538040820	trainingRound	2	c	17	4	710	766	0	1	0	1.52829175587613	1	0.413358672728464	-1
ws-ml-08	2018-09-27	1538040820	trainingRound	2	c	18	6	532	542	0	0	1	1.2525587176342	3	1.42454713849293	3
ws-ml-08	2018-09-27	1538040820	trainingRound	2	c	19	6	589	600	0	0	1	1.71609869534223	1	0.279846680618903	1
ws-ml-08	2018-09-27	1538040820	trainingRound	2	c	20	3	661	788	0	0	1	2.68251084542135	1	0.247308651479216	1
ws-ml-08	2018-09-27	1538040820	trainingRound	2	c	21	7	621	614	1	0	0	1.36711523811846	1	0.403136953017565	-1
ws-ml-08	2018-09-27	1538040820	trainingRound	2	c	22	3	644	767	0	0	1	1.35209475009378	2	0.184479459853719	2
ws-ml-08	2018-09-27	1538040820	trainingRound	2	c	23	7	667	674	0	0	1	1.09481777285964	2	0.77175972479472	2
ws-ml-08	2018-09-27	1538040820	trainingRound	2	c	24	5	738	767	0	0	1	1.39319589116894	1	0.613925441233732	1
ws-ml-08	2018-09-27	1538040820	trainingRound	2	c	25	1	723	1185	0	0	1	1.99748787157114	3	0.703958238110317	3
ws-ml-08	2018-09-27	1538040820	trainingRound	2	c	26	3	671	563	1	1	1	1.46770975165782	2	0.623022925738042	2
ws-ml-08	2018-09-27	1538040820	trainingRound	2	c	27	6	652	638	1	0	0	1.50533298050686	2	0.964648014946761	-2
ws-ml-08	2018-09-27	1538040820	testRound	1	ef	0	7	582	577	1	0	0	1.58682287281408	3	0.579546938022759	-3
ws-ml-08	2018-09-27	1538040820	testRound	1	ef	1	6	644	631	1	0	0	1.55457416183526	2	0.493114259825234	-2
ws-ml-08	2018-09-27	1538040820	testRound	1	ef	2	7	700	693	1	1	1	1.49445371951879	1	0.609863439903165	1
ws-ml-08	2018-09-27	1538040820	testRound	1	ef	3	4	580	533	1	1	1	1.49951678734942	1	1.49842623108634	1
ws-ml-08	2018-09-27	1538040820	testRound	1	ef	4	6	516	506	1	1	1	1.8405937116604	1	0.517244100170501	1
ws-ml-08	2018-09-27	1538040820	testRound	1	ef	5	1	277	770	0	0	1	1.73424523082122	4	0.36957732926021	4
ws-ml-08	2018-09-27	1538040820	testRound	1	ef	6	4	787	849	0	1	0	1.68016839471693	1	0.626037351551531	-1
ws-ml-08	2018-09-27	1538040820	testRound	1	ef	7	2	685	519	1	1	1	2.45110859855504	4	0.471773998251592	4
ws-ml-08	2018-09-27	1538040820	testRound	1	ef	8	4	754	693	1	1	1	2.59187214831491	1	0.550510556744484	1
ws-ml-08	2018-09-27	1538040820	testRound	1	ef	9	7	650	657	0	0	1	2.60094750094231	1	0.652526963202035	1
ws-ml-08	2018-09-27	1538040820	testRound	1	ef	10	7	748	755	0	1	0	1.48387436150369	2	1.0893524822186	-2
ws-ml-08	2018-09-27	1538040820	testRound	1	ef	11	4	523	481	1	0	0	2.06957556512498	1	0.600766917655164	-1
ws-ml-08	2018-09-27	1538040820	testRound	1	ef	12	1	621	223	1	1	1	1.4857837972213	3	0.925107973089325	3
ws-ml-08	2018-09-27	1538040820	testRound	1	ef	13	3	424	505	0	0	1	2.23876189788825	2	0.778660379930443	2
ws-ml-08	2018-09-27	1538040820	testRound	1	ef	14	1	736	264	1	1	1	0.825971276672135	4	0.615713632755615	4
ws-ml-08	2018-09-27	1538040820	testRound	1	ef	15	6	668	681	0	1	0	1.64337591314052	1	0.41134370965483	-1
ws-ml-08	2018-09-27	1538040820	testRound	1	ef	16	5	590	568	1	0	0	2.37362906653198	2	0.96544347951658	-2
ws-ml-08	2018-09-27	1538040820	testRound	1	ef	17	7	757	750	1	1	1	1.51657789859382	1	0.382479892869014	1
ws-ml-08	2018-09-27	1538040820	testRound	1	ef	18	6	517	507	1	1	1	1.92419896236788	1	0.449362425525578	1
ws-ml-08	2018-09-27	1538040820	testRound	1	ef	19	6	551	562	0	0	1	1.60300608626585	1	0.316991989222515	1
ws-ml-08	2018-09-27	1538040820	testRound	1	ef	20	2	645	851	0	0	1	1.11879172781028	1	0.46758562069499	1
ws-ml-08	2018-09-27	1538040820	testRound	1	ef	21	1	241	670	0	0	1	1.38745282943182	4	0.393109288171217	4
ws-ml-08	2018-09-27	1538040820	testRound	1	ef	22	6	755	741	1	1	1	1.78731779290683	1	0.303083227084244	1
ws-ml-08	2018-09-27	1538040820	testRound	1	ef	23	5	641	617	1	1	1	1.41904207462267	1	0.565923645023759	1
ws-ml-08	2018-09-27	1538040820	testRound	1	ef	24	1	602	216	1	1	1	0.74261332563583	4	1.06026862966792	4
ws-ml-08	2018-09-27	1538040820	testRound	1	ef	25	4	559	518	1	1	1	1.55610318586787	1	0.340788247653109	1
ws-ml-08	2018-09-27	1538040820	testRound	1	ef	26	4	522	568	0	1	0	2.49591378190507	1	0.519111838149001	-1
ws-ml-08	2018-09-27	1538040820	testRound	1	ef	27	2	563	743	0	0	1	1.01805640421117	2	0.399069178153695	2
ws-ml-08	2018-09-27	1538040820	testRound	1	ef	28	2	776	527	1	1	1	0.920922803050416	1	0.379192186484943	1
ws-ml-08	2018-09-27	1538040820	testRound	1	ef	29	2	811	615	1	1	1	1.54279455042706	4	1.32541076282814	4
ws-ml-08	2018-09-27	1538040820	testRound	1	ef	30	5	560	539	1	1	1	1.18863191320452	1	0.840641182932814	1
ws-ml-08	2018-09-27	1538040820	testRound	1	ef	31	7	496	502	0	0	1	1.60117587625427	1	0.512723102953714	1
ws-ml-08	2018-09-27	1538040820	testRound	1	ef	32	4	588	640	0	0	1	1.97764808711599	1	0.312853648953023	1
ws-ml-08	2018-09-27	1538040820	testRound	1	ef	33	3	878	757	1	1	1	1.18668976079971	1	0.67414050534444	1
ws-ml-08	2018-09-27	1538040820	testRound	1	ef	34	5	524	504	1	1	1	1.61900037688338	1	0.975984026558763	1
ws-ml-08	2018-09-27	1538040820	testRound	1	ef	35	5	493	514	0	NA	0	NA	NA	NA	0
ws-ml-08	2018-09-27	1538040820	testRound	1	ef	36	3	574	684	0	1	0	1.42045242047334	1	0.438411316124984	-1
ws-ml-08	2018-09-27	1538040820	testRound	1	ef	37	7	559	564	0	1	0	0.800734521718368	2	0.618331288540503	-2
ws-ml-08	2018-09-27	1538040820	testRound	1	ef	38	3	666	772	0	0	1	0.921035066195145	1	0.311451642650354	1
ws-ml-08	2018-09-27	1538040820	testRound	1	ef	39	2	801	607	1	1	1	0.811274748009055	2	0.733424106104394	2
ws-ml-08	2018-09-27	1538040820	testRound	1	ef	40	1	522	856	0	0	1	1.2983514959069	2	0.887159822624199	2
ws-ml-08	2018-09-27	1538040820	testRound	1	ef	41	4	789	852	0	0	1	1.35154081166274	2	0.502895587256717	2
ws-ml-08	2018-09-27	1538040820	testRound	1	ef	42	3	824	711	1	1	1	1.09597215874055	3	0.427778071800276	3
ws-ml-08	2018-09-27	1538040820	testRound	1	ef	43	3	643	745	0	0	1	1.79911504566644	1	0.632665046869988	1
ws-ml-08	2018-09-27	1538040820	testRound	1	ef	44	6	515	525	0	0	1	1.80338264892907	1	0.654854659321245	1
ws-ml-08	2018-09-27	1538040820	testRound	1	ef	45	1	748	269	1	0	0	0.909127795553104	1	1.29632306125586	-1
ws-ml-08	2018-09-27	1538040820	testRound	1	ef	46	3	608	510	1	1	1	1.76645352706782	1	0.714875668567402	1
ws-ml-08	2018-09-27	1538040820	testRound	1	ef	47	5	489	510	0	0	1	2.65556897367424	3	0.880776860962214	3
ws-ml-08	2018-09-27	1538040820	testRound	1	ef	48	2	511	674	0	0	1	1.35083419535476	2	1.22142910983348	2
ws-ml-08	2018-09-27	1538040820	testRound	1	ef	49	5	574	598	0	0	1	1.36205826457262	2	0.345373074486815	2
ws-ml-08	2018-09-27	1538040820	testRound	1	ef	50	1	735	1205	0	0	1	1.10889268445226	3	0.400946538687094	3
ws-ml-08	2018-09-27	1538040820	testRound	1	ef	51	2	350	516	0	0	1	1.03714819536981	3	0.475408758129561	3
ws-ml-08	2018-09-27	1538040820	testRound	1	ef	52	5	770	800	0	0	1	1.68220067839047	2	0.320375600406805	2
ws-ml-08	2018-09-27	1538040820	testRound	1	ef	53	3	610	526	1	1	1	1.84184817211553	1	0.342646363074891	1
ws-ml-08	2018-09-27	1538040820	testRound	1	ef	54	7	638	631	1	0	0	1.61986127482851	1	0.572123457383896	-1
ws-ml-08	2018-09-27	1538040820	testRound	1	ef	55	6	538	549	0	0	1	1.41299044961397	3	1.79850016438559	3
ws-ml-08	2018-09-27	1538040820	testRound	2	c	0	2	864	655	1	1	1	1.1575398333689	4	0.385454224702698	4
ws-ml-08	2018-09-27	1538040820	testRound	2	c	1	1	246	684	0	0	1	1.04754312107616	4	0.542394893630444	4
ws-ml-08	2018-09-27	1538040820	testRound	2	c	2	7	640	634	1	1	1	1.0533808046066	1	0.711249568989842	1
ws-ml-08	2018-09-27	1538040820	testRound	2	c	3	6	566	577	0	0	1	1.56965174368725	3	0.434004506562815	3
ws-ml-08	2018-09-27	1538040820	testRound	2	c	4	6	553	543	1	1	1	2.11158122639426	1	0.264857626275443	1
ws-ml-08	2018-09-27	1538040820	testRound	2	c	5	1	225	627	0	0	1	2.31202258092981	4	0.482132678999733	4
ws-ml-08	2018-09-27	1538040820	testRound	2	c	6	3	721	622	1	1	1	1.74135790292439	1	0.483332932393751	1
ws-ml-08	2018-09-27	1538040820	testRound	2	c	7	7	575	570	1	1	1	1.40825679392492	2	0.513296927999363	2
ws-ml-08	2018-09-27	1538040820	testRound	2	c	8	4	748	688	1	1	1	1.24467078832822	2	0.359884208584845	2
ws-ml-08	2018-09-27	1538040820	testRound	2	c	9	5	731	762	0	0	1	1.65962423921701	3	0.74314994346787	3
ws-ml-08	2018-09-27	1538040820	testRound	2	c	10	6	719	734	0	0	1	1.42438708332338	2	0.493570368944347	2
ws-ml-08	2018-09-27	1538040820	testRound	2	c	11	1	984	600	1	1	1	0.798915217269496	4	0.327674950082837	4
ws-ml-08	2018-09-27	1538040820	testRound	2	c	12	5	526	547	0	1	0	1.08512304842588	2	0.487237123817977	-2
ws-ml-08	2018-09-27	1538040820	testRound	2	c	13	2	488	718	0	0	1	1.0329149125555	4	1.02748618762416	4
ws-ml-08	2018-09-27	1538040820	testRound	2	c	14	6	561	572	0	0	1	1.2850829544459	1	0.420552815799965	1
ws-ml-08	2018-09-27	1538040820	testRound	2	c	15	4	577	623	0	1	0	1.44658214855644	1	0.329133729462228	-1
ws-ml-08	2018-09-27	1538040820	testRound	2	c	16	2	644	437	1	1	1	0.869265718844872	2	0.713485530082835	2
ws-ml-08	2018-09-27	1538040820	testRound	2	c	17	2	624	823	0	0	1	0.924796202298239	1	0.796635954678095	1
ws-ml-08	2018-09-27	1538040820	testRound	2	c	18	1	1298	792	1	1	1	1.56536778208101	4	1.00883895851894	4
ws-ml-08	2018-09-27	1538040820	testRound	2	c	19	2	999	757	1	1	1	1.04514582180582	4	0.365410442076609	4
ws-ml-08	2018-09-27	1538040820	testRound	2	c	20	3	618	736	0	0	1	1.02313871715342	2	0.477449381350198	2
ws-ml-08	2018-09-27	1538040820	testRound	2	c	21	2	506	745	0	0	1	0.86581667428436	4	0.708297048281565	4
ws-ml-08	2018-09-27	1538040820	testRound	2	c	22	7	769	762	1	1	1	1.53311041080269	2	0.702246706279766	2
ws-ml-08	2018-09-27	1538040820	testRound	2	c	23	3	531	615	0	0	1	1.16522697202254	3	0.608951863167022	3
ws-ml-08	2018-09-27	1538040820	testRound	2	c	24	5	637	664	0	0	1	1.54275253193464	3	0.528948014144589	3
ws-ml-08	2018-09-27	1538040820	testRound	2	c	25	3	676	583	1	1	1	1.21808174360649	4	0.354848404660515	4
ws-ml-08	2018-09-27	1538040820	testRound	2	c	26	3	605	522	1	1	1	1.39986175595641	4	0.344949361302497	4
ws-ml-08	2018-09-27	1538040820	testRound	2	c	27	6	653	641	1	0	0	1.26067662601145	4	0.316968895090213	-4
ws-ml-08	2018-09-27	1538040820	testRound	2	c	28	4	593	640	0	0	1	1.36786451442185	1	0.317371759403613	1
ws-ml-08	2018-09-27	1538040820	testRound	2	c	29	6	593	581	1	0	0	1.34463117547512	1	0.323813418653117	-1
ws-ml-08	2018-09-27	1538040820	testRound	2	c	30	1	1044	637	1	1	1	0.984686344791953	4	0.409797365024133	4
ws-ml-08	2018-09-27	1538040820	testRound	2	c	31	3	435	518	0	0	1	1.66229898883012	3	0.765466252896658	3
ws-ml-08	2018-09-27	1538040820	testRound	2	c	32	5	624	648	0	0	1	1.84982206291625	2	0.834981195923319	2
ws-ml-08	2018-09-27	1538040820	testRound	2	c	33	3	530	631	0	0	1	0.922113113137129	4	0.314389408774332	4
ws-ml-08	2018-09-27	1538040820	testRound	2	c	34	1	626	1026	0	0	1	0.956969536594443	4	0.32861250771748	4
ws-ml-08	2018-09-27	1538040820	testRound	2	c	35	3	685	591	1	1	1	1.95848573055173	4	0.246947164152516	4
ws-ml-08	2018-09-27	1538040820	testRound	2	c	36	6	706	721	0	1	0	1.51390058296602	2	0.738323269744797	-2
ws-ml-08	2018-09-27	1538040820	testRound	2	c	37	7	694	702	0	1	0	1.06504013407357	1	0.755879942585125	-1
ws-ml-08	2018-09-27	1538040820	testRound	2	c	38	2	454	668	0	0	1	1.04028867665875	4	0.666985493998254	4
ws-ml-08	2018-09-27	1538040820	testRound	2	c	39	4	517	562	0	0	1	1.14245840249532	2	0.453626500517203	2
ws-ml-08	2018-09-27	1538040820	testRound	2	c	40	5	605	582	1	1	1	1.02520564202496	2	1.03809216804257	2
ws-ml-08	2018-09-27	1538040820	testRound	2	c	41	4	684	629	1	0	0	1.98927469989667	1	0.483988869911627	-1
ws-ml-08	2018-09-27	1538040820	testRound	2	c	42	4	627	682	0	0	1	1.97702069651314	1	0.234070902194617	1
ws-ml-08	2018-09-27	1538040820	testRound	2	c	43	4	624	574	1	1	1	1.50466742043318	1	0.399342779474864	1
ws-ml-08	2018-09-27	1538040820	testRound	2	c	44	5	604	579	1	1	1	1.18136528021751	1	0.503812616773757	1
ws-ml-08	2018-09-27	1538040820	testRound	2	c	45	7	498	504	0	0	1	1.55871089834636	2	0.492428492386352	2
ws-ml-08	2018-09-27	1538040820	testRound	2	c	46	1	228	636	0	0	1	1.85057967876674	4	0.308233539416506	4
ws-ml-08	2018-09-27	1538040820	testRound	2	c	47	7	649	655	0	1	0	1.18798495673855	3	0.754022147914839	-3
ws-ml-08	2018-09-27	1538040820	testRound	2	c	48	4	725	667	1	0	0	1.68437762114354	1	0.30780437345129	-1
ws-ml-08	2018-09-27	1538040820	testRound	2	c	49	7	789	782	1	1	1	1.77827900599004	1	0.3627514093032	1
ws-ml-08	2018-09-27	1538040820	testRound	2	c	50	6	689	675	1	1	1	1.83195746830643	1	0.715410361887734	1
ws-ml-08	2018-09-27	1538040820	testRound	2	c	51	5	784	752	1	1	1	1.56898714586987	1	0.521852983393728	1
ws-ml-08	2018-09-27	1538040820	testRound	2	c	52	2	776	527	1	1	1	1.22358007168805	1	0.427205209009117	1
ws-ml-08	2018-09-27	1538040820	testRound	2	c	53	1	711	255	1	1	1	1.11788432084813	4	0.367718251582119	4
ws-ml-08	2018-09-27	1538040820	testRound	2	c	54	5	543	523	1	0	0	1.25303920389342	1	0.395850112663538	-1
ws-ml-08	2018-09-27	1538040820	testRound	2	c	55	7	532	538	0	0	1	0.946897607992469	4	0.450333662103731	4
ws-ml-09	2018-09-27	1538040774	trainingRound	1	c	0	3	444	529	0	0	1	0.846180075510347	4	1.3208521653778	4
ws-ml-09	2018-09-27	1538040774	trainingRound	1	c	1	2	594	403	1	1	1	1.65619813502599	4	0.565778660259639	4
ws-ml-09	2018-09-27	1538040774	trainingRound	1	c	2	1	1103	673	1	1	1	1.51307951640229	4	1.03130294758284	4
ws-ml-09	2018-09-27	1538040774	trainingRound	1	c	3	2	396	583	0	0	1	0.828215508088761	4	0.775005693720232	4
ws-ml-09	2018-09-27	1538040774	trainingRound	1	c	4	4	622	671	0	0	1	0.605121460671398	4	0.862120565715486	4
ws-ml-09	2018-09-27	1538040774	trainingRound	1	c	5	2	686	905	0	0	1	1.0162943027517	4	0.788109588866064	4
ws-ml-09	2018-09-27	1538040774	trainingRound	1	c	6	6	529	519	1	0	0	0.94212935489395	4	0.675252688878572	-4
ws-ml-09	2018-09-27	1538040774	trainingRound	1	c	7	4	609	560	1	0	0	2.10670479587679	3	0.599619884072126	-3
ws-ml-09	2018-09-27	1538040774	trainingRound	1	c	8	3	680	571	1	0	0	0.973367827115908	4	0.508237128184192	-4
ws-ml-09	2018-09-27	1538040774	trainingRound	1	c	9	3	876	756	1	0	0	1.19467292387708	3	0.507829105011297	-3
ws-ml-09	2018-09-27	1538040774	trainingRound	1	c	10	1	280	778	0	0	1	0.842335611890121	4	0.529286248143762	4
ws-ml-09	2018-09-27	1538040774	trainingRound	1	c	11	7	721	713	1	0	0	1.17873628294728	3	0.464978652561513	-3
ws-ml-09	2018-09-27	1538040774	trainingRound	1	c	12	7	495	501	0	0	1	0.772182571123267	4	0.449873134304653	4
ws-ml-09	2018-09-27	1538040774	trainingRound	1	c	13	6	712	727	0	0	1	1.09051666896539	3	0.454038691631467	3
ws-ml-09	2018-09-27	1538040774	trainingRound	1	c	14	6	768	753	1	0	0	1.63253792338037	3	0.325404895635984	-3
ws-ml-09	2018-09-27	1538040774	trainingRound	1	c	15	7	682	688	0	0	1	1.05746839584663	3	1.13164104225598	3
ws-ml-09	2018-09-27	1538040774	trainingRound	1	c	16	1	546	196	1	1	1	1.2381062207487	4	0.540984516290337	4
ws-ml-09	2018-09-27	1538040774	trainingRound	1	c	17	5	665	638	1	0	0	1.44691143780074	3	0.47171552573036	-3
ws-ml-09	2018-09-27	1538040774	trainingRound	1	c	18	2	546	371	1	1	1	0.927366422130945	4	0.494793855273201	4
ws-ml-09	2018-09-27	1538040774	trainingRound	1	c	19	4	525	483	1	0	0	1.54731464937959	4	0.567047637988253	-4
ws-ml-09	2018-09-27	1538040774	trainingRound	1	c	20	5	513	492	1	0	0	1.42823507523735	3	0.481890443212251	-3
ws-ml-09	2018-09-27	1538040774	trainingRound	1	c	21	1	603	988	0	0	1	0.671200685171243	4	0.456451545644086	4
ws-ml-09	2018-09-27	1538040774	trainingRound	1	c	22	5	557	579	0	0	1	1.26407343133997	3	0.283996317526544	3
ws-ml-09	2018-09-27	1538040774	trainingRound	1	c	23	7	528	523	1	0	0	2.41136081501918	2	0.145279345109884	-2
ws-ml-09	2018-09-27	1538040774	trainingRound	1	c	24	5	615	641	0	0	1	0.943224473691771	3	0.772336542131598	3
ws-ml-09	2018-09-27	1538040774	trainingRound	1	c	25	3	743	861	0	0	1	2.39573917311191	3	0.390027490240755	3
ws-ml-09	2018-09-27	1538040774	trainingRound	1	c	26	6	606	618	0	0	1	1.79497669584634	3	0.846826432973103	3
ws-ml-09	2018-09-27	1538040774	trainingRound	1	c	27	4	593	645	0	0	1	0.697316413630688	3	0.575396074381388	3
ws-ml-09	2018-09-27	1538040774	trainingRound	2	ef	0	5	825	794	1	0	0	0.987098833348682	3	1.13637340535752	-3
ws-ml-09	2018-09-27	1538040774	trainingRound	2	ef	1	5	765	734	1	1	1	0.981999506009743	4	0.512385684544824	4
ws-ml-09	2018-09-27	1538040774	trainingRound	2	ef	2	3	609	725	0	0	1	0.758134641230754	3	0.321649606892606	3
ws-ml-09	2018-09-27	1538040774	trainingRound	2	ef	3	2	748	508	1	1	1	0.893198330697487	4	0.335767465284334	4
ws-ml-09	2018-09-27	1538040774	trainingRound	2	ef	4	7	651	645	1	0	0	0.751739391237606	3	0.242792071776421	-3
ws-ml-09	2018-09-27	1538040774	trainingRound	2	ef	5	6	778	793	0	0	1	0.971246234927094	3	1.23080767417196	3
ws-ml-09	2018-09-27	1538040774	trainingRound	2	ef	6	3	607	524	1	1	1	1.06653343897415	3	0.501728966117298	3
ws-ml-09	2018-09-27	1538040774	trainingRound	2	ef	7	1	504	826	0	0	1	0.689907841935565	4	0.299175934331288	4
ws-ml-09	2018-09-27	1538040774	trainingRound	2	ef	8	2	408	601	0	0	1	0.854527549583509	4	0.416630472787801	4
ws-ml-09	2018-09-27	1538040774	trainingRound	2	ef	9	7	561	567	0	0	1	1.0724712667643	3	0.357057485717633	3
ws-ml-09	2018-09-27	1538040774	trainingRound	2	ef	10	4	574	619	0	0	1	1.08813589224519	4	0.699516274415146	4
ws-ml-09	2018-09-27	1538040774	trainingRound	2	ef	11	1	1254	765	1	1	1	0.92801277959461	4	0.349245702444023	4
ws-ml-09	2018-09-27	1538040774	trainingRound	2	ef	12	5	572	594	0	0	1	1.66087372131915	4	0.508147311762514	4
ws-ml-09	2018-09-27	1538040774	trainingRound	2	ef	13	4	585	636	0	1	0	1.17356927251876	3	0.552449582514782	-3
ws-ml-09	2018-09-27	1538040774	trainingRound	2	ef	14	7	647	640	1	0	0	0.857470962029765	3	0.271022656192144	-3
ws-ml-09	2018-09-27	1538040774	trainingRound	2	ef	15	1	653	235	1	1	1	0.593119099782598	4	0.447363727638731	4
ws-ml-09	2018-09-27	1538040774	trainingRound	2	ef	16	5	610	634	0	0	1	0.786140363820778	3	0.267822625398367	3
ws-ml-09	2018-09-27	1538040774	trainingRound	2	ef	17	1	521	854	0	0	1	0.922432934398785	4	0.543421428274087	4
ws-ml-09	2018-09-27	1538040774	trainingRound	2	ef	18	6	695	682	1	0	0	0.92014261564691	4	0.372954671575826	-4
ws-ml-09	2018-09-27	1538040774	trainingRound	2	ef	19	6	757	773	0	0	1	1.19844425126757	3	0.296554577910683	3
ws-ml-09	2018-09-27	1538040774	trainingRound	2	ef	20	4	514	472	1	0	0	1.26822840316072	3	0.50698098137218	-3
ws-ml-09	2018-09-27	1538040774	trainingRound	2	ef	21	4	621	575	1	0	0	0.65827032818288	3	0.298143045482902	-3
ws-ml-09	2018-09-27	1538040774	trainingRound	2	ef	22	6	665	651	1	0	0	1.06176354543823	4	0.825972022184942	-4
ws-ml-09	2018-09-27	1538040774	trainingRound	2	ef	23	2	593	782	0	0	1	0.752562815359852	3	0.252431298456941	3
ws-ml-09	2018-09-27	1538040774	trainingRound	2	ef	24	3	736	618	1	1	1	1.08880406226854	3	1.40308070326228	3
ws-ml-09	2018-09-27	1538040774	trainingRound	2	ef	25	3	428	510	0	0	1	1.6555148886755	3	0.33223030213594	3
ws-ml-09	2018-09-27	1538040774	trainingRound	2	ef	26	7	695	703	0	0	1	0.955644480941373	4	0.331600945638456	4
ws-ml-09	2018-09-27	1538040774	trainingRound	2	ef	27	2	946	717	1	1	1	0.870651521907348	4	0.40034611399642	4
ws-ml-09	2018-09-27	1538040774	testRound	1	c	0	2	507	669	0	0	1	1.09256480415206	4	0.768447170301442	4
ws-ml-09	2018-09-27	1538040774	testRound	1	c	1	4	615	664	0	0	1	0.69819725610887	4	0.606089874160716	4
ws-ml-09	2018-09-27	1538040774	testRound	1	c	2	1	621	1018	0	0	1	0.825058460866785	4	0.58123638719826	4
ws-ml-09	2018-09-27	1538040774	testRound	1	c	3	5	694	666	1	0	0	0.700808989340658	4	0.461471321295903	-4
ws-ml-09	2018-09-27	1538040774	testRound	1	c	4	3	646	557	1	0	0	1.47760170907804	3	0.391698075683053	-3
ws-ml-09	2018-09-27	1538040774	testRound	1	c	5	5	758	788	0	0	1	0.741077861214762	4	0.407322604547517	4
ws-ml-09	2018-09-27	1538040774	testRound	1	c	6	1	788	1292	0	0	1	0.638845281590875	4	0.385778211177239	4
ws-ml-09	2018-09-27	1538040774	testRound	1	c	7	6	620	633	0	0	1	0.601146763240649	4	0.467809473708257	4
ws-ml-09	2018-09-27	1538040774	testRound	1	c	8	7	784	777	1	0	0	0.520744064899191	3	0.384387339733621	-3
ws-ml-09	2018-09-27	1538040774	testRound	1	c	9	6	689	676	1	0	0	0.667226308512909	3	0.267912441820044	-3
ws-ml-09	2018-09-27	1538040774	testRound	1	c	10	3	541	645	0	0	1	0.727747179604194	4	0.368562648557599	4
ws-ml-09	2018-09-27	1538040774	testRound	1	c	11	5	657	683	0	0	1	0.587667884534312	4	0.323215620358496	4
ws-ml-09	2018-09-27	1538040774	testRound	1	c	12	1	769	276	1	1	1	1.241947155866	4	0.37565333427392	4
ws-ml-09	2018-09-27	1538040774	testRound	1	c	13	6	705	720	0	0	1	0.785468023750582	3	0.221862600121312	3
ws-ml-09	2018-09-27	1538040774	testRound	1	c	14	1	643	1054	0	0	1	0.703921128350885	4	0.317206901750069	4
ws-ml-09	2018-09-27	1538040774	testRound	1	c	15	5	690	719	0	0	1	0.929674383393831	3	0.561252554154635	3
ws-ml-09	2018-09-27	1538040774	testRound	1	c	16	3	660	765	0	0	1	0.6334418615088	4	0.349900400004117	4
ws-ml-09	2018-09-27	1538040774	testRound	1	c	17	4	493	536	0	1	0	1.33581526045145	3	0.361032503921706	-3
ws-ml-09	2018-09-27	1538040774	testRound	1	c	18	2	541	367	1	1	1	0.863528117351052	4	0.350827754557031	4
ws-ml-09	2018-09-27	1538040774	testRound	1	c	19	4	513	554	0	0	1	1.25457855247987	3	0.219432424369188	3
ws-ml-09	2018-09-27	1538040774	testRound	1	c	20	7	696	690	1	1	1	1.60465281141387	3	0.342261834115561	3
ws-ml-09	2018-09-27	1538040774	testRound	1	c	21	4	734	675	1	1	1	1.24831931020981	4	0.580020337004498	4
ws-ml-09	2018-09-27	1538040774	testRound	1	c	22	6	699	686	1	0	0	0.928193053982795	3	0.766788453457593	-3
ws-ml-09	2018-09-27	1538040774	testRound	1	c	23	2	958	726	1	1	1	0.774771529477221	4	0.403079099398383	4
ws-ml-09	2018-09-27	1538040774	testRound	1	c	24	1	514	842	0	0	1	0.821474785642749	4	0.485056472075485	4
ws-ml-09	2018-09-27	1538040774	testRound	1	c	25	1	719	258	1	1	1	0.639725161749084	4	0.534413482728269	4
ws-ml-09	2018-09-27	1538040774	testRound	1	c	26	2	584	770	0	0	1	1.12243838753875	4	0.420277661051841	4
ws-ml-09	2018-09-27	1538040774	testRound	1	c	27	3	568	477	1	1	1	1.18158699201558	3	0.624534638664954	3
ws-ml-09	2018-09-27	1538040774	testRound	1	c	28	2	492	724	0	0	1	0.699334396161248	4	1.00314004625488	4
ws-ml-09	2018-09-27	1538040774	testRound	1	c	29	3	431	514	0	0	1	0.860273555158528	4	0.55771603255198	4
ws-ml-09	2018-09-27	1538040774	testRound	1	c	30	5	803	773	1	1	1	1.29090801194525	4	0.423333023252781	4
ws-ml-09	2018-09-27	1538040774	testRound	1	c	31	3	594	498	1	1	1	0.738878962749368	4	0.292939787712385	4
ws-ml-09	2018-09-27	1538040774	testRound	1	c	32	4	545	505	1	1	1	1.55223338155611	3	0.616217958793641	3
ws-ml-09	2018-09-27	1538040774	testRound	1	c	33	3	865	746	1	1	1	0.595224653324294	4	0.326372346806238	4
ws-ml-09	2018-09-27	1538040774	testRound	1	c	34	5	564	541	1	0	0	1.00708010020935	3	0.250441864716777	-3
ws-ml-09	2018-09-27	1538040774	testRound	1	c	35	6	516	505	1	1	1	0.959824473050503	4	0.381382659656992	4
ws-ml-09	2018-09-27	1538040774	testRound	1	c	36	2	705	479	1	1	1	0.703236919681331	4	0.625023817389774	4
ws-ml-09	2018-09-27	1538040774	testRound	1	c	37	6	640	654	0	0	1	0.809453178378135	3	0.561938687461407	3
ws-ml-09	2018-09-27	1538040774	testRound	1	c	38	2	627	827	0	0	1	1.15023368308266	4	0.430644079975536	4
ws-ml-09	2018-09-27	1538040774	testRound	1	c	39	1	719	258	1	1	1	1.08968330088192	4	0.368638030196962	4
ws-ml-09	2018-09-27	1538040774	testRound	1	c	40	6	725	710	1	1	1	0.573083301523184	4	0.608703532030631	4
ws-ml-09	2018-09-27	1538040774	testRound	1	c	41	7	729	736	0	0	1	0.810323435349346	4	0.527947021142609	4
ws-ml-09	2018-09-27	1538040774	testRound	1	c	42	4	822	762	1	0	0	0.836385915502433	3	0.441227982947566	-3
ws-ml-09	2018-09-27	1538040774	testRound	1	c	43	3	659	764	0	1	0	1.50620631473612	4	0.512808463273359	-4
ws-ml-09	2018-09-27	1538040774	testRound	1	c	44	7	760	767	0	0	1	0.986362980236663	3	0.28577083340042	3
ws-ml-09	2018-09-27	1538040774	testRound	1	c	45	7	645	652	0	1	0	1.39897962129544	3	0.357962386166037	-3
ws-ml-09	2018-09-27	1538040774	testRound	1	c	46	6	786	801	0	1	0	1.14312343021811	4	0.455379201724099	-4
ws-ml-09	2018-09-27	1538040774	testRound	1	c	47	1	933	569	1	1	1	1.03201923354482	4	0.308770573574293	4
ws-ml-09	2018-09-27	1538040774	testRound	1	c	48	2	872	661	1	1	1	0.91896954902586	4	0.341611948149875	4
ws-ml-09	2018-09-27	1538040774	testRound	1	c	49	7	559	565	0	1	0	0.720001475555364	4	0.359737222812328	-4
ws-ml-09	2018-09-27	1538040774	testRound	1	c	50	7	795	787	1	0	0	1.325566565195	3	0.21324728064701	-3
ws-ml-09	2018-09-27	1538040774	testRound	1	c	51	4	789	852	0	1	0	1.12156780979421	3	0.2557179379437	-3
ws-ml-09	2018-09-27	1538040774	testRound	1	c	52	4	840	778	1	0	0	0.722440953722071	3	0.432758935931815	-3
ws-ml-09	2018-09-27	1538040774	testRound	1	c	53	5	601	627	0	1	0	1.05484383169642	3	0.676532252114157	-3
ws-ml-09	2018-09-27	1538040774	testRound	1	c	54	5	739	709	1	1	1	0.94217362155905	4	0.349544021273687	4
ws-ml-09	2018-09-27	1538040774	testRound	1	c	55	7	736	728	1	1	1	1.48734069614147	4	0.433499279864918	4
ws-ml-09	2018-09-27	1538040774	testRound	2	ef	0	2	452	666	0	0	1	0.714790519235066	4	1.04682579142718	4
ws-ml-09	2018-09-27	1538040774	testRound	2	ef	1	3	585	491	1	1	1	0.799513708231643	4	0.336938928041491	4
ws-ml-09	2018-09-27	1538040774	testRound	2	ef	2	7	528	534	0	0	1	0.76391625260203	4	0.311887844951343	4
ws-ml-09	2018-09-27	1538040774	testRound	2	ef	3	1	1144	698	1	1	1	0.756865342730634	4	0.4926106746816	4
ws-ml-09	2018-09-27	1538040774	testRound	2	ef	4	6	613	625	0	0	1	0.802371474304891	4	0.408991906898336	4
ws-ml-09	2018-09-27	1538040774	testRound	2	ef	5	6	661	649	1	0	0	0.876420623133527	3	0.445799959582473	-3
ws-ml-09	2018-09-27	1538040774	testRound	2	ef	6	1	689	248	1	1	1	0.812719288397602	4	0.306095327300682	4
ws-ml-09	2018-09-27	1538040774	testRound	2	ef	7	6	695	682	1	0	0	1.15031708404604	3	0.25492787420535	-3
ws-ml-09	2018-09-27	1538040774	testRound	2	ef	8	7	652	646	1	0	0	0.727705158349636	3	0.219096895880284	-3
ws-ml-09	2018-09-27	1538040774	testRound	2	ef	9	1	770	1262	0	0	1	0.680085133136345	4	0.274928066669418	4
ws-ml-09	2018-09-27	1538040774	testRound	2	ef	10	4	629	684	0	0	1	0.712113348324237	4	0.280733415236682	4
ws-ml-09	2018-09-27	1538040774	testRound	2	ef	11	4	537	494	1	0	0	0.602757684918288	4	0.280036375650525	-4
ws-ml-09	2018-09-27	1538040774	testRound	2	ef	12	1	208	579	0	0	1	0.76869576932495	4	0.29358261667312	4
ws-ml-09	2018-09-27	1538040774	testRound	2	ef	13	4	517	562	0	0	1	0.801823594132657	3	0.398435590398549	3
ws-ml-09	2018-09-27	1538040774	testRound	2	ef	14	2	369	544	0	0	1	0.556622196844728	4	0.28265356202246	4
ws-ml-09	2018-09-27	1538040774	testRound	2	ef	15	5	619	645	0	0	1	0.825005854106166	3	0.320412706457319	3
ws-ml-09	2018-09-27	1538040774	testRound	2	ef	16	2	757	574	1	1	1	0.948945458978415	4	0.362019522240189	4
ws-ml-09	2018-09-27	1538040774	testRound	2	ef	17	1	1011	617	1	1	1	1.05642331762647	4	0.321842391426799	4
ws-ml-09	2018-09-27	1538040774	testRound	2	ef	18	6	684	671	1	1	1	0.740451070901145	4	0.276644201869203	4
ws-ml-09	2018-09-27	1538040774	testRound	2	ef	19	5	645	670	0	1	0	0.675044828017235	4	0.279956503190078	-4
ws-ml-09	2018-09-27	1538040774	testRound	2	ef	20	7	708	701	1	1	1	0.95400372738186	4	0.474577461852277	4
ws-ml-09	2018-09-27	1538040774	testRound	2	ef	21	1	648	233	1	1	1	0.660465377373839	4	0.265594215822603	4
ws-ml-09	2018-09-27	1538040774	testRound	2	ef	22	6	668	681	0	1	0	0.789355470943519	4	0.61079946238533	-4
ws-ml-09	2018-09-27	1538040774	testRound	2	ef	23	3	737	854	0	0	1	0.801879408622881	4	0.397714813614584	4
ws-ml-09	2018-09-27	1538040774	testRound	2	ef	24	3	658	784	0	0	1	0.624161258969252	4	0.310907562863576	4
ws-ml-09	2018-09-27	1538040774	testRound	2	ef	25	3	516	433	1	0	0	0.901924316834084	4	0.289907521163514	-4
ws-ml-09	2018-09-27	1538040774	testRound	2	ef	26	3	638	740	0	0	1	0.635945815036393	4	0.247893323752578	4
ws-ml-09	2018-09-27	1538040774	testRound	2	ef	27	4	700	644	1	0	0	0.821779840704039	3	0.226493278202724	-3
ws-ml-09	2018-09-27	1538040774	testRound	2	ef	28	2	1052	797	1	1	1	0.940985478609036	4	0.259746845999871	4
ws-ml-09	2018-09-27	1538040774	testRound	2	ef	29	1	673	1103	0	0	1	0.615198863180922	3	0.537060821756313	3
ws-ml-09	2018-09-27	1538040774	testRound	2	ef	30	6	613	626	0	0	1	1.27522381931522	3	0.599044417428559	3
ws-ml-09	2018-09-27	1538040774	testRound	2	ef	31	7	736	729	1	1	1	1.42138208226606	4	0.439278645824743	4
ws-ml-09	2018-09-27	1538040774	testRound	2	ef	32	5	699	671	1	1	1	1.61080459475124	3	0.203926581491032	3
ws-ml-09	2018-09-27	1538040774	testRound	2	ef	33	4	562	611	0	0	1	1.00076119417372	3	0.344075484286805	3
ws-ml-09	2018-09-27	1538040774	testRound	2	ef	34	6	568	579	0	1	0	1.14953888890705	3	0.29834384933929	-3
ws-ml-09	2018-09-27	1538040774	testRound	2	ef	35	7	714	722	0	1	0	1.11404119366034	4	0.412164030448366	-4
ws-ml-09	2018-09-27	1538040774	testRound	2	ef	36	4	757	701	1	0	0	0.842142506584423	3	0.18025770897566	-3
ws-ml-09	2018-09-27	1538040774	testRound	2	ef	37	2	728	495	1	1	1	0.692766891101201	4	0.270540213698951	4
ws-ml-09	2018-09-27	1538040774	testRound	2	ef	38	5	676	648	1	0	0	0.953850397919268	3	0.181228688647934	-3
ws-ml-09	2018-09-27	1538040774	testRound	2	ef	39	4	627	581	1	0	0	0.805632131183302	3	0.158256214173889	-3
ws-ml-09	2018-09-27	1538040774	testRound	2	ef	40	7	760	767	0	0	1	1.18992516367507	3	0.185969391845902	3
ws-ml-09	2018-09-27	1538040774	testRound	2	ef	41	5	531	554	0	0	1	0.91598090759544	3	0.149909060873142	3
ws-ml-09	2018-09-27	1538040774	testRound	2	ef	42	6	642	629	1	1	1	1.22114920111471	3	1.32065264461198	3
ws-ml-09	2018-09-27	1538040774	testRound	2	ef	43	3	565	655	0	0	1	0.755889551463952	4	0.261209249808417	4
ws-ml-09	2018-09-27	1538040774	testRound	2	ef	44	2	372	548	0	0	1	0.614465255479445	4	0.255695804610696	4
ws-ml-09	2018-09-27	1538040774	testRound	2	ef	45	7	538	532	1	1	1	2.01938077992781	4	0.316153483434391	4
ws-ml-09	2018-09-27	1538040774	testRound	2	ef	46	7	711	719	0	0	1	1.0610684304902	3	0.239619306681561	3
ws-ml-09	2018-09-27	1538040774	testRound	2	ef	47	1	215	598	0	0	1	0.643496168367165	4	0.213978642937946	4
ws-ml-09	2018-09-27	1538040774	testRound	2	ef	48	5	736	708	1	0	0	0.844902116138655	3	0.347491716039258	-3
ws-ml-09	2018-09-27	1538040774	testRound	2	ef	49	3	725	609	1	1	1	1.25128613908055	4	0.775778756491491	4
ws-ml-09	2018-09-27	1538040774	testRound	2	ef	50	2	652	860	0	0	1	0.685339073030264	4	0.230513525390961	4
ws-ml-09	2018-09-27	1538040774	testRound	2	ef	51	5	645	619	1	0	0	0.737894510612932	4	0.370556573118847	-4
ws-ml-09	2018-09-27	1538040774	testRound	2	ef	52	3	721	622	1	0	0	1.01578074528334	3	0.245002518067849	-3
ws-ml-09	2018-09-27	1538040774	testRound	2	ef	53	5	681	710	0	0	1	0.95430525393931	4	0.743534340346741	4
ws-ml-09	2018-09-27	1538040774	testRound	2	ef	54	2	959	727	1	1	1	1.28336792334812	4	0.381583784286704	4
ws-ml-09	2018-09-27	1538040774	testRound	2	ef	55	4	653	710	0	0	1	0.900675227027023	3	0.216544826413156	3
ws-ml-10	2018-09-27	1538045697	trainingRound	1	ef	0	7	634	641	0	1	0	1.92303719919437	3	0.189233643661282	-3
ws-ml-10	2018-09-27	1538045697	trainingRound	1	ef	1	3	746	626	1	1	1	0.654597416343677	2	0.889114484351012	2
ws-ml-10	2018-09-27	1538045697	trainingRound	1	ef	2	6	653	666	0	1	0	1.42879645890025	2	0.853300937396853	-2
ws-ml-10	2018-09-27	1538045697	trainingRound	1	ef	3	5	703	676	1	1	1	1.12446101662317	3	0.834323975397638	3
ws-ml-10	2018-09-27	1538045697	trainingRound	1	ef	4	6	514	524	0	0	1	1.31911825318639	2	0.820713191720642	2
ws-ml-10	2018-09-27	1538045697	trainingRound	1	ef	5	1	1184	722	1	1	1	1.13937565653941	3	0.724297433183892	3
ws-ml-10	2018-09-27	1538045697	trainingRound	1	ef	6	2	346	510	0	0	1	0.949117531494267	2	0.856512625594405	2
ws-ml-10	2018-09-27	1538045697	trainingRound	1	ef	7	2	405	596	0	0	1	0.802605787966968	4	0.956664822342645	4
ws-ml-10	2018-09-27	1538045697	trainingRound	1	ef	8	5	512	532	0	0	1	1.20551949770197	3	0.871558773764264	3
ws-ml-10	2018-09-27	1538045697	trainingRound	1	ef	9	3	636	758	0	0	1	0.921154706633388	3	0.559128196493475	3
ws-ml-10	2018-09-27	1538045697	trainingRound	1	ef	10	5	667	642	1	1	1	1.09645007898507	3	0.55250467094811	3
ws-ml-10	2018-09-27	1538045697	trainingRound	1	ef	11	4	618	568	1	1	1	1.36868884665637	3	0.87991884978328	3
ws-ml-10	2018-09-27	1538045697	trainingRound	1	ef	12	5	528	551	0	1	0	1.77856704114492	2	1.24688205152779	-2
ws-ml-10	2018-09-27	1538045697	trainingRound	1	ef	13	4	856	793	1	1	1	1.02982863832767	2	0.651341143640821	2
ws-ml-10	2018-09-27	1538045697	trainingRound	1	ef	14	6	689	676	1	0	0	1.24684997634358	2	0.537429975864143	-2
ws-ml-10	2018-09-27	1538045697	trainingRound	1	ef	15	1	1064	649	1	1	1	0.809070220597278	4	0.793073043212644	4
ws-ml-10	2018-09-27	1538045697	trainingRound	1	ef	16	7	767	759	1	1	1	0.944427818807526	4	0.585497205449428	4
ws-ml-10	2018-09-27	1538045697	trainingRound	1	ef	17	4	647	704	0	0	1	0.907318113657311	2	0.601729814685314	2
ws-ml-10	2018-09-27	1538045697	trainingRound	1	ef	18	6	603	592	1	1	1	0.796422654702837	3	0.400042980745638	3
ws-ml-10	2018-09-27	1538045697	trainingRound	1	ef	19	3	668	796	0	0	1	0.839210629716035	2	2.21955559832168	2
ws-ml-10	2018-09-27	1538045697	trainingRound	1	ef	20	3	609	511	1	1	1	1.24020752644174	3	0.435607624271142	3
ws-ml-10	2018-09-27	1538045697	trainingRound	1	ef	21	7	690	684	1	1	1	0.979558485089001	2	0.605236594577946	2
ws-ml-10	2018-09-27	1538045697	trainingRound	1	ef	22	1	215	599	0	0	1	0.703342394572246	4	0.828651479067048	4
ws-ml-10	2018-09-27	1538045697	trainingRound	1	ef	23	2	810	614	1	1	1	1.01029485113213	2	0.489982118084299	2
ws-ml-10	2018-09-27	1538045697	trainingRound	1	ef	24	1	545	893	0	0	1	0.717937244902714	4	0.554608482283584	4
ws-ml-10	2018-09-27	1538045697	trainingRound	1	ef	25	2	827	627	1	1	1	0.978318779218171	2	0.593777735010008	2
ws-ml-10	2018-09-27	1538045697	trainingRound	1	ef	26	4	711	773	0	0	1	1.71759692719752	2	0.517629964635489	2
ws-ml-10	2018-09-27	1538045697	trainingRound	1	ef	27	7	710	717	0	0	1	1.09643596590467	2	1.16256986376175	2
ws-ml-10	2018-09-27	1538045697	trainingRound	2	c	0	4	628	678	0	0	1	0.965479724472971	3	1.20228663988382	3
ws-ml-10	2018-09-27	1538045697	trainingRound	2	c	1	7	734	742	0	1	0	0.913538454136869	2	0.662527364142079	-2
ws-ml-10	2018-09-27	1538045697	trainingRound	2	c	2	6	623	611	1	1	1	1.14486115454565	2	0.685176613982549	2
ws-ml-10	2018-09-27	1538045697	trainingRound	2	c	3	6	674	660	1	0	0	1.52384613534014	2	0.581901898049182	-2
ws-ml-10	2018-09-27	1538045697	trainingRound	2	c	4	7	673	680	0	1	0	1.05909596093261	3	0.719368439622485	-3
ws-ml-10	2018-09-27	1538045697	trainingRound	2	c	5	1	276	767	0	0	1	0.701232809706198	4	0.662022821494247	4
ws-ml-10	2018-09-27	1538045697	trainingRound	2	c	6	5	824	793	1	0	0	1.08338296968213	2	0.509769619990038	-2
ws-ml-10	2018-09-27	1538045697	trainingRound	2	c	7	2	466	686	0	0	1	0.62710802120273	4	0.533483765948404	4
ws-ml-10	2018-09-27	1538045697	trainingRound	2	c	8	2	762	578	1	0	0	0.824451233691434	4	0.500419062282162	-4
ws-ml-10	2018-09-27	1538045697	trainingRound	2	c	9	1	227	632	0	0	1	0.70224895154206	4	0.448286303093482	4
ws-ml-10	2018-09-27	1538045697	trainingRound	2	c	10	3	544	648	0	0	1	1.08919787983177	2	0.745626147690928	2
ws-ml-10	2018-09-27	1538045697	trainingRound	2	c	11	1	1302	794	1	1	1	1.22484960747897	4	0.405075577153184	4
ws-ml-10	2018-09-27	1538045697	trainingRound	2	c	12	5	638	665	0	1	0	0.78807733326903	2	0.531671518037911	-2
ws-ml-10	2018-09-27	1538045697	trainingRound	2	c	13	2	543	369	1	1	1	0.827563809569256	4	0.373189315756463	4
ws-ml-10	2018-09-27	1538045697	trainingRound	2	c	14	4	523	481	1	1	1	1.1162523354742	2	0.656583190999299	2
ws-ml-10	2018-09-27	1538045697	trainingRound	2	c	15	4	704	647	1	1	1	1.26377829632656	2	0.603498440344993	2
ws-ml-10	2018-09-27	1538045697	trainingRound	2	c	16	3	781	674	1	1	1	1.01123882380307	2	0.555195778904817	2
ws-ml-10	2018-09-27	1538045697	trainingRound	2	c	17	3	601	697	0	0	1	0.834815046469885	3	0.555798792369387	3
ws-ml-10	2018-09-27	1538045697	trainingRound	2	c	18	5	748	720	1	1	1	0.84748281973043	3	0.595668887872307	3
ws-ml-10	2018-09-27	1538045697	trainingRound	2	c	19	7	555	549	1	0	0	0.936182571949757	3	0.613960403185047	-3
ws-ml-10	2018-09-27	1538045697	trainingRound	2	c	20	6	635	647	0	1	0	0.912196749179202	2	0.461489411178263	-2
ws-ml-10	2018-09-27	1538045697	trainingRound	2	c	21	4	524	565	0	0	1	0.936341023358182	3	0.567912627198893	3
ws-ml-10	2018-09-27	1538045697	trainingRound	2	c	22	2	660	871	0	0	1	0.877088535526127	3	0.618128894127949	3
ws-ml-10	2018-09-27	1538045697	trainingRound	2	c	23	1	622	223	1	1	1	0.55946851419867	4	0.444750334785567	4
ws-ml-10	2018-09-27	1538045697	trainingRound	2	c	24	3	669	561	1	1	1	0.882160263658079	2	0.997888169869839	2
ws-ml-10	2018-09-27	1538045697	trainingRound	2	c	25	6	725	739	0	0	1	0.826598988027399	3	0.694433191401913	3
ws-ml-10	2018-09-27	1538045697	trainingRound	2	c	26	7	621	615	1	0	0	0.706538365930101	3	0.589990297257827	-3
ws-ml-10	2018-09-27	1538045697	trainingRound	2	c	27	5	677	706	0	1	0	0.776843320743865	2	0.617286279037216	-2
ws-ml-10	2018-09-27	1538045697	testRound	1	ef	0	1	196	545	0	0	1	1.78662689343764	4	1.25578740567835	4
ws-ml-10	2018-09-27	1538045697	testRound	1	ef	1	2	752	570	1	1	1	0.776538927246293	3	0.536652152646639	3
ws-ml-10	2018-09-27	1538045697	testRound	1	ef	2	6	649	637	1	1	1	0.757892339644968	3	0.49144699174758	3
ws-ml-10	2018-09-27	1538045697	testRound	1	ef	3	3	585	697	0	0	1	0.81470101918967	2	0.570984788342685	2
ws-ml-10	2018-09-27	1538045697	testRound	1	ef	4	7	542	536	1	0	0	0.78921439855003	2	0.607198312845867	-2
ws-ml-10	2018-09-27	1538045697	testRound	1	ef	5	5	686	658	1	1	1	0.790963137595099	2	0.710329652705695	2
ws-ml-10	2018-09-27	1538045697	testRound	1	ef	6	5	730	759	0	0	1	0.992062354158406	1	0.69955720208236	1
ws-ml-10	2018-09-27	1538045697	testRound	1	ef	7	5	715	686	1	0	0	0.951336492738847	1	0.667708147897429	-1
ws-ml-10	2018-09-27	1538045697	testRound	1	ef	8	7	782	790	0	1	0	0.847930268550044	4	0.437671341624082	-4
ws-ml-10	2018-09-27	1538045697	testRound	1	ef	9	5	676	703	0	0	1	1.03211495746109	4	0.488930052040814	4
ws-ml-10	2018-09-27	1538045697	testRound	1	ef	10	7	750	757	0	0	1	0.654069458811136	1	0.467227020135397	1
ws-ml-10	2018-09-27	1538045697	testRound	1	ef	11	1	783	281	1	1	1	0.944031048778925	4	0.242360092055605	4
ws-ml-10	2018-09-27	1538045697	testRound	1	ef	12	1	699	1146	0	0	1	0.786413593463294	4	0.420117234798454	4
ws-ml-10	2018-09-27	1538045697	testRound	1	ef	13	4	678	628	1	0	0	0.949822864795351	4	0.328366170302616	-4
ws-ml-10	2018-09-27	1538045697	testRound	1	ef	14	2	376	553	0	0	1	0.811872308691818	4	0.299568749147511	4
ws-ml-10	2018-09-27	1538045697	testRound	1	ef	15	3	759	655	1	1	1	1.20858620606668	4	0.228809930476928	4
ws-ml-10	2018-09-27	1538045697	testRound	1	ef	16	2	728	960	0	0	1	0.819915161138852	3	0.883456421852316	3
ws-ml-10	2018-09-27	1538045697	testRound	1	ef	17	7	555	549	1	0	0	0.773308635441936	4	0.283945568413401	-4
ws-ml-10	2018-09-27	1538045697	testRound	1	ef	18	2	351	517	0	0	1	0.935353428436429	4	0.292910903157463	4
ws-ml-10	2018-09-27	1538045697	testRound	1	ef	19	6	533	523	1	0	0	1.25099248638799	4	0.466367084445665	-4
ws-ml-10	2018-09-27	1538045697	testRound	1	ef	20	1	748	269	1	1	1	0.77923260121679	4	0.211356539730332	4
ws-ml-10	2018-09-27	1538045697	testRound	1	ef	21	3	695	583	1	1	1	0.768081663418343	2	0.458430080107064	2
ws-ml-10	2018-09-27	1538045697	testRound	1	ef	22	6	689	675	1	1	1	0.811633669320145	2	0.635501776163437	2
ws-ml-10	2018-09-27	1538045697	testRound	1	ef	23	6	783	798	0	1	0	0.756714218126945	3	1.53942601457857	-3
ws-ml-10	2018-09-27	1538045697	testRound	1	ef	24	2	790	537	1	1	1	0.794344503516186	4	0.504469195795537	4
ws-ml-10	2018-09-27	1538045697	testRound	1	ef	25	6	559	571	0	0	1	0.98005982021823	4	0.374387323887277	4
ws-ml-10	2018-09-27	1538045697	testRound	1	ef	26	6	718	733	0	0	1	1.07672768970588	4	0.606959031971201	4
ws-ml-10	2018-09-27	1538045697	testRound	1	ef	27	1	227	633	0	0	1	0.93298595908891	4	0.25391325266537	4
ws-ml-10	2018-09-27	1538045697	testRound	1	ef	28	5	629	654	0	0	1	0.95287610158266	4	0.277169364990186	4
ws-ml-10	2018-09-27	1538045697	testRound	1	ef	29	4	572	530	1	1	1	1.25132189852957	4	0.644492450303005	4
ws-ml-10	2018-09-27	1538045697	testRound	1	ef	30	3	652	777	0	0	1	0.687830514725647	4	0.308768232736838	4
ws-ml-10	2018-09-27	1538045697	testRound	1	ef	31	4	566	616	0	0	1	0.890039211912153	3	1.02750318747167	3
ws-ml-10	2018-09-27	1538045697	testRound	1	ef	32	2	602	409	1	1	1	0.805563440704645	3	0.890260530683008	3
ws-ml-10	2018-09-27	1538045697	testRound	1	ef	33	4	527	573	0	1	0	0.847812873375005	4	0.296030856326979	-4
ws-ml-10	2018-09-27	1538045697	testRound	1	ef	34	3	822	709	1	1	1	0.867144266159812	4	0.211471689639438	4
ws-ml-10	2018-09-27	1538045697	testRound	1	ef	35	7	770	778	0	0	1	1.02936258590125	4	0.302478930612779	4
ws-ml-10	2018-09-27	1538045697	testRound	1	ef	36	4	727	785	0	0	1	0.874910630518571	4	0.285806249850793	4
ws-ml-10	2018-09-27	1538045697	testRound	1	ef	37	1	269	748	0	0	1	0.749578772642053	4	0.279087461009112	4
ws-ml-10	2018-09-27	1538045697	testRound	1	ef	38	1	944	576	1	1	1	0.721640645673688	4	0.219196035506684	4
ws-ml-10	2018-09-27	1538045697	testRound	1	ef	39	2	978	741	1	1	1	0.710698517325	4	0.187063436695098	4
ws-ml-10	2018-09-27	1538045697	testRound	1	ef	40	4	671	724	0	1	0	0.721014217326228	4	0.188866062047964	-4
ws-ml-10	2018-09-27	1538045697	testRound	1	ef	41	3	505	424	1	0	0	0.994721386930905	4	0.244714089827539	-4
ws-ml-10	2018-09-27	1538045697	testRound	1	ef	42	1	580	208	1	1	1	0.875997658511551	4	0.351541773918143	4
ws-ml-10	2018-09-27	1538045697	testRound	1	ef	43	3	702	814	0	0	1	0.772066684306992	4	0.25163399007215	4
ws-ml-10	2018-09-27	1538045697	testRound	1	ef	44	6	703	718	0	1	0	0.814683377837355	2	0.503510147787892	-2
ws-ml-10	2018-09-27	1538045697	testRound	1	ef	45	4	569	527	1	0	0	1.11785128340853	3	0.548528951861954	-3
ws-ml-10	2018-09-27	1538045697	testRound	1	ef	46	4	783	720	1	1	1	0.786513668037514	4	0.297301033622716	4
ws-ml-10	2018-09-27	1538045697	testRound	1	ef	47	7	770	762	1	0	0	1.61606261076122	4	0.224385479565171	-4
ws-ml-10	2018-09-27	1538045697	testRound	1	ef	48	2	791	1044	0	0	1	0.782576759926087	4	0.247746156992434	4
ws-ml-10	2018-09-27	1538045697	testRound	1	ef	49	5	543	521	1	0	0	1.17611104428761	4	0.215909291378921	-4
ws-ml-10	2018-09-27	1538045697	testRound	1	ef	50	6	725	711	1	0	0	1.11296238382783	2	0.730392038940408	-2
ws-ml-10	2018-09-27	1538045697	testRound	1	ef	51	7	732	725	1	0	0	1.08778721322778	2	0.188156558973787	-2
ws-ml-10	2018-09-27	1538045697	testRound	1	ef	52	5	681	710	0	0	1	0.765148387821682	2	0.526397074743727	2
ws-ml-10	2018-09-27	1538045697	testRound	1	ef	53	5	798	766	1	0	0	0.982231951695212	2	0.544384838060068	-2
ws-ml-10	2018-09-27	1538045697	testRound	1	ef	54	3	527	628	0	0	1	0.98270666442113	4	0.361230083315604	4
ws-ml-10	2018-09-27	1538045697	testRound	1	ef	55	7	563	568	0	0	1	0.908383009775207	2	0.575853801308767	2
ws-ml-10	2018-09-27	1538045697	testRound	2	c	0	6	566	554	1	1	1	1.26493396521437	2	0.749111437209649	2
ws-ml-10	2018-09-27	1538045697	testRound	2	c	1	5	576	600	0	0	1	0.947163190519859	3	0.32580945736845	3
ws-ml-10	2018-09-27	1538045697	testRound	2	c	2	4	765	709	1	0	0	0.950918873839328	3	0.355683642457734	-3
ws-ml-10	2018-09-27	1538045697	testRound	2	c	3	5	628	602	1	0	0	1.35346532271615	2	0.178440985670022	-2
ws-ml-10	2018-09-27	1538045697	testRound	2	c	4	1	761	1248	0	0	1	0.804673995846315	4	0.387955768321262	4
ws-ml-10	2018-09-27	1538045697	testRound	2	c	5	1	182	507	0	0	1	0.639821020473391	4	0.23225031473703	4
ws-ml-10	2018-09-27	1538045697	testRound	2	c	6	1	867	529	1	1	1	0.735356956707619	4	0.206207510404056	4
ws-ml-10	2018-09-27	1538045697	testRound	2	c	7	5	563	587	0	0	1	0.96612507718055	4	0.229561131291121	4
ws-ml-10	2018-09-27	1538045697	testRound	2	c	8	7	521	526	0	1	0	0.934918168186414	4	0.228345161056495	-4
ws-ml-10	2018-09-27	1538045697	testRound	2	c	9	3	619	738	0	0	1	0.70310311369758	4	0.250918392712265	4
ws-ml-10	2018-09-27	1538045697	testRound	2	c	10	3	613	529	1	1	1	0.710877176101349	2	0.600687371197637	2
ws-ml-10	2018-09-27	1538045697	testRound	2	c	11	2	764	519	1	1	1	0.928805279576409	4	0.261859558806464	4
ws-ml-10	2018-09-27	1538045697	testRound	2	c	12	6	712	726	0	1	0	0.912317351872844	2	0.438779859990973	-2
ws-ml-10	2018-09-27	1538045697	testRound	2	c	13	5	533	511	1	1	1	0.99495136600126	4	0.34111862204918	4
ws-ml-10	2018-09-27	1538045697	testRound	2	c	14	4	603	559	1	1	1	0.762993256194022	2	0.317779755747324	2
ws-ml-10	2018-09-27	1538045697	testRound	2	c	15	7	622	616	1	0	0	0.716022035650894	3	0.409581819785672	-3
ws-ml-10	2018-09-27	1538045697	testRound	2	c	16	4	618	667	0	0	1	0.828439462098686	4	0.321732380700269	4
ws-ml-10	2018-09-27	1538045697	testRound	2	c	17	7	636	629	1	0	0	0.829125550288154	4	0.239783813258327	-4
ws-ml-10	2018-09-27	1538045697	testRound	2	c	18	4	554	598	0	0	1	0.768250378887387	3	0.476314240579086	3
ws-ml-10	2018-09-27	1538045697	testRound	2	c	19	7	607	614	0	0	1	0.756858235703476	3	0.371360709503278	3
ws-ml-10	2018-09-27	1538045697	testRound	2	c	20	6	786	770	1	0	0	0.765150633083977	3	0.438535447088725	-3
ws-ml-10	2018-09-27	1538045697	testRound	2	c	21	5	646	620	1	0	0	0.877593398927274	4	0.280812464416158	-4
ws-ml-10	2018-09-27	1538045697	testRound	2	c	22	5	692	666	1	0	0	0.894227589469665	2	0.819611729895769	-2
ws-ml-10	2018-09-27	1538045697	testRound	2	c	23	6	546	556	0	0	1	1.16839407571206	2	0.662840417939151	2
ws-ml-10	2018-09-27	1538045697	testRound	2	c	24	3	606	523	1	1	1	1.04292044552494	4	0.262178065386252	4
ws-ml-10	2018-09-27	1538045697	testRound	2	c	25	2	590	401	1	1	1	0.810509113362059	4	0.22314416993504	4
ws-ml-10	2018-09-27	1538045697	testRound	2	c	26	5	617	641	0	0	1	1.03289695045169	4	0.222241895000479	4
ws-ml-10	2018-09-27	1538045697	testRound	2	c	27	6	654	642	1	0	0	0.792160183469605	4	0.28961036669898	-4
ws-ml-10	2018-09-27	1538045697	testRound	2	c	28	1	625	225	1	1	1	0.985073492265656	4	0.209450632282824	4
ws-ml-10	2018-09-27	1538045697	testRound	2	c	29	7	799	792	1	0	0	1.25569053862273	2	0.660438307391814	-2
ws-ml-10	2018-09-27	1538045697	testRound	2	c	30	2	693	914	0	0	1	0.769077918641415	4	0.233736678774221	4
ws-ml-10	2018-09-27	1538045697	testRound	2	c	31	2	435	641	0	0	1	0.632997025028089	4	0.252833922715581	4
ws-ml-10	2018-09-27	1538045697	testRound	2	c	32	1	258	719	0	0	1	0.700943491545331	4	0.256657284675384	4
ws-ml-10	2018-09-27	1538045697	testRound	2	c	33	2	884	670	1	1	1	0.880968670564471	4	0.20322034849778	4
ws-ml-10	2018-09-27	1538045697	testRound	2	c	34	7	611	617	0	0	1	1.22205617968575	4	0.270440632844839	4
ws-ml-10	2018-09-27	1538045697	testRound	2	c	35	1	527	864	0	0	1	0.624950965060634	4	0.2263914615869	4
ws-ml-10	2018-09-27	1538045697	testRound	2	c	36	6	591	604	0	0	1	1.11889693441299	4	0.309666337896488	4
ws-ml-10	2018-09-27	1538045697	testRound	2	c	37	1	703	253	1	1	1	0.66856551757337	4	0.210136078969299	4
ws-ml-10	2018-09-27	1538045697	testRound	2	c	38	4	770	831	0	1	0	1.13612323285815	4	0.211280200790497	-4
ws-ml-10	2018-09-27	1538045697	testRound	2	c	39	7	682	688	0	0	1	1.01227421075055	4	0.294539360260387	4
ws-ml-10	2018-09-27	1538045697	testRound	2	c	40	3	684	574	1	1	1	0.688483244724921	4	0.261525335386978	4
ws-ml-10	2018-09-27	1538045697	testRound	2	c	41	4	712	655	1	0	0	0.832998628786299	3	0.351724281717907	-3
ws-ml-10	2018-09-27	1538045697	testRound	2	c	42	6	540	530	1	0	0	1.00193702037541	4	0.310736045290469	-4
ws-ml-10	2018-09-27	1538045697	testRound	2	c	43	3	866	747	1	1	1	0.845040294449063	4	0.198492145589626	4
ws-ml-10	2018-09-27	1538045697	testRound	2	c	44	2	406	598	0	0	1	0.68351993071883	4	0.248151908072032	4
ws-ml-10	2018-09-27	1538045697	testRound	2	c	45	3	543	629	0	0	1	1.09759933283567	2	0.40958021602637	2
ws-ml-10	2018-09-27	1538045697	testRound	2	c	46	5	546	569	0	1	0	1.25271684829386	2	0.257796274467182	-2
ws-ml-10	2018-09-27	1538045697	testRound	2	c	47	1	535	192	1	1	1	0.633620566608442	4	0.232730480245664	4
ws-ml-10	2018-09-27	1538045697	testRound	2	c	48	6	573	585	0	0	1	0.929660724739733	2	0.296445267706076	2
ws-ml-10	2018-09-27	1538045697	testRound	2	c	49	3	637	738	0	0	1	0.814760037528686	4	0.296398117186982	4
ws-ml-10	2018-09-27	1538045697	testRound	2	c	50	2	381	561	0	0	1	0.633704603589649	4	0.258882019452358	4
ws-ml-10	2018-09-27	1538045697	testRound	2	c	51	4	646	697	0	0	1	1.05612355360972	4	0.306300368061784	4
ws-ml-10	2018-09-27	1538045697	testRound	2	c	52	7	700	694	1	0	0	0.702965511158254	2	0.456710529480915	-2
ws-ml-10	2018-09-27	1538045697	testRound	2	c	53	3	464	553	0	0	1	0.718167223973069	4	0.300295572822506	4
ws-ml-10	2018-09-27	1538045697	testRound	2	c	54	2	708	481	1	1	1	0.729542367309477	4	0.194972856375898	4
ws-ml-10	2018-09-27	1538045697	testRound	2	c	55	4	745	690	1	1	1	0.76664116689426	4	0.525431932450374	4
ws-ml-15	2018-10-01	1538386933	trainingRound	1	c	0	3	607	524	1	1	1	1.28506205075246	4	1.55403385216323	4
ws-ml-15	2018-10-01	1538386933	trainingRound	1	c	1	7	697	691	1	1	1	1.34630808207294	3	0.623872019541523	3
ws-ml-15	2018-10-01	1538386933	trainingRound	1	c	2	4	637	693	0	1	0	1.15162013835743	4	0.590955116200348	-4
ws-ml-15	2018-10-01	1538386933	trainingRound	1	c	3	5	739	770	0	1	0	1.28639534089325	3	0.778952233445125	-3
ws-ml-15	2018-10-01	1538386933	trainingRound	1	c	4	1	214	595	0	0	1	0.734579683250558	4	0.821538296730068	4
ws-ml-15	2018-10-01	1538386933	trainingRound	1	c	5	5	829	798	1	1	1	1.51908606280449	3	0.777382562540879	3
ws-ml-15	2018-10-01	1538386933	trainingRound	1	c	6	1	729	262	1	1	1	1.13548691069627	4	0.379409407312778	4
ws-ml-15	2018-10-01	1538386933	trainingRound	1	c	7	7	629	635	0	1	0	1.23985463064128	4	0.560058835396376	-4
ws-ml-15	2018-10-01	1538386933	trainingRound	1	c	8	7	703	710	0	0	1	2.1388360123683	4	0.545795806149727	4
ws-ml-15	2018-10-01	1538386933	trainingRound	1	c	9	7	643	637	1	1	1	1.80310188010935	3	0.913876897901901	3
ws-ml-15	2018-10-01	1538386933	trainingRound	1	c	10	6	727	741	0	1	0	1.38993973733795	4	0.675250036002581	-4
ws-ml-15	2018-10-01	1538386933	trainingRound	1	c	11	4	573	623	0	0	1	1.11036319567484	4	0.710793748642573	4
ws-ml-15	2018-10-01	1538386933	trainingRound	1	c	12	6	741	757	0	NA	0	NA	NA	NA	0
ws-ml-15	2018-10-01	1538386933	trainingRound	1	c	13	1	1279	780	1	1	1	0.893797362349687	4	0.498604006413188	4
ws-ml-15	2018-10-01	1538386933	trainingRound	1	c	14	6	590	579	1	1	1	0.947738041362754	4	0.506191604409651	4
ws-ml-15	2018-10-01	1538386933	trainingRound	1	c	15	2	340	500	0	0	1	0.643783811349749	3	0.687879889064789	3
ws-ml-15	2018-10-01	1538386933	trainingRound	1	c	16	6	583	571	1	1	1	1.17912273549973	3	0.700615263526743	3
ws-ml-15	2018-10-01	1538386933	trainingRound	1	c	17	2	581	395	1	1	1	1.94936929314463	3	4.18001116794858	3
ws-ml-15	2018-10-01	1538386933	trainingRound	1	c	18	5	772	741	1	1	1	1.23914933715514	3	0.471264662744034	3
ws-ml-15	2018-10-01	1538386933	trainingRound	1	c	19	3	794	921	0	1	0	1.27406088360203	4	0.485472846521589	-4
ws-ml-15	2018-10-01	1538386933	trainingRound	1	c	20	2	1020	773	1	1	1	1.26614838233127	3	0.961109751556251	3
ws-ml-15	2018-10-01	1538386933	trainingRound	1	c	21	3	874	754	1	1	1	1.72165379294893	3	0.719802197090758	3
ws-ml-15	2018-10-01	1538386933	trainingRound	1	c	22	5	600	625	0	0	1	1.34074046514797	3	0.676050266674793	3
ws-ml-15	2018-10-01	1538386933	trainingRound	1	c	23	1	746	1223	0	0	1	1.34840022823391	4	0.563334168310575	4
ws-ml-15	2018-10-01	1538386933	trainingRound	1	c	24	4	862	799	1	1	1	1.54704249818224	4	0.423012196542004	4
ws-ml-15	2018-10-01	1538386933	trainingRound	1	c	25	3	572	663	0	0	1	1.10982853253699	3	0.358479606626133	3
ws-ml-15	2018-10-01	1538386933	trainingRound	1	c	26	4	534	491	1	0	0	1.41647500153158	3	0.399100213577185	-3
ws-ml-15	2018-10-01	1538386933	trainingRound	1	c	27	2	774	1021	0	0	1	1.22441899885598	3	0.54431561995807	3
ws-ml-15	2018-10-01	1538386933	trainingRound	2	ef	0	7	610	604	1	1	1	1.09998328977235	4	1.05321582076886	4
ws-ml-15	2018-10-01	1538386933	trainingRound	2	ef	1	4	602	650	0	0	1	1.96424171649051	3	0.381979767474149	3
ws-ml-15	2018-10-01	1538386933	trainingRound	2	ef	2	7	633	639	0	0	1	1.04337154020504	3	0.555791473037061	3
ws-ml-15	2018-10-01	1538386933	trainingRound	2	ef	3	5	522	502	1	0	0	1.02262936875377	2	0.90463655896292	-2
ws-ml-15	2018-10-01	1538386933	trainingRound	2	ef	4	6	785	800	0	1	0	1.41195714612422	4	0.572867016416239	-4
ws-ml-15	2018-10-01	1538386933	trainingRound	2	ef	5	4	693	754	0	1	0	2.1028458383671	3	0.96757895101473	-3
ws-ml-15	2018-10-01	1538386933	trainingRound	2	ef	6	1	789	1293	0	0	1	0.792995560083	4	0.727905855667814	4
ws-ml-15	2018-10-01	1538386933	trainingRound	2	ef	7	2	504	342	1	1	1	1.0347261623474	4	0.361822293624755	4
ws-ml-15	2018-10-01	1538386933	trainingRound	2	ef	8	3	610	512	1	1	1	1.20209625155258	4	0.677242754704821	4
ws-ml-15	2018-10-01	1538386933	trainingRound	2	ef	9	2	412	607	0	0	1	0.726365371532665	4	0.375022411270038	4
ws-ml-15	2018-10-01	1538386933	trainingRound	2	ef	10	7	603	596	1	0	0	1.27832247275455	3	1.10662985498584	-3
ws-ml-15	2018-10-01	1538386933	trainingRound	2	ef	11	6	510	500	1	1	1	0.987476630538367	4	0.445405826000751	4
ws-ml-15	2018-10-01	1538386933	trainingRound	2	ef	12	6	511	521	0	1	0	1.2211994736117	4	0.417372093791528	-4
ws-ml-15	2018-10-01	1538386933	trainingRound	2	ef	13	5	540	561	0	1	0	2.27892416924351	2	0.540808717286382	-2
ws-ml-15	2018-10-01	1538386933	trainingRound	2	ef	14	4	719	666	1	1	1	1.83733026369828	3	1.02647368331509	3
ws-ml-15	2018-10-01	1538386933	trainingRound	2	ef	15	3	567	675	0	1	0	2.29260314235671	3	0.621781156315592	-3
ws-ml-15	2018-10-01	1538386933	trainingRound	2	ef	16	2	538	710	0	0	1	1.36758844473297	4	0.525911276708939	4
ws-ml-15	2018-10-01	1538386933	trainingRound	2	ef	17	6	583	572	1	1	1	1.47310599512275	4	0.894546917091247	4
ws-ml-15	2018-10-01	1538386933	trainingRound	2	ef	18	3	789	681	1	1	1	1.43899500008229	4	0.475744992303589	4
ws-ml-15	2018-10-01	1538386933	trainingRound	2	ef	19	5	712	683	1	1	1	1.3536464699564	3	0.540645143080837	3
ws-ml-15	2018-10-01	1538386933	trainingRound	2	ef	20	1	1241	757	1	1	1	1.01354201980757	4	0.377201797007729	4
ws-ml-15	2018-10-01	1538386933	trainingRound	2	ef	21	1	887	541	1	1	1	0.674357754748598	4	0.315868205376319	4
ws-ml-15	2018-10-01	1538386933	trainingRound	2	ef	22	4	589	546	1	1	1	1.19295277420224	4	0.38550398976804	4
ws-ml-15	2018-10-01	1538386933	trainingRound	2	ef	23	3	740	858	0	0	1	1.33388734740674	4	0.446218565287381	4
ws-ml-15	2018-10-01	1538386933	trainingRound	2	ef	24	7	580	585	0	0	1	1.3459212771877	3	0.534815486693333	3
ws-ml-15	2018-10-01	1538386933	trainingRound	2	ef	25	5	514	536	0	0	1	1.08486486365109	3	0.32976463596242	3
ws-ml-15	2018-10-01	1538386933	trainingRound	2	ef	26	2	931	706	1	0	0	1.03459145417764	4	0.471795477076739	-4
ws-ml-15	2018-10-01	1538386933	trainingRound	2	ef	27	1	276	768	0	0	1	0.684808542807332	4	0.405415460841141	4
ws-ml-15	2018-10-01	1538386933	testRound	1	c	0	4	617	567	1	1	1	1.66809318341348	3	1.40062145368756	3
ws-ml-15	2018-10-01	1538386933	testRound	1	c	1	6	671	658	1	1	1	1.66511452920622	3	0.890525557507317	3
ws-ml-15	2018-10-01	1538386933	testRound	1	c	2	3	535	620	0	1	0	1.04566510715267	4	0.374876477420003	-4
ws-ml-15	2018-10-01	1538386933	testRound	1	c	3	7	537	531	1	1	1	1.13907688340441	3	0.693145374811138	3
ws-ml-15	2018-10-01	1538386933	testRound	1	c	4	2	815	618	1	1	1	1.66891297884376	4	0.53653590245267	4
ws-ml-15	2018-10-01	1538386933	testRound	1	c	5	1	1216	742	1	1	1	0.827548526212013	4	0.834019970806366	4
ws-ml-15	2018-10-01	1538386933	testRound	1	c	6	5	699	726	0	0	1	1.32154455103864	4	0.47128166163111	4
ws-ml-15	2018-10-01	1538386933	testRound	1	c	7	4	749	689	1	1	1	1.19138534843478	3	0.563139482931547	3
ws-ml-15	2018-10-01	1538386933	testRound	1	c	8	3	576	668	0	1	0	2.64714317650123	3	0.779758237324131	-3
ws-ml-15	2018-10-01	1538386933	testRound	1	c	9	3	571	662	0	1	0	2.05371648613072	2	0.4340852080486	-2
ws-ml-15	2018-10-01	1538386933	testRound	1	c	10	1	739	1211	0	0	1	1.16350588915247	4	0.458021887511677	4
ws-ml-15	2018-10-01	1538386933	testRound	1	c	11	2	1046	793	1	1	1	1.09982741317617	4	0.413782762549999	4
ws-ml-15	2018-10-01	1538386933	testRound	1	c	12	3	647	558	1	1	1	1.22986954796761	4	0.441737594259394	4
ws-ml-15	2018-10-01	1538386933	testRound	1	c	13	2	346	509	0	0	1	0.991293682732248	4	0.485858047738475	4
ws-ml-15	2018-10-01	1538386933	testRound	1	c	14	2	484	713	0	0	1	1.14187207791474	3	0.339416476284896	3
ws-ml-15	2018-10-01	1538386933	testRound	1	c	15	1	735	1205	0	0	1	0.951347899562279	3	0.388590731244221	3
ws-ml-15	2018-10-01	1538386933	testRound	1	c	16	7	580	575	1	1	1	1.54146974951618	3	0.331703792130611	3
ws-ml-15	2018-10-01	1538386933	testRound	1	c	17	6	643	655	0	1	0	2.60616270629998	3	0.322689570476541	-3
ws-ml-15	2018-10-01	1538386933	testRound	1	c	18	2	430	633	0	0	1	1.07814517114548	3	0.601639077684922	3
ws-ml-15	2018-10-01	1538386933	testRound	1	c	19	7	726	718	1	1	1	1.30843039003503	4	0.38970335657541	4
ws-ml-15	2018-10-01	1538386933	testRound	1	c	20	1	869	530	1	1	1	0.789413284983311	4	0.363168413115091	4
ws-ml-15	2018-10-01	1538386933	testRound	1	c	21	4	687	637	1	1	1	1.68622586518723	4	0.54730165104138	4
ws-ml-15	2018-10-01	1538386933	testRound	1	c	22	5	734	765	0	1	0	1.71710386416817	2	0.729072685000574	-2
ws-ml-15	2018-10-01	1538386933	testRound	1	c	23	2	740	561	1	1	1	1.21083945320061	2	0.564374307816252	2
ws-ml-15	2018-10-01	1538386933	testRound	1	c	24	5	545	568	0	1	0	1.61942215968611	4	0.344232614066641	-4
ws-ml-15	2018-10-01	1538386933	testRound	1	c	25	7	671	665	1	1	1	2.00486039903717	4	0.542081068017069	4
ws-ml-15	2018-10-01	1538386933	testRound	1	c	26	6	795	779	1	1	1	1.17734683280196	4	0.370432390772294	4
ws-ml-15	2018-10-01	1538386933	testRound	1	c	27	4	535	577	0	0	1	1.53127009597301	4	0.344779465086503	4
ws-ml-15	2018-10-01	1538386933	testRound	1	c	28	3	670	562	1	1	1	1.22660095046194	4	0.306531646316216	4
ws-ml-15	2018-10-01	1538386933	testRound	1	c	29	6	617	629	0	1	0	2.33534957250959	2	0.886091092871538	-2
ws-ml-15	2018-10-01	1538386933	testRound	1	c	30	6	514	504	1	1	1	2.46924307800418	2	0.373931595832801	2
ws-ml-15	2018-10-01	1538386933	testRound	1	c	31	5	783	751	1	1	1	1.93888643171249	3	0.586807708258675	3
ws-ml-15	2018-10-01	1538386933	testRound	1	c	32	1	760	273	1	1	1	0.696833812777186	4	0.337866370137817	4
ws-ml-15	2018-10-01	1538386933	testRound	1	c	33	4	741	687	1	1	1	1.20295421429728	3	0.718322973099021	3
ws-ml-15	2018-10-01	1538386933	testRound	1	c	34	1	781	1280	0	0	1	1.66094531136969	3	0.504979872353942	3
ws-ml-15	2018-10-01	1538386933	testRound	1	c	35	7	666	672	0	1	0	0.744070515236672	3	0.639693494012135	-3
ws-ml-15	2018-10-01	1538386933	testRound	1	c	36	2	538	792	0	0	1	1.14031812296344	3	0.505382072458815	3
ws-ml-15	2018-10-01	1538386933	testRound	1	c	37	4	786	848	0	1	0	2.87684786732916	2	0.491173247213737	-2
ws-ml-15	2018-10-01	1538386933	testRound	1	c	38	1	614	1006	0	0	1	1.11949159853975	3	0.673997250029061	3
ws-ml-15	2018-10-01	1538386933	testRound	1	c	39	3	634	532	1	1	1	1.11377644409549	4	0.348931042567528	4
ws-ml-15	2018-10-01	1538386933	testRound	1	c	40	6	652	665	0	0	1	2.23382162906455	3	0.409674804856877	3
ws-ml-15	2018-10-01	1538386933	testRound	1	c	41	7	750	757	0	0	1	1.60632146949956	3	0.479376339664668	3
ws-ml-15	2018-10-01	1538386933	testRound	1	c	42	7	785	793	0	1	0	2.39816976500788	3	0.363864726055908	-3
ws-ml-15	2018-10-01	1538386933	testRound	1	c	43	6	740	754	0	1	0	1.6661838554819	2	0.468607063005948	-2
ws-ml-15	2018-10-01	1538386933	testRound	1	c	44	3	714	828	0	1	0	2.39523344765348	2	0.238761249334857	-2
ws-ml-15	2018-10-01	1538386933	testRound	1	c	45	5	534	555	0	1	0	1.65135216532144	4	0.486268266187835	-4
ws-ml-15	2018-10-01	1538386933	testRound	1	c	46	4	581	632	0	NA	0	NA	NA	NA	0
ws-ml-15	2018-10-01	1538386933	testRound	1	c	47	4	572	622	0	1	0	2.19236711439953	2	0.70496826179351	-2
ws-ml-15	2018-10-01	1538386933	testRound	1	c	48	6	599	587	1	1	1	1.72270130933066	3	0.648674359358665	3
ws-ml-15	2018-10-01	1538386933	testRound	1	c	49	5	797	767	1	1	1	1.2662189437533	3	0.450161986573221	3
ws-ml-15	2018-10-01	1538386933	testRound	1	c	50	5	514	493	1	NA	0	NA	NA	NA	0
ws-ml-15	2018-10-01	1538386933	testRound	1	c	51	3	711	613	1	1	1	1.43879069269224	3	0.779987241212439	3
ws-ml-15	2018-10-01	1538386933	testRound	1	c	52	2	758	515	1	1	1	0.797948971903679	3	0.601743636882929	3
ws-ml-15	2018-10-01	1538386933	testRound	1	c	53	1	609	219	1	1	1	0.738661661509468	4	0.39167683125288	4
ws-ml-15	2018-10-01	1538386933	testRound	1	c	54	5	663	636	1	0	0	1.31562156113341	3	0.482510870468104	-3
ws-ml-15	2018-10-01	1538386933	testRound	1	c	55	7	558	564	0	0	1	1.81448824847666	3	0.385173954752645	3
ws-ml-15	2018-10-01	1538386933	testRound	2	ef	0	4	746	686	1	1	1	1.87064070733322	4	0.343400630755241	4
ws-ml-15	2018-10-01	1538386933	testRound	2	ef	1	6	773	758	1	0	0	1.5514387955036	3	0.557717799856619	-3
ws-ml-15	2018-10-01	1538386933	testRound	2	ef	2	5	622	648	0	0	1	1.32131586788455	2	0.364363467016119	2
ws-ml-15	2018-10-01	1538386933	testRound	2	ef	3	3	651	755	0	1	0	1.67759941062013	4	0.496726431122624	-4
ws-ml-15	2018-10-01	1538386933	testRound	2	ef	4	3	788	680	1	0	0	0.000161649802976171	2	1.9281530772314	-2
ws-ml-15	2018-10-01	1538386933	testRound	2	ef	5	4	564	518	1	1	1	1.02984363268206	4	0.964769964953121	4
ws-ml-15	2018-10-01	1538386933	testRound	2	ef	6	4	630	579	1	1	1	1.10287021413114	3	0.65739094010587	3
ws-ml-15	2018-10-01	1538386933	testRound	2	ef	7	5	725	698	1	1	1	1.20012373907593	3	0.341830318382563	3
ws-ml-15	2018-10-01	1538386933	testRound	2	ef	8	7	554	549	1	1	1	1.08537322662323	3	0.393267349850248	3
ws-ml-15	2018-10-01	1538386933	testRound	2	ef	9	4	680	734	0	1	0	1.03691966036877	3	0.738540103423475	-3
ws-ml-15	2018-10-01	1538386933	testRound	2	ef	10	4	705	767	0	0	1	1.36662913012879	3	0.35779612303395	3
ws-ml-15	2018-10-01	1538386933	testRound	2	ef	11	5	766	796	0	0	1	1.26633248349572	2	0.574678841291643	2
ws-ml-15	2018-10-01	1538386933	testRound	2	ef	12	4	692	747	0	0	1	1.21013897072044	3	0.357513235879196	3
ws-ml-15	2018-10-01	1538386933	testRound	2	ef	13	6	763	779	0	0	1	1.32845700451981	3	0.576057996357122	3
ws-ml-15	2018-10-01	1538386933	testRound	2	ef	14	1	890	543	1	1	1	0.789097041520108	4	0.338064583586856	4
ws-ml-15	2018-10-01	1538386933	testRound	2	ef	15	3	672	564	1	1	1	0.845230577086113	4	0.315371068085369	4
ws-ml-15	2018-10-01	1538386933	testRound	2	ef	16	3	442	527	0	0	1	1.39965219633632	3	0.267230858690709	3
ws-ml-15	2018-10-01	1538386933	testRound	2	ef	17	1	208	580	0	0	1	0.668335337384633	4	0.35949857770629	4
ws-ml-15	2018-10-01	1538386933	testRound	2	ef	18	1	589	212	1	1	1	0.729417473766262	4	0.287849547653423	4
ws-ml-15	2018-10-01	1538386933	testRound	2	ef	19	6	521	511	1	1	1	2.16537223876367	4	0.752248904775115	4
ws-ml-15	2018-10-01	1538386933	testRound	2	ef	20	4	461	502	0	1	0	2.01203264684591	4	0.351748688439329	-4
ws-ml-15	2018-10-01	1538386933	testRound	2	ef	21	2	350	515	0	0	1	1.11743120501887	4	0.567814497870131	4
ws-ml-15	2018-10-01	1538386933	testRound	2	ef	22	6	742	756	0	1	0	1.95965073379193	1	0.983999235371812	-1
ws-ml-15	2018-10-01	1538386933	testRound	2	ef	23	7	730	737	0	1	0	1.39408169280614	2	0.858605173883916	-2
ws-ml-15	2018-10-01	1538386933	testRound	2	ef	24	7	751	743	1	1	1	1.17874715629478	4	0.344584779710203	4
ws-ml-15	2018-10-01	1538386933	testRound	2	ef	25	2	935	709	1	1	1	0.888857742078471	4	0.32473232364282	4
ws-ml-15	2018-10-01	1538386933	testRound	2	ef	26	5	823	792	1	1	1	1.76010078736908	4	0.38980246329993	4
ws-ml-15	2018-10-01	1538386933	testRound	2	ef	27	5	603	578	1	1	1	1.03105793060604	4	0.336195668105574	4
ws-ml-15	2018-10-01	1538386933	testRound	2	ef	28	6	767	782	0	1	0	0.994032107371822	3	0.381386410062987	-3
ws-ml-15	2018-10-01	1538386933	testRound	2	ef	29	2	454	669	0	0	1	1.14761481546157	4	0.557460250665827	4
ws-ml-15	2018-10-01	1538386933	testRound	2	ef	30	6	765	749	1	1	1	1.47400276664848	2	0.271585460626738	2
ws-ml-15	2018-10-01	1538386933	testRound	2	ef	31	3	429	511	0	0	1	1.16812573788775	3	0.411414785377929	3
ws-ml-15	2018-10-01	1538386933	testRound	2	ef	32	2	419	617	0	0	1	0.874470268143341	4	0.277541806841327	4
ws-ml-15	2018-10-01	1538386933	testRound	2	ef	33	3	574	482	1	1	1	0.837440596102169	4	0.340690751418151	4
ws-ml-15	2018-10-01	1538386933	testRound	2	ef	34	7	711	703	1	0	0	1.53609810090347	1	0.875551461565919	-1
ws-ml-15	2018-10-01	1538386933	testRound	2	ef	35	2	733	498	1	1	1	0.859448703611633	4	0.38659640887272	4
ws-ml-15	2018-10-01	1538386933	testRound	2	ef	36	5	599	622	0	0	1	1.39240842490653	3	0.286396944562512	3
ws-ml-15	2018-10-01	1538386933	testRound	2	ef	37	1	1095	668	1	1	1	0.817178242321461	4	0.338778857616489	4
ws-ml-15	2018-10-01	1538386933	testRound	2	ef	38	6	784	768	1	1	1	1.75647136440966	2	0.685249230960835	2
ws-ml-15	2018-10-01	1538386933	testRound	2	ef	39	2	823	624	1	1	1	0.64465171683878	4	0.653432444334612	4
ws-ml-15	2018-10-01	1538386933	testRound	2	ef	40	7	619	626	0	1	0	0.899611623517558	4	0.718491999778053	-4
ws-ml-15	2018-10-01	1538386933	testRound	2	ef	41	2	776	588	1	1	1	1.52644690204761	2	0.366651902224476	2
ws-ml-15	2018-10-01	1538386933	testRound	2	ef	42	1	223	622	0	0	1	0.7623330941733	4	0.28298850714782	4
ws-ml-15	2018-10-01	1538386933	testRound	2	ef	43	5	680	654	1	1	1	1.26235057416125	4	0.325685223571782	4
ws-ml-15	2018-10-01	1538386933	testRound	2	ef	44	3	653	563	1	1	1	1.16809783405188	3	0.332431536979129	3
ws-ml-15	2018-10-01	1538386933	testRound	2	ef	45	4	592	544	1	1	1	2.36355040699527	4	0.372218236214394	4
ws-ml-15	2018-10-01	1538386933	testRound	2	ef	46	2	509	671	0	0	1	0.977064330527355	3	0.253193305259629	3
ws-ml-15	2018-10-01	1538386933	testRound	2	ef	47	7	708	716	0	0	1	1.15062746744479	2	0.361831915637595	2
ws-ml-15	2018-10-01	1538386933	testRound	2	ef	48	1	754	271	1	1	1	0.725460581663356	4	0.349306942505791	4
ws-ml-15	2018-10-01	1538386933	testRound	2	ef	49	7	781	774	1	0	0	1.68277124211636	4	0.437093369759168	-4
ws-ml-15	2018-10-01	1538386933	testRound	2	ef	50	7	604	611	0	1	0	1.28959754651441	4	0.361900873391278	-4
ws-ml-15	2018-10-01	1538386933	testRound	2	ef	51	1	523	857	0	0	1	0.591655277945392	4	0.31592240937789	4
ws-ml-15	2018-10-01	1538386933	testRound	2	ef	52	1	252	701	0	0	1	0.58775066544149	4	0.297424732612853	4
ws-ml-15	2018-10-01	1538386933	testRound	2	ef	53	3	485	578	0	0	1	0.624692456438424	4	0.299831839301987	4
ws-ml-15	2018-10-01	1538386933	testRound	2	ef	54	5	501	522	0	1	0	1.16678314646742	4	0.338994069952605	-4
ws-ml-15	2018-10-01	1538386933	testRound	2	ef	55	6	689	704	0	1	0	1.49670173462437	1	0.506232979061679	-1
ws-ml-16	2018-10-02	1538477484	trainingRound	1	c	0	1	240	668	0	0	1	1.84454356541391	4	1.01360360068793	4
ws-ml-16	2018-10-02	1538477484	trainingRound	1	c	1	2	1001	759	1	0	0	1.61856547987554	4	1.03179722187633	-4
ws-ml-16	2018-10-02	1538477484	trainingRound	1	c	2	1	797	286	1	1	1	1.49021842288494	4	0.985631449351786	4
ws-ml-16	2018-10-02	1538477484	trainingRound	1	c	3	6	663	650	1	0	0	1.33370805725281	3	0.89721766691946	-3
ws-ml-16	2018-10-02	1538477484	trainingRound	1	c	4	7	563	569	0	NA	0	NA	NA	NA	0
ws-ml-16	2018-10-02	1538477484	trainingRound	1	c	5	2	366	539	0	0	1	1.04887950065313	3	0.960444229058339	3
ws-ml-16	2018-10-02	1538477484	trainingRound	1	c	6	5	663	689	0	0	1	0.916942791678593	4	1.44983355523436	4
ws-ml-16	2018-10-02	1538477484	trainingRound	1	c	7	4	507	547	0	1	0	1.08054842903221	2	0.792286738520488	-2
ws-ml-16	2018-10-02	1538477484	trainingRound	1	c	8	5	757	789	0	1	0	1.1591390993417	3	0.774474149031448	-3
ws-ml-16	2018-10-02	1538477484	trainingRound	1	c	9	7	665	671	0	0	1	0.911472357081948	2	1.04232017502363	2
ws-ml-16	2018-10-02	1538477484	trainingRound	1	c	10	2	499	734	0	0	1	0.910859114184859	3	0.701995380790322	3
ws-ml-16	2018-10-02	1538477484	trainingRound	1	c	11	5	798	766	1	1	1	1.41250143127399	2	1.16665228710917	2
ws-ml-16	2018-10-02	1538477484	trainingRound	1	c	12	3	594	689	0	1	0	1.20781044379692	3	0.795306446656468	-3
ws-ml-16	2018-10-02	1538477484	trainingRound	1	c	13	4	473	515	0	0	1	0.829864865256241	2	1.02259601243713	2
ws-ml-16	2018-10-02	1538477484	trainingRound	1	c	14	3	657	551	1	1	1	0.969713113299804	3	0.549835768295452	3
ws-ml-16	2018-10-02	1538477484	trainingRound	1	c	15	4	798	739	1	1	1	2.43070980621269	2	1.48042000723945	2
ws-ml-16	2018-10-02	1538477484	trainingRound	1	c	16	6	705	692	1	1	1	0.856562741450034	3	0.502231184233096	3
ws-ml-16	2018-10-02	1538477484	trainingRound	1	c	17	1	1108	676	1	1	1	0.888788784315693	4	0.834385607275181	4
ws-ml-16	2018-10-02	1538477484	trainingRound	1	c	18	7	562	557	1	1	1	1.26047107446357	4	0.902554997024708	4
ws-ml-16	2018-10-02	1538477484	trainingRound	1	c	19	4	515	473	1	1	1	0.921247679900262	4	1.23683460179018	4
ws-ml-16	2018-10-02	1538477484	trainingRound	1	c	20	3	507	604	0	0	1	1.27171118825208	4	0.785411490156548	4
ws-ml-16	2018-10-02	1538477484	trainingRound	1	c	21	6	602	615	0	1	0	0.882558852244983	4	0.673662404020433	-4
ws-ml-16	2018-10-02	1538477484	trainingRound	1	c	22	2	869	659	1	1	1	0.925726405781461	4	0.548696201323764	4
ws-ml-16	2018-10-02	1538477484	trainingRound	1	c	23	1	191	532	0	0	1	1.21133242096403	4	0.575958889632602	4
ws-ml-16	2018-10-02	1538477484	trainingRound	1	c	24	5	803	773	1	1	1	0.998446045050514	4	0.508873259183019	4
ws-ml-16	2018-10-02	1538477484	trainingRound	1	c	25	3	851	734	1	1	1	1.69975794224592	4	0.494274742450216	4
ws-ml-16	2018-10-02	1538477484	trainingRound	1	c	26	6	733	747	0	0	1	1.54726348373515	4	0.860022496257443	4
ws-ml-16	2018-10-02	1538477484	trainingRound	1	c	27	7	724	717	1	1	1	1.49959763952938	4	0.485317932121689	4
ws-ml-16	2018-10-02	1538477484	trainingRound	2	ef	0	4	537	494	1	0	0	1.76704820082523	4	0.585104932848481	-4
ws-ml-16	2018-10-02	1538477484	trainingRound	2	ef	1	6	572	560	1	1	1	1.08974546892568	3	0.746612009359524	3
ws-ml-16	2018-10-02	1538477484	trainingRound	2	ef	2	1	501	180	1	1	1	0.704213575314498	4	0.478778812714154	4
ws-ml-16	2018-10-02	1538477484	trainingRound	2	ef	3	7	569	574	0	0	1	0.79701884406677	3	0.748881200546748	3
ws-ml-16	2018-10-02	1538477484	trainingRound	2	ef	4	7	730	723	1	0	0	0.826453220506664	4	0.672535345656797	-4
ws-ml-16	2018-10-02	1538477484	trainingRound	2	ef	5	3	798	688	1	1	1	0.954033403133508	3	0.816123669792432	3
ws-ml-16	2018-10-02	1538477484	trainingRound	2	ef	6	7	666	660	1	0	0	0.916538346442394	4	0.588226313571795	-4
ws-ml-16	2018-10-02	1538477484	trainingRound	2	ef	7	1	188	524	0	0	1	0.871718372683972	4	0.908098879648605	4
ws-ml-16	2018-10-02	1538477484	trainingRound	2	ef	8	2	388	571	0	0	1	0.804372306432924	4	0.892828746465966	4
ws-ml-16	2018-10-02	1538477484	trainingRound	2	ef	9	3	603	719	0	0	1	0.682998642339953	3	0.521124325692654	3
ws-ml-16	2018-10-02	1538477484	trainingRound	2	ef	10	4	615	570	1	1	1	1.17775159877783	3	0.688850108606857	3
ws-ml-16	2018-10-02	1538477484	trainingRound	2	ef	11	5	719	747	0	0	1	0.984818068594905	3	0.456427520111902	3
ws-ml-16	2018-10-02	1538477484	trainingRound	2	ef	12	2	929	704	1	1	1	1.06250074169657	3	1.43635632364021	3
ws-ml-16	2018-10-02	1538477484	trainingRound	2	ef	13	5	511	531	0	1	0	2.3127567673946	3	0.767392989597283	-3
ws-ml-16	2018-10-02	1538477484	trainingRound	2	ef	14	3	592	686	0	0	1	0.80580951430602	3	0.524743164438405	3
ws-ml-16	2018-10-02	1538477484	trainingRound	2	ef	15	3	562	472	1	1	1	0.959065073984675	3	0.474157039570855	3
ws-ml-16	2018-10-02	1538477484	trainingRound	2	ef	16	2	533	784	0	0	1	0.759064175930689	3	0.447630435184692	3
ws-ml-16	2018-10-02	1538477484	trainingRound	2	ef	17	1	706	254	1	1	1	0.690533639994101	4	0.557059012760874	4
ws-ml-16	2018-10-02	1538477484	trainingRound	2	ef	18	1	644	1056	0	0	1	1.14299432525877	3	0.745442293424276	3
ws-ml-16	2018-10-02	1538477484	trainingRound	2	ef	19	7	787	795	0	0	1	1.31893762723485	3	0.340875173322274	3
ws-ml-16	2018-10-02	1538477484	trainingRound	2	ef	20	2	881	668	1	1	1	0.930159587485832	3	1.43432415468851	3
ws-ml-16	2018-10-02	1538477484	trainingRound	2	ef	21	4	702	758	0	0	1	0.669618272324442	4	0.571003874138114	4
ws-ml-16	2018-10-02	1538477484	trainingRound	2	ef	22	6	628	640	0	1	0	1.2759823994129	4	0.761112060848973	-4
ws-ml-16	2018-10-02	1538477484	trainingRound	2	ef	23	4	594	646	0	0	1	0.830572083141305	3	0.496575365526951	3
ws-ml-16	2018-10-02	1538477484	trainingRound	2	ef	24	6	545	534	1	1	1	1.28776872274466	3	0.445390751512605	3
ws-ml-16	2018-10-02	1538477484	trainingRound	2	ef	25	6	495	506	0	1	0	1.19969588027743	3	0.502342799576581	-3
ws-ml-16	2018-10-02	1538477484	trainingRound	2	ef	26	5	565	544	1	1	1	0.944675034188549	3	0.483530803743633	3
ws-ml-16	2018-10-02	1538477484	trainingRound	2	ef	27	5	692	666	1	0	0	1.37738686037483	3	0.535224742940045	-3
ws-ml-16	2018-10-02	1538477484	testRound	1	c	0	1	695	250	1	1	1	2.00135189270077	4	0.654165000189096	4
ws-ml-16	2018-10-02	1538477484	testRound	1	c	1	1	502	823	0	0	1	0.843085830594646	4	0.415667393986951	4
ws-ml-16	2018-10-02	1538477484	testRound	1	c	2	5	693	722	0	0	1	1.11929883756966	3	0.570702705168515	3
ws-ml-16	2018-10-02	1538477484	testRound	1	c	3	5	738	708	1	1	1	1.11810763247195	2	0.679644729651045	2
ws-ml-16	2018-10-02	1538477484	testRound	1	c	4	1	741	266	1	1	1	0.728013942934922	4	0.463176720120828	4
ws-ml-16	2018-10-02	1538477484	testRound	1	c	5	7	541	546	0	0	1	0.986622195865493	3	0.358982196397847	3
ws-ml-16	2018-10-02	1538477484	testRound	1	c	6	3	735	852	0	0	1	0.746541447937489	4	0.483140791518963	4
ws-ml-16	2018-10-02	1538477484	testRound	1	c	7	3	609	725	0	0	1	0.980691829085117	3	0.434669584908988	3
ws-ml-16	2018-10-02	1538477484	testRound	1	c	8	2	716	945	0	0	1	0.83604347993969	3	0.443813382997178	3
ws-ml-16	2018-10-02	1538477484	testRound	1	c	9	2	506	745	0	0	1	0.886643396370346	4	0.382573445618618	4
ws-ml-16	2018-10-02	1538477484	testRound	1	c	10	6	501	512	0	0	1	0.711231229448458	3	0.330207569262711	3
ws-ml-16	2018-10-02	1538477484	testRound	1	c	11	6	671	658	1	1	1	1.13719289343862	3	0.500360023608664	3
ws-ml-16	2018-10-02	1538477484	testRound	1	c	12	2	481	708	0	0	1	0.74183403889765	3	0.298719855447416	3
ws-ml-16	2018-10-02	1538477484	testRound	1	c	13	5	595	573	1	1	1	0.893337750894716	3	0.262941686436534	3
ws-ml-16	2018-10-02	1538477484	testRound	1	c	14	4	632	687	0	0	1	0.853745095577324	3	0.296873712053639	3
ws-ml-16	2018-10-02	1538477484	testRound	1	c	15	4	570	524	1	0	0	1.56146910163807	4	0.818584980486776	-4
ws-ml-16	2018-10-02	1538477484	testRound	1	c	16	2	388	572	0	0	1	0.817044496361632	4	0.437135385873262	4
ws-ml-16	2018-10-02	1538477484	testRound	1	c	17	3	624	743	0	0	1	0.777867832686752	4	0.659840383654227	4
ws-ml-16	2018-10-02	1538477484	testRound	1	c	18	6	545	534	1	1	1	1.38941565841378	2	0.385421561193652	2
ws-ml-16	2018-10-02	1538477484	testRound	1	c	19	5	681	708	0	1	0	1.41484118388325	2	0.676620851983898	-2
ws-ml-16	2018-10-02	1538477484	testRound	1	c	20	4	637	590	1	0	0	1.50174783849798	3	0.877624042972457	-3
ws-ml-16	2018-10-02	1538477484	testRound	1	c	21	3	860	742	1	1	1	0.822128446801798	4	0.514839548137388	4
ws-ml-16	2018-10-02	1538477484	testRound	1	c	22	1	1300	793	1	1	1	0.89819430114585	4	0.370894247345859	4
ws-ml-16	2018-10-02	1538477484	testRound	1	c	23	4	503	543	0	0	1	0.986450924057863	4	0.376744109977153	4
ws-ml-16	2018-10-02	1538477484	testRound	1	c	24	6	713	728	0	1	0	1.10155809241405	3	0.963323455798673	-3
ws-ml-16	2018-10-02	1538477484	testRound	1	c	25	6	492	503	0	0	1	1.04583060575533	3	0.678095264986041	3
ws-ml-16	2018-10-02	1538477484	testRound	1	c	26	7	702	710	0	0	1	1.49903795914724	3	0.567790122106089	3
ws-ml-16	2018-10-02	1538477484	testRound	1	c	27	2	788	535	1	1	1	0.747437577985693	4	0.390605259832228	4
ws-ml-16	2018-10-02	1538477484	testRound	1	c	28	6	752	736	1	1	1	0.93475345679326	4	0.335771337369806	4
ws-ml-16	2018-10-02	1538477484	testRound	1	c	29	4	780	723	1	1	1	0.918942566524493	4	0.304079636902316	4
ws-ml-16	2018-10-02	1538477484	testRound	1	c	30	5	566	545	1	1	1	0.911627592198784	4	0.328513453656342	4
ws-ml-16	2018-10-02	1538477484	testRound	1	c	31	5	587	612	0	0	1	0.771424291917356	4	0.302500664722174	4
ws-ml-16	2018-10-02	1538477484	testRound	1	c	32	1	740	1213	0	0	1	1.44763428399165	4	0.311872825215687	4
ws-ml-16	2018-10-02	1538477484	testRound	1	c	33	4	587	544	1	1	1	1.43097184566432	2	0.334556397981942	2
ws-ml-16	2018-10-02	1538477484	testRound	1	c	34	1	836	510	1	1	1	0.695976170769427	4	0.325526460379479	4
ws-ml-16	2018-10-02	1538477484	testRound	1	c	35	7	513	508	1	0	0	0.851030725971214	3	0.373202247312292	-3
ws-ml-16	2018-10-02	1538477484	testRound	1	c	36	7	641	634	1	0	0	1.22670743406343	4	0.308862418387434	-4
ws-ml-16	2018-10-02	1538477484	testRound	1	c	37	1	204	569	0	0	1	0.707007166158292	4	0.379370277791168	4
ws-ml-16	2018-10-02	1538477484	testRound	1	c	38	6	601	588	1	1	1	1.2646207275393	2	0.876610845094547	2
ws-ml-16	2018-10-02	1538477484	testRound	1	c	39	5	695	724	0	0	1	0.656547410384519	4	0.318024177555344	4
ws-ml-16	2018-10-02	1538477484	testRound	1	c	40	3	521	437	1	1	1	1.1849722773768	4	0.29069638029614	4
ws-ml-16	2018-10-02	1538477484	testRound	1	c	41	7	759	751	1	1	1	0.705625765956938	4	0.324908085734933	4
ws-ml-16	2018-10-02	1538477484	testRound	1	c	42	7	636	642	0	0	1	1.24716832202103	4	0.280979431030573	4
ws-ml-16	2018-10-02	1538477484	testRound	1	c	43	2	671	456	1	1	1	0.728164367057616	4	0.40474705172528	4
ws-ml-16	2018-10-02	1538477484	testRound	1	c	44	6	753	768	0	1	0	0.812332597037312	4	0.771683765517082	-4
ws-ml-16	2018-10-02	1538477484	testRound	1	c	45	4	494	538	0	0	1	1.13722945707559	4	0.365088325255783	4
ws-ml-16	2018-10-02	1538477484	testRound	1	c	46	2	912	691	1	1	1	1.11599848741025	3	0.592205657041632	3
ws-ml-16	2018-10-02	1538477484	testRound	1	c	47	3	484	577	0	0	1	0.919338351959595	4	0.376652700841078	4
ws-ml-16	2018-10-02	1538477484	testRound	1	c	48	4	777	839	0	0	1	1.35654622367292	3	0.279952762328321	3
ws-ml-16	2018-10-02	1538477484	testRound	1	c	49	2	1041	789	1	1	1	0.729919742807397	4	0.393852368186344	4
ws-ml-16	2018-10-02	1538477484	testRound	1	c	50	3	762	657	1	1	1	0.925423633132596	4	0.312110488928738	4
ws-ml-16	2018-10-02	1538477484	testRound	1	c	51	7	534	529	1	1	1	1.19506256072782	2	0.497577979200287	2
ws-ml-16	2018-10-02	1538477484	testRound	1	c	52	5	748	718	1	1	1	1.38164941173454	3	0.423394831886981	3
ws-ml-16	2018-10-02	1538477484	testRound	1	c	53	1	714	1170	0	0	1	0.777074658151832	4	0.292393061768962	4
ws-ml-16	2018-10-02	1538477484	testRound	1	c	54	3	791	682	1	1	1	0.884685637633083	3	0.349813701803214	3
ws-ml-16	2018-10-02	1538477484	testRound	1	c	55	7	679	686	0	1	0	1.38484520268685	4	0.592422152316431	-4
ws-ml-16	2018-10-02	1538477484	testRound	2	ef	0	4	518	559	0	0	1	0.909723075281363	4	0.477187011187198	4
ws-ml-16	2018-10-02	1538477484	testRound	2	ef	1	2	700	924	0	0	1	0.722285317679052	4	0.358026089132181	4
ws-ml-16	2018-10-02	1538477484	testRound	2	ef	2	3	502	598	0	0	1	1.00693875364959	3	0.545543709435151	3
ws-ml-16	2018-10-02	1538477484	testRound	2	ef	3	1	856	522	1	1	1	0.866635384445544	4	0.33578063864843	4
ws-ml-16	2018-10-02	1538477484	testRound	2	ef	4	4	635	685	0	0	1	0.717961506175925	4	0.28542544208176	4
ws-ml-16	2018-10-02	1538477484	testRound	2	ef	5	2	1001	759	1	1	1	1.21733399062941	4	0.312615965289297	4
ws-ml-16	2018-10-02	1538477484	testRound	2	ef	6	2	514	349	1	1	1	0.828574232713436	4	0.286433187473449	4
ws-ml-16	2018-10-02	1538477484	testRound	2	ef	7	6	758	774	0	1	0	0.991171803907491	4	0.42365687135316	-4
ws-ml-16	2018-10-02	1538477484	testRound	2	ef	8	3	528	612	0	0	1	0.808069083490409	3	0.324209848389728	3
ws-ml-16	2018-10-02	1538477484	testRound	2	ef	9	6	662	648	1	1	1	1.56698475968733	4	0.329789332463406	4
ws-ml-16	2018-10-02	1538477484	testRound	2	ef	10	1	237	660	0	0	1	0.956219845014857	4	0.755775692945463	4
ws-ml-16	2018-10-02	1538477484	testRound	2	ef	11	5	652	625	1	1	1	0.715641959788627	2	0.779751181180472	2
ws-ml-16	2018-10-02	1538477484	testRound	2	ef	12	1	583	956	0	0	1	0.708932851499412	4	0.291298718249891	4
ws-ml-16	2018-10-02	1538477484	testRound	2	ef	13	5	716	746	0	1	0	0.927264644778916	3	0.530869178794092	-3
ws-ml-16	2018-10-02	1538477484	testRound	2	ef	14	7	691	684	1	1	1	1.50329762390174	2	0.38391475410026	2
ws-ml-16	2018-10-02	1538477484	testRound	2	ef	15	1	700	252	1	1	1	0.718649159302004	4	0.331182920548599	4
ws-ml-16	2018-10-02	1538477484	testRound	2	ef	16	7	694	687	1	1	1	0.865584019251401	3	0.553864825487835	3
ws-ml-16	2018-10-02	1538477484	testRound	2	ef	17	3	649	560	1	1	1	0.796216047529015	4	0.48556585930055	4
ws-ml-16	2018-10-02	1538477484	testRound	2	ef	18	2	454	669	0	0	1	0.742544784850907	4	0.30120810776134	4
ws-ml-16	2018-10-02	1538477484	testRound	2	ef	19	5	602	579	1	1	1	1.14049196064298	2	0.358418025745777	2
ws-ml-16	2018-10-02	1538477484	testRound	2	ef	20	7	592	586	1	0	0	1.61265628151887	3	0.500406850755098	-3
ws-ml-16	2018-10-02	1538477484	testRound	2	ef	21	2	471	693	0	0	1	0.848542152903974	3	0.318936344294343	3
ws-ml-16	2018-10-02	1538477484	testRound	2	ef	22	2	363	534	0	0	1	0.641114344471134	4	0.277540523893549	4
ws-ml-16	2018-10-02	1538477484	testRound	2	ef	23	5	530	553	0	0	1	0.661991865563323	4	0.309176095965086	4
ws-ml-16	2018-10-02	1538477484	testRound	2	ef	24	4	715	778	0	1	0	1.24934546262375	3	0.455672512893216	-3
ws-ml-16	2018-10-02	1538477484	testRound	2	ef	25	6	652	640	1	1	1	1.21708061096433	4	0.510578921195702	4
ws-ml-16	2018-10-02	1538477484	testRound	2	ef	26	7	552	558	0	0	1	1.17730481669423	2	0.545597913427628	2
ws-ml-16	2018-10-02	1538477484	testRound	2	ef	27	1	614	221	1	1	1	0.686962269843207	4	0.339508847595425	4
ws-ml-16	2018-10-02	1538477484	testRound	2	ef	28	2	724	492	1	1	1	0.895408728640177	4	0.303472808678634	4
ws-ml-16	2018-10-02	1538477484	testRound	2	ef	29	3	546	651	0	0	1	0.841288117997465	4	0.269000667438377	4
ws-ml-16	2018-10-02	1538477484	testRound	2	ef	30	3	823	710	1	1	1	1.00689256799524	4	0.342963791408692	4
ws-ml-16	2018-10-02	1538477484	testRound	2	ef	31	7	694	700	0	1	0	0.873551045253407	4	0.541050229789107	-4
ws-ml-16	2018-10-02	1538477484	testRound	2	ef	32	5	756	788	0	0	1	1.76890396622184	3	0.56977001146879	3
ws-ml-16	2018-10-02	1538477484	testRound	2	ef	33	4	785	722	1	1	1	0.786518021544907	4	0.28886306626373	4
ws-ml-16	2018-10-02	1538477484	testRound	2	ef	34	5	685	659	1	1	1	0.724282205919735	4	0.306897282775026	4
ws-ml-16	2018-10-02	1538477484	testRound	2	ef	35	1	759	1244	0	0	1	1.38714582576358	4	0.351423143700231	4
ws-ml-16	2018-10-02	1538477484	testRound	2	ef	36	6	766	782	0	1	0	0.770532972863293	4	0.29366284662683	-4
ws-ml-16	2018-10-02	1538477484	testRound	2	ef	37	5	660	635	1	1	1	0.841780123562785	4	0.428140728981816	4
ws-ml-16	2018-10-02	1538477484	testRound	2	ef	38	5	704	732	0	1	0	1.68389060285699	4	0.29145299117954	-4
ws-ml-16	2018-10-02	1538477484	testRound	2	ef	39	6	500	490	1	0	0	1.14454667654354	4	0.307525279422407	-4
ws-ml-16	2018-10-02	1538477484	testRound	2	ef	40	3	640	552	1	1	1	0.668315131159034	4	0.273701661819359	4
ws-ml-16	2018-10-02	1538477484	testRound	2	ef	41	3	607	524	1	1	1	1.83106761676027	4	0.628502452484099	4
ws-ml-16	2018-10-02	1538477484	testRound	2	ef	42	3	754	874	0	0	1	1.20025171182351	3	0.665305045054993	3
ws-ml-16	2018-10-02	1538477484	testRound	2	ef	43	7	608	601	1	1	1	0.750493208295666	4	0.328967933368403	4
ws-ml-16	2018-10-02	1538477484	testRound	2	ef	44	4	791	727	1	1	1	0.768979017928359	4	0.288580179098062	4
ws-ml-16	2018-10-02	1538477484	testRound	2	ef	45	4	582	535	1	0	0	1.54697770996427	3	0.350367608974921	-3
ws-ml-16	2018-10-02	1538477484	testRound	2	ef	46	7	668	674	0	1	0	0.866479507851182	4	0.303396153321955	-4
ws-ml-16	2018-10-02	1538477484	testRound	2	ef	47	6	576	565	1	1	1	0.727838822320336	3	0.708938624709845	3
ws-ml-16	2018-10-02	1538477484	testRound	2	ef	48	4	776	719	1	0	0	1.20396933656593	2	0.404464485312928	-2
ws-ml-16	2018-10-02	1538477484	testRound	2	ef	49	1	709	255	1	1	1	0.707859676433145	4	0.435660331422696	4
ws-ml-16	2018-10-02	1538477484	testRound	2	ef	50	2	670	508	1	1	1	0.638281944833579	4	0.512598260786035	4
ws-ml-16	2018-10-02	1538477484	testRound	2	ef	51	7	638	645	0	0	1	1.53450726157462	3	0.382610971471877	3
ws-ml-16	2018-10-02	1538477484	testRound	2	ef	52	6	600	612	0	0	1	1.14237402621075	3	0.310643452816294	3
ws-ml-16	2018-10-02	1538477484	testRound	2	ef	53	1	785	1287	0	0	1	1.1304661447939	4	0.5064000813436	4
ws-ml-16	2018-10-02	1538477484	testRound	2	ef	54	6	739	753	0	0	1	1.23510616768908	2	0.325011361986981	2
ws-ml-16	2018-10-02	1538477484	testRound	2	ef	55	4	563	608	0	0	1	0.761766036928748	4	0.360661237500608	4
ws-ml-18a	09/10/2018	1539082662	trainingRound	1	ef	0	6	693	680	1	0	0	0.92405166	3	1.663996202	-3
ws-ml-18a	09/10/2018	1539082662	trainingRound	1	ef	1	5	587	565	1	0	0	1.275919152	3	1.063830053	-3
ws-ml-18a	09/10/2018	1539082662	trainingRound	1	ef	2	7	706	714	0	0	1	0.802485498	4	0.921961006	4
ws-ml-18a	09/10/2018	1539082662	trainingRound	1	ef	3	2	729	553	1	0	0	0.94403636	2	0.730781654	-2
ws-ml-18a	09/10/2018	1539082662	trainingRound	1	ef	4	6	559	571	0	1	0	1.032528623	4	0.745271251	-4
ws-ml-18a	09/10/2018	1539082662	trainingRound	1	ef	5	6	634	646	0	0	1	0.771034919	3	1.468152491	3
ws-ml-18a	09/10/2018	1539082662	trainingRound	1	ef	6	3	772	648	1	1	1	2.387862789	2	0.647452196	2
ws-ml-18a	09/10/2018	1539082662	trainingRound	1	ef	7	5	570	549	1	1	1	0.916468469	4	0.736543942	4
ws-ml-18a	09/10/2018	1539082662	trainingRound	1	ef	8	3	584	490	1	1	1	1.696094698	4	0.544885388	4
ws-ml-18a	09/10/2018	1539082662	trainingRound	1	ef	9	2	512	348	1	1	1	1.412399906	4	1.845639313	4
ws-ml-18a	09/10/2018	1539082662	trainingRound	1	ef	10	3	530	631	0	0	1	0.731294855	4	0.743523159	4
ws-ml-18a	09/10/2018	1539082662	trainingRound	1	ef	11	7	621	614	1	0	0	1.186499919	4	0.796069199	-4
ws-ml-18a	09/10/2018	1539082662	trainingRound	1	ef	12	1	745	268	1	1	1	0.5832876	4	0.443078117	4
ws-ml-18a	09/10/2018	1539082662	trainingRound	1	ef	13	4	585	631	0	0	1	0.954964661	3	0.432895883	3
ws-ml-18a	09/10/2018	1539082662	trainingRound	1	ef	14	1	257	715	0	0	1	0.922693922	4	0.679615163	4
ws-ml-18a	09/10/2018	1539082662	trainingRound	1	ef	15	4	521	479	1	0	0	1.170827714	4	0.583500899	-4
ws-ml-18a	09/10/2018	1539082662	trainingRound	1	ef	16	1	918	560	1	1	1	0.823936992	4	0.410576758	4
ws-ml-18a	09/10/2018	1539082662	trainingRound	1	ef	17	4	800	741	1	1	1	1.214806178	4	0.576457853	4
ws-ml-18a	09/10/2018	1539082662	trainingRound	1	ef	18	7	627	634	0	0	1	1.034388657	3	0.610287762	3
ws-ml-18a	09/10/2018	1539082662	trainingRound	1	ef	19	1	766	1256	0	0	1	0.63867902	4	0.441304045	4
ws-ml-18a	09/10/2018	1539082662	trainingRound	1	ef	20	3	669	797	0	0	1	0.851860916	3	0.328511059	3
ws-ml-18a	09/10/2018	1539082662	trainingRound	1	ef	21	2	369	543	0	0	1	0.710093547	4	0.443151569	4
ws-ml-18a	09/10/2018	1539082662	trainingRound	1	ef	22	4	672	731	0	0	1	0.885503507	4	0.432042365	4
ws-ml-18a	09/10/2018	1539082662	trainingRound	1	ef	23	5	695	724	0	0	1	1.039142505	4	0.421900224	4
ws-ml-18a	09/10/2018	1539082662	trainingRound	1	ef	24	5	665	691	0	0	1	0.747010683	4	0.437027795	4
ws-ml-18a	09/10/2018	1539082662	trainingRound	1	ef	25	2	397	585	0	0	1	0.771453498	4	0.443505999	4
ws-ml-18a	09/10/2018	1539082662	trainingRound	1	ef	26	7	785	778	1	0	0	0.829234512	4	0.380253618	-4
ws-ml-18a	09/10/2018	1539082662	trainingRound	1	ef	27	6	500	490	1	0	0	0.685965709	3	0.558140415	-3
ws-ml-18a	09/10/2018	1539082662	trainingRound	2	c	0	6	623	610	1	0	0	0.946400294	3	0.799738588	-3
ws-ml-18a	09/10/2018	1539082662	trainingRound	2	c	1	1	1275	778	1	1	1	0.879154244	4	0.816332952	4
ws-ml-18a	09/10/2018	1539082662	trainingRound	2	c	2	4	545	593	0	0	1	1.194375634	3	0.615701394	3
ws-ml-18a	09/10/2018	1539082662	trainingRound	2	c	3	5	532	555	0	0	1	1.289487552	3	0.317633116	3
ws-ml-18a	09/10/2018	1539082662	trainingRound	2	c	4	1	1136	693	1	1	1	0.849267646	4	0.34774424	4
ws-ml-18a	09/10/2018	1539082662	trainingRound	2	c	5	2	752	511	1	1	1	1.280001668	4	0.417628785	4
ws-ml-18a	09/10/2018	1539082662	trainingRound	2	c	6	6	593	582	1	1	1	1.30372504	3	0.352814027	3
ws-ml-18a	09/10/2018	1539082662	trainingRound	2	c	7	3	903	779	1	0	0	0.970294626	3	0.321447164	-3
ws-ml-18a	09/10/2018	1539082662	trainingRound	2	c	8	4	616	665	0	1	0	1.207598908	3	0.286064179	-3
ws-ml-18a	09/10/2018	1539082662	trainingRound	2	c	9	5	516	495	1	1	1	1.700437985	3	0.252712189	3
ws-ml-18a	09/10/2018	1539082662	trainingRound	2	c	10	2	628	828	0	0	1	0.855260554	4	0.516181397	4
ws-ml-18a	09/10/2018	1539082662	trainingRound	2	c	11	6	558	569	0	1	0	1.1188741	3	0.370549943	-3
ws-ml-18a	09/10/2018	1539082662	trainingRound	2	c	12	4	571	525	1	0	0	0.979490231	2	0.310015925	-2
ws-ml-18a	09/10/2018	1539082662	trainingRound	2	c	13	3	581	501	1	1	1	1.049537397	4	0.44154557	4
ws-ml-18a	09/10/2018	1539082662	trainingRound	2	c	14	2	548	723	0	0	1	0.795140304	4	0.360184239	4
ws-ml-18a	09/10/2018	1539082662	trainingRound	2	c	15	4	734	675	1	0	0	0.913734069	3	0.510981385	-3
ws-ml-18a	09/10/2018	1539082662	trainingRound	2	c	16	5	722	750	0	0	1	1.037518543	4	0.347590279	4
ws-ml-18a	09/10/2018	1539082662	trainingRound	2	c	17	7	765	758	1	1	1	1.076670029	3	0.478706797	3
ws-ml-18a	09/10/2018	1539082662	trainingRound	2	c	18	5	554	533	1	0	0	0.862443127	4	0.302928295	-4
ws-ml-18a	09/10/2018	1539082662	trainingRound	2	c	19	2	855	648	1	1	1	0.967978163	3	0.246529075	3
ws-ml-18a	09/10/2018	1539082662	trainingRound	2	c	20	1	637	1044	0	0	1	0.821174044	4	0.32606373	4
ws-ml-18a	09/10/2018	1539082662	trainingRound	2	c	21	7	589	584	1	1	1	1.440725731	4	0.276518956	4
ws-ml-18a	09/10/2018	1539082662	trainingRound	2	c	22	3	432	515	0	0	1	1.318415427	4	0.26099205	4
ws-ml-18a	09/10/2018	1539082662	trainingRound	2	c	23	7	776	784	0	0	1	1.574882966	4	0.911467964	4
ws-ml-18a	09/10/2018	1539082662	trainingRound	2	c	24	6	744	758	0	0	1	1.983118564	4	0.274192871	4
ws-ml-18a	09/10/2018	1539082662	trainingRound	2	c	25	7	582	587	0	0	1	1.20898423	4	0.285930747	4
ws-ml-18a	09/10/2018	1539082662	trainingRound	2	c	26	1	590	967	0	0	1	0.928046932	4	0.312387878	4
ws-ml-18a	09/10/2018	1539082662	trainingRound	2	c	27	3	511	592	0	0	1	1.366819611	4	0.249337249	4
ws-ml-18a	09/10/2018	1539082662	testRound	1	ef	0	6	655	668	0	1	0	1.220768615	4	0.95006423	-4
ws-ml-18a	09/10/2018	1539082662	testRound	1	ef	1	4	580	631	0	0	1	1.059361674	4	0.24273331	4
ws-ml-18a	09/10/2018	1539082662	testRound	1	ef	2	4	615	565	1	1	1	1.727269432	4	0.312235521	4
ws-ml-18a	09/10/2018	1539082662	testRound	1	ef	3	3	687	577	1	1	1	0.966452993	4	0.287937043	4
ws-ml-18a	09/10/2018	1539082662	testRound	1	ef	4	2	785	533	1	1	1	0.875198745	4	0.320982075	4
ws-ml-18a	09/10/2018	1539082662	testRound	1	ef	5	4	692	753	0	1	0	1.186615069	3	0.295686062	-3
ws-ml-18a	09/10/2018	1539082662	testRound	1	ef	6	7	619	613	1	0	0	0.8849454	4	0.394766309	-4
ws-ml-18a	09/10/2018	1539082662	testRound	1	ef	7	3	742	640	1	1	1	1.198129381	4	0.469496117	4
ws-ml-18a	09/10/2018	1539082662	testRound	1	ef	8	7	516	510	1	1	1	1.149199165	4	0.296692578	4
ws-ml-18a	09/10/2018	1539082662	testRound	1	ef	9	5	742	773	0	1	0	1.40046156	3	0.297306174	-3
ws-ml-18a	09/10/2018	1539082662	testRound	1	ef	10	5	514	493	1	1	1	1.071321509	3	0.277574226	3
ws-ml-18a	09/10/2018	1539082662	testRound	1	ef	11	3	791	917	0	0	1	1.176366439	3	0.258208895	3
ws-ml-18a	09/10/2018	1539082662	testRound	1	ef	12	6	813	798	1	1	1	1.208299748	3	0.271272755	3
ws-ml-18a	09/10/2018	1539082662	testRound	1	ef	13	1	1025	625	1	1	1	0.833660232	4	0.327026303	4
ws-ml-18a	09/10/2018	1539082662	testRound	1	ef	14	7	598	593	1	0	0	0.832647942	4	0.282676409	-4
ws-ml-18a	09/10/2018	1539082662	testRound	1	ef	15	2	482	709	0	0	1	0.755192715	4	0.516847276	4
ws-ml-18a	09/10/2018	1539082662	testRound	1	ef	16	7	610	604	1	0	0	1.239476086	3	0.355083018	-3
ws-ml-18a	09/10/2018	1539082662	testRound	1	ef	17	1	508	182	1	1	1	1.456705536	4	0.386184942	4
ws-ml-18a	09/10/2018	1539082662	testRound	1	ef	18	1	1029	628	1	1	1	0.743826269	4	0.268745239	4
ws-ml-18a	09/10/2018	1539082662	testRound	1	ef	19	4	547	507	1	1	1	1.510279903	4	0.323172803	4
ws-ml-18a	09/10/2018	1539082662	testRound	1	ef	20	7	789	797	0	1	0	0.998685563	4	0.280550152	-4
ws-ml-18a	09/10/2018	1539082662	testRound	1	ef	21	2	655	445	1	1	1	0.979876415	3	0.292278085	3
ws-ml-18a	09/10/2018	1539082662	testRound	1	ef	22	6	786	770	1	0	0	1.37681581	3	0.304417861	-3
ws-ml-18a	09/10/2018	1539082662	testRound	1	ef	23	2	444	653	0	0	1	0.824741114	4	0.263809205	4
ws-ml-18a	09/10/2018	1539082662	testRound	1	ef	24	4	720	667	1	1	1	1.355412109	4	0.633754533	4
ws-ml-18a	09/10/2018	1539082662	testRound	1	ef	25	6	700	714	0	1	0	1.201611773	3	0.417370581	-3
ws-ml-18a	09/10/2018	1539082662	testRound	1	ef	26	4	628	678	0	1	0	1.040514998	4	0.238097819	-4
ws-ml-18a	09/10/2018	1539082662	testRound	1	ef	27	2	753	993	0	0	1	1.026581261	4	0.282001549	4
ws-ml-18a	09/10/2018	1539082662	testRound	1	ef	28	5	524	544	0	1	0	0.834876519	4	0.340755721	-4
ws-ml-18a	09/10/2018	1539082662	testRound	1	ef	29	3	676	583	1	1	1	0.802039975	4	0.190396079	4
ws-ml-18a	09/10/2018	1539082662	testRound	1	ef	30	6	531	520	1	0	0	1.231020773	4	0.379130669	-4
ws-ml-18a	09/10/2018	1539082662	testRound	1	ef	31	3	714	616	1	1	1	1.32786218	3	0.275977528	3
ws-ml-18a	09/10/2018	1539082662	testRound	1	ef	32	1	652	234	1	1	1	0.645537314	4	0.269603568	4
ws-ml-18a	09/10/2018	1539082662	testRound	1	ef	33	6	698	684	1	1	1	0.801202174	4	0.347836937	4
ws-ml-18a	09/10/2018	1539082662	testRound	1	ef	34	3	487	580	0	0	1	0.756374361	4	0.413668796	4
ws-ml-18a	09/10/2018	1539082662	testRound	1	ef	35	5	713	741	0	0	1	0.918876987	4	0.81237168	4
ws-ml-18a	09/10/2018	1539082662	testRound	1	ef	36	2	584	397	1	1	1	0.702763749	4	0.281112428	4
ws-ml-18a	09/10/2018	1539082662	testRound	1	ef	37	2	702	532	1	1	1	0.974753062	4	0.242622972	4
ws-ml-18a	09/10/2018	1539082662	testRound	1	ef	38	7	509	514	0	0	1	1.088175361	3	0.319986144	3
ws-ml-18a	09/10/2018	1539082662	testRound	1	ef	39	5	658	631	1	1	1	1.241168046	3	0.266787376	3
ws-ml-18a	09/10/2018	1539082662	testRound	1	ef	40	7	635	642	0	0	1	0.973306797	3	0.20586108	3
ws-ml-18a	09/10/2018	1539082662	testRound	1	ef	41	1	754	1236	0	0	1	0.590991393	4	0.227502779	4
ws-ml-18a	09/10/2018	1539082662	testRound	1	ef	42	1	542	888	0	0	1	0.616471837	4	0.242778215	4
ws-ml-18a	09/10/2018	1539082662	testRound	1	ef	43	1	259	721	0	0	1	0.776347194	4	0.252023216	4
ws-ml-18a	09/10/2018	1539082662	testRound	1	ef	44	3	580	691	0	0	1	0.920576004	4	0.287746196	4
ws-ml-18a	09/10/2018	1539082662	testRound	1	ef	45	5	485	506	0	0	1	1.131528041	4	0.330319131	4
ws-ml-18a	09/10/2018	1539082662	testRound	1	ef	46	7	759	767	0	0	1	0.875124973	2	0.643844712	2
ws-ml-18a	09/10/2018	1539082662	testRound	1	ef	47	6	507	518	0	1	0	1.921149507	4	1.019544309	-4
ws-ml-18a	09/10/2018	1539082662	testRound	1	ef	48	5	686	660	1	0	0	1.012933314	3	0.188800985	-3
ws-ml-18a	09/10/2018	1539082662	testRound	1	ef	49	2	665	877	0	0	1	0.740840399	4	0.202980417	4
ws-ml-18a	09/10/2018	1539082662	testRound	1	ef	50	4	732	796	0	0	1	0.810779793	4	0.212985917	4
ws-ml-18a	09/10/2018	1539082662	testRound	1	ef	51	3	723	838	0	0	1	1.135337598	3	0.15770676	3
ws-ml-18a	09/10/2018	1539082662	testRound	1	ef	52	6	537	547	0	0	1	0.896508146	4	0.20957377	4
ws-ml-18a	09/10/2018	1539082662	testRound	1	ef	53	4	515	473	1	0	0	0.956349022	3	0.274030571	-3
ws-ml-18a	09/10/2018	1539082662	testRound	1	ef	54	5	674	649	1	0	0	1.297078762	2	0.58647907	-2
ws-ml-18a	09/10/2018	1539082662	testRound	1	ef	55	1	764	1252	0	0	1	0.917277082	4	0.266434871	4
ws-ml-18a	09/10/2018	1539082662	testRound	2	c	0	4	525	567	0	0	1	1.432634471	4	0.509917455	4
ws-ml-18a	09/10/2018	1539082662	testRound	2	c	1	3	640	742	0	0	1	0.649005272	4	0.336655884	4
ws-ml-18a	09/10/2018	1539082662	testRound	2	c	2	4	502	461	1	0	0	0.707013377	2	0.384935617	-2
ws-ml-18a	09/10/2018	1539082662	testRound	2	c	3	5	588	611	0	0	1	0.888944201	4	0.36022722	4
ws-ml-18a	09/10/2018	1539082662	testRound	2	c	4	7	636	642	0	0	1	0.801011007	3	0.270848402	3
ws-ml-18a	09/10/2018	1539082662	testRound	2	c	5	7	773	766	1	1	1	1.200699237	4	0.419159408	4
ws-ml-18a	09/10/2018	1539082662	testRound	2	c	6	4	637	687	0	1	0	1.093315713	2	0.255671436	-2
ws-ml-18a	09/10/2018	1539082662	testRound	2	c	7	3	647	771	0	0	1	0.885134322	3	0.176471003	3
ws-ml-18a	09/10/2018	1539082662	testRound	2	c	8	1	663	238	1	1	1	0.550529319	4	0.376914281	4
ws-ml-18a	09/10/2018	1539082662	testRound	2	c	9	1	631	1034	0	0	1	0.67896885	4	0.323154199	4
ws-ml-18a	09/10/2018	1539082662	testRound	2	c	10	2	588	399	1	1	1	0.818901525	4	0.25029469	4
ws-ml-18a	09/10/2018	1539082662	testRound	2	c	11	7	682	676	1	0	0	0.819932739	4	0.268612448	-4
ws-ml-18a	09/10/2018	1539082662	testRound	2	c	12	7	733	741	0	0	1	0.659147092	4	0.216884964	4
ws-ml-18a	09/10/2018	1539082662	testRound	2	c	13	6	616	628	0	0	1	0.666305287	4	0.22846022	4
ws-ml-18a	09/10/2018	1539082662	testRound	2	c	14	7	543	537	1	1	1	0.982445308	4	0.276971535	4
ws-ml-18a	09/10/2018	1539082662	testRound	2	c	15	5	587	563	1	0	0	0.70703615	3	0.233942813	-3
ws-ml-18a	09/10/2018	1539082662	testRound	2	c	16	2	722	490	1	1	1	0.574515386	4	0.375026021	4
ws-ml-18a	09/10/2018	1539082662	testRound	2	c	17	4	563	517	1	1	1	0.86737435	4	0.263748262	4
ws-ml-18a	09/10/2018	1539082662	testRound	2	c	18	6	746	732	1	0	0	0.968693117	3	0.241864075	-3
ws-ml-18a	09/10/2018	1539082662	testRound	2	c	19	5	790	758	1	0	0	1.079119924	3	0.130836502	-3
ws-ml-18a	09/10/2018	1539082662	testRound	2	c	20	2	641	846	0	0	1	0.570533585	4	0.266555794	4
ws-ml-18a	09/10/2018	1539082662	testRound	2	c	21	2	571	753	0	0	1	0.622331634	4	0.229779789	4
ws-ml-18a	09/10/2018	1539082662	testRound	2	c	22	1	1051	641	1	1	1	0.621339552	4	0.286004199	4
ws-ml-18a	09/10/2018	1539082662	testRound	2	c	23	1	642	1052	0	0	1	0.608372238	4	0.273383616	4
ws-ml-18a	09/10/2018	1539082662	testRound	2	c	24	2	891	675	1	1	1	0.876837782	4	0.258319234	4
ws-ml-18a	09/10/2018	1539082662	testRound	2	c	25	1	214	597	0	0	1	0.764354321	4	0.242085714	4
ws-ml-18a	09/10/2018	1539082662	testRound	2	c	26	3	596	500	1	1	1	0.970315795	4	0.517180215	4
ws-ml-18a	09/10/2018	1539082662	testRound	2	c	27	5	756	786	0	0	1	0.647959303	4	0.274618186	4
ws-ml-18a	09/10/2018	1539082662	testRound	2	c	28	1	537	880	0	0	1	0.535804932	4	0.249686226	4
ws-ml-18a	09/10/2018	1539082662	testRound	2	c	29	5	677	649	1	0	0	0.665027095	3	0.274614658	-3
ws-ml-18a	09/10/2018	1539082662	testRound	2	c	30	3	563	472	1	0	0	0.567475547	3	0.293882159	-3
ws-ml-18a	09/10/2018	1539082662	testRound	2	c	31	3	541	627	0	0	1	0.550453943	4	0.239029921	4
ws-ml-18a	09/10/2018	1539082662	testRound	2	c	32	2	780	1029	0	0	1	0.747719863	4	0.389282753	4
ws-ml-18a	09/10/2018	1539082662	testRound	2	c	33	6	685	699	0	0	1	0.598008458	4	0.254974123	4
ws-ml-18a	09/10/2018	1539082662	testRound	2	c	34	1	658	236	1	1	1	0.724520277	4	0.267672007	4
ws-ml-18a	09/10/2018	1539082662	testRound	2	c	35	7	772	780	0	0	1	0.931770208	3	0.198949541	3
ws-ml-18a	09/10/2018	1539082662	testRound	2	c	36	6	590	601	0	1	0	1.014163394	2	0.78017792	-2
ws-ml-18a	09/10/2018	1539082662	testRound	2	c	37	4	687	741	0	0	1	0.730054512	4	0.311125082	4
ws-ml-18a	09/10/2018	1539082662	testRound	2	c	38	6	684	697	0	0	1	0.770046685	4	0.285097436	4
ws-ml-18a	09/10/2018	1539082662	testRound	2	c	39	4	616	566	1	1	1	0.93954649	4	0.306008465	4
ws-ml-18a	09/10/2018	1539082662	testRound	2	c	40	7	642	649	0	1	0	0.912628761	4	0.280294834	-4
ws-ml-18a	09/10/2018	1539082662	testRound	2	c	41	3	685	575	1	1	1	1.239252202	4	0.641644682	4
ws-ml-18a	09/10/2018	1539082662	testRound	2	c	42	7	591	585	1	0	0	0.745199724	4	0.277880864	-4
ws-ml-18a	09/10/2018	1539082662	testRound	2	c	43	4	600	552	1	0	0	0.731037934	4	0.241167405	-4
ws-ml-18a	09/10/2018	1539082662	testRound	2	c	44	5	585	608	0	0	1	1.011900176	4	0.249667943	4
ws-ml-18a	09/10/2018	1539082662	testRound	2	c	45	5	679	708	0	0	1	0.997938855	3	0.462651936	3
ws-ml-18a	09/10/2018	1539082662	testRound	2	c	46	5	685	657	1	0	0	0.804086045	2	0.599554156	-2
ws-ml-18a	09/10/2018	1539082662	testRound	2	c	47	4	549	592	0	1	0	1.34641986	1	0.48837134	-1
ws-ml-18a	09/10/2018	1539082662	testRound	2	c	48	2	372	548	0	0	1	0.554246179	4	0.320065048	4
ws-ml-18a	09/10/2018	1539082662	testRound	2	c	49	6	771	756	1	1	1	1.288392188	3	0.342823281	3
ws-ml-18a	09/10/2018	1539082662	testRound	2	c	50	1	1272	776	1	1	1	0.819365972	4	0.300335024	4
ws-ml-18a	09/10/2018	1539082662	testRound	2	c	51	6	777	762	1	1	1	0.924867329	4	0.31555465	4
ws-ml-18a	09/10/2018	1539082662	testRound	2	c	52	6	646	634	1	0	0	1.146913816	3	0.372918367	-3
ws-ml-18a	09/10/2018	1539082662	testRound	2	c	53	3	427	509	0	0	1	0.689132161	4	0.284411992	4
ws-ml-18a	09/10/2018	1539082662	testRound	2	c	54	3	606	509	1	1	1	1.247215161	4	0.323505101	4
ws-ml-18a	09/10/2018	1539082662	testRound	2	c	55	2	766	520	1	1	1	1.483799358	4	0.438971224	4
ws-ml-18b	04/10/2018	1538650573	trainingRound	1	ef	0	6	579	590	0	0	1	1.125205843	4	0.471422532	4
ws-ml-18b	04/10/2018	1538650573	trainingRound	1	ef	1	4	610	561	1	0	0	1.437831378	4	0.358268012	-4
ws-ml-18b	04/10/2018	1538650573	trainingRound	1	ef	2	1	934	570	1	1	1	1.212162239	4	0.75392008	4
ws-ml-18b	04/10/2018	1538650573	trainingRound	1	ef	3	2	777	1025	0	0	1	1.125399899	4	0.670698529	4
ws-ml-18b	04/10/2018	1538650573	trainingRound	1	ef	4	5	660	686	0	1	0	2.190478069	4	0.400923319	-4
ws-ml-18b	04/10/2018	1538650573	trainingRound	1	ef	5	4	824	763	1	0	0	1.140198148	3	0.770627129	-3
ws-ml-18b	04/10/2018	1538650573	trainingRound	1	ef	6	3	601	504	1	0	0	2.83480623	4	0.998454613	-4
ws-ml-18b	04/10/2018	1538650573	trainingRound	1	ef	7	4	724	781	0	0	1	1.362804098	4	0.833299975	4
ws-ml-18b	04/10/2018	1538650573	trainingRound	1	ef	8	4	560	609	0	0	1	2.417975498	4	0.457446692	4
ws-ml-18b	04/10/2018	1538650573	trainingRound	1	ef	9	7	518	513	1	NA	0	NA	NA	NA	0
ws-ml-18b	04/10/2018	1538650573	trainingRound	1	ef	10	6	645	632	1	0	0	2.127146397	3	0.761710844	-3
ws-ml-18b	04/10/2018	1538650573	trainingRound	1	ef	11	7	682	676	1	0	0	2.025535128	3	0.780168883	-3
ws-ml-18b	04/10/2018	1538650573	trainingRound	1	ef	12	3	735	852	0	0	1	2.205647751	4	0.619136559	4
ws-ml-18b	04/10/2018	1538650573	trainingRound	1	ef	13	1	587	962	0	0	1	0.73100454	4	0.526698819	4
ws-ml-18b	04/10/2018	1538650573	trainingRound	1	ef	14	6	731	745	0	0	1	1.900149342	4	0.484155134	4
ws-ml-18b	04/10/2018	1538650573	trainingRound	1	ef	15	3	477	569	0	NA	0	NA	NA	NA	0
ws-ml-18b	04/10/2018	1538650573	trainingRound	1	ef	16	6	605	592	1	0	0	2.224832615	3	0.738348175	-3
ws-ml-18b	04/10/2018	1538650573	trainingRound	1	ef	17	1	962	587	1	1	1	1.754309795	4	0.424730552	4
ws-ml-18b	04/10/2018	1538650573	trainingRound	1	ef	18	5	529	509	1	1	1	1.710574513	4	0.466489355	4
ws-ml-18b	04/10/2018	1538650573	trainingRound	1	ef	19	3	708	611	1	1	1	2.107449932	3	0.470805404	3
ws-ml-18b	04/10/2018	1538650573	trainingRound	1	ef	20	2	495	729	0	0	1	1.265285313	4	0.68826712	4
ws-ml-18b	04/10/2018	1538650573	trainingRound	1	ef	21	7	639	645	0	0	1	1.190033506	3	0.739733827	3
ws-ml-18b	04/10/2018	1538650573	trainingRound	1	ef	22	2	1034	784	1	1	1	1.993460493	4	0.621469715	4
ws-ml-18b	04/10/2018	1538650573	trainingRound	1	ef	23	7	519	525	0	0	1	1.523195878	3	0.582942496	3
ws-ml-18b	04/10/2018	1538650573	trainingRound	1	ef	24	5	687	716	0	1	0	1.517804024	3	0.72721677	-3
ws-ml-18b	04/10/2018	1538650573	trainingRound	1	ef	25	1	282	784	0	0	1	1.857231981	4	0.413038151	4
ws-ml-18b	04/10/2018	1538650573	trainingRound	1	ef	26	5	769	738	1	0	0	1.692997903	4	0.558112383	-4
ws-ml-18b	04/10/2018	1538650573	trainingRound	1	ef	27	2	669	507	1	1	1	1.08903327	4	0.454543238	4
ws-ml-18b	04/10/2018	1538650573	trainingRound	2	c	0	4	622	576	1	0	0	2.131693389	4	0.444268244	-4
ws-ml-18b	04/10/2018	1538650573	trainingRound	2	c	1	7	800	793	1	0	0	1.131342485	4	0.724020469	-4
ws-ml-18b	04/10/2018	1538650573	trainingRound	2	c	2	6	751	737	1	1	1	1.999214476	4	0.555826699	4
ws-ml-18b	04/10/2018	1538650573	trainingRound	2	c	3	2	593	403	1	1	1	0.860057812	4	0.597300352	4
ws-ml-18b	04/10/2018	1538650573	trainingRound	2	c	4	1	775	1271	0	0	1	0.93231026	4	0.763526946	4
ws-ml-18b	04/10/2018	1538650573	trainingRound	2	c	5	7	596	601	0	0	1	1.070900475	3	0.851904919	3
ws-ml-18b	04/10/2018	1538650573	trainingRound	2	c	6	4	645	598	1	1	1	1.661483302	3	0.504284295	3
ws-ml-18b	04/10/2018	1538650573	trainingRound	2	c	7	5	606	581	1	0	0	1.406698152	3	0.481559282	-3
ws-ml-18b	04/10/2018	1538650573	trainingRound	2	c	8	7	702	696	1	0	0	2.361916575	2	0.818666592	-2
ws-ml-18b	04/10/2018	1538650573	trainingRound	2	c	9	3	453	540	0	0	1	1.0412379	4	0.594442766	4
ws-ml-18b	04/10/2018	1538650573	trainingRound	2	c	10	5	698	725	0	0	1	0.975611243	4	0.450916487	4
ws-ml-18b	04/10/2018	1538650573	trainingRound	2	c	11	5	723	754	0	0	1	1.555646115	2	0.73229974	2
ws-ml-18b	04/10/2018	1538650573	trainingRound	2	c	12	1	542	195	1	1	1	1.010604728	4	0.40434094	4
ws-ml-18b	04/10/2018	1538650573	trainingRound	2	c	13	5	630	604	1	1	1	1.808722936	4	0.415761342	4
ws-ml-18b	04/10/2018	1538650573	trainingRound	2	c	14	6	753	739	1	1	1	1.584059036	4	0.355268653	4
ws-ml-18b	04/10/2018	1538650573	trainingRound	2	c	15	4	637	693	0	0	1	1.009329415	4	0.697277707	4
ws-ml-18b	04/10/2018	1538650573	trainingRound	2	c	16	6	740	756	0	0	1	1.291557531	4	0.333988631	4
ws-ml-18b	04/10/2018	1538650573	trainingRound	2	c	17	2	750	990	0	0	1	0.990555114	4	0.39448132	4
ws-ml-18b	04/10/2018	1538650573	trainingRound	2	c	18	1	222	617	0	0	1	1.131528842	4	0.368853174	4
ws-ml-18b	04/10/2018	1538650573	trainingRound	2	c	19	3	695	806	0	0	1	0.937702114	4	0.363771488	4
ws-ml-18b	04/10/2018	1538650573	trainingRound	2	c	20	4	620	669	0	0	1	1.046763508	3	0.499967283	3
ws-ml-18b	04/10/2018	1538650573	trainingRound	2	c	21	2	513	755	0	0	1	0.982725539	4	0.563390049	4
ws-ml-18b	04/10/2018	1538650573	trainingRound	2	c	22	7	617	624	0	0	1	1.003116755	3	0.46928247	3
ws-ml-18b	04/10/2018	1538650573	trainingRound	2	c	23	2	765	580	1	1	1	1.107674138	4	0.554507122	4
ws-ml-18b	04/10/2018	1538650573	trainingRound	2	c	24	1	831	507	1	1	1	0.91214293	4	0.490313908	4
ws-ml-18b	04/10/2018	1538650573	trainingRound	2	c	25	6	674	687	0	0	1	0.939070766	4	0.516107563	4
ws-ml-18b	04/10/2018	1538650573	trainingRound	2	c	26	3	545	457	1	1	1	0.901586636	4	0.577542302	4
ws-ml-18b	04/10/2018	1538650573	trainingRound	2	c	27	3	530	445	1	0	0	1.294529946	3	0.485517692	-3
ws-ml-18b	04/10/2018	1538650573	testRound	1	ef	0	2	605	411	1	1	1	1.410550713	3	0.631092939	3
ws-ml-18b	04/10/2018	1538650573	testRound	1	ef	1	1	277	770	0	0	1	1.547541975	4	0.44182475	4
ws-ml-18b	04/10/2018	1538650573	testRound	1	ef	2	3	510	591	0	0	1	1.396129027	2	0.848214979	2
ws-ml-18b	04/10/2018	1538650573	testRound	1	ef	3	5	521	500	1	1	1	1.220287869	3	0.836044656	3
ws-ml-18b	04/10/2018	1538650573	testRound	1	ef	4	1	1072	654	1	1	1	2.302151674	4	0.414636462	4
ws-ml-18b	04/10/2018	1538650573	testRound	1	ef	5	3	578	485	1	0	0	1.437442305	3	0.402465498	-3
ws-ml-18b	04/10/2018	1538650573	testRound	1	ef	6	2	638	842	0	0	1	0.697548102	4	0.4726106	4
ws-ml-18b	04/10/2018	1538650573	testRound	1	ef	7	1	895	546	1	1	1	1.085445971	4	0.488783276	4
ws-ml-18b	04/10/2018	1538650573	testRound	1	ef	8	2	433	638	0	0	1	1.042654345	4	0.455749269	4
ws-ml-18b	04/10/2018	1538650573	testRound	1	ef	9	7	548	554	0	0	1	1.138099463	4	0.536366949	4
ws-ml-18b	04/10/2018	1538650573	testRound	1	ef	10	3	911	786	1	1	1	1.577766188	3	0.431954545	3
ws-ml-18b	04/10/2018	1538650573	testRound	1	ef	11	5	672	700	0	1	0	1.107316178	2	0.180523828	-2
ws-ml-18b	04/10/2018	1538650573	testRound	1	ef	12	2	671	456	1	1	1	1.090425017	4	0.456530302	4
ws-ml-18b	04/10/2018	1538650573	testRound	1	ef	13	7	613	620	0	0	1	1.103818369	3	0.514222819	3
ws-ml-18b	04/10/2018	1538650573	testRound	1	ef	14	4	710	772	0	0	1	1.254012778	4	1.523657441	4
ws-ml-18b	04/10/2018	1538650573	testRound	1	ef	15	1	517	847	0	0	1	0.892147523	4	0.366262133	4
ws-ml-18b	04/10/2018	1538650573	testRound	1	ef	16	7	561	555	1	0	0	1.014822306	3	0.421280214	-3
ws-ml-18b	04/10/2018	1538650573	testRound	1	ef	17	7	775	767	1	0	0	0.931749584	3	0.398604276	-3
ws-ml-18b	04/10/2018	1538650573	testRound	1	ef	18	1	761	1248	0	0	1	0.998363199	4	0.501822196	4
ws-ml-18b	04/10/2018	1538650573	testRound	1	ef	19	1	726	1190	0	0	1	0.797641248	4	0.516577465	4
ws-ml-18b	04/10/2018	1538650573	testRound	1	ef	20	1	681	245	1	1	1	1.246851972	4	0.510648992	4
ws-ml-18b	04/10/2018	1538650573	testRound	1	ef	21	5	804	774	1	1	1	1.400673132	4	0.654705796	4
ws-ml-18b	04/10/2018	1538650573	testRound	1	ef	22	2	775	527	1	1	1	1.40175054	4	0.534156321	4
ws-ml-18b	04/10/2018	1538650573	testRound	1	ef	23	7	799	791	1	0	0	0.948056014	4	0.61259224	-4
ws-ml-18b	04/10/2018	1538650573	testRound	1	ef	24	4	526	483	1	1	1	2.544858878	4	0.573771212	4
ws-ml-18b	04/10/2018	1538650573	testRound	1	ef	25	5	587	565	1	0	0	1.123572891	2	0.720116587	-2
ws-ml-18b	04/10/2018	1538650573	testRound	1	ef	26	6	758	744	1	1	1	1.4180018	2	0.711064944	2
ws-ml-18b	04/10/2018	1538650573	testRound	1	ef	27	5	748	780	0	0	1	1.295798203	3	0.53789694	3
ws-ml-18b	04/10/2018	1538650573	testRound	1	ef	28	6	698	713	0	0	1	0.840689477	3	1.338400265	3
ws-ml-18b	04/10/2018	1538650573	testRound	1	ef	29	2	692	913	0	0	1	0.925749583	4	0.884047874	4
ws-ml-18b	04/10/2018	1538650573	testRound	1	ef	30	3	695	583	1	1	1	0.899591233	3	0.596774959	3
ws-ml-18b	04/10/2018	1538650573	testRound	1	ef	31	6	739	724	1	1	1	0.929090544	3	0.418045743	3
ws-ml-18b	04/10/2018	1538650573	testRound	1	ef	32	7	799	791	1	0	0	1.045037217	3	0.3595924	-3
ws-ml-18b	04/10/2018	1538650573	testRound	1	ef	33	5	631	605	1	0	0	0.939474594	4	0.464576385	-4
ws-ml-18b	04/10/2018	1538650573	testRound	1	ef	34	4	745	685	1	0	0	1.262468462	3	0.43634116	-3
ws-ml-18b	04/10/2018	1538650573	testRound	1	ef	35	2	760	516	1	1	1	1.276805148	4	0.480281724	4
ws-ml-18b	04/10/2018	1538650573	testRound	1	ef	36	7	696	702	0	0	1	0.972163792	3	0.42722697	3
ws-ml-18b	04/10/2018	1538650573	testRound	1	ef	37	6	770	785	0	0	1	1.280493485	3	0.47920656	3
ws-ml-18b	04/10/2018	1538650573	testRound	1	ef	38	3	554	642	0	0	1	0.673346664	4	0.675119785	4
ws-ml-18b	04/10/2018	1538650573	testRound	1	ef	39	3	712	598	1	1	1	0.899432781	4	0.525026735	4
ws-ml-18b	04/10/2018	1538650573	testRound	1	ef	40	1	1061	647	1	1	1	0.851420261	4	0.442034522	4
ws-ml-18b	04/10/2018	1538650573	testRound	1	ef	41	4	665	723	0	0	1	1.34041812	4	0.558906567	4
ws-ml-18b	04/10/2018	1538650573	testRound	1	ef	42	4	750	690	1	1	1	1.169808761	4	0.478069812	4
ws-ml-18b	04/10/2018	1538650573	testRound	1	ef	43	7	733	740	0	1	0	1.650880178	4	1.014773231	-4
ws-ml-18b	04/10/2018	1538650573	testRound	1	ef	44	4	643	699	0	0	1	1.451102844	4	0.377911553	4
ws-ml-18b	04/10/2018	1538650573	testRound	1	ef	45	6	676	690	0	0	1	1.28671673	3	0.705637166	3
ws-ml-18b	04/10/2018	1538650573	testRound	1	ef	46	3	636	737	0	0	1	1.081065772	3	0.42283811	3
ws-ml-18b	04/10/2018	1538650573	testRound	1	ef	47	2	450	663	0	0	1	1.051433669	4	0.605136663	4
ws-ml-18b	04/10/2018	1538650573	testRound	1	ef	48	3	529	613	0	0	1	1.385491903	4	0.484606754	4
ws-ml-18b	04/10/2018	1538650573	testRound	1	ef	49	4	689	638	1	1	1	1.185112838	4	0.531850429	4
ws-ml-18b	04/10/2018	1538650573	testRound	1	ef	50	4	536	578	0	0	1	1.137454108	4	0.533540475	4
ws-ml-18b	04/10/2018	1538650573	testRound	1	ef	51	5	598	623	0	0	1	1.382403375	4	0.869868036	4
ws-ml-18b	04/10/2018	1538650573	testRound	1	ef	52	6	580	592	0	1	0	1.092320986	4	0.481451509	-4
ws-ml-18b	04/10/2018	1538650573	testRound	1	ef	53	6	621	608	1	0	0	1.388548356	3	0.321259878	-3
ws-ml-18b	04/10/2018	1538650573	testRound	1	ef	54	6	807	792	1	1	1	1.361835424	4	0.569627728	4
ws-ml-18b	04/10/2018	1538650573	testRound	1	ef	55	5	751	781	0	0	1	1.164876225	3	0.30268701	3
ws-ml-18b	04/10/2018	1538650573	testRound	2	c	0	1	1102	672	1	1	1	0.903397606	4	0.405484744	4
ws-ml-18b	04/10/2018	1538650573	testRound	2	c	1	6	521	531	0	0	1	1.27103641	4	0.432779842	4
ws-ml-18b	04/10/2018	1538650573	testRound	2	c	2	1	667	240	1	1	1	0.721092959	4	0.452021159	4
ws-ml-18b	04/10/2018	1538650573	testRound	2	c	3	6	520	510	1	0	0	1.228817006	4	0.47686731	-4
ws-ml-18b	04/10/2018	1538650573	testRound	2	c	4	5	719	690	1	0	0	1.599808639	3	0.318946289	-3
ws-ml-18b	04/10/2018	1538650573	testRound	2	c	5	4	749	808	0	0	1	0.908548895	4	0.535420728	4
ws-ml-18b	04/10/2018	1538650573	testRound	2	c	6	1	214	596	0	0	1	0.849134898	4	0.452119951	4
ws-ml-18b	04/10/2018	1538650573	testRound	2	c	7	6	564	552	1	0	0	2.440601719	3	1.192079588	-3
ws-ml-18b	04/10/2018	1538650573	testRound	2	c	8	2	577	761	0	0	1	1.309351611	4	0.588570103	4
ws-ml-18b	04/10/2018	1538650573	testRound	2	c	9	1	245	681	0	0	1	0.873105073	4	0.508888059	4
ws-ml-18b	04/10/2018	1538650573	testRound	2	c	10	6	613	626	0	1	0	1.153881141	2	0.730566392	-2
ws-ml-18b	04/10/2018	1538650573	testRound	2	c	11	7	544	538	1	1	1	1.864523012	2	0.517332838	2
ws-ml-18b	04/10/2018	1538650573	testRound	2	c	12	6	589	602	0	1	0	1.406849547	2	0.38503034	-2
ws-ml-18b	04/10/2018	1538650573	testRound	2	c	13	1	679	244	1	1	1	0.78154844	4	0.472413658	4
ws-ml-18b	04/10/2018	1538650573	testRound	2	c	14	5	770	739	1	1	1	0.909175005	3	0.650260483	3
ws-ml-18b	04/10/2018	1538650573	testRound	2	c	15	6	536	547	0	0	1	1.094516539	3	0.814744748	3
ws-ml-18b	04/10/2018	1538650573	testRound	2	c	16	3	611	728	0	0	1	1.231615895	4	0.781722288	4
ws-ml-18b	04/10/2018	1538650573	testRound	2	c	17	3	501	420	1	1	1	1.253136481	2	0.377067653	2
ws-ml-18b	04/10/2018	1538650573	testRound	2	c	18	7	511	516	0	1	0	1.659547559	2	0.461986627	-2
ws-ml-18b	04/10/2018	1538650573	testRound	2	c	19	4	668	619	1	1	1	0.990330266	4	0.548395819	4
ws-ml-18b	04/10/2018	1538650573	testRound	2	c	20	2	716	945	0	0	1	1.236843203	4	0.49366385	4
ws-ml-18b	04/10/2018	1538650573	testRound	2	c	21	3	742	860	0	1	0	1.482488823	2	0.251468246	-2
ws-ml-18b	04/10/2018	1538650573	testRound	2	c	22	3	647	750	0	0	1	1.019543145	4	0.501563028	4
ws-ml-18b	04/10/2018	1538650573	testRound	2	c	23	7	519	524	0	1	0	1.202113697	2	0.29756523	-2
ws-ml-18b	04/10/2018	1538650573	testRound	2	c	24	2	565	384	1	1	1	0.952744136	4	0.425829451	4
ws-ml-18b	04/10/2018	1538650573	testRound	2	c	25	4	640	593	1	1	1	1.256713195	4	0.827580632	4
ws-ml-18b	04/10/2018	1538650573	testRound	2	c	26	2	417	614	0	0	1	1.154135818	4	0.423209863	4
ws-ml-18b	04/10/2018	1538650573	testRound	2	c	27	5	608	634	0	0	1	1.356586626	4	0.426151486	4
ws-ml-18b	04/10/2018	1538650573	testRound	2	c	28	3	854	737	1	1	1	1.485766275	2	0.449368534	2
ws-ml-18b	04/10/2018	1538650573	testRound	2	c	29	3	526	627	0	0	1	0.81411479	4	0.548215556	4
ws-ml-18b	04/10/2018	1538650573	testRound	2	c	30	1	196	545	0	0	1	0.804368717	4	0.47036084	4
ws-ml-18b	04/10/2018	1538650573	testRound	2	c	31	5	530	551	0	0	1	1.422922789	2	0.608252456	2
ws-ml-18b	04/10/2018	1538650573	testRound	2	c	32	2	942	714	1	1	1	1.37655092	4	0.542219404	4
ws-ml-18b	04/10/2018	1538650573	testRound	2	c	33	7	664	658	1	0	0	1.577006645	3	1.034496639	-3
ws-ml-18b	04/10/2018	1538650573	testRound	2	c	34	7	602	595	1	1	1	1.641719479	2	0.36026149	2
ws-ml-18b	04/10/2018	1538650573	testRound	2	c	35	1	613	1005	0	0	1	1.047769389	4	0.537234264	4
ws-ml-18b	04/10/2018	1538650573	testRound	2	c	36	2	518	762	0	0	1	0.754667113	4	0.495405537	4
ws-ml-18b	04/10/2018	1538650573	testRound	2	c	37	4	837	775	1	1	1	0.939368425	4	0.717118832	4
ws-ml-18b	04/10/2018	1538650573	testRound	2	c	38	7	597	591	1	0	0	1.321686159	4	0.663999928	-4
ws-ml-18b	04/10/2018	1538650573	testRound	2	c	39	4	473	515	0	1	0	0.945879706	3	0.728954288	-3
ws-ml-18b	04/10/2018	1538650573	testRound	2	c	40	3	721	622	1	1	1	0.989172028	4	0.640388034	4
ws-ml-18b	04/10/2018	1538650573	testRound	2	c	41	5	794	762	1	1	1	1.373245242	2	0.355645217	2
ws-ml-18b	04/10/2018	1538650573	testRound	2	c	42	7	611	618	0	0	1	1.512946865	2	0.583187551	2
ws-ml-18b	04/10/2018	1538650573	testRound	2	c	43	1	1016	620	1	1	1	1.365120895	4	0.467787762	4
ws-ml-18b	04/10/2018	1538650573	testRound	2	c	44	2	765	580	1	1	1	1.255733937	4	0.443670361	4
ws-ml-18b	04/10/2018	1538650573	testRound	2	c	45	7	523	528	0	0	1	1.285476058	2	0.600953085	2
ws-ml-18b	04/10/2018	1538650573	testRound	2	c	46	5	570	594	0	0	1	1.587825636	3	0.488183468	3
ws-ml-18b	04/10/2018	1538650573	testRound	2	c	47	6	582	570	1	0	0	0.936407235	3	0.493680529	-3
ws-ml-18b	04/10/2018	1538650573	testRound	2	c	48	5	742	712	1	1	1	1.323046151	3	0.490498661	3
ws-ml-18b	04/10/2018	1538650573	testRound	2	c	49	4	740	799	0	0	1	1.190752954	2	0.748780979	2
ws-ml-18b	04/10/2018	1538650573	testRound	2	c	50	6	610	599	1	0	0	0.977876078	3	0.95672981	-3
ws-ml-18b	04/10/2018	1538650573	testRound	2	c	51	4	571	525	1	1	1	0.92680486	3	0.343414593	3
ws-ml-18b	04/10/2018	1538650573	testRound	2	c	52	4	527	569	0	0	1	1.12081987	3	0.320730957	3
ws-ml-18b	04/10/2018	1538650573	testRound	2	c	53	5	623	647	0	0	1	0.982536616	3	0.338266832	3
ws-ml-18b	04/10/2018	1538650573	testRound	2	c	54	2	868	658	1	1	1	1.0337727	3	0.367082619	3
ws-ml-18b	04/10/2018	1538650573	testRound	2	c	55	3	675	567	1	1	1	1.341694396	4	0.542266875	4
ws-ml-18c	02/10/2018	1538482290	trainingRound	1	c	0	1	698	1144	0	0	1	1.440616008	3	1.310451357	3
ws-ml-18c	02/10/2018	1538482290	trainingRound	1	c	1	7	500	506	0	0	1	1.695294612	2	0.69954643	2
ws-ml-18c	02/10/2018	1538482290	trainingRound	1	c	2	4	623	573	1	1	1	2.238383764	3	0.945122839	3
ws-ml-18c	02/10/2018	1538482290	trainingRound	1	c	3	7	567	561	1	0	0	1.225225743	4	0.969394288	-4
ws-ml-18c	02/10/2018	1538482290	trainingRound	1	c	4	3	546	458	1	1	1	2.719842566	3	0.873379546	3
ws-ml-18c	02/10/2018	1538482290	trainingRound	1	c	5	5	624	648	0	0	1	1.364047679	3	0.758666106	3
ws-ml-18c	02/10/2018	1538482290	trainingRound	1	c	6	2	560	380	1	1	1	1.283188398	4	0.797478741	4
ws-ml-18c	02/10/2018	1538482290	trainingRound	1	c	7	6	759	745	1	0	0	1.95720275	3	1.217387385	-3
ws-ml-18c	02/10/2018	1538482290	trainingRound	1	c	8	3	551	657	0	0	1	1.555502664	3	1.797115308	3
ws-ml-18c	02/10/2018	1538482290	trainingRound	1	c	9	7	678	685	0	0	1	1.437615197	3	0.6187667	3
ws-ml-18c	02/10/2018	1538482290	trainingRound	1	c	10	6	591	602	0	0	1	0.995134227	4	0.503618937	4
ws-ml-18c	02/10/2018	1538482290	trainingRound	1	c	11	1	852	520	1	1	1	1.2181258	4	1.014711515	4
ws-ml-18c	02/10/2018	1538482290	trainingRound	1	c	12	4	678	732	0	0	1	0.986233156	4	0.810135077	4
ws-ml-18c	02/10/2018	1538482290	trainingRound	1	c	13	2	433	638	0	0	1	0.860917276	4	0.550506658	4
ws-ml-18c	02/10/2018	1538482290	trainingRound	1	c	14	2	572	755	0	0	1	0.999498956	4	0.558731864	4
ws-ml-18c	02/10/2018	1538482290	trainingRound	1	c	15	3	700	812	0	0	1	1.253461278	2	1.250717083	2
ws-ml-18c	02/10/2018	1538482290	trainingRound	1	c	16	1	234	652	0	0	1	1.213794431	4	1.027644676	4
ws-ml-18c	02/10/2018	1538482290	trainingRound	1	c	17	4	636	589	1	1	1	1.090731326	4	0.832284947	4
ws-ml-18c	02/10/2018	1538482290	trainingRound	1	c	18	5	802	772	1	0	0	1.310288726	4	0.801877472	-4
ws-ml-18c	02/10/2018	1538482290	trainingRound	1	c	19	5	582	560	1	0	0	1.93202801	4	0.701707463	-4
ws-ml-18c	02/10/2018	1538482290	trainingRound	1	c	20	3	910	785	1	1	1	1.275593186	2	0.391393076	2
ws-ml-18c	02/10/2018	1538482290	trainingRound	1	c	21	5	553	575	0	0	1	0.811091936	3	0.486631232	3
ws-ml-18c	02/10/2018	1538482290	trainingRound	1	c	22	2	521	354	1	1	1	1.005511806	4	0.565447523	4
ws-ml-18c	02/10/2018	1538482290	trainingRound	1	c	23	6	613	601	1	0	0	1.024316357	3	0.635449993	-3
ws-ml-18c	02/10/2018	1538482290	trainingRound	1	c	24	4	659	711	0	0	1	1.346839605	3	0.508021838	3
ws-ml-18c	02/10/2018	1538482290	trainingRound	1	c	25	6	627	639	0	0	1	0.799563752	3	0.590208469	3
ws-ml-18c	02/10/2018	1538482290	trainingRound	1	c	26	7	522	516	1	0	0	1.13226538	3	0.911733799	-3
ws-ml-18c	02/10/2018	1538482290	trainingRound	1	c	27	1	583	209	1	1	1	0.835397066	4	0.557524804	4
ws-ml-18c	02/10/2018	1538482290	trainingRound	2	ef	0	3	679	787	0	0	1	1.246472322	3	0.943225159	3
ws-ml-18c	02/10/2018	1538482290	trainingRound	2	ef	1	1	1208	737	1	1	1	0.92761741	4	1.088072456	4
ws-ml-18c	02/10/2018	1538482290	trainingRound	2	ef	2	3	756	635	1	1	1	1.105177242	4	0.565333971	4
ws-ml-18c	02/10/2018	1538482290	trainingRound	2	ef	3	4	803	744	1	0	0	1.025251404	3	0.56496765	-3
ws-ml-18c	02/10/2018	1538482290	trainingRound	2	ef	4	6	533	544	0	0	1	1.22121739	4	0.545142406	4
ws-ml-18c	02/10/2018	1538482290	trainingRound	2	ef	5	7	514	509	1	0	0	0.927931445	4	0.78459145	-4
ws-ml-18c	02/10/2018	1538482290	trainingRound	2	ef	6	7	784	791	0	1	0	0.983340765	3	0.824667922	-3
ws-ml-18c	02/10/2018	1538482290	trainingRound	2	ef	7	3	575	483	1	1	1	0.910471886	3	0.675749401	3
ws-ml-18c	02/10/2018	1538482290	trainingRound	2	ef	8	1	529	867	0	0	1	0.868320027	4	0.716913286	4
ws-ml-18c	02/10/2018	1538482290	trainingRound	2	ef	9	6	564	552	1	0	0	1.01118945	4	1.348036722	-4
ws-ml-18c	02/10/2018	1538482290	trainingRound	2	ef	10	7	743	736	1	1	1	0.860466914	3	0.457300264	3
ws-ml-18c	02/10/2018	1538482290	trainingRound	2	ef	11	5	578	601	0	0	1	0.895420033	3	1.566889389	3
ws-ml-18c	02/10/2018	1538482290	trainingRound	2	ef	12	6	724	710	1	0	0	0.674105771	3	0.733738039	-3
ws-ml-18c	02/10/2018	1538482290	trainingRound	2	ef	13	1	568	931	0	0	1	0.677270817	4	0.682785831	4
ws-ml-18c	02/10/2018	1538482290	trainingRound	2	ef	14	2	477	702	0	0	1	0.819012731	4	0.436539652	4
ws-ml-18c	02/10/2018	1538482290	trainingRound	2	ef	15	2	521	354	1	0	0	1.238445673	1	1.543406715	-1
ws-ml-18c	02/10/2018	1538482290	trainingRound	2	ef	16	4	483	526	0	0	1	0.949404489	4	0.677988702	4
ws-ml-18c	02/10/2018	1538482290	trainingRound	2	ef	17	4	781	843	0	1	0	1.335854806	3	0.505868503	-3
ws-ml-18c	02/10/2018	1538482290	trainingRound	2	ef	18	6	575	587	0	0	1	0.850572736	4	0.96378978	4
ws-ml-18c	02/10/2018	1538482290	trainingRound	2	ef	19	3	667	795	0	1	0	0.98389249	1	0.63297685	-1
ws-ml-18c	02/10/2018	1538482290	trainingRound	2	ef	20	1	854	521	1	1	1	0.790333249	4	0.494775284	4
ws-ml-18c	02/10/2018	1538482290	trainingRound	2	ef	21	4	569	527	1	1	1	1.165269496	1	0.865516168	1
ws-ml-18c	02/10/2018	1538482290	trainingRound	2	ef	22	5	629	656	0	1	0	0.946445378	2	0.989919134	-2
ws-ml-18c	02/10/2018	1538482290	trainingRound	2	ef	23	2	802	608	1	1	1	1.156623758	4	0.454398891	4
ws-ml-18c	02/10/2018	1538482290	trainingRound	2	ef	24	7	596	601	0	1	0	1.031759524	3	0.366138143	-3
ws-ml-18c	02/10/2018	1538482290	trainingRound	2	ef	25	2	370	545	0	0	1	0.722864227	4	0.390735496	4
ws-ml-18c	02/10/2018	1538482290	trainingRound	2	ef	26	5	785	753	1	0	0	1.585631069	2	0.727795759	-2
ws-ml-18c	02/10/2018	1538482290	trainingRound	2	ef	27	5	675	648	1	1	1	0.74263494	4	0.303608031	4
ws-ml-18c	02/10/2018	1538482290	testRound	1	c	0	7	533	527	1	1	1	1.859215908	3	0.726714761	3
ws-ml-18c	02/10/2018	1538482290	testRound	1	c	1	2	710	937	0	0	1	0.999075218	3	0.484558411	3
ws-ml-18c	02/10/2018	1538482290	testRound	1	c	2	7	547	552	0	0	1	0.831260726	3	0.534675973	3
ws-ml-18c	02/10/2018	1538482290	testRound	1	c	3	3	547	634	0	0	1	0.618839194	3	0.8885488	3
ws-ml-18c	02/10/2018	1538482290	testRound	1	c	4	5	681	710	0	0	1	1.011790254	3	0.3757988	3
ws-ml-18c	02/10/2018	1538482290	testRound	1	c	5	1	766	275	1	1	1	0.507508284	3	0.576073059	3
ws-ml-18c	02/10/2018	1538482290	testRound	1	c	6	2	684	465	1	1	1	0.983392088	4	0.395767428	4
ws-ml-18c	02/10/2018	1538482290	testRound	1	c	7	7	740	747	0	1	0	1.02986024	3	0.50489336	-3
ws-ml-18c	02/10/2018	1538482290	testRound	1	c	8	2	964	731	1	1	1	1.09001761	3	0.79124488	3
ws-ml-18c	02/10/2018	1538482290	testRound	1	c	9	5	743	774	0	0	1	1.639877594	3	0.575950845	3
ws-ml-18c	02/10/2018	1538482290	testRound	1	c	10	7	700	708	0	1	0	0.792007673	4	0.615736698	-4
ws-ml-18c	02/10/2018	1538482290	testRound	1	c	11	2	587	399	1	1	1	0.85119824	3	0.71520871	3
ws-ml-18c	02/10/2018	1538482290	testRound	1	c	12	2	593	403	1	1	1	1.211223452	3	0.520983868	3
ws-ml-18c	02/10/2018	1538482290	testRound	1	c	13	6	504	514	0	0	1	0.929072106	3	1.042094121	3
ws-ml-18c	02/10/2018	1538482290	testRound	1	c	14	6	728	714	1	0	0	1.532613737	1	0.967546648	-1
ws-ml-18c	02/10/2018	1538482290	testRound	1	c	15	1	1111	678	1	1	1	0.713908625	4	0.380836827	4
ws-ml-18c	02/10/2018	1538482290	testRound	1	c	16	5	645	619	1	1	1	0.893382176	3	0.746774168	3
ws-ml-18c	02/10/2018	1538482290	testRound	1	c	17	7	683	690	0	1	0	0.794595973	4	0.333867631	-4
ws-ml-18c	02/10/2018	1538482290	testRound	1	c	18	6	661	649	1	0	0	1.464127551	3	0.40974951	-3
ws-ml-18c	02/10/2018	1538482290	testRound	1	c	19	5	757	726	1	1	1	1.861315032	4	0.43950999	4
ws-ml-18c	02/10/2018	1538482290	testRound	1	c	20	1	710	255	1	1	1	1.184503559	4	0.3558337	4
ws-ml-18c	02/10/2018	1538482290	testRound	1	c	21	5	657	630	1	0	0	1.874671611	2	0.642958598	-2
ws-ml-18c	02/10/2018	1538482290	testRound	1	c	22	4	508	553	0	0	1	1.25957453	3	0.407850867	3
ws-ml-18c	02/10/2018	1538482290	testRound	1	c	23	6	557	569	0	0	1	1.074119564	3	0.889320254	3
ws-ml-18c	02/10/2018	1538482290	testRound	1	c	24	4	530	572	0	0	1	0.795044411	4	0.733077572	4
ws-ml-18c	02/10/2018	1538482290	testRound	1	c	25	5	533	554	0	1	0	1.710033392	3	0.977089902	-3
ws-ml-18c	02/10/2018	1538482290	testRound	1	c	26	2	533	785	0	0	1	1.094499742	3	0.559326894	3
ws-ml-18c	02/10/2018	1538482290	testRound	1	c	27	3	609	511	1	0	0	1.605606754	3	0.653222304	-3
ws-ml-18c	02/10/2018	1538482290	testRound	1	c	28	3	554	660	0	0	1	0.718974239	3	0.91140982	3
ws-ml-18c	02/10/2018	1538482290	testRound	1	c	29	1	258	718	0	0	1	1.453330083	4	0.525906418	4
ws-ml-18c	02/10/2018	1538482290	testRound	1	c	30	1	193	538	0	0	1	1.019089075	4	0.303664807	4
ws-ml-18c	02/10/2018	1538482290	testRound	1	c	31	1	194	541	0	0	1	0.738407501	4	0.380803146	4
ws-ml-18c	02/10/2018	1538482290	testRound	1	c	32	7	704	698	1	0	0	1.956887432	3	0.346397903	-3
ws-ml-18c	02/10/2018	1538482290	testRound	1	c	33	5	510	530	0	1	0	2.144870072	1	0.872892295	-1
ws-ml-18c	02/10/2018	1538482290	testRound	1	c	34	2	711	938	0	0	1	0.733668753	3	0.439046476	3
ws-ml-18c	02/10/2018	1538482290	testRound	1	c	35	1	239	664	0	0	1	0.737237329	4	0.481503068	4
ws-ml-18c	02/10/2018	1538482290	testRound	1	c	36	5	714	685	1	0	0	0.747329101	3	0.556689195	-3
ws-ml-18c	02/10/2018	1538482290	testRound	1	c	37	6	491	502	0	1	0	1.169223317	4	0.4576066	-4
ws-ml-18c	02/10/2018	1538482290	testRound	1	c	38	4	542	502	1	1	1	0.878559675	3	0.382590802	3
ws-ml-18c	02/10/2018	1538482290	testRound	1	c	39	3	537	451	1	1	1	0.722393336	3	0.613235327	3
ws-ml-18c	02/10/2018	1538482290	testRound	1	c	40	3	752	649	1	1	1	1.239843592	1	0.571597984	1
ws-ml-18c	02/10/2018	1538482290	testRound	1	c	41	6	767	782	0	1	0	1.028413243	1	0.367125155	-1
ws-ml-18c	02/10/2018	1538482290	testRound	1	c	42	3	729	845	0	0	1	1.349539213	3	0.51643662	3
ws-ml-18c	02/10/2018	1538482290	testRound	1	c	43	7	586	580	1	0	0	0.861527383	3	0.229537865	-3
ws-ml-18c	02/10/2018	1538482290	testRound	1	c	44	3	645	541	1	0	0	1.162086486	3	0.341464768	-3
ws-ml-18c	02/10/2018	1538482290	testRound	1	c	45	4	815	755	1	1	1	1.393307116	1	0.322641933	1
ws-ml-18c	02/10/2018	1538482290	testRound	1	c	46	6	577	565	1	0	0	1.004430487	1	0.430832497	-1
ws-ml-18c	02/10/2018	1538482290	testRound	1	c	47	6	619	607	1	1	1	0.800714357	1	0.580034258	1
ws-ml-18c	02/10/2018	1538482290	testRound	1	c	48	7	785	778	1	1	1	0.952257746	4	0.625503209	4
ws-ml-18c	02/10/2018	1538482290	testRound	1	c	49	4	716	773	0	1	0	1.123379385	3	0.406743566	-3
ws-ml-18c	02/10/2018	1538482290	testRound	1	c	50	4	692	636	1	0	0	0.906517102	3	0.877276591	-3
ws-ml-18c	02/10/2018	1538482290	testRound	1	c	51	4	595	551	1	0	0	1.443253387	1	0.327040985	-1
ws-ml-18c	02/10/2018	1538482290	testRound	1	c	52	4	679	733	0	1	0	1.27479607	2	0.280897453	-2
ws-ml-18c	02/10/2018	1538482290	testRound	1	c	53	3	654	779	0	0	1	1.042283055	3	1.011276059	3
ws-ml-18c	02/10/2018	1538482290	testRound	1	c	54	1	663	238	1	1	1	1.162219606	4	0.637805735	4
ws-ml-18c	02/10/2018	1538482290	testRound	1	c	55	2	482	709	0	0	1	1.058967952	4	0.660447989	4
ws-ml-18c	02/10/2018	1538482290	testRound	2	ef	0	4	794	730	1	1	1	1.396208488	3	0.570944253	3
ws-ml-18c	02/10/2018	1538482290	testRound	2	ef	1	3	777	652	1	1	1	0.745314339	3	1.628247404	3
ws-ml-18c	02/10/2018	1538482290	testRound	2	ef	2	7	742	735	1	1	1	0.750829353	4	0.80741911	4
ws-ml-18c	02/10/2018	1538482290	testRound	2	ef	3	1	205	572	0	0	1	1.020371196	4	0.327499687	4
ws-ml-18c	02/10/2018	1538482290	testRound	2	ef	4	1	561	201	1	1	1	1.123098069	4	1.454816535	4
ws-ml-18c	02/10/2018	1538482290	testRound	2	ef	5	7	589	583	1	1	1	0.910330747	2	0.428991593	2
ws-ml-18c	02/10/2018	1538482290	testRound	2	ef	6	6	719	704	1	1	1	0.825218686	1	0.781177165	1
ws-ml-18c	02/10/2018	1538482290	testRound	2	ef	7	5	575	599	0	0	1	1.069538956	4	0.392972231	4
ws-ml-18c	02/10/2018	1538482290	testRound	2	ef	8	1	703	1152	0	0	1	1.434544778	3	0.38165351	3
ws-ml-18c	02/10/2018	1538482290	testRound	2	ef	9	2	983	745	1	1	1	1.109322885	1	0.543328768	1
ws-ml-18c	02/10/2018	1538482290	testRound	2	ef	10	6	708	722	0	1	0	0.852021017	4	0.436483838	-4
ws-ml-18c	02/10/2018	1538482290	testRound	2	ef	11	1	542	195	1	1	1	0.667918101	4	0.43818649	4
ws-ml-18c	02/10/2018	1538482290	testRound	2	ef	12	6	592	605	0	0	1	1.183766427	3	0.457096574	3
ws-ml-18c	02/10/2018	1538482290	testRound	2	ef	13	2	525	693	0	0	1	1.016138624	3	0.513955458	3
ws-ml-18c	02/10/2018	1538482290	testRound	2	ef	14	4	625	680	0	0	1	1.537756015	1	0.759860016	1
ws-ml-18c	02/10/2018	1538482290	testRound	2	ef	15	5	487	508	0	0	1	0.823706572	4	0.446864304	4
ws-ml-18c	02/10/2018	1538482290	testRound	2	ef	16	6	519	529	0	0	1	0.827695678	3	0.734394336	3
ws-ml-18c	02/10/2018	1538482290	testRound	2	ef	17	2	444	653	0	0	1	1.147069918	4	0.457191202	4
ws-ml-18c	02/10/2018	1538482290	testRound	2	ef	18	1	882	538	1	1	1	0.769837914	4	0.436594183	4
ws-ml-18c	02/10/2018	1538482290	testRound	2	ef	19	5	752	721	1	1	1	0.963113915	4	0.400373057	4
ws-ml-18c	02/10/2018	1538482290	testRound	2	ef	20	3	555	466	1	1	1	0.758950951	4	0.656619909	4
ws-ml-18c	02/10/2018	1538482290	testRound	2	ef	21	7	557	551	1	1	1	0.854780288	4	0.301549644	4
ws-ml-18c	02/10/2018	1538482290	testRound	2	ef	22	3	624	723	0	0	1	0.77247433	4	0.309189444	4
ws-ml-18c	02/10/2018	1538482290	testRound	2	ef	23	2	831	630	1	1	1	0.763882482	4	0.257008042	4
ws-ml-18c	02/10/2018	1538482290	testRound	2	ef	24	3	657	783	0	0	1	0.686612627	4	0.305227603	4
ws-ml-18c	02/10/2018	1538482290	testRound	2	ef	25	7	525	530	0	0	1	0.713567325	4	0.321274808	4
ws-ml-18c	02/10/2018	1538482290	testRound	2	ef	26	3	658	568	1	1	1	0.715641109	4	0.288800606	4
ws-ml-18c	02/10/2018	1538482290	testRound	2	ef	27	5	562	586	0	0	1	0.667411604	4	0.337739335	4
ws-ml-18c	02/10/2018	1538482290	testRound	2	ef	28	3	893	770	1	1	1	0.869805196	4	0.693860125	4
ws-ml-18c	02/10/2018	1538482290	testRound	2	ef	29	6	520	510	1	0	0	0.624244825	4	0.276617728	-4
ws-ml-18c	02/10/2018	1538482290	testRound	2	ef	30	4	585	542	1	0	0	0.802618132	4	0.813972459	-4
ws-ml-18c	02/10/2018	1538482290	testRound	2	ef	31	7	584	589	0	1	0	0.959554	2	0.484600753	-2
ws-ml-18c	02/10/2018	1538482290	testRound	2	ef	32	2	524	691	0	0	1	2.716906229	4	0.353400332	4
ws-ml-18c	02/10/2018	1538482290	testRound	2	ef	33	4	519	565	0	0	1	1.178306266	3	0.255740034	3
ws-ml-18c	02/10/2018	1538482290	testRound	2	ef	34	7	701	709	0	1	0	0.938156658	2	0.597388925	-2
ws-ml-18c	02/10/2018	1538482290	testRound	2	ef	35	7	529	524	1	0	0	0.81004077	3	0.424630392	-3
ws-ml-18c	02/10/2018	1538482290	testRound	2	ef	36	4	571	621	0	1	0	1.166354664	2	0.423455087	-2
ws-ml-18c	02/10/2018	1538482290	testRound	2	ef	37	5	693	720	0	0	1	1.151130236	1	0.745964863	1
ws-ml-18c	02/10/2018	1538482290	testRound	2	ef	38	1	683	1120	0	0	1	0.789618571	3	0.516169739	3
ws-ml-18c	02/10/2018	1538482290	testRound	2	ef	39	5	647	623	1	1	1	0.951372097	3	0.829737385	3
ws-ml-18c	02/10/2018	1538482290	testRound	2	ef	40	3	495	590	0	0	1	0.815848968	4	0.337301804	4
ws-ml-18c	02/10/2018	1538482290	testRound	2	ef	41	2	679	461	1	1	1	0.738192905	4	0.324478988	4
ws-ml-18c	02/10/2018	1538482290	testRound	2	ef	42	4	522	480	1	0	0	0.935006688	4	0.347000311	-4
ws-ml-18c	02/10/2018	1538482290	testRound	2	ef	43	1	846	516	1	1	1	0.833079497	4	0.344625003	4
ws-ml-18c	02/10/2018	1538482290	testRound	2	ef	44	2	1046	793	1	1	1	1.545561012	1	0.30984093	1
ws-ml-18c	02/10/2018	1538482290	testRound	2	ef	45	4	502	542	0	0	1	1.026626228	3	0.667120023	3
ws-ml-18c	02/10/2018	1538482290	testRound	2	ef	46	5	569	548	1	0	0	1.500327828	3	0.992664612	-3
ws-ml-18c	02/10/2018	1538482290	testRound	2	ef	47	3	646	770	0	0	1	1.127632486	3	1.006382699	3
ws-ml-18c	02/10/2018	1538482290	testRound	2	ef	48	1	737	1208	0	0	1	1.612480553	4	0.422751637	4
ws-ml-18c	02/10/2018	1538482290	testRound	2	ef	49	2	371	546	0	0	1	0.681094085	4	0.286671649	4
ws-ml-18c	02/10/2018	1538482290	testRound	2	ef	50	7	627	633	0	0	1	1.202620698	1	0.593857238	1
ws-ml-18c	02/10/2018	1538482290	testRound	2	ef	51	6	657	645	1	1	1	0.788799964	4	0.299303286	4
ws-ml-18c	02/10/2018	1538482290	testRound	2	ef	52	5	635	609	1	1	1	1.060058252	4	0.328639386	4
ws-ml-18c	02/10/2018	1538482290	testRound	2	ef	53	4	577	530	1	1	1	0.896968074	4	0.350413313	4
ws-ml-18c	02/10/2018	1538482290	testRound	2	ef	54	6	754	770	0	1	0	1.01035288	4	0.299857898	-4
ws-ml-18c	02/10/2018	1538482290	testRound	2	ef	55	6	605	594	1	1	1	0.759434673	4	0.371889244	4
ws-ml-19	2018-10-02	1538486971	trainingRound	1	ef	0	1	642	1052	0	NA	0	NA	NA	NA	0
ws-ml-19	2018-10-02	1538486971	trainingRound	1	ef	1	3	456	543	0	0	1	2.27603018873197	3	0.89565120334737	3
ws-ml-19	2018-10-02	1538486971	trainingRound	1	ef	2	1	766	1256	0	0	1	1.03452121348528	3	4.87088703084737	3
ws-ml-19	2018-10-02	1538486971	trainingRound	1	ef	3	4	599	551	1	NA	0	NA	NA	NA	0
ws-ml-19	2018-10-02	1538486971	trainingRound	1	ef	4	5	543	521	1	1	1	0.987582151938113	3	0.690075311489636	3
ws-ml-19	2018-10-02	1538486971	trainingRound	1	ef	5	5	749	721	1	1	1	1.36405427969294	3	0.618344494330813	3
ws-ml-19	2018-10-02	1538486971	trainingRound	1	ef	6	6	737	751	0	1	0	1.2813771408546	3	1.61566316029348	-3
ws-ml-19	2018-10-02	1538486971	trainingRound	1	ef	7	4	695	756	0	0	1	1.81344137356791	2	0.973282238308457	2
ws-ml-19	2018-10-02	1538486971	trainingRound	1	ef	8	3	753	632	1	1	1	0.741003659248236	3	0.466626532186638	3
ws-ml-19	2018-10-02	1538486971	trainingRound	1	ef	9	4	659	711	0	1	0	1.48683371975494	3	0.621928373089759	-3
ws-ml-19	2018-10-02	1538486971	trainingRound	1	ef	10	1	1105	674	1	1	1	1.28726292564534	3	0.386340142606059	3
ws-ml-19	2018-10-02	1538486971	trainingRound	1	ef	11	2	616	418	1	1	1	0.773614903344424	3	0.655600604382926	3
ws-ml-19	2018-10-02	1538486971	trainingRound	1	ef	12	2	594	784	0	0	1	1.02951199399831	2	0.482698499705293	2
ws-ml-19	2018-10-02	1538486971	trainingRound	1	ef	13	6	744	730	1	1	1	0.65789866160776	3	1.1540108876361	3
ws-ml-19	2018-10-02	1538486971	trainingRound	1	ef	14	7	750	742	1	1	1	2.17545257935126	2	0.807273022350273	2
ws-ml-19	2018-10-02	1538486971	trainingRound	1	ef	15	3	637	759	0	1	0	0.785111604112899	2	0.890727619756944	-2
ws-ml-19	2018-10-02	1538486971	trainingRound	1	ef	16	6	769	754	1	1	1	0.948574194218963	3	0.44813911888923	3
ws-ml-19	2018-10-02	1538486971	trainingRound	1	ef	17	7	613	606	1	1	1	2.86343446174578	3	1.05483937493409	3
ws-ml-19	2018-10-02	1538486971	trainingRound	1	ef	18	2	623	822	0	1	0	1.04211715055862	3	0.652718170313165	-3
ws-ml-19	2018-10-02	1538486971	trainingRound	1	ef	19	5	624	650	0	1	0	1.04282565138419	3	0.364209514824324	-3
ws-ml-19	2018-10-02	1538486971	trainingRound	1	ef	20	7	599	604	0	1	0	1.60507285306812	3	0.374347587479861	-3
ws-ml-19	2018-10-02	1538486971	trainingRound	1	ef	21	7	728	735	0	1	0	1.50657007022528	3	0.355033964093309	-3
ws-ml-19	2018-10-02	1538486971	trainingRound	1	ef	22	2	1009	765	1	1	1	0.844846658801544	3	0.605760506194201	3
ws-ml-19	2018-10-02	1538486971	trainingRound	1	ef	23	5	670	696	0	1	0	1.96341550638317	4	1.37347711612529	-4
ws-ml-19	2018-10-02	1538486971	trainingRound	1	ef	24	6	530	541	0	0	1	0.772075060667703	2	0.85547224675247	2
ws-ml-19	2018-10-02	1538486971	trainingRound	1	ef	25	4	643	591	1	1	1	0.962089593114797	3	2.18490973429289	3
ws-ml-19	2018-10-02	1538486971	trainingRound	1	ef	26	1	521	187	1	1	1	1.04635308102297	3	1.48398945298686	3
ws-ml-19	2018-10-02	1538486971	trainingRound	1	ef	27	3	771	665	1	1	1	1.81922580649552	3	0.796078773477348	3
ws-ml-19	2018-10-02	1538486971	trainingRound	2	c	0	4	691	752	0	0	1	0.989553381485166	3	1.06772934306355	3
ws-ml-19	2018-10-02	1538486971	trainingRound	2	c	1	1	183	509	0	0	1	0.901185143229668	4	1.26269857026637	4
ws-ml-19	2018-10-02	1538486971	trainingRound	2	c	2	2	967	733	1	0	0	1.33102159146802	3	1.26460437012429	-3
ws-ml-19	2018-10-02	1538486971	trainingRound	2	c	3	5	735	766	0	1	0	1.45031112775905	4	1.05528102528478	-4
ws-ml-19	2018-10-02	1538486971	trainingRound	2	c	4	7	653	647	1	0	0	1.53856646773056	2	0.787899101007497	-2
ws-ml-19	2018-10-02	1538486971	trainingRound	2	c	5	7	538	532	1	1	1	2.15578230004758	3	1.01000176082016	3
ws-ml-19	2018-10-02	1538486971	trainingRound	2	c	6	5	635	609	1	1	1	1.59663819726848	2	0.688491849039565	2
ws-ml-19	2018-10-02	1538486971	trainingRound	2	c	7	7	529	535	0	0	1	2.82792667129252	2	0.67717091034865	2
ws-ml-19	2018-10-02	1538486971	trainingRound	2	c	8	3	528	612	0	0	1	1.69917292392347	2	0.548582661591354	2
ws-ml-19	2018-10-02	1538486971	trainingRound	2	c	9	6	746	762	0	0	1	1.19990275353484	2	0.463585976380273	2
ws-ml-19	2018-10-02	1538486971	trainingRound	2	c	10	1	862	526	1	1	1	0.927338092820719	3	2.41191673367575	3
ws-ml-19	2018-10-02	1538486971	trainingRound	2	c	11	4	552	600	0	0	1	0.986994888458867	2	1.43824480386684	2
ws-ml-19	2018-10-02	1538486971	trainingRound	2	c	12	4	561	516	1	0	0	1.16729599970859	2	1.50151402360643	-2
ws-ml-19	2018-10-02	1538486971	trainingRound	2	c	13	6	586	575	1	1	1	1.12549316821969	3	0.891380954388296	3
ws-ml-19	2018-10-02	1538486971	trainingRound	2	c	14	4	621	571	1	1	1	0.973585652420297	2	1.17119836708298	2
ws-ml-19	2018-10-02	1538486971	trainingRound	2	c	15	1	266	739	0	0	1	1.08956970683357	4	0.675856543501141	4
ws-ml-19	2018-10-02	1538486971	trainingRound	2	c	16	1	1026	626	1	1	1	1.18756797550304	4	1.17676566327282	4
ws-ml-19	2018-10-02	1538486971	trainingRound	2	c	17	3	729	629	1	1	1	1.60607354232343	1	2.76681310299318	1
ws-ml-19	2018-10-02	1538486971	trainingRound	2	c	18	2	516	681	0	0	1	1.38182613601384	3	1.60356283863075	3
ws-ml-19	2018-10-02	1538486971	trainingRound	2	c	19	3	809	698	1	1	1	1.88273589726305	4	0.399606652150396	4
ws-ml-19	2018-10-02	1538486971	trainingRound	2	c	20	2	542	715	0	1	0	2.37239431902708	4	1.30835020660015	-4
ws-ml-19	2018-10-02	1538486971	trainingRound	2	c	21	5	578	603	0	1	0	1.13657644319755	1	0.947395177005092	-1
ws-ml-19	2018-10-02	1538486971	trainingRound	2	c	22	3	625	725	0	0	1	1.40245444698667	3	0.821291652493528	3
ws-ml-19	2018-10-02	1538486971	trainingRound	2	c	23	5	539	517	1	0	0	1.21912785441964	4	0.458876322183642	-4
ws-ml-19	2018-10-02	1538486971	trainingRound	2	c	24	6	780	765	1	1	1	2.13541570780217	1	0.989758971802075	1
ws-ml-19	2018-10-02	1538486971	trainingRound	2	c	25	6	509	520	0	0	1	1.73673918348504	3	0.92828489880776	3
ws-ml-19	2018-10-02	1538486971	trainingRound	2	c	26	2	1023	775	1	1	1	1.77125205790799	4	0.70271831464197	4
ws-ml-19	2018-10-02	1538486971	trainingRound	2	c	27	7	646	652	0	1	0	2.97602130440646	4	0.7006906359602	-4
ws-ml-19	2018-10-02	1538486971	testRound	1	ef	0	3	685	794	0	0	1	1.50326619199768	2	1.26026548414666	2
ws-ml-19	2018-10-02	1538486971	testRound	1	ef	1	5	715	688	1	1	1	1.01073848622036	3	3.2514286282385	3
ws-ml-19	2018-10-02	1538486971	testRound	1	ef	2	4	738	797	0	NA	0	NA	NA	NA	0
ws-ml-19	2018-10-02	1538486971	testRound	1	ef	3	5	503	523	0	0	1	0.93108041404048	3	0.89324473812303	3
ws-ml-19	2018-10-02	1538486971	testRound	1	ef	4	6	576	565	1	1	1	1.9315239888092	3	1.90365832106909	3
ws-ml-19	2018-10-02	1538486971	testRound	1	ef	5	2	950	720	1	1	1	0.756055372752598	3	0.420775399470585	3
ws-ml-19	2018-10-02	1538486971	testRound	1	ef	6	1	228	634	0	0	1	2.34399591256806	3	1.75213055402855	3
ws-ml-19	2018-10-02	1538486971	testRound	1	ef	7	1	1284	783	1	1	1	0.906602015296812	3	0.491746398402029	3
ws-ml-19	2018-10-02	1538486971	testRound	1	ef	8	6	520	531	0	1	0	0.944758104218636	3	4.16496458619076	-3
ws-ml-19	2018-10-02	1538486971	testRound	1	ef	9	1	257	715	0	0	1	0.740146658703452	4	0.625710465305019	4
ws-ml-19	2018-10-02	1538486971	testRound	1	ef	10	3	455	542	0	0	1	1.11328508000588	4	1.74068741578958	4
ws-ml-19	2018-10-02	1538486971	testRound	1	ef	11	1	988	603	1	NA	0	NA	NA	NA	0
ws-ml-19	2018-10-02	1538486971	testRound	1	ef	12	6	598	586	1	1	1	2.00110107891669	2	1.01158810987545	2
ws-ml-19	2018-10-02	1538486971	testRound	1	ef	13	2	538	710	0	0	1	1.54238993459148	4	2.96574820285605	4
ws-ml-19	2018-10-02	1538486971	testRound	1	ef	14	4	656	603	1	0	0	1.08281216773321	4	0.942839154275134	-4
ws-ml-19	2018-10-02	1538486971	testRound	1	ef	15	6	680	693	0	1	0	2.81703294994077	1	1.30264146682748	-1
ws-ml-19	2018-10-02	1538486971	testRound	1	ef	16	4	678	628	1	0	0	2.30796789198939	4	0.734929603757337	-4
ws-ml-19	2018-10-02	1538486971	testRound	1	ef	17	2	558	379	1	1	1	0.954379795570276	4	0.486634864850203	4
ws-ml-19	2018-10-02	1538486971	testRound	1	ef	18	7	672	679	0	1	0	1.63302319450304	4	0.797604503866751	-4
ws-ml-19	2018-10-02	1538486971	testRound	1	ef	19	3	624	524	1	1	1	1.97018811995804	4	0.567634886974702	4
ws-ml-19	2018-10-02	1538486971	testRound	1	ef	20	4	724	666	1	1	1	1.11423573481443	4	0.595467198392726	4
ws-ml-19	2018-10-02	1538486971	testRound	1	ef	21	3	700	604	1	1	1	0.875220464338781	4	0.755766712391051	4
ws-ml-19	2018-10-02	1538486971	testRound	1	ef	22	5	826	795	1	0	0	1.03243676494458	4	0.45780635443225	-4
ws-ml-19	2018-10-02	1538486971	testRound	1	ef	23	7	747	754	0	0	1	1.19855310597632	4	0.657974996240227	4
ws-ml-19	2018-10-02	1538486971	testRound	1	ef	24	5	552	576	0	0	1	1.21839369488589	3	0.58126831590198	3
ws-ml-19	2018-10-02	1538486971	testRound	1	ef	25	5	733	705	1	0	0	1.24283392631332	2	0.350257918034913	-2
ws-ml-19	2018-10-02	1538486971	testRound	1	ef	26	2	467	688	0	0	1	1.30251926727942	4	0.902676875834004	4
ws-ml-19	2018-10-02	1538486971	testRound	1	ef	27	5	763	734	1	1	1	2.84985876489372	3	0.806080213587848	3
ws-ml-19	2018-10-02	1538486971	testRound	1	ef	28	4	701	763	0	0	1	1.69509703958465	2	0.560323119992972	2
ws-ml-19	2018-10-02	1538486971	testRound	1	ef	29	3	658	552	1	0	0	2.05185526826244	1	1.56470370135503	-1
ws-ml-19	2018-10-02	1538486971	testRound	1	ef	30	7	515	509	1	1	1	1.3868562032003	3	1.08651856679353	3
ws-ml-19	2018-10-02	1538486971	testRound	1	ef	31	7	637	644	0	0	1	1.24131044106616	2	0.958260353043443	2
ws-ml-19	2018-10-02	1538486971	testRound	1	ef	32	1	1151	702	1	1	1	1.02665393568168	2	0.730365241965046	2
ws-ml-19	2018-10-02	1538486971	testRound	1	ef	33	5	731	760	0	0	1	2.48756595488521	1	1.18006601341767	1
ws-ml-19	2018-10-02	1538486971	testRound	1	ef	34	4	504	548	0	0	1	1.46127925932524	4	0.58734269211709	4
ws-ml-19	2018-10-02	1538486971	testRound	1	ef	35	6	648	660	0	0	1	1.71840251506364	1	1.68700332376466	1
ws-ml-19	2018-10-02	1538486971	testRound	1	ef	36	2	795	1049	0	0	1	1.98667992794071	4	0.565346451767255	4
ws-ml-19	2018-10-02	1538486971	testRound	1	ef	37	2	905	686	1	1	1	1.26300102217647	4	0.273259049252374	4
ws-ml-19	2018-10-02	1538486971	testRound	1	ef	38	1	637	1044	0	0	1	1.42140115097573	4	3.37752156853094	4
ws-ml-19	2018-10-02	1538486971	testRound	1	ef	39	5	648	673	0	0	1	1.12734700921283	1	1.62352498563996	1
ws-ml-19	2018-10-02	1538486971	testRound	1	ef	40	7	513	508	1	0	0	2.32552902624593	1	1.21208133423352	-1
ws-ml-19	2018-10-02	1538486971	testRound	1	ef	41	3	901	777	1	1	1	1.57568273789366	4	1.97022853240196	4
ws-ml-19	2018-10-02	1538486971	testRound	1	ef	42	4	771	714	1	0	0	1.93436857630149	1	1.16663143940968	-1
ws-ml-19	2018-10-02	1538486971	testRound	1	ef	43	7	723	716	1	NA	0	NA	NA	NA	0
ws-ml-19	2018-10-02	1538486971	testRound	1	ef	44	2	1019	772	1	1	1	2.40295094280737	3	1.2410849652515	3
ws-ml-19	2018-10-02	1538486971	testRound	1	ef	45	2	399	587	0	0	1	1.04206968197832	3	0.904824829660356	3
ws-ml-19	2018-10-02	1538486971	testRound	1	ef	46	3	736	853	0	0	1	1.51250075772987	2	0.548271870604367	2
ws-ml-19	2018-10-02	1538486971	testRound	1	ef	47	4	698	753	0	0	1	1.21022011635068	3	0.569493859715294	3
ws-ml-19	2018-10-02	1538486971	testRound	1	ef	48	3	556	663	0	1	0	2.53630304976832	3	1.99587953368609	-3
ws-ml-19	2018-10-02	1538486971	testRound	1	ef	49	1	750	1230	0	0	1	1.94667288463097	4	0.669059233434382	4
ws-ml-19	2018-10-02	1538486971	testRound	1	ef	50	7	651	644	1	1	1	2.23262721663923	4	0.396261399277137	4
ws-ml-19	2018-10-02	1538486971	testRound	1	ef	51	6	803	788	1	1	1	1.87430027926166	4	0.345764438388869	4
ws-ml-19	2018-10-02	1538486971	testRound	1	ef	52	7	758	766	0	0	1	2.49848341052711	3	0.707950444077142	3
ws-ml-19	2018-10-02	1538486971	testRound	1	ef	53	6	581	570	1	1	1	1.95133442875522	4	0.521472642532899	4
ws-ml-19	2018-10-02	1538486971	testRound	1	ef	54	1	1308	798	1	1	1	0.843936416466022	4	0.468550613863044	4
ws-ml-19	2018-10-02	1538486971	testRound	1	ef	55	6	532	543	0	1	0	1.36446064933261	4	0.501719934662106	-4
ws-ml-19	2018-10-02	1538486971	testRound	2	c	0	1	957	584	1	1	1	1.08066549684736	3	1.73818633411429	3
ws-ml-19	2018-10-02	1538486971	testRound	2	c	1	2	437	644	0	0	1	0.692024089657934	3	0.656306860066252	3
ws-ml-19	2018-10-02	1538486971	testRound	2	c	2	3	798	688	1	1	1	1.08550408598967	1	1.31144753228	1
ws-ml-19	2018-10-02	1538486971	testRound	2	c	3	5	541	562	0	0	1	0.961903888281086	3	2.21188504518068	3
ws-ml-19	2018-10-02	1538486971	testRound	2	c	4	6	634	647	0	1	0	0.954516748883179	4	0.379888262788882	-4
ws-ml-19	2018-10-02	1538486971	testRound	2	c	5	4	758	697	1	1	1	1.67059618949133	1	0.771916297482676	1
ws-ml-19	2018-10-02	1538486971	testRound	2	c	6	7	753	761	0	0	1	1.53012443507032	4	0.5977986119251	4
ws-ml-19	2018-10-02	1538486971	testRound	2	c	7	7	566	560	1	0	0	1.14323679995141	4	1.37420004996238	-4
ws-ml-19	2018-10-02	1538486971	testRound	2	c	8	2	769	583	1	1	1	1.35900849655445	1	0.974210441752803	1
ws-ml-19	2018-10-02	1538486971	testRound	2	c	9	6	663	677	0	1	0	1.41659142787103	1	0.985964370978763	-1
ws-ml-19	2018-10-02	1538486971	testRound	2	c	10	5	802	772	1	0	0	1.4023854892439	4	0.460916830212227	-4
ws-ml-19	2018-10-02	1538486971	testRound	2	c	11	1	970	592	1	1	1	2.31007382969256	4	0.582005362026393	4
ws-ml-19	2018-10-02	1538486971	testRound	2	c	12	4	681	735	0	1	0	2.49448289864813	4	0.627180708761443	-4
ws-ml-19	2018-10-02	1538486971	testRound	2	c	13	4	542	590	0	0	1	2.15541153184313	4	1.1020719078515	4
ws-ml-19	2018-10-02	1538486971	testRound	2	c	14	1	640	1049	0	0	1	1.1663257801556	3	0.629800141192391	3
ws-ml-19	2018-10-02	1538486971	testRound	2	c	15	3	779	903	0	0	1	1.01617845111468	3	0.523721627498162	3
ws-ml-19	2018-10-02	1538486971	testRound	2	c	16	6	556	567	0	0	1	1.58411290340882	3	0.632946539131808	3
ws-ml-19	2018-10-02	1538486971	testRound	2	c	17	5	747	779	0	1	0	2.01227576301608	1	0.705662329608458	-1
ws-ml-19	2018-10-02	1538486971	testRound	2	c	18	5	750	780	0	1	0	1.72597343490634	2	0.843829291392467	-2
ws-ml-19	2018-10-02	1538486971	testRound	2	c	19	1	666	1092	0	0	1	1.12747401975503	2	0.658593691608985	2
ws-ml-19	2018-10-02	1538486971	testRound	2	c	20	7	738	731	1	0	0	2.64753383019706	1	1.04327884815575	-1
ws-ml-19	2018-10-02	1538486971	testRound	2	c	21	5	577	600	0	0	1	1.34128635395609	3	0.493996666293242	3
ws-ml-19	2018-10-02	1538486971	testRound	2	c	22	3	734	616	1	1	1	1.8687361904158	2	0.903107300517149	2
ws-ml-19	2018-10-02	1538486971	testRound	2	c	23	5	572	549	1	1	1	1.46143417373241	4	0.619729101861594	4
ws-ml-19	2018-10-02	1538486971	testRound	2	c	24	2	704	929	0	0	1	1.45127364971268	1	1.08442866576661	1
ws-ml-19	2018-10-02	1538486971	testRound	2	c	25	1	1277	779	1	1	1	1.507447918455	3	0.614184257035959	3
ws-ml-19	2018-10-02	1538486971	testRound	2	c	26	2	547	722	0	0	1	1.38933611643733	2	1.01594623990241	2
ws-ml-19	2018-10-02	1538486971	testRound	2	c	27	2	625	425	1	1	1	0.987762083561393	3	0.479452353552915	3
ws-ml-19	2018-10-02	1538486971	testRound	2	c	28	3	661	570	1	1	1	1.55044869046833	2	0.688658630562713	2
ws-ml-19	2018-10-02	1538486971	testRound	2	c	29	2	367	540	0	0	1	0.944387015289976	4	0.733012578202761	4
ws-ml-19	2018-10-02	1538486971	testRound	2	c	30	5	746	716	1	0	0	1.28695887007052	2	1.09239280517795	-2
ws-ml-19	2018-10-02	1538486971	testRound	2	c	31	7	619	625	0	1	0	1.84573541198915	2	0.742740753164981	-2
ws-ml-19	2018-10-02	1538486971	testRound	2	c	32	7	639	646	0	0	1	1.27772077625559	2	0.475366526501602	2
ws-ml-19	2018-10-02	1538486971	testRound	2	c	33	2	626	425	1	1	1	1.48337139908108	3	0.399072951200651	3
ws-ml-19	2018-10-02	1538486971	testRound	2	c	34	6	759	774	0	0	1	1.1744008934329	2	1.23037823167397	2
ws-ml-19	2018-10-02	1538486971	testRound	2	c	35	7	529	523	1	0	0	1.4608215722983	2	0.644149447820382	-2
ws-ml-19	2018-10-02	1538486971	testRound	2	c	36	6	629	616	1	1	1	1.61613880842924	2	0.470110342022963	2
ws-ml-19	2018-10-02	1538486971	testRound	2	c	37	3	592	705	0	1	0	1.69400879002933	3	1.08332437952049	-3
ws-ml-19	2018-10-02	1538486971	testRound	2	c	38	6	615	602	1	0	0	2.23958970457898	1	0.802883139709593	-1
ws-ml-19	2018-10-02	1538486971	testRound	2	c	39	3	727	843	0	0	1	1.27686730379355	2	0.615607031897525	2
ws-ml-19	2018-10-02	1538486971	testRound	2	c	40	7	640	647	0	0	1	1.20785566724953	2	1.36464795784559	2
ws-ml-19	2018-10-02	1538486971	testRound	2	c	41	3	746	865	0	0	1	1.449383886531	2	0.497870167630026	2
ws-ml-19	2018-10-02	1538486971	testRound	2	c	42	7	589	584	1	0	0	2.45025916889426	1	0.921754759925534	-1
ws-ml-19	2018-10-02	1538486971	testRound	2	c	43	1	203	564	0	0	1	0.753568082640413	4	0.645654651234508	4
ws-ml-19	2018-10-02	1538486971	testRound	2	c	44	4	697	641	1	1	1	2.30198781148647	4	0.544328449308523	4
ws-ml-19	2018-10-02	1538486971	testRound	2	c	45	4	545	593	0	0	1	2.07058451478952	1	0.965753334588953	1
ws-ml-19	2018-10-02	1538486971	testRound	2	c	46	2	766	520	1	1	1	1.44994709496677	4	0.72959034924861	4
ws-ml-19	2018-10-02	1538486971	testRound	2	c	47	5	818	787	1	0	0	1.95143257327436	1	0.724105481640436	-1
ws-ml-19	2018-10-02	1538486971	testRound	2	c	48	4	752	697	1	1	1	2.08778386138147	3	1.27833594357071	3
ws-ml-19	2018-10-02	1538486971	testRound	2	c	49	3	610	512	1	1	1	2.05468478128023	4	0.555927784880623	4
ws-ml-19	2018-10-02	1538486971	testRound	2	c	50	4	572	526	1	1	1	1.99614125241351	4	0.767713723325869	4
ws-ml-19	2018-10-02	1538486971	testRound	2	c	51	1	187	520	0	0	1	1.51420641974255	4	0.463261714554392	4
ws-ml-19	2018-10-02	1538486971	testRound	2	c	52	4	534	576	0	1	0	1.43975706344645	4	0.350506165952538	-4
ws-ml-19	2018-10-02	1538486971	testRound	2	c	53	6	807	792	1	1	1	1.32408893176762	1	0.837622772873146	1
ws-ml-19	2018-10-02	1538486971	testRound	2	c	54	6	665	652	1	0	0	1.76795202848734	1	0.44877000215638	-1
ws-ml-19	2018-10-02	1538486971	testRound	2	c	55	1	1093	667	1	1	1	1.04452521944768	2	1.39996715687448	2
ws-ml-19b	09/10/2018	1539082710	trainingRound	1	c	0	4	839	777	1	1	1	2.147169165	2	0.952730093	2
ws-ml-19b	09/10/2018	1539082710	trainingRound	1	c	1	6	801	786	1	1	1	1.974336572	4	0.629024193	4
ws-ml-19b	09/10/2018	1539082710	trainingRound	1	c	2	2	641	435	1	1	1	1.50525729	4	0.74081205	4
ws-ml-19b	09/10/2018	1539082710	trainingRound	1	c	3	7	560	565	0	1	0	1.059997864	4	1.031654073	-4
ws-ml-19b	09/10/2018	1539082710	trainingRound	1	c	4	5	516	536	0	0	1	1.176610824	3	0.829845526	3
ws-ml-19b	09/10/2018	1539082710	trainingRound	1	c	5	6	708	693	1	1	1	1.403306626	4	0.757619086	4
ws-ml-19b	09/10/2018	1539082710	trainingRound	1	c	6	2	722	490	1	1	1	1.021889045	4	0.606918654	4
ws-ml-19b	09/10/2018	1539082710	trainingRound	1	c	7	7	565	559	1	0	0	1.110197985	4	1.470780449	-4
ws-ml-19b	09/10/2018	1539082710	trainingRound	1	c	8	5	674	649	1	1	1	1.384515217	3	0.660091646	3
ws-ml-19b	09/10/2018	1539082710	trainingRound	1	c	9	4	700	644	1	0	0	2.61911227	1	1.106688207	-1
ws-ml-19b	09/10/2018	1539082710	trainingRound	1	c	10	7	593	588	1	1	1	2.004979055	1	1.448827898	1
ws-ml-19b	09/10/2018	1539082710	trainingRound	1	c	11	3	917	791	1	1	1	2.447129298	3	2.708744873	3
ws-ml-19b	09/10/2018	1539082710	trainingRound	1	c	12	4	714	777	0	1	0	1.568322962	2	1.537309072	-2
ws-ml-19b	09/10/2018	1539082710	trainingRound	1	c	13	1	565	926	0	0	1	1.330656498	4	1.344337031	4
ws-ml-19b	09/10/2018	1539082710	trainingRound	1	c	14	7	730	737	0	0	1	1.945591866	4	0.998559589	4
ws-ml-19b	09/10/2018	1539082710	trainingRound	1	c	15	1	569	933	0	0	1	1.515259019	4	1.215792494	4
ws-ml-19b	09/10/2018	1539082710	trainingRound	1	c	16	6	594	607	0	0	1	1.910790763	4	0.90234972	4
ws-ml-19b	09/10/2018	1539082710	trainingRound	1	c	17	2	686	905	0	0	1	1.796968819	4	2.065380721	4
ws-ml-19b	09/10/2018	1539082710	trainingRound	1	c	18	1	1279	780	1	1	1	1.54653142	4	0.428812253	4
ws-ml-19b	09/10/2018	1539082710	trainingRound	1	c	19	3	694	805	0	0	1	1.051624495	4	1.962346622	4
ws-ml-19b	09/10/2018	1539082710	trainingRound	1	c	20	3	797	924	0	0	1	1.103112358	4	1.687462013	4
ws-ml-19b	09/10/2018	1539082710	trainingRound	1	c	21	5	626	602	1	0	0	1.276484102	2	1.094999745	-2
ws-ml-19b	09/10/2018	1539082710	trainingRound	1	c	22	3	676	567	1	0	0	1.98352781	2	1.862611258	-2
ws-ml-19b	09/10/2018	1539082710	trainingRound	1	c	23	4	732	796	0	0	1	2.298376355	1	1.225469641	1
ws-ml-19b	09/10/2018	1539082710	trainingRound	1	c	24	2	391	576	0	0	1	1.13911685	4	0.452062488	4
ws-ml-19b	09/10/2018	1539082710	trainingRound	1	c	25	6	521	532	0	NA	0	NA	NA	NA	0
ws-ml-19b	09/10/2018	1539082710	trainingRound	1	c	26	1	761	273	1	1	1	1.024435663	4	1.982922908	4
ws-ml-19b	09/10/2018	1539082710	trainingRound	1	c	27	5	663	689	0	0	1	1.373404074	2	0.938639022	2
ws-ml-19b	09/10/2018	1539082710	trainingRound	2	ef	0	4	613	667	0	0	1	1.963466941	4	0.446628955	4
ws-ml-19b	09/10/2018	1539082710	trainingRound	2	ef	1	4	678	738	0	0	1	1.988406475	4	1.871869849	4
ws-ml-19b	09/10/2018	1539082710	trainingRound	2	ef	2	1	216	601	0	0	1	1.018442131	4	0.357992547	4
ws-ml-19b	09/10/2018	1539082710	trainingRound	2	ef	3	3	841	725	1	1	1	2.33602813	4	0.646715809	4
ws-ml-19b	09/10/2018	1539082710	trainingRound	2	ef	4	2	789	1041	0	0	1	1.053373451	4	0.995598585	4
ws-ml-19b	09/10/2018	1539082710	trainingRound	2	ef	5	3	520	603	0	0	1	1.874202217	4	0.390353194	4
ws-ml-19b	09/10/2018	1539082710	trainingRound	2	ef	6	4	797	738	1	0	0	1.215057695	1	1.067509745	-1
ws-ml-19b	09/10/2018	1539082710	trainingRound	2	ef	7	5	754	784	0	0	1	1.320515892	1	0.924511388	1
ws-ml-19b	09/10/2018	1539082710	trainingRound	2	ef	8	3	503	422	1	1	1	2.142294669	4	0.590662316	4
ws-ml-19b	09/10/2018	1539082710	trainingRound	2	ef	9	1	603	217	1	1	1	1.066718176	4	0.355766662	4
ws-ml-19b	09/10/2018	1539082710	trainingRound	2	ef	10	1	263	733	0	0	1	0.748584687	4	0.476418609	4
ws-ml-19b	09/10/2018	1539082710	trainingRound	2	ef	11	6	759	743	1	0	0	1.674302029	1	0.341955591	-1
ws-ml-19b	09/10/2018	1539082710	trainingRound	2	ef	12	7	586	581	1	NA	0	NA	NA	NA	0
ws-ml-19b	09/10/2018	1539082710	trainingRound	2	ef	13	5	686	715	0	0	1	1.723159243	4	0.882706766	4
ws-ml-19b	09/10/2018	1539082710	trainingRound	2	ef	14	7	537	542	0	1	0	2.277512692	4	1.031752859	-4
ws-ml-19b	09/10/2018	1539082710	trainingRound	2	ef	15	6	533	544	0	NA	0	NA	NA	NA	0
ws-ml-19b	09/10/2018	1539082710	trainingRound	2	ef	16	2	780	591	1	NA	0	NA	NA	NA	0
ws-ml-19b	09/10/2018	1539082710	trainingRound	2	ef	17	3	575	667	0	0	1	1.065399003	4	0.616831219	4
ws-ml-19b	09/10/2018	1539082710	trainingRound	2	ef	18	7	496	502	0	0	1	0.771682253	4	0.587406879	4
ws-ml-19b	09/10/2018	1539082710	trainingRound	2	ef	19	2	746	984	0	0	1	1.992354374	4	1.023963544	4
ws-ml-19b	09/10/2018	1539082710	trainingRound	2	ef	20	6	528	518	1	0	0	1.134519788	4	1.304275912	-4
ws-ml-19b	09/10/2018	1539082710	trainingRound	2	ef	21	6	707	722	0	0	1	1.886349327	1	0.330914047	1
ws-ml-19b	09/10/2018	1539082710	trainingRound	2	ef	22	5	821	790	1	0	0	0.916275293	4	0.494871003	-4
ws-ml-19b	09/10/2018	1539082710	trainingRound	2	ef	23	4	701	644	1	0	0	1.489629589	1	0.386712236	-1
ws-ml-19b	09/10/2018	1539082710	trainingRound	2	ef	24	7	604	599	1	0	0	1.378460746	1	0.375778779	-1
ws-ml-19b	09/10/2018	1539082710	trainingRound	2	ef	25	2	690	469	1	1	1	1.018834387	4	0.379409473	4
ws-ml-19b	09/10/2018	1539082710	trainingRound	2	ef	26	1	719	258	1	1	1	0.912774495	4	0.272962457	4
ws-ml-19b	09/10/2018	1539082710	trainingRound	2	ef	27	5	590	566	1	0	0	1.528865783	4	0.413887598	-4
ws-ml-19b	09/10/2018	1539082710	testRound	1	c	0	2	798	542	1	1	1	0.977351781	4	0.348480898	4
ws-ml-19b	09/10/2018	1539082710	testRound	1	c	1	6	655	669	0	0	1	1.284338526	2	0.539762998	2
ws-ml-19b	09/10/2018	1539082710	testRound	1	c	2	3	440	524	0	0	1	1.068408758	3	0.71819398	3
ws-ml-19b	09/10/2018	1539082710	testRound	1	c	3	6	726	740	0	0	1	1.735202115	3	0.513739708	3
ws-ml-19b	09/10/2018	1539082710	testRound	1	c	4	3	680	587	1	1	1	0.980604972	1	1.158200125	1
ws-ml-19b	09/10/2018	1539082710	testRound	1	c	5	4	643	596	1	1	1	1.817476789	1	0.561828446	1
ws-ml-19b	09/10/2018	1539082710	testRound	1	c	6	5	687	714	0	0	1	1.412043064	1	0.865351598	1
ws-ml-19b	09/10/2018	1539082710	testRound	1	c	7	1	766	275	1	1	1	1.752113067	4	0.997832168	4
ws-ml-19b	09/10/2018	1539082710	testRound	1	c	8	5	510	530	0	0	1	1.339548812	4	0.377133554	4
ws-ml-19b	09/10/2018	1539082710	testRound	1	c	9	3	677	785	0	0	1	0.938374097	4	0.397960653	4
ws-ml-19b	09/10/2018	1539082710	testRound	1	c	10	3	841	725	1	1	1	1.113689802	4	0.556755096	4
ws-ml-19b	09/10/2018	1539082710	testRound	1	c	11	4	513	554	0	0	1	1.393222148	2	0.516845363	2
ws-ml-19b	09/10/2018	1539082710	testRound	1	c	12	1	956	583	1	1	1	1.09803099	4	0.711872659	4
ws-ml-19b	09/10/2018	1539082710	testRound	1	c	13	2	501	661	0	0	1	0.844490181	4	0.496829397	4
ws-ml-19b	09/10/2018	1539082710	testRound	1	c	14	5	515	535	0	0	1	1.778951339	1	0.442778238	1
ws-ml-19b	09/10/2018	1539082710	testRound	1	c	15	6	619	606	1	1	1	1.281978895	1	0.872786824	1
ws-ml-19b	09/10/2018	1539082710	testRound	1	c	16	7	528	533	0	0	1	1.083351054	1	0.680564656	1
ws-ml-19b	09/10/2018	1539082710	testRound	1	c	17	6	519	509	1	1	1	2.4213302	4	0.640928188	4
ws-ml-19b	09/10/2018	1539082710	testRound	1	c	18	1	246	686	0	0	1	1.189322423	4	0.362867043	4
ws-ml-19b	09/10/2018	1539082710	testRound	1	c	19	6	775	759	1	0	0	1.252118359	1	0.310976981	-1
ws-ml-19b	09/10/2018	1539082710	testRound	1	c	20	2	1005	762	1	1	1	1.25159332	2	0.86728722	2
ws-ml-19b	09/10/2018	1539082710	testRound	1	c	21	3	522	622	0	0	1	1.582623151	1	0.311238057	1
ws-ml-19b	09/10/2018	1539082710	testRound	1	c	22	4	732	796	0	0	1	1.077935482	1	0.285626909	1
ws-ml-19b	09/10/2018	1539082710	testRound	1	c	23	5	801	771	1	0	0	1.050095242	1	0.325748326	-1
ws-ml-19b	09/10/2018	1539082710	testRound	1	c	24	7	799	806	0	0	1	1.058212024	1	0.311689007	1
ws-ml-19b	09/10/2018	1539082710	testRound	1	c	25	1	653	1070	0	0	1	0.891071154	4	0.693855178	4
ws-ml-19b	09/10/2018	1539082710	testRound	1	c	26	1	727	1192	0	0	1	0.848221265	4	0.255878309	4
ws-ml-19b	09/10/2018	1539082710	testRound	1	c	27	5	639	615	1	0	0	0.983545129	1	0.305212772	-1
ws-ml-19b	09/10/2018	1539082710	testRound	1	c	28	7	666	660	1	0	0	0.991590068	1	0.304924755	-1
ws-ml-19b	09/10/2018	1539082710	testRound	1	c	29	5	634	610	1	1	1	1.292047336	2	0.683875259	2
ws-ml-19b	09/10/2018	1539082710	testRound	1	c	30	5	612	587	1	1	1	0.864022803	4	0.245547188	4
ws-ml-19b	09/10/2018	1539082710	testRound	1	c	31	6	606	593	1	0	0	0.845930912	1	0.308478473	-1
ws-ml-19b	09/10/2018	1539082710	testRound	1	c	32	7	625	618	1	0	0	1.139663057	1	0.313921307	-1
ws-ml-19b	09/10/2018	1539082710	testRound	1	c	33	4	540	496	1	1	1	1.366114461	2	0.568596868	2
ws-ml-19b	09/10/2018	1539082710	testRound	1	c	34	7	777	785	0	1	0	1.17177642	1	0.374297635	-1
ws-ml-19b	09/10/2018	1539082710	testRound	1	c	35	6	750	766	0	0	1	1.133114979	3	0.386222798	3
ws-ml-19b	09/10/2018	1539082710	testRound	1	c	36	7	630	636	0	0	1	1.322980082	3	0.407823184	3
ws-ml-19b	09/10/2018	1539082710	testRound	1	c	37	2	960	728	1	1	1	1.095541783	3	0.253794188	3
ws-ml-19b	09/10/2018	1539082710	testRound	1	c	38	3	830	716	1	1	1	1.05531677	2	0.533071551	2
ws-ml-19b	09/10/2018	1539082710	testRound	1	c	39	2	580	765	0	0	1	1.02365083	4	0.31035957	4
ws-ml-19b	09/10/2018	1539082710	testRound	1	c	40	1	184	513	0	0	1	0.750557193	4	0.23174189	4
ws-ml-19b	09/10/2018	1539082710	testRound	1	c	41	2	671	885	0	0	1	0.818406593	4	0.244842859	4
ws-ml-19b	09/10/2018	1539082710	testRound	1	c	42	4	587	544	1	0	0	1.203973493	3	0.205976148	-3
ws-ml-19b	09/10/2018	1539082710	testRound	1	c	43	5	540	561	0	0	1	0.906697893	2	0.386972671	2
ws-ml-19b	09/10/2018	1539082710	testRound	1	c	44	3	741	622	1	1	1	1.092461787	2	0.265777403	2
ws-ml-19b	09/10/2018	1539082710	testRound	1	c	45	4	568	522	1	1	1	0.988766016	2	0.204118465	2
ws-ml-19b	09/10/2018	1539082710	testRound	1	c	46	7	522	516	1	1	1	1.300621484	2	0.388164835	2
ws-ml-19b	09/10/2018	1539082710	testRound	1	c	47	3	478	570	0	0	1	1.28338627	4	0.26376673	4
ws-ml-19b	09/10/2018	1539082710	testRound	1	c	48	6	551	562	0	0	1	1.234783719	2	0.202805064	2
ws-ml-19b	09/10/2018	1539082710	testRound	1	c	49	4	471	513	0	0	1	0.884378425	4	0.233316687	4
ws-ml-19b	09/10/2018	1539082710	testRound	1	c	50	2	518	763	0	0	1	0.853548314	4	0.229077242	4
ws-ml-19b	09/10/2018	1539082710	testRound	1	c	51	1	747	268	1	1	1	0.783235045	4	0.342590962	4
ws-ml-19b	09/10/2018	1539082710	testRound	1	c	52	7	702	696	1	0	0	1.112485451	1	0.335069139	-1
ws-ml-19b	09/10/2018	1539082710	testRound	1	c	53	4	648	705	0	0	1	1.119484801	1	0.337113168	1
ws-ml-19b	09/10/2018	1539082710	testRound	1	c	54	2	509	346	1	1	1	0.86729588	4	0.261829825	4
ws-ml-19b	09/10/2018	1539082710	testRound	1	c	55	1	719	258	1	1	1	1.469198274	4	0.285871307	4
ws-ml-19b	09/10/2018	1539082710	testRound	2	ef	0	6	807	792	1	0	0	1.178835747	4	2.124805436	-4
ws-ml-19b	09/10/2018	1539082710	testRound	2	ef	1	4	562	606	0	0	1	0.888874135	4	0.471632635	4
ws-ml-19b	09/10/2018	1539082710	testRound	2	ef	2	3	442	527	0	0	1	0.98005235	3	0.548591807	3
ws-ml-19b	09/10/2018	1539082710	testRound	2	ef	3	5	798	768	1	0	0	1.032108231	2	0.635396511	-2
ws-ml-19b	09/10/2018	1539082710	testRound	2	ef	4	6	492	503	0	0	1	0.887909692	4	0.277398191	4
ws-ml-19b	09/10/2018	1539082710	testRound	2	ef	5	7	602	595	1	0	0	0.771638312	4	0.348819912	-4
ws-ml-19b	09/10/2018	1539082710	testRound	2	ef	6	7	689	683	1	0	0	0.876787965	1	0.30818404	-1
ws-ml-19b	09/10/2018	1539082710	testRound	2	ef	7	2	729	553	1	1	1	1.118162099	2	0.726514107	2
ws-ml-19b	09/10/2018	1539082710	testRound	2	ef	8	1	640	230	1	1	1	0.908367307	4	0.246405789	4
ws-ml-19b	09/10/2018	1539082710	testRound	2	ef	9	1	180	502	0	0	1	0.76779818	4	0.237514437	4
ws-ml-19b	09/10/2018	1539082710	testRound	2	ef	10	6	765	781	0	0	1	1.719195628	3	0.731864891	3
ws-ml-19b	09/10/2018	1539082710	testRound	2	ef	11	5	574	552	1	0	0	0.747414975	2	0.76190632	-2
ws-ml-19b	09/10/2018	1539082710	testRound	2	ef	12	1	209	582	0	0	1	0.763913465	4	0.272767452	4
ws-ml-19b	09/10/2018	1539082710	testRound	2	ef	13	3	686	795	0	0	1	0.81395771	2	0.414413279	2
ws-ml-19b	09/10/2018	1539082710	testRound	2	ef	14	4	644	701	0	0	1	0.830780141	2	0.303054883	2
ws-ml-19b	09/10/2018	1539082710	testRound	2	ef	15	5	554	533	1	NA	0	NA	NA	NA	0
ws-ml-19b	09/10/2018	1539082710	testRound	2	ef	16	2	979	742	1	1	1	0.824221798	4	0.512563581	4
ws-ml-19b	09/10/2018	1539082710	testRound	2	ef	17	7	548	554	0	0	1	1.518190516	1	0.951716577	1
ws-ml-19b	09/10/2018	1539082710	testRound	2	ef	18	6	607	620	0	0	1	0.846460121	1	0.27800213	1
ws-ml-19b	09/10/2018	1539082710	testRound	2	ef	19	5	719	692	1	0	0	2.00457429	4	0.526059693	-4
ws-ml-19b	09/10/2018	1539082710	testRound	2	ef	20	1	661	237	1	1	1	0.980610425	4	0.717715767	4
ws-ml-19b	09/10/2018	1539082710	testRound	2	ef	21	4	756	695	1	NA	0	NA	NA	NA	0
ws-ml-19b	09/10/2018	1539082710	testRound	2	ef	22	3	864	745	1	1	1	1.345757877	2	0.430074657	2
ws-ml-19b	09/10/2018	1539082710	testRound	2	ef	23	7	580	574	1	0	0	1.036251456	1	0.260445863	-1
ws-ml-19b	09/10/2018	1539082710	testRound	2	ef	24	3	740	621	1	1	1	1.041019147	1	0.351845704	1
ws-ml-19b	09/10/2018	1539082710	testRound	2	ef	25	7	786	793	0	0	1	1.927095531	4	0.720755672	4
ws-ml-19b	09/10/2018	1539082710	testRound	2	ef	26	2	409	602	0	0	1	0.800121622	4	0.284749384	4
ws-ml-19b	09/10/2018	1539082710	testRound	2	ef	27	6	591	579	1	1	1	0.985359835	1	0.568630545	1
ws-ml-19b	09/10/2018	1539082710	testRound	2	ef	28	5	591	614	0	0	1	0.783266156	4	0.231523791	4
ws-ml-19b	09/10/2018	1539082710	testRound	2	ef	29	1	621	223	1	1	1	0.712852497	4	0.278196174	4
ws-ml-19b	09/10/2018	1539082710	testRound	2	ef	30	3	536	639	0	0	1	0.794860002	1	0.446987213	1
ws-ml-19b	09/10/2018	1539082710	testRound	2	ef	31	4	466	507	0	0	1	1.521665655	4	0.245406386	4
ws-ml-19b	09/10/2018	1539082710	testRound	2	ef	32	4	760	699	1	0	0	0.859338822	1	0.292796568	-1
ws-ml-19b	09/10/2018	1539082710	testRound	2	ef	33	2	972	737	1	1	1	1.346803145	4	0.725277682	4
ws-ml-19b	09/10/2018	1539082710	testRound	2	ef	34	1	545	893	0	0	1	0.809036387	4	0.336179195	4
ws-ml-19b	09/10/2018	1539082710	testRound	2	ef	35	2	465	685	0	0	1	0.765640931	4	0.298359677	4
ws-ml-19b	09/10/2018	1539082710	testRound	2	ef	36	7	634	640	0	0	1	0.770166149	4	0.364463971	4
ws-ml-19b	09/10/2018	1539082710	testRound	2	ef	37	3	721	622	1	0	0	1.945957501	1	0.372907259	-1
ws-ml-19b	09/10/2018	1539082710	testRound	2	ef	38	4	739	685	1	0	0	1.205882494	1	0.723543481	-1
ws-ml-19b	09/10/2018	1539082710	testRound	2	ef	39	2	766	1011	0	0	1	0.757922178	4	0.512342596	4
ws-ml-19b	09/10/2018	1539082710	testRound	2	ef	40	7	553	548	1	0	0	0.671037612	4	0.275958742	-4
ws-ml-19b	09/10/2018	1539082710	testRound	2	ef	41	6	756	740	1	0	0	1.694865486	1	0.379531031	-1
ws-ml-19b	09/10/2018	1539082710	testRound	2	ef	42	7	771	778	0	0	1	1.413510416	4	0.556267582	4
ws-ml-19b	09/10/2018	1539082710	testRound	2	ef	43	5	756	788	0	0	1	1.153561368	2	1.536649966	2
ws-ml-19b	09/10/2018	1539082710	testRound	2	ef	44	4	689	638	1	0	0	1.009916414	2	0.715248371	-2
ws-ml-19b	09/10/2018	1539082710	testRound	2	ef	45	5	697	727	0	0	1	0.879326243	1	0.288286104	1
ws-ml-19b	09/10/2018	1539082710	testRound	2	ef	46	4	566	616	0	0	1	1.42336974	1	0.399182324	1
ws-ml-19b	09/10/2018	1539082710	testRound	2	ef	47	2	753	993	0	0	1	1.000111615	4	0.253237075	4
ws-ml-19b	09/10/2018	1539082710	testRound	2	ef	48	1	1215	741	1	1	1	0.946903021	4	0.291772789	4
ws-ml-19b	09/10/2018	1539082710	testRound	2	ef	49	3	776	669	1	1	1	1.409202014	2	0.513498838	2
ws-ml-19b	09/10/2018	1539082710	testRound	2	ef	50	5	613	637	0	1	0	1.479446967	2	0.429881255	-2
ws-ml-19b	09/10/2018	1539082710	testRound	2	ef	51	6	775	759	1	0	0	0.923619109	3	0.753306834	-3
ws-ml-19b	09/10/2018	1539082710	testRound	2	ef	52	1	675	1107	0	0	1	0.992333847	4	0.310932399	4
ws-ml-19b	09/10/2018	1539082710	testRound	2	ef	53	2	779	529	1	1	1	0.753401451	4	0.24763612	4
ws-ml-19b	09/10/2018	1539082710	testRound	2	ef	54	6	667	680	0	0	1	0.785135707	3	0.542328218	3
ws-ml-19b	09/10/2018	1539082710	testRound	2	ef	55	3	596	710	0	0	1	0.995654713	2	0.711434538	2
ws-ml-20	2018-10-09	1539086981	trainingRound	1	ef	0	2	947	718	1	1	1	1.70651866776461	4	0.382270088372024	4
ws-ml-20	2018-10-09	1539086981	trainingRound	1	ef	1	1	659	1080	0	0	1	1.20122353113038	4	1.76038765037811	4
ws-ml-20	2018-10-09	1539086981	trainingRound	1	ef	2	5	495	516	0	0	1	1.21005234037148	4	0.306412954265397	4
ws-ml-20	2018-10-09	1539086981	trainingRound	1	ef	3	3	699	810	0	0	1	0.872076080362604	4	0.165335465564567	4
ws-ml-20	2018-10-09	1539086981	trainingRound	1	ef	4	3	612	729	0	0	1	0.884318127074948	4	0.172321986130555	4
ws-ml-20	2018-10-09	1539086981	trainingRound	1	ef	5	1	857	523	1	1	1	1.13376253784372	4	0.229057677683159	4
ws-ml-20	2018-10-09	1539086981	trainingRound	1	ef	6	4	460	500	0	0	1	2.4047258681494	4	0.165312372810149	4
ws-ml-20	2018-10-09	1539086981	trainingRound	1	ef	7	7	744	751	0	0	1	1.64847246236968	4	0.176530961449316	4
ws-ml-20	2018-10-09	1539086981	trainingRound	1	ef	8	3	585	491	1	1	1	2.06859542487655	4	0.166353150445502	4
ws-ml-20	2018-10-09	1539086981	trainingRound	1	ef	9	4	828	767	1	1	1	2.1605385871917	4	0.1767974903305	4
ws-ml-20	2018-10-09	1539086981	trainingRound	1	ef	10	2	523	355	1	1	1	1.20191021985738	4	0.170071404721966	4
ws-ml-20	2018-10-09	1539086981	trainingRound	1	ef	11	1	235	655	0	0	1	0.684231593389995	4	0.163112146434287	4
ws-ml-20	2018-10-09	1539086981	trainingRound	1	ef	12	4	797	733	1	1	1	2.68183988958845	4	0.15293978788759	4
ws-ml-20	2018-10-09	1539086981	trainingRound	1	ef	13	6	584	596	0	1	0	1.19930170075168	4	0.170637497951247	-4
ws-ml-20	2018-10-09	1539086981	trainingRound	1	ef	14	5	644	620	1	1	1	2.60285657378699	4	0.200926853376586	4
ws-ml-20	2018-10-09	1539086981	trainingRound	1	ef	15	2	342	504	0	0	1	1.20701820895556	4	0.13983689458837	4
ws-ml-20	2018-10-09	1539086981	trainingRound	1	ef	16	6	736	752	0	1	0	1.39555227125311	4	0.173146269189601	-4
ws-ml-20	2018-10-09	1539086981	trainingRound	1	ef	17	5	662	635	1	1	1	1.0810324770755	4	0.185082978361606	4
ws-ml-20	2018-10-09	1539086981	trainingRound	1	ef	18	2	732	966	0	0	1	2.92434396530371	4	0.145377231379825	4
ws-ml-20	2018-10-09	1539086981	trainingRound	1	ef	19	7	691	685	1	0	0	2.82654775180708	4	0.155356508836121	-4
ws-ml-20	2018-10-09	1539086981	trainingRound	1	ef	20	7	656	649	1	1	1	1.19403238310042	4	0.175963264555321	4
ws-ml-20	2018-10-09	1539086981	trainingRound	1	ef	21	5	739	768	0	0	1	1.87705353125057	4	0.142733110937115	4
ws-ml-20	2018-10-09	1539086981	trainingRound	1	ef	22	6	736	722	1	0	0	1.28966108495297	4	0.129232188352034	-4
ws-ml-20	2018-10-09	1539086981	trainingRound	1	ef	23	1	1164	710	1	1	1	0.59302066384771	3	0.459826785092446	3
ws-ml-20	2018-10-09	1539086981	trainingRound	1	ef	24	3	910	785	1	1	1	1.51751505278662	4	0.172072456087335	4
ws-ml-20	2018-10-09	1539086981	trainingRound	1	ef	25	6	706	691	1	1	1	2.35324794787084	4	0.153800955205952	4
ws-ml-20	2018-10-09	1539086981	trainingRound	1	ef	26	7	544	549	0	0	1	0.793621332060866	4	0.135782833167468	4
ws-ml-20	2018-10-09	1539086981	trainingRound	1	ef	27	4	603	651	0	0	1	0.871961578788614	4	0.143420441130729	4
ws-ml-20	2018-10-09	1539086981	trainingRound	2	c	0	5	550	528	1	1	1	2.44138689954343	4	0.183692922808405	4
ws-ml-20	2018-10-09	1539086981	trainingRound	2	c	1	3	740	638	1	0	0	0.901273982384737	4	0.147713127684256	-4
ws-ml-20	2018-10-09	1539086981	trainingRound	2	c	2	2	769	1015	0	0	1	2.11244856650228	3	0.387149395050074	3
ws-ml-20	2018-10-09	1539086981	trainingRound	2	c	3	3	571	662	0	0	1	0.822574515030283	4	0.149365221863263	4
ws-ml-20	2018-10-09	1539086981	trainingRound	2	c	4	1	278	773	0	0	1	0.674133003365569	4	0.158909906505869	4
ws-ml-20	2018-10-09	1539086981	trainingRound	2	c	5	6	587	576	1	1	1	2.14100853116906	4	0.154859373142244	4
ws-ml-20	2018-10-09	1539086981	trainingRound	2	c	6	1	574	941	0	0	1	0.794722407445079	4	0.122220971363276	4
ws-ml-20	2018-10-09	1539086981	trainingRound	2	c	7	1	667	240	1	1	1	0.71345002230737	4	0.149819700109219	4
ws-ml-20	2018-10-09	1539086981	trainingRound	2	c	8	2	1045	792	1	1	1	1.76669068954652	4	0.146513908090128	4
ws-ml-20	2018-10-09	1539086981	trainingRound	2	c	9	7	686	693	0	0	1	1.09865449422068	4	0.149477478309564	4
ws-ml-20	2018-10-09	1539086981	trainingRound	2	c	10	5	653	628	1	0	0	1.96655976645707	4	0.13405889486603	-4
ws-ml-20	2018-10-09	1539086981	trainingRound	2	c	11	7	760	752	1	0	0	1.53903236866245	3	0.337481690170534	-3
ws-ml-20	2018-10-09	1539086981	trainingRound	2	c	12	4	600	552	1	1	1	1.31498966759682	4	0.163248137105256	4
ws-ml-20	2018-10-09	1539086981	trainingRound	2	c	13	2	792	1045	0	0	1	2.00391550489439	3	0.208519238029112	3
ws-ml-20	2018-10-09	1539086981	trainingRound	2	c	14	4	579	625	0	0	1	1.50672528377618	4	0.201447723295132	4
ws-ml-20	2018-10-09	1539086981	trainingRound	2	c	15	3	612	528	1	0	0	2.03185837983256	3	0.320573624034296	-3
ws-ml-20	2018-10-09	1539086981	trainingRound	2	c	16	6	760	775	0	1	0	2.49594225015244	4	0.400798175418458	-4
ws-ml-20	2018-10-09	1539086981	trainingRound	2	c	17	2	883	669	1	1	1	1.00573309714673	4	0.787974832746841	4
ws-ml-20	2018-10-09	1539086981	trainingRound	2	c	18	4	726	784	0	0	1	1.240513608529	3	1.22431724826674	3
ws-ml-20	2018-10-09	1539086981	trainingRound	2	c	19	4	569	523	1	0	0	1.12362545989163	3	0.111287514100695	-3
ws-ml-20	2018-10-09	1539086981	trainingRound	2	c	20	5	693	722	0	0	1	1.18849493290691	3	0.130392278551881	3
ws-ml-20	2018-10-09	1539086981	trainingRound	2	c	21	7	581	586	0	1	0	1.73242360708173	3	0.636336257452058	-3
ws-ml-20	2018-10-09	1539086981	trainingRound	2	c	22	5	711	739	0	0	1	1.19420044703656	3	0.172046156003489	3
ws-ml-20	2018-10-09	1539086981	trainingRound	2	c	23	6	552	540	1	1	1	1.36618694675781	3	0.156226015205903	3
ws-ml-20	2018-10-09	1539086981	trainingRound	2	c	24	1	539	194	1	1	1	0.708258321970789	4	0.236154530302883	4
ws-ml-20	2018-10-09	1539086981	trainingRound	2	c	25	3	662	767	0	0	1	1.12501936423723	4	0.307882872264599	4
ws-ml-20	2018-10-09	1539086981	trainingRound	2	c	26	6	588	599	0	1	0	2.03447652091927	3	0.506702191021759	-3
ws-ml-20	2018-10-09	1539086981	trainingRound	2	c	27	7	572	567	1	0	0	2.11163422615573	3	0.338734792861942	-3
ws-ml-20	2018-10-09	1539086981	testRound	1	ef	0	2	678	461	1	1	1	1.65567708117669	4	0.227725354016002	4
ws-ml-20	2018-10-09	1539086981	testRound	1	ef	1	7	681	688	0	0	1	0.960158583078737	4	0.159507752268837	4
ws-ml-20	2018-10-09	1539086981	testRound	1	ef	2	6	574	562	1	0	0	1.21723194202787	4	0.142888345566462	-4
ws-ml-20	2018-10-09	1539086981	testRound	1	ef	3	1	558	915	0	0	1	0.889026162491064	4	0.138080883018119	4
ws-ml-20	2018-10-09	1539086981	testRound	1	ef	4	3	742	860	0	0	1	1.01969042237397	4	0.232631281509384	4
ws-ml-20	2018-10-09	1539086981	testRound	1	ef	5	5	588	611	0	0	1	0.928676422714489	4	0.153236144906259	4
ws-ml-20	2018-10-09	1539086981	testRound	1	ef	6	5	540	561	0	1	0	0.956966971905786	4	0.225474451875925	-4
ws-ml-20	2018-10-09	1539086981	testRound	1	ef	7	4	570	528	1	1	1	1.83793280072496	3	0.445137547823833	3
ws-ml-20	2018-10-09	1539086981	testRound	1	ef	8	7	706	698	1	1	1	1.30350679520416	3	0.286369405177538	3
ws-ml-20	2018-10-09	1539086981	testRound	1	ef	9	5	625	650	0	0	1	1.20297441098228	3	0.22373896719364	3
ws-ml-20	2018-10-09	1539086981	testRound	1	ef	10	5	609	584	1	0	0	1.62168711177219	3	0.324836803178187	-3
ws-ml-20	2018-10-09	1539086981	testRound	1	ef	11	7	730	722	1	1	1	0.796494455655193	4	0.287030435290944	4
ws-ml-20	2018-10-09	1539086981	testRound	1	ef	12	6	556	544	1	1	1	0.813232533459086	4	0.224450031608285	4
ws-ml-20	2018-10-09	1539086981	testRound	1	ef	13	3	707	593	1	1	1	1.50193321639381	4	0.247730094444705	4
ws-ml-20	2018-10-09	1539086981	testRound	1	ef	14	1	664	1088	0	0	1	1.5807301864952	4	0.208768126609357	4
ws-ml-20	2018-10-09	1539086981	testRound	1	ef	15	3	590	684	0	0	1	0.772255081286858	4	0.182876016602677	4
ws-ml-20	2018-10-09	1539086981	testRound	1	ef	16	1	1243	758	1	1	1	0.783383544036042	4	0.200305273392587	4
ws-ml-20	2018-10-09	1539086981	testRound	1	ef	17	6	654	667	0	0	1	0.836173902556766	4	0.169930923795619	4
ws-ml-20	2018-10-09	1539086981	testRound	1	ef	18	4	655	712	0	NA	0	NA	NA	NA	0
ws-ml-20	2018-10-09	1539086981	testRound	1	ef	19	2	469	690	0	0	1	1.04175138019127	4	0.297459380002692	4
ws-ml-20	2018-10-09	1539086981	testRound	1	ef	20	4	643	694	0	1	0	0.977187886179308	4	0.183120735659031	-4
ws-ml-20	2018-10-09	1539086981	testRound	1	ef	21	1	836	510	1	1	1	0.629999862085242	4	0.193526587616361	4
ws-ml-20	2018-10-09	1539086981	testRound	1	ef	22	5	772	802	0	1	0	1.1638754902815	3	0.394435479964159	-3
ws-ml-20	2018-10-09	1539086981	testRound	1	ef	23	1	213	593	0	0	1	0.631886091137858	4	0.18781530029446	4
ws-ml-20	2018-10-09	1539086981	testRound	1	ef	24	7	505	499	1	0	0	1.52328599639441	4	0.390563273987937	-4
ws-ml-20	2018-10-09	1539086981	testRound	1	ef	25	1	797	1307	0	0	1	1.00080824642282	4	0.206631084580295	4
ws-ml-20	2018-10-09	1539086981	testRound	1	ef	26	6	684	671	1	1	1	1.23056223481399	4	0.216675150044466	4
ws-ml-20	2018-10-09	1539086981	testRound	1	ef	27	7	611	617	0	0	1	1.0586087705633	3	0.265650713743526	3
ws-ml-20	2018-10-09	1539086981	testRound	1	ef	28	1	826	504	1	1	1	1.32356573945799	4	0.456035724491812	4
ws-ml-20	2018-10-09	1539086981	testRound	1	ef	29	7	511	505	1	1	1	1.72572093496274	4	0.21989755156028	4
ws-ml-20	2018-10-09	1539086981	testRound	1	ef	30	3	540	643	0	0	1	1.12978160347484	4	0.171685973171407	4
ws-ml-20	2018-10-09	1539086981	testRound	1	ef	31	3	584	490	1	1	1	1.63354876949234	4	0.344660971091798	4
ws-ml-20	2018-10-09	1539086981	testRound	1	ef	32	2	478	703	0	0	1	0.849360827822238	4	0.183757390081155	4
ws-ml-20	2018-10-09	1539086981	testRound	1	ef	33	5	573	551	1	0	0	1.58173632499893	4	0.231698270061315	-4
ws-ml-20	2018-10-09	1539086981	testRound	1	ef	34	2	1036	785	1	1	1	0.793039843661973	4	0.2248525511568	4
ws-ml-20	2018-10-09	1539086981	testRound	1	ef	35	2	925	701	1	1	1	0.867430587830313	4	0.242360066724359	4
ws-ml-20	2018-10-09	1539086981	testRound	1	ef	36	7	717	725	0	1	0	1.12551393407557	4	0.210269155679271	-4
ws-ml-20	2018-10-09	1539086981	testRound	1	ef	37	4	516	474	1	0	0	0.848552902134543	4	0.164613496242964	-4
ws-ml-20	2018-10-09	1539086981	testRound	1	ef	38	3	571	479	1	1	1	0.768726700771367	4	0.211914514471573	4
ws-ml-20	2018-10-09	1539086981	testRound	1	ef	39	3	521	621	0	0	1	0.969916234240372	4	0.186388039750454	4
ws-ml-20	2018-10-09	1539086981	testRound	1	ef	40	6	557	568	0	0	1	0.696302048101643	4	0.162164381286857	4
ws-ml-20	2018-10-09	1539086981	testRound	1	ef	41	5	583	559	1	0	0	1.06204991178311	4	0.209909293582314	-4
ws-ml-20	2018-10-09	1539086981	testRound	1	ef	42	4	591	643	0	0	1	1.52448681964961	4	0.178291463282221	4
ws-ml-20	2018-10-09	1539086981	testRound	1	ef	43	6	563	575	0	0	1	0.95277403322325	4	0.171693350024725	4
ws-ml-20	2018-10-09	1539086981	testRound	1	ef	44	2	451	664	0	0	1	0.670488196876249	4	0.231327182322275	4
ws-ml-20	2018-10-09	1539086981	testRound	1	ef	45	6	626	613	1	0	0	0.799127350448543	4	0.17135209042317	-4
ws-ml-20	2018-10-09	1539086981	testRound	1	ef	46	4	570	528	1	0	0	1.4869405659847	4	0.216053249325341	-4
ws-ml-20	2018-10-09	1539086981	testRound	1	ef	47	3	662	571	1	0	0	1.21078810120162	4	0.160960350702226	-4
ws-ml-20	2018-10-09	1539086981	testRound	1	ef	48	4	575	626	0	0	1	2.00857959992572	3	0.989186817500013	3
ws-ml-20	2018-10-09	1539086981	testRound	1	ef	49	4	830	769	1	1	1	1.64412428905416	3	0.23967200590414	3
ws-ml-20	2018-10-09	1539086981	testRound	1	ef	50	5	629	605	1	0	0	0.910137110025971	3	0.166896792383341	-3
ws-ml-20	2018-10-09	1539086981	testRound	1	ef	51	6	641	655	0	0	1	1.12776515694713	3	0.135641069311532	3
ws-ml-20	2018-10-09	1539086981	testRound	1	ef	52	1	673	242	1	1	1	0.553955420076818	3	0.202229990369233	3
ws-ml-20	2018-10-09	1539086981	testRound	1	ef	53	2	1050	796	1	1	1	1.23173996531477	4	0.171390578350838	4
ws-ml-20	2018-10-09	1539086981	testRound	1	ef	54	2	667	880	0	0	1	0.62191451126273	4	0.414128468204581	4
ws-ml-20	2018-10-09	1539086981	testRound	1	ef	55	7	604	611	0	0	1	1.38803461732459	4	0.228145193130331	4
ws-ml-20	2018-10-09	1539086981	testRound	2	c	0	6	638	625	1	1	1	-0.227371265107649	3	4.12109423736183	3
ws-ml-20	2018-10-09	1539086981	testRound	2	c	1	4	589	546	1	0	0	0.878671627757285	4	0.36052922179806	-4
ws-ml-20	2018-10-09	1539086981	testRound	2	c	2	7	668	662	1	0	0	1.32180940715625	3	0.117589270335884	-3
ws-ml-20	2018-10-09	1539086981	testRound	2	c	3	4	629	583	1	0	0	0.942647860181751	3	0.130797043231723	-3
ws-ml-20	2018-10-09	1539086981	testRound	2	c	4	2	741	503	1	1	1	0.920770361473842	3	0.156846312263951	3
ws-ml-20	2018-10-09	1539086981	testRound	2	c	5	6	564	576	0	0	1	1.31839200015747	3	0.144653658389871	3
ws-ml-20	2018-10-09	1539086981	testRound	2	c	6	1	613	220	1	1	1	0.544128490651929	3	0.17635391699514	3
ws-ml-20	2018-10-09	1539086981	testRound	2	c	7	1	185	515	0	0	1	0.761187237018021	3	0.182966463227785	3
ws-ml-20	2018-10-09	1539086981	testRound	2	c	8	4	566	520	1	0	0	0.973166860228957	3	0.290608529372548	-3
ws-ml-20	2018-10-09	1539086981	testRound	2	c	9	5	678	650	1	0	0	1.46695025852387	3	0.127946370925201	-3
ws-ml-20	2018-10-09	1539086981	testRound	2	c	10	1	670	1098	0	0	1	0.866782387027342	3	0.667198120761896	3
ws-ml-20	2018-10-09	1539086981	testRound	2	c	11	7	716	709	1	1	1	1.39134393739732	4	0.361185761648812	4
ws-ml-20	2018-10-09	1539086981	testRound	2	c	12	1	523	188	1	1	1	0.694424158100446	4	0.360732566336083	4
ws-ml-20	2018-10-09	1539086981	testRound	2	c	13	3	640	762	0	0	1	0.800247990529897	4	0.192232110413897	4
ws-ml-20	2018-10-09	1539086981	testRound	2	c	14	2	482	709	0	0	1	0.832087126400438	4	0.14916283952698	4
ws-ml-20	2018-10-09	1539086981	testRound	2	c	15	7	597	602	0	1	0	2.33653392501947	4	0.245258528200793	-4
ws-ml-20	2018-10-09	1539086981	testRound	2	c	16	3	847	731	1	1	1	1.37878757263388	3	0.163005021713616	3
ws-ml-20	2018-10-09	1539086981	testRound	2	c	17	2	691	524	1	1	1	1.51936985003704	3	0.204911315802747	3
ws-ml-20	2018-10-09	1539086981	testRound	2	c	18	7	758	750	1	0	0	1.77317269756168	2	0.340721090517036	-2
ws-ml-20	2018-10-09	1539086981	testRound	2	c	19	1	1266	772	1	1	1	0.724671176809352	3	0.181477621998056	3
ws-ml-20	2018-10-09	1539086981	testRound	2	c	20	5	653	626	1	1	1	1.05991832221116	4	0.128040345607587	4
ws-ml-20	2018-10-09	1539086981	testRound	2	c	21	5	668	641	1	1	1	1.02454727776421	4	0.0974334648017248	4
ws-ml-20	2018-10-09	1539086981	testRound	2	c	22	4	505	545	0	0	1	0.88455290341517	4	0.128985544899479	4
ws-ml-20	2018-10-09	1539086981	testRound	2	c	23	6	704	718	0	1	0	1.32798992642711	2	0.124667841191695	-2
ws-ml-20	2018-10-09	1539086981	testRound	2	c	24	5	816	785	1	0	0	1.98399543789492	2	0.108041378367489	-2
ws-ml-20	2018-10-09	1539086981	testRound	2	c	25	6	643	630	1	0	0	0.90476451644281	3	0.299389549436455	-3
ws-ml-20	2018-10-09	1539086981	testRound	2	c	26	1	623	1021	0	0	1	0.691681893451459	4	0.166788384729443	4
ws-ml-20	2018-10-09	1539086981	testRound	2	c	27	7	688	694	0	0	1	1.20589115422263	4	0.151078255250468	4
ws-ml-20	2018-10-09	1539086981	testRound	2	c	28	7	673	680	0	0	1	0.978882317074749	4	0.113885449030931	4
ws-ml-20	2018-10-09	1539086981	testRound	2	c	29	4	642	595	1	1	1	2.42352465360091	3	0.109281010281848	3
ws-ml-20	2018-10-09	1539086981	testRound	2	c	30	5	709	739	0	0	1	1.01680029995259	3	0.115094611337554	3
ws-ml-20	2018-10-09	1539086981	testRound	2	c	31	4	792	855	0	0	1	1.33017379543162	3	0.224008703400614	3
ws-ml-20	2018-10-09	1539086981	testRound	2	c	32	3	529	444	1	0	0	2.3209042994531	2	0.531820373005758	-2
ws-ml-20	2018-10-09	1539086981	testRound	2	c	33	4	700	756	0	0	1	1.61209207209686	2	0.173503886158869	2
ws-ml-20	2018-10-09	1539086981	testRound	2	c	34	5	671	697	0	0	1	2.83154091859979	2	0.224336812960246	2
ws-ml-20	2018-10-09	1539086981	testRound	2	c	35	5	507	527	0	0	1	1.52448553672002	3	0.127195214921812	3
ws-ml-20	2018-10-09	1539086981	testRound	2	c	36	2	346	509	0	0	1	0.945242908517685	4	0.226658917767054	4
ws-ml-20	2018-10-09	1539086981	testRound	2	c	37	7	543	538	1	1	1	1.37882124956741	4	0.0997558903363824	4
ws-ml-20	2018-10-09	1539086981	testRound	2	c	38	1	970	592	1	1	1	0.844267913162184	4	0.107694345577329	4
ws-ml-20	2018-10-09	1539086981	testRound	2	c	39	3	561	471	1	1	1	1.12509762301852	4	0.0980909668542154	4
ws-ml-20	2018-10-09	1539086981	testRound	2	c	40	6	537	526	1	1	1	1.16414394355525	4	0.0824299094783782	4
ws-ml-20	2018-10-09	1539086981	testRound	2	c	41	2	588	399	1	1	1	1.17342434444799	4	0.0586796524949023	4
ws-ml-20	2018-10-09	1539086981	testRound	2	c	42	2	365	538	0	0	1	0.830959430200892	4	0.166477594735625	4
ws-ml-20	2018-10-09	1539086981	testRound	2	c	43	3	556	644	0	0	1	0.769990387638245	4	0.151012505048129	4
ws-ml-20	2018-10-09	1539086981	testRound	2	c	44	3	821	708	1	0	0	1.58671890761252	2	0.438500946642307	-2
ws-ml-20	2018-10-09	1539086981	testRound	2	c	45	1	579	949	0	0	1	0.733828416337929	4	0.171003774703422	4
ws-ml-20	2018-10-09	1539086981	testRound	2	c	46	2	614	417	1	1	1	1.01738339201256	4	0.208899947752798	4
ws-ml-20	2018-10-09	1539086981	testRound	2	c	47	4	650	707	0	0	1	1.21268908395723	4	0.147517480734678	4
ws-ml-20	2018-10-09	1539086981	testRound	2	c	48	6	793	777	1	0	0	1.03716586467635	4	0.16707447830413	-4
ws-ml-20	2018-10-09	1539086981	testRound	2	c	49	2	650	858	0	0	1	1.73771088576541	2	0.114738918768126	2
ws-ml-20	2018-10-09	1539086981	testRound	2	c	50	3	571	662	0	0	1	1.24316991681189	4	0.183928019880113	4
ws-ml-20	2018-10-09	1539086981	testRound	2	c	51	6	505	516	0	1	0	2.07123345139553	3	0.215912126936018	-3
ws-ml-20	2018-10-09	1539086981	testRound	2	c	52	5	515	535	0	0	1	1.09409367511762	2	0.139180996204232	2
ws-ml-20	2018-10-09	1539086981	testRound	2	c	53	6	549	561	0	0	1	0.898240492439072	3	0.2195569334217	3
ws-ml-20	2018-10-09	1539086981	testRound	2	c	54	7	623	629	0	0	1	1.43443373517948	3	0.67148759999327	3
ws-ml-20	2018-10-09	1539086981	testRound	2	c	55	3	526	627	0	0	1	0.944307972677052	4	0.221800779447221	4
ws-ml-22	2018-10-12	1539333207	trainingRound	1	c	0	5	619	594	1	0	0	2.9681725000778	2	0.918384956057253	-2
ws-ml-22	2018-10-12	1539333207	trainingRound	1	c	1	3	919	793	1	1	1	1.84549492925134	2	0.191254646622838	2
ws-ml-22	2018-10-12	1539333207	trainingRound	1	c	2	2	366	539	0	0	1	1.20522763278132	4	1.2257143104589	4
ws-ml-22	2018-10-12	1539333207	trainingRound	1	c	3	3	686	795	0	0	1	1.42599741402591	4	1.24446214331783	4
ws-ml-22	2018-10-12	1539333207	trainingRound	1	c	4	7	510	505	1	0	0	0.924488073628709	4	0.712946583367284	-4
ws-ml-22	2018-10-12	1539333207	trainingRound	1	c	5	2	615	418	1	1	1	1.03214280788325	3	0.720351990176823	3
ws-ml-22	2018-10-12	1539333207	trainingRound	1	c	6	1	661	237	1	1	1	1.67210923063294	4	0.776644565171409	4
ws-ml-22	2018-10-12	1539333207	trainingRound	1	c	7	4	562	606	0	0	1	2.0321043165759	2	1.16952662427684	2
ws-ml-22	2018-10-12	1539333207	trainingRound	1	c	8	2	832	631	1	1	1	1.43265801403459	3	0.657296492447585	3
ws-ml-22	2018-10-12	1539333207	trainingRound	1	c	9	7	628	622	1	0	0	0.919436089513965	2	0.76763407083763	-2
ws-ml-22	2018-10-12	1539333207	trainingRound	1	c	10	1	716	257	1	1	1	0.817683676510114	4	0.473848524516143	4
ws-ml-22	2018-10-12	1539333207	trainingRound	1	c	11	4	660	612	1	0	0	1.34703859106412	2	0.718825168311014	-2
ws-ml-22	2018-10-12	1539333207	trainingRound	1	c	12	1	639	1047	0	0	1	0.971797098204206	4	0.654871540072691	4
ws-ml-22	2018-10-12	1539333207	trainingRound	1	c	13	5	610	585	1	0	0	1.02715305138236	2	0.567184171604367	-2
ws-ml-22	2018-10-12	1539333207	trainingRound	1	c	14	3	749	646	1	0	0	2.32940347775411	1	1.47793373528975	-1
ws-ml-22	2018-10-12	1539333207	trainingRound	1	c	15	7	536	541	0	0	1	1.3240936018783	2	0.694259695078472	2
ws-ml-22	2018-10-12	1539333207	trainingRound	1	c	16	4	561	516	1	1	1	1.95153880228554	2	0.457344734886647	2
ws-ml-22	2018-10-12	1539333207	trainingRound	1	c	17	3	654	758	0	NA	0	NA	NA	NA	0
ws-ml-22	2018-10-12	1539333207	trainingRound	1	c	18	5	786	817	0	0	1	0.92738743136897	2	0.408873272822802	2
ws-ml-22	2018-10-12	1539333207	trainingRound	1	c	19	6	562	574	0	0	1	0.716241118531343	4	0.825362692364251	4
ws-ml-22	2018-10-12	1539333207	trainingRound	1	c	20	4	482	524	0	0	1	0.736956498727977	3	0.582498579831281	3
ws-ml-22	2018-10-12	1539333207	trainingRound	1	c	21	7	731	739	0	0	1	1.15157491996206	2	0.603634477562537	2
ws-ml-22	2018-10-12	1539333207	trainingRound	1	c	22	6	550	539	1	0	0	1.39386294592578	2	0.49153495956989	-2
ws-ml-22	2018-10-12	1539333207	trainingRound	1	c	23	2	501	737	0	0	1	0.908240892716094	3	0.691853667596206	3
ws-ml-22	2018-10-12	1539333207	trainingRound	1	c	24	6	610	622	0	0	1	0.829164671266881	2	0.863023549944046	2
ws-ml-22	2018-10-12	1539333207	trainingRound	1	c	25	5	653	681	0	0	1	1.12144328289787	2	0.481678939513586	2
ws-ml-22	2018-10-12	1539333207	trainingRound	1	c	26	6	781	765	1	1	1	1.04117062330579	2	0.477434631334745	2
ws-ml-22	2018-10-12	1539333207	trainingRound	1	c	27	1	684	1121	0	0	1	0.678503278336848	4	0.868635582583465	4
ws-ml-22	2018-10-12	1539333207	trainingRound	2	ef	0	7	759	751	1	0	0	1.33713189078617	2	0.462365605194009	-2
ws-ml-22	2018-10-12	1539333207	trainingRound	2	ef	1	6	541	551	0	0	1	0.76563829654151	3	0.535963230537163	3
ws-ml-22	2018-10-12	1539333207	trainingRound	2	ef	2	7	640	633	1	1	1	1.07657332417693	2	0.453709551650263	2
ws-ml-22	2018-10-12	1539333207	trainingRound	2	ef	3	4	778	715	1	0	0	1.09616058830125	2	0.381429932829633	-2
ws-ml-22	2018-10-12	1539333207	trainingRound	2	ef	4	1	1228	749	1	1	1	0.872505883557096	4	0.460279697086207	4
ws-ml-22	2018-10-12	1539333207	trainingRound	2	ef	5	7	785	792	0	0	1	2.47250036646938	2	3.99089423967962	2
ws-ml-22	2018-10-12	1539333207	trainingRound	2	ef	6	7	750	758	0	0	1	0.910468897900955	2	2.27100093758418	2
ws-ml-22	2018-10-12	1539333207	trainingRound	2	ef	7	3	536	450	1	1	1	1.13954991472565	2	0.607307510584178	2
ws-ml-22	2018-10-12	1539333207	trainingRound	2	ef	8	4	755	694	1	1	1	0.843747744650045	1	2.0021337014814	1
ws-ml-22	2018-10-12	1539333207	trainingRound	2	ef	9	5	773	744	1	0	0	0.981709251417669	3	0.287671522879464	-3
ws-ml-22	2018-10-12	1539333207	trainingRound	2	ef	10	3	463	552	0	0	1	0.810230155565932	2	0.596422810333934	2
ws-ml-22	2018-10-12	1539333207	trainingRound	2	ef	11	4	620	669	0	0	1	0.753801577951435	3	0.638608321115044	3
ws-ml-22	2018-10-12	1539333207	trainingRound	2	ef	12	1	541	887	0	0	1	0.60606680743831	3	0.521984470682128	3
ws-ml-22	2018-10-12	1539333207	trainingRound	2	ef	13	2	747	566	1	1	1	1.03922200086163	2	0.387865358689396	2
ws-ml-22	2018-10-12	1539333207	trainingRound	2	ef	14	3	677	568	1	0	0	0.763982849556214	2	0.490686546999314	-2
ws-ml-22	2018-10-12	1539333207	trainingRound	2	ef	15	1	534	192	1	1	1	0.603761819638294	4	0.53574575464927	4
ws-ml-22	2018-10-12	1539333207	trainingRound	2	ef	16	3	504	601	0	0	1	0.807531273385393	3	0.366307339618743	3
ws-ml-22	2018-10-12	1539333207	trainingRound	2	ef	17	5	758	788	0	1	0	0.664350666076189	3	0.739062614772138	-3
ws-ml-22	2018-10-12	1539333207	trainingRound	2	ef	18	6	792	776	1	0	0	1.02313167202738	2	1.16992982072361	-2
ws-ml-22	2018-10-12	1539333207	trainingRound	2	ef	19	2	525	773	0	0	1	1.65995977016837	3	2.28526004246214	3
ws-ml-22	2018-10-12	1539333207	trainingRound	2	ef	20	6	653	641	1	0	0	0.884501058029855	2	1.04298388465168	-2
ws-ml-22	2018-10-12	1539333207	trainingRound	2	ef	21	2	387	570	0	0	1	1.41641275768734	4	0.692499038519145	4
ws-ml-22	2018-10-12	1539333207	trainingRound	2	ef	22	5	647	674	0	0	1	0.665683106838969	2	0.530750865974369	2
ws-ml-22	2018-10-12	1539333207	trainingRound	2	ef	23	6	681	695	0	0	1	1.05009547448071	2	1.07997627652412	2
ws-ml-22	2018-10-12	1539333207	trainingRound	2	ef	24	5	636	610	1	0	0	0.715931584266855	2	0.38442808492573	-2
ws-ml-22	2018-10-12	1539333207	trainingRound	2	ef	25	1	287	798	0	0	1	1.33418987184632	4	0.445531431841573	4
ws-ml-22	2018-10-12	1539333207	trainingRound	2	ef	26	4	667	720	0	0	1	0.759299419711169	3	0.607392191461258	3
ws-ml-22	2018-10-12	1539333207	trainingRound	2	ef	27	2	801	607	1	1	1	0.95282088358681	2	0.284887959822754	2
ws-ml-22	2018-10-12	1539333207	testRound	1	c	0	2	739	502	1	0	0	-0.228129640006955	4	3.19843712460943	-4
ws-ml-22	2018-10-12	1539333207	testRound	1	c	1	7	635	628	1	0	0	1.05242740619587	2	0.405280750786005	-2
ws-ml-22	2018-10-12	1539333207	testRound	1	c	2	7	555	560	0	0	1	1.26513903220666	2	0.569660445723002	2
ws-ml-22	2018-10-12	1539333207	testRound	1	c	3	6	792	776	1	0	0	1.25491381635857	2	0.534275065940164	-2
ws-ml-22	2018-10-12	1539333207	testRound	1	c	4	4	617	572	1	1	1	1.03962712187331	3	0.5583956438104	3
ws-ml-22	2018-10-12	1539333207	testRound	1	c	5	3	551	657	0	0	1	0.710960431898002	3	0.795918445900952	3
ws-ml-22	2018-10-12	1539333207	testRound	1	c	6	1	1070	653	1	1	1	0.83334194041754	4	0.60983799329415	4
ws-ml-22	2018-10-12	1539333207	testRound	1	c	7	7	564	559	1	0	0	0.829241333120535	4	0.468376985149007	-4
ws-ml-22	2018-10-12	1539333207	testRound	1	c	8	2	517	351	1	0	0	1.15028866876855	1	1.77185913336189	-1
ws-ml-22	2018-10-12	1539333207	testRound	1	c	9	2	606	799	0	0	1	0.904861997436001	4	0.41139766107608	4
ws-ml-22	2018-10-12	1539333207	testRound	1	c	10	5	654	682	0	0	1	1.08257732663105	4	0.526260213428031	4
ws-ml-22	2018-10-12	1539333207	testRound	1	c	11	1	665	1090	0	0	1	0.775449089311678	4	0.409798988769126	4
ws-ml-22	2018-10-12	1539333207	testRound	1	c	12	5	615	590	1	0	0	1.02693782082133	4	0.387685411826169	-4
ws-ml-22	2018-10-12	1539333207	testRound	1	c	13	1	512	839	0	0	1	0.767052210571819	4	0.316936143241946	4
ws-ml-22	2018-10-12	1539333207	testRound	1	c	14	6	710	725	0	0	1	1.07811842941373	2	0.653603572249722	2
ws-ml-22	2018-10-12	1539333207	testRound	1	c	15	5	601	578	1	0	0	1.48428415951184	3	0.501281279399791	-3
ws-ml-22	2018-10-12	1539333207	testRound	1	c	16	2	813	616	1	1	1	0.977480660523725	4	0.770482427595198	4
ws-ml-22	2018-10-12	1539333207	testRound	1	c	17	1	745	268	1	1	1	1.38137283738979	4	0.541502771213345	4
ws-ml-22	2018-10-12	1539333207	testRound	1	c	18	4	745	804	0	1	0	1.18414979277259	1	1.15916861341793	-1
ws-ml-22	2018-10-12	1539333207	testRound	1	c	19	1	653	1070	0	0	1	0.72270701667685	4	0.434654109091298	4
ws-ml-22	2018-10-12	1539333207	testRound	1	c	20	4	658	605	1	0	0	1.01315023446023	3	0.49689359110107	-3
ws-ml-22	2018-10-12	1539333207	testRound	1	c	21	3	771	894	0	0	1	1.29140678351541	4	0.613503328054321	4
ws-ml-22	2018-10-12	1539333207	testRound	1	c	22	3	790	663	1	1	1	1.02998184172566	2	0.421107093402497	2
ws-ml-22	2018-10-12	1539333207	testRound	1	c	23	7	521	516	1	0	0	1.0328202548958	3	0.377830995574641	-3
ws-ml-22	2018-10-12	1539333207	testRound	1	c	24	5	641	668	0	0	1	0.959617486215848	4	0.839370641460846	4
ws-ml-22	2018-10-12	1539333207	testRound	1	c	25	3	642	765	0	0	1	1.49322825634044	2	0.540812173004269	2
ws-ml-22	2018-10-12	1539333207	testRound	1	c	26	7	637	644	0	0	1	0.807854921130001	3	0.357442149970211	3
ws-ml-22	2018-10-12	1539333207	testRound	1	c	27	6	695	708	0	0	1	0.903528915151128	2	0.357375431703986	2
ws-ml-22	2018-10-12	1539333207	testRound	1	c	28	2	468	689	0	0	1	0.679542864401355	4	0.629374577196813	4
ws-ml-22	2018-10-12	1539333207	testRound	1	c	29	3	785	659	1	1	1	1.20270965974669	2	0.434864207478313	2
ws-ml-22	2018-10-12	1539333207	testRound	1	c	30	1	775	279	1	1	1	1.8986187073524	4	0.307432960170445	4
ws-ml-22	2018-10-12	1539333207	testRound	1	c	31	6	642	629	1	1	1	0.986292924624195	3	0.52704768142803	3
ws-ml-22	2018-10-12	1539333207	testRound	1	c	32	4	724	788	0	0	1	1.05754450477252	2	0.479907056322645	2
ws-ml-22	2018-10-12	1539333207	testRound	1	c	33	5	717	745	0	0	1	1.70840813744735	2	0.55847390946883	2
ws-ml-22	2018-10-12	1539333207	testRound	1	c	34	5	592	617	0	0	1	0.764484519598227	3	0.697799291567662	3
ws-ml-22	2018-10-12	1539333207	testRound	1	c	35	4	673	726	0	0	1	1.10264701514325	2	0.391947361853909	2
ws-ml-22	2018-10-12	1539333207	testRound	1	c	36	6	798	782	1	0	0	0.805063980571958	3	1.00851074885804	-3
ws-ml-22	2018-10-12	1539333207	testRound	1	c	37	2	521	687	0	0	1	1.04118634058977	4	0.452281844901336	4
ws-ml-22	2018-10-12	1539333207	testRound	1	c	38	7	659	666	0	1	0	1.17471685633791	2	0.350775776265436	-2
ws-ml-22	2018-10-12	1539333207	testRound	1	c	39	5	616	593	1	0	0	1.23231621122386	2	0.329763371479658	-2
ws-ml-22	2018-10-12	1539333207	testRound	1	c	40	1	1200	732	1	1	1	0.995184095905188	4	0.605042297135697	4
ws-ml-22	2018-10-12	1539333207	testRound	1	c	41	4	779	716	1	1	1	1.11305121557143	2	0.395395220726641	2
ws-ml-22	2018-10-12	1539333207	testRound	1	c	42	4	557	516	1	1	1	1.25133252095293	2	0.397544639492025	2
ws-ml-22	2018-10-12	1539333207	testRound	1	c	43	6	517	528	0	0	1	0.821266575720529	4	0.374350419090206	4
ws-ml-22	2018-10-12	1539333207	testRound	1	c	44	1	765	1254	0	0	1	0.997053490407779	4	0.499709871769483	4
ws-ml-22	2018-10-12	1539333207	testRound	1	c	45	3	733	632	1	1	1	1.43606064562118	2	0.907560238094447	2
ws-ml-22	2018-10-12	1539333207	testRound	1	c	46	7	663	670	0	0	1	0.924691436036937	4	0.463709914109586	4
ws-ml-22	2018-10-12	1539333207	testRound	1	c	47	6	651	664	0	0	1	0.832531377632677	3	0.349781738248112	3
ws-ml-22	2018-10-12	1539333207	testRound	1	c	48	4	470	511	0	0	1	0.749560798142738	3	0.468949543348572	3
ws-ml-22	2018-10-12	1539333207	testRound	1	c	49	3	626	540	1	1	1	1.13997139454341	3	0.453390394558483	3
ws-ml-22	2018-10-12	1539333207	testRound	1	c	50	5	722	695	1	1	1	0.858905942320234	4	1.04187116510275	4
ws-ml-22	2018-10-12	1539333207	testRound	1	c	51	2	652	860	0	0	1	0.901775956853726	4	0.472146887961571	4
ws-ml-22	2018-10-12	1539333207	testRound	1	c	52	2	585	397	1	1	1	0.880432847583961	4	0.450878836741595	4
ws-ml-22	2018-10-12	1539333207	testRound	1	c	53	3	676	784	0	0	1	0.878090651519869	4	0.331682804681805	4
ws-ml-22	2018-10-12	1539333207	testRound	1	c	54	6	774	759	1	0	0	1.35259128293774	2	0.850967751661756	-2
ws-ml-22	2018-10-12	1539333207	testRound	1	c	55	7	695	688	1	0	0	0.689605454474531	4	0.852242134702465	-4
ws-ml-22	2018-10-12	1539333207	testRound	2	ef	0	7	689	695	0	0	1	1.77650407189913	3	0.573758486932547	3
ws-ml-22	2018-10-12	1539333207	testRound	2	ef	1	7	733	725	1	0	0	0.908771110477119	4	0.370193678636952	-4
ws-ml-22	2018-10-12	1539333207	testRound	2	ef	2	6	799	814	0	0	1	1.16425299438333	3	0.307370091035409	3
ws-ml-22	2018-10-12	1539333207	testRound	2	ef	3	4	773	711	1	0	0	1.13207522356242	4	0.573902187813928	-4
ws-ml-22	2018-10-12	1539333207	testRound	2	ef	4	3	530	445	1	1	1	1.2585281501365	2	0.519354231333182	2
ws-ml-22	2018-10-12	1539333207	testRound	2	ef	5	7	512	517	0	0	1	1.04094961904821	4	0.501747665742641	4
ws-ml-22	2018-10-12	1539333207	testRound	2	ef	6	2	669	454	1	1	1	1.08312518624189	4	0.435302046101697	4
ws-ml-22	2018-10-12	1539333207	testRound	2	ef	7	1	194	541	0	0	1	0.746893029769581	4	0.313833102331955	4
ws-ml-22	2018-10-12	1539333207	testRound	2	ef	8	5	725	756	0	0	1	1.30837920481463	4	0.697129542816128	4
ws-ml-22	2018-10-12	1539333207	testRound	2	ef	9	3	496	591	0	0	1	0.844000504236192	4	0.354380807977577	4
ws-ml-22	2018-10-12	1539333207	testRound	2	ef	10	1	183	510	0	0	1	0.781263522076188	4	0.281672331838308	4
ws-ml-22	2018-10-12	1539333207	testRound	2	ef	11	6	646	633	1	0	0	1.11005915793203	2	0.313835026897323	-2
ws-ml-22	2018-10-12	1539333207	testRound	2	ef	12	7	660	667	0	0	1	1.51980137202236	2	0.343862095909117	2
ws-ml-22	2018-10-12	1539333207	testRound	2	ef	13	3	902	778	1	1	1	1.05960154439936	3	0.487459692383709	3
ws-ml-22	2018-10-12	1539333207	testRound	2	ef	14	7	747	740	1	0	0	1.28092944960326	2	0.376104660431338	-2
ws-ml-22	2018-10-12	1539333207	testRound	2	ef	15	2	995	754	1	1	1	0.848689066255247	4	0.66741906480911	4
ws-ml-22	2018-10-12	1539333207	testRound	2	ef	16	5	669	642	1	0	0	1.23476201305721	2	0.394425239776865	-2
ws-ml-22	2018-10-12	1539333207	testRound	2	ef	17	5	744	716	1	0	0	0.941387040682457	4	0.3946994903431	-4
ws-ml-22	2018-10-12	1539333207	testRound	2	ef	18	1	701	252	1	1	1	0.785988009316043	4	0.427494725888664	4
ws-ml-22	2018-10-12	1539333207	testRound	2	ef	19	2	513	755	0	0	1	0.638067197482997	4	0.267189977376802	4
ws-ml-22	2018-10-12	1539333207	testRound	2	ef	20	7	605	611	0	0	1	0.702177036278499	3	0.343416879785764	3
ws-ml-22	2018-10-12	1539333207	testRound	2	ef	21	1	665	1090	0	0	1	0.619459216374707	4	0.329390968079224	4
ws-ml-22	2018-10-12	1539333207	testRound	2	ef	22	2	441	649	0	0	1	0.712310514510136	4	0.554068258560164	4
ws-ml-22	2018-10-12	1539333207	testRound	2	ef	23	6	680	694	0	1	0	0.90905338006587	2	1.19217170202455	-2
ws-ml-22	2018-10-12	1539333207	testRound	2	ef	24	6	629	617	1	1	1	1.35694304601611	3	0.986931880328939	3
ws-ml-22	2018-10-12	1539333207	testRound	2	ef	25	2	798	542	1	1	1	0.705044959450788	3	0.393031854443961	3
ws-ml-22	2018-10-12	1539333207	testRound	2	ef	26	3	764	659	1	0	0	1.46383116172865	2	0.371377607104478	-2
ws-ml-22	2018-10-12	1539333207	testRound	2	ef	27	3	699	603	1	0	0	1.09823109988565	2	0.340926492187918	-2
ws-ml-22	2018-10-12	1539333207	testRound	2	ef	28	4	595	551	1	1	1	1.11586332634806	2	0.403100218213694	2
ws-ml-22	2018-10-12	1539333207	testRound	2	ef	29	5	650	678	0	0	1	0.966510317113716	4	0.453394885210855	4
ws-ml-22	2018-10-12	1539333207	testRound	2	ef	30	4	780	717	1	0	0	1.13458389453126	2	0.338532012097858	-2
ws-ml-22	2018-10-12	1539333207	testRound	2	ef	31	5	694	721	0	0	1	0.905058303104397	3	0.553451435356692	3
ws-ml-22	2018-10-12	1539333207	testRound	2	ef	32	1	268	747	0	0	1	0.573086813616101	4	0.377266456397592	4
ws-ml-22	2018-10-12	1539333207	testRound	2	ef	33	3	551	639	0	0	1	0.621777034610204	4	0.293982493511976	4
ws-ml-22	2018-10-12	1539333207	testRound	2	ef	34	2	527	775	0	0	1	0.600863103419215	4	0.290214194503733	4
ws-ml-22	2018-10-12	1539333207	testRound	2	ef	35	4	546	594	0	1	0	1.75476161531333	2	0.328055640467937	-2
ws-ml-22	2018-10-12	1539333207	testRound	2	ef	36	7	507	502	1	0	0	0.931084200697569	2	0.666259514168814	-2
ws-ml-22	2018-10-12	1539333207	testRound	2	ef	37	6	734	720	1	1	1	1.24375743162909	2	0.410551493831917	2
ws-ml-22	2018-10-12	1539333207	testRound	2	ef	38	5	659	685	0	0	1	1.23277457854419	2	0.369766104362043	2
ws-ml-22	2018-10-12	1539333207	testRound	2	ef	39	3	771	894	0	0	1	1.6378263060501	2	0.560739764439859	2
[truncated: 13,792 more rows]
