# Supplementary material for: Limited evidence for executive function load impairing selective copying in a win-stay lose-shift task
Source: PLoS One. 2021 Mar 4;16(3):e0247183. doi: 10.1371/journal.pone.0247183 (PMC7932141; doi:10.1371/journal.pone.0247183)
Supplement: S13 Data — (TXT) [file pone.0247183.s015.txt]

ws-ml-08	mc	WS	y	2018-09-27	1538040820	trainingRound	1	ef	0	2	0	2	1	1.18894175948481	0.191826601553657	NA	NA
ws-ml-08	mc	WS	y	2018-09-27	1538040820	trainingRound	1	ef	1	2	0	2	1	1.11654229513988	0.199848605130683	NA	NA
ws-ml-08	mc	WS	y	2018-09-27	1538040820	trainingRound	1	ef	2	xx	1	0	0	NA	NA	NA	NA
ws-ml-08	mc	WS	y	2018-09-27	1538040820	trainingRound	1	ef	3	1	1	2	1	1.54742011274448	0.951833016591081	NA	NA
ws-ml-08	mc	WS	y	2018-09-27	1538040820	trainingRound	1	ef	4	x	0	0	0	NA	NA	NA	NA
ws-ml-08	mc	WS	y	2018-09-27	1538040820	trainingRound	1	ef	5	2	0	3	0	1.57046645336686	0.239910510235859	0.25604336564902	NA
ws-ml-08	mc	WS	y	2018-09-27	1538040820	trainingRound	1	ef	6	1	0	1	1	1.12206628336844	NA	NA	NA
ws-ml-08	mc	WS	y	2018-09-27	1538040820	trainingRound	1	ef	7	1	0	1	1	1.28958566880738	NA	NA	NA
ws-ml-08	mc	WS	y	2018-09-27	1538040820	trainingRound	1	ef	8	2	0	2	1	1.00119063083912	0.255911857393585	NA	NA
ws-ml-08	mc	WS	y	2018-09-27	1538040820	trainingRound	1	ef	9	xx	1	0	0	NA	NA	NA	NA
ws-ml-08	mc	WS	y	2018-09-27	1538040820	trainingRound	1	ef	10	1	1	2	1	1.44818943603786	0.208003399970039	NA	NA
ws-ml-08	mc	WS	y	2018-09-27	1538040820	trainingRound	1	ef	11	1	1	0	0	NA	NA	NA	NA
ws-ml-08	mc	WS	y	2018-09-27	1538040820	trainingRound	1	ef	12	x	0	0	0	NA	NA	NA	NA
ws-ml-08	mc	WS	y	2018-09-27	1538040820	trainingRound	1	ef	13	1	0	1	1	1.16679159950854	NA	NA	NA
ws-ml-08	mc	WS	y	2018-09-27	1538040820	trainingRound	1	ef	14	2	0	2	1	1.25431387171557	0.231904223499441	NA	NA
ws-ml-08	mc	WS	y	2018-09-27	1538040820	trainingRound	1	ef	15	1	0	0	0	NA	NA	NA	NA
ws-ml-08	mc	WS	y	2018-09-27	1538040820	trainingRound	1	ef	16	1	0	1	1	1.17338625738739	NA	NA	NA
ws-ml-08	mc	WS	y	2018-09-27	1538040820	trainingRound	1	ef	17	1	0	1	1	1.40489146559503	NA	NA	NA
ws-ml-08	mc	WS	y	2018-09-27	1538040820	trainingRound	1	ef	18	1	0	1	1	1.5884022548853	NA	NA	NA
ws-ml-08	mc	WS	y	2018-09-27	1538040820	trainingRound	1	ef	19	1	0	1	1	2.09178570569384	NA	NA	NA
ws-ml-08	mc	WS	y	2018-09-27	1538040820	trainingRound	1	ef	20	1	0	0	0	NA	NA	NA	NA
ws-ml-08	mc	WS	y	2018-09-27	1538040820	trainingRound	1	ef	21	1	0	1	1	1.10704258782607	NA	NA	NA
ws-ml-08	mc	WS	y	2018-09-27	1538040820	trainingRound	1	ef	22	2	0	3	0	1.16254837338693	0.247871570962161	0.271989864242641	NA
ws-ml-08	mc	WS	y	2018-09-27	1538040820	trainingRound	1	ef	23	1	0	2	0	1.79406224189552	0.247851363596055	NA	NA
ws-ml-08	mc	WS	y	2018-09-27	1538040820	trainingRound	1	ef	24	2	0	2	1	1.65757848396606	0.551858355986951	NA	NA
ws-ml-08	mc	WS	y	2018-09-27	1538040820	trainingRound	1	ef	25	2	0	2	1	1.45715284627204	0.207868042692098	NA	NA
ws-ml-08	mc	WS	y	2018-09-27	1538040820	trainingRound	1	ef	26	xx	1	0	0	NA	NA	NA	NA
ws-ml-08	mc	WS	y	2018-09-27	1538040820	trainingRound	1	ef	27	2	1	2	0	2.24806434281982	0.375930140248784	NA	NA
ws-ml-08	mc	WS	y	2018-09-27	1538040820	trainingRound	1	ef	28	x	0	1	0	0.191917053573889	NA	NA	NA
ws-ml-08	mc	WS	y	2018-09-27	1538040820	trainingRound	1	ef	29	1	0	1	1	1.88720825615201	NA	NA	NA
ws-ml-08	mc	WS	y	2018-09-27	1538040820	trainingRound	1	ef	30	1	0	0	0	NA	NA	NA	NA
ws-ml-08	mc	WS	y	2018-09-27	1538040820	trainingRound	1	ef	31	xx	1	1	0	0.0145332659749329	NA	NA	NA
ws-ml-08	mc	WS	y	2018-09-27	1538040820	trainingRound	1	ef	32	2	1	2	0	1.12489371085849	0.232928063380314	NA	NA
ws-ml-08	mc	WS	y	2018-09-27	1538040820	trainingRound	1	ef	33	x	0	0	0	NA	NA	NA	NA
ws-ml-08	mc	WS	y	2018-09-27	1538040820	trainingRound	1	ef	34	1	0	1	1	0.957021177640854	NA	NA	NA
ws-ml-08	mc	WS	y	2018-09-27	1538040820	trainingRound	1	ef	35	xx	1	0	0	NA	NA	NA	NA
ws-ml-08	mc	WS	y	2018-09-27	1538040820	trainingRound	1	ef	36	1	1	2	1	2.16387500300698	0.25587432942848	NA	NA
ws-ml-08	mc	WS	y	2018-09-27	1538040820	trainingRound	1	ef	37	1	1	1	0	2.74727192539285	NA	NA	NA
ws-ml-08	mc	WS	y	2018-09-27	1538040820	trainingRound	1	ef	38	2	1	2	0	1.0511118060731	0.231838148620227	NA	NA
ws-ml-08	mc	WS	y	2018-09-27	1538040820	trainingRound	1	ef	39	1	1	2	1	2.33861130489822	0.21577040583179	NA	NA
ws-ml-08	mc	WS	y	2018-09-27	1538040820	trainingRound	1	ef	40	1	1	2	1	1.43400643107452	0.256012252720211	NA	NA
ws-ml-08	mc	WS	y	2018-09-27	1538040820	trainingRound	1	ef	41	1	1	0	0	NA	NA	NA	NA
ws-ml-08	mc	WS	y	2018-09-27	1538040820	trainingRound	1	ef	42	x	0	0	0	NA	NA	NA	NA
ws-ml-08	mc	WS	y	2018-09-27	1538040820	trainingRound	1	ef	43	1	0	1	1	2.16058633436751	NA	NA	NA
ws-ml-08	mc	WS	y	2018-09-27	1538040820	trainingRound	1	ef	44	1	0	1	1	2.09611489331019	NA	NA	NA
ws-ml-08	mc	WS	y	2018-09-27	1538040820	trainingRound	1	ef	45	2	0	2	1	1.03181184696859	0.335967668214835	NA	NA
ws-ml-08	mc	WS	y	2018-09-27	1538040820	trainingRound	1	ef	46	1	0	1	1	1.52724065208804	NA	NA	NA
ws-ml-08	mc	WS	y	2018-09-27	1538040820	trainingRound	1	ef	47	1	0	1	1	1.31883214254231	NA	NA	NA
ws-ml-08	mc	WS	y	2018-09-27	1538040820	trainingRound	1	ef	48	xx	1	0	0	NA	NA	NA	NA
ws-ml-08	mc	WS	y	2018-09-27	1538040820	trainingRound	1	ef	49	1	1	2	1	1.661873351135	0.231881129367139	NA	NA
ws-ml-08	mc	WS	y	2018-09-27	1538040820	trainingRound	1	ef	50	2	1	3	1	1.54928785072207	0.240115470663113	0.215898706568623	NA
ws-ml-08	mc	WS	y	2018-09-27	1538040820	trainingRound	1	ef	51	2	1	3	1	1.10097364221747	0.215845782514407	0.223994162316558	NA
ws-ml-08	mc	WS	y	2018-09-27	1538040820	trainingRound	1	ef	52	1	1	2	1	1.49236273825863	0.199996792481215	NA	NA
ws-ml-08	mc	WS	y	2018-09-27	1538040820	trainingRound	1	ef	53	2	1	3	1	1.41198553409231	0.207942457119316	0.23204150528818	NA
ws-ml-08	mc	WS	y	2018-09-27	1538040820	trainingRound	1	ef	54	1	1	1	0	1.97142838814216	NA	NA	NA
ws-ml-08	mc	WS	y	2018-09-27	1538040820	trainingRound	1	ef	55	1	1	2	1	1.1151098174123	0.199892227380587	NA	NA
ws-ml-08	mc	WS	y	2018-09-27	1538040820	trainingRound	1	ef	56	x	0	0	0	NA	NA	NA	NA
ws-ml-08	mc	WS	y	2018-09-27	1538040820	trainingRound	1	ef	57	2	0	2	1	1.48203901946181	0.239938094894569	NA	NA
ws-ml-08	mc	WS	y	2018-09-27	1538040820	trainingRound	1	ef	58	xx	1	0	0	NA	NA	NA	NA
ws-ml-08	mc	WS	y	2018-09-27	1538040820	trainingRound	1	ef	59	1	1	2	1	1.88916388013513	0.415816914848619	NA	NA
ws-ml-08	mc	WS	y	2018-09-27	1538040820	trainingRound	1	ef	60	2	1	3	1	1.55269295228027	0.263891842478188	0.239969528574875	NA
ws-ml-08	mc	WS	y	2018-09-27	1538040820	trainingRound	1	ef	61	1	1	1	0	1.56024762042216	NA	NA	NA
ws-ml-08	mc	WS	y	2018-09-27	1538040820	trainingRound	2	c	0	1	0	1	1	1.22135437465477	NA	NA	NA
ws-ml-08	mc	WS	y	2018-09-27	1538040820	trainingRound	2	c	1	1	0	1	1	0.893018034272245	NA	NA	NA
ws-ml-08	mc	WS	y	2018-09-27	1538040820	trainingRound	2	c	2	1	0	1	1	1.66837627398581	NA	NA	NA
ws-ml-08	mc	WS	y	2018-09-27	1538040820	trainingRound	2	c	3	1	0	1	1	1.06809272935698	NA	NA	NA
ws-ml-08	mc	WS	y	2018-09-27	1538040820	trainingRound	2	c	4	1	0	1	1	0.803559062443128	NA	NA	NA
ws-ml-08	mc	WS	y	2018-09-27	1538040820	trainingRound	2	c	5	2	0	2	1	1.41103129736075	0.231999486796667	NA	NA
ws-ml-08	mc	WS	y	2018-09-27	1538040820	trainingRound	2	c	6	2	0	2	1	1.03470823610587	0.287795552775606	NA	NA
ws-ml-08	mc	WS	y	2018-09-27	1538040820	trainingRound	2	c	7	2	0	2	1	1.63415590143359	0.207886004795	NA	NA
ws-ml-08	mc	WS	y	2018-09-27	1538040820	trainingRound	2	c	8	2	0	2	1	1.02582020255431	0.231808318699223	NA	NA
ws-ml-08	mc	WS	y	2018-09-27	1538040820	trainingRound	2	c	9	2	0	2	1	1.19322989086413	0.199924944069608	NA	NA
ws-ml-08	mc	WS	y	2018-09-27	1538040820	trainingRound	2	c	10	2	0	2	1	0.984860513042804	0.21580761304449	NA	NA
ws-ml-08	mc	WS	y	2018-09-27	1538040820	trainingRound	2	c	11	2	0	2	1	2.35216820226651	0.191867016285869	NA	NA
ws-ml-08	mc	WS	y	2018-09-27	1538040820	trainingRound	2	c	12	2	0	2	1	0.927891457577061	0.191887223651975	NA	NA
ws-ml-08	mc	WS	y	2018-09-27	1538040820	trainingRound	2	c	13	2	0	1	0	2.87115013591847	NA	NA	NA
ws-ml-08	mc	WS	y	2018-09-27	1538040820	trainingRound	2	c	14	1	0	0	0	NA	NA	NA	NA
ws-ml-08	mc	WS	y	2018-09-27	1538040820	trainingRound	2	c	15	2	0	2	1	1.0624523082106	0.215874650180012	NA	NA
ws-ml-08	mc	WS	y	2018-09-27	1538040820	trainingRound	2	c	16	2	0	2	1	1.62994795801387	0.1999316798574	NA	NA
ws-ml-08	mc	WS	y	2018-09-27	1538040820	trainingRound	2	c	17	2	0	2	1	0.997501663900039	0.19192988364739	NA	NA
ws-ml-08	mc	WS	y	2018-09-27	1538040820	trainingRound	2	c	18	1	0	1	1	1.47702823418149	NA	NA	NA
ws-ml-08	mc	WS	y	2018-09-27	1538040820	trainingRound	2	c	19	2	0	2	1	0.996531068825789	0.191985052963901	NA	NA
ws-ml-08	mc	WS	y	2018-09-27	1538040820	trainingRound	2	c	20	1	0	1	1	1.3400197262381	NA	NA	NA
ws-ml-08	mc	WS	y	2018-09-27	1538040820	trainingRound	2	c	21	2	0	2	1	1.01962776748678	0.216002309412943	NA	NA
ws-ml-08	mc	WS	y	2018-09-27	1538040820	trainingRound	2	c	22	2	0	2	1	1.18713720961932	0.207903966897902	NA	NA
ws-ml-08	mc	WS	y	2018-09-27	1538040820	trainingRound	2	c	23	2	0	2	1	1.05064190462417	0.215959007914535	NA	NA
ws-ml-08	mc	WS	y	2018-09-27	1538040820	trainingRound	2	c	24	2	0	2	1	2.1780025179014	0.191958109810002	NA	NA
ws-ml-08	mc	WS	y	2018-09-27	1538040820	trainingRound	2	c	25	1	0	1	1	0.793810451698846	NA	NA	NA
ws-ml-08	mc	WS	y	2018-09-27	1538040820	trainingRound	2	c	26	1	0	1	1	1.88115759339871	NA	NA	NA
ws-ml-08	mc	WS	y	2018-09-27	1538040820	trainingRound	2	c	27	2	0	2	1	1.1767977739828	0.207915834716005	NA	NA
ws-ml-08	mc	WS	y	2018-09-27	1538040820	trainingRound	2	c	28	2	0	2	1	1.4002302998224	0.207975815311329	NA	NA
ws-ml-08	mc	WS	y	2018-09-27	1538040820	trainingRound	2	c	29	1	0	1	1	1.04255575067964	NA	NA	NA
ws-ml-08	mc	WS	y	2018-09-27	1538040820	trainingRound	2	c	30	1	0	1	1	0.895489106465902	NA	NA	NA
ws-ml-08	mc	WS	y	2018-09-27	1538040820	trainingRound	2	c	31	2	0	0	0	NA	NA	NA	NA
ws-ml-08	mc	WS	y	2018-09-27	1538040820	trainingRound	2	c	32	1	0	3	0	0.0786358424147693	0.175868876646746	0.863927766685265	NA
ws-ml-08	mc	WS	y	2018-09-27	1538040820	trainingRound	2	c	33	2	0	1	0	0.893974516266098	NA	NA	NA
ws-ml-08	mc	WS	y	2018-09-27	1538040820	trainingRound	2	c	34	2	0	2	1	0.933605651646758	0.207861627655802	NA	NA
ws-ml-08	mc	WS	y	2018-09-27	1538040820	trainingRound	2	c	35	1	0	1	1	0.805150312331534	NA	NA	NA
ws-ml-08	mc	WS	y	2018-09-27	1538040820	trainingRound	2	c	36	1	0	1	1	1.09255807613044	NA	NA	NA
ws-ml-08	mc	WS	y	2018-09-27	1538040820	trainingRound	2	c	37	1	0	1	1	0.780185554940545	NA	NA	NA
ws-ml-08	mc	WS	y	2018-09-27	1538040820	trainingRound	2	c	38	2	0	2	1	1.73950491953201	0.176001667909077	NA	NA
ws-ml-08	mc	WS	y	2018-09-27	1538040820	trainingRound	2	c	39	2	0	2	1	0.971194560049298	0.207923853512511	NA	NA
ws-ml-08	mc	WS	y	2018-09-27	1538040820	trainingRound	2	c	40	1	0	2	0	1.78661181810094	0.199927830835804	NA	NA
ws-ml-08	mc	WS	y	2018-09-27	1538040820	trainingRound	2	c	41	2	0	2	1	0.91203124122967	0.207901400884111	NA	NA
ws-ml-08	mc	WS	y	2018-09-27	1538040820	trainingRound	2	c	42	1	0	1	1	0.905700882869496	NA	NA	NA
ws-ml-08	mc	WS	y	2018-09-27	1538040820	trainingRound	2	c	43	2	0	2	1	1.02530539584768	0.239931038354371	NA	NA
ws-ml-08	mc	WS	y	2018-09-27	1538040820	trainingRound	2	c	44	1	0	1	1	0.816877961942737	NA	NA	NA
ws-ml-08	mc	WS	y	2018-09-27	1538040820	trainingRound	2	c	45	2	0	2	1	2.29618513796322	0.191968373868804	NA	NA
ws-ml-08	mc	WS	y	2018-09-27	1538040820	trainingRound	2	c	46	1	0	1	1	0.66388350293073	NA	NA	NA
ws-ml-08	mc	WS	y	2018-09-27	1538040820	trainingRound	2	c	47	1	0	1	1	2.1832715084156	NA	NA	NA
ws-ml-08	mc	WS	y	2018-09-27	1538040820	trainingRound	2	c	48	1	0	1	1	1.29499001659951	NA	NA	NA
ws-ml-08	mc	WS	y	2018-09-27	1538040820	trainingRound	2	c	49	2	0	0	0	NA	NA	NA	NA
ws-ml-08	mc	WS	y	2018-09-27	1538040820	trainingRound	2	c	50	1	0	1	1	0.942108782986907	NA	NA	NA
ws-ml-08	mc	WS	y	2018-09-27	1538040820	trainingRound	2	c	51	1	0	1	1	0.885636251373398	NA	NA	NA
ws-ml-08	mc	WS	y	2018-09-27	1538040820	trainingRound	2	c	52	2	0	2	1	0.924933163334572	0.255881706720174	NA	NA
ws-ml-08	mc	WS	y	2018-09-27	1538040820	trainingRound	2	c	53	1	0	1	1	0.820674701501048	NA	NA	NA
ws-ml-08	mc	WS	y	2018-09-27	1538040820	trainingRound	2	c	54	2	0	2	1	0.900167913589939	0.215934630774427	NA	NA
ws-ml-08	mc	WS	y	2018-09-27	1538040820	trainingRound	2	c	55	2	0	2	1	0.97968197454793	0.22389825751543	NA	NA
ws-ml-08	mc	WS	y	2018-09-27	1538040820	trainingRound	2	c	56	2	0	2	1	1.83504181802164	0.215871121909913	NA	NA
ws-ml-08	mc	WS	y	2018-09-27	1538040820	trainingRound	2	c	57	2	0	2	1	0.802815880423623	0.2237757303119	NA	NA
ws-ml-08	mc	WS	y	2018-09-27	1538040820	trainingRound	2	c	58	2	0	2	1	2.49000008018811	0.199985245415519	NA	NA
ws-ml-08	mc	WS	y	2018-09-27	1538040820	trainingRound	2	c	59	2	0	2	1	1.17772025628074	0.216023158282951	NA	NA
ws-ml-08	mc	WS	y	2018-09-27	1538040820	trainingRound	2	c	60	1	0	0	0	NA	NA	NA	NA
ws-ml-08	mc	WS	y	2018-09-27	1538040820	trainingRound	2	c	61	1	0	1	1	0.776903622089776	NA	NA	NA
ws-ml-08	wsls	WS	y	2018-09-27	1538040820	trainingRound	1	ef	0	1	0	1	1	1.02071062570667	NA	NA	NA
ws-ml-08	wsls	WS	y	2018-09-27	1538040820	trainingRound	1	ef	1	1	0	1	1	0.764272414538937	NA	NA	NA
ws-ml-08	wsls	WS	y	2018-09-27	1538040820	trainingRound	1	ef	2	2	0	0	0	NA	NA	NA	NA
ws-ml-08	wsls	WS	y	2018-09-27	1538040820	trainingRound	1	ef	3	1	0	1	1	0.85122631448121	NA	NA	NA
ws-ml-08	wsls	WS	y	2018-09-27	1538040820	trainingRound	1	ef	4	1	0	2	0	1.25870977571503	1.68764672392081	NA	NA
ws-ml-08	wsls	WS	y	2018-09-27	1538040820	trainingRound	1	ef	5	1	0	1	1	1.20223852710751	NA	NA	NA
ws-ml-08	wsls	WS	y	2018-09-27	1538040820	trainingRound	1	ef	6	1	0	1	1	0.76188056805222	NA	NA	NA
ws-ml-08	wsls	WS	y	2018-09-27	1538040820	trainingRound	1	ef	7	1	0	1	1	1.22539199884523	NA	NA	NA
ws-ml-08	wsls	WS	y	2018-09-27	1538040820	trainingRound	1	ef	8	2	0	2	1	1.00887776949185	0.264040992085938	NA	NA
ws-ml-08	wsls	WS	y	2018-09-27	1538040820	trainingRound	1	ef	9	xx	1	0	0	NA	NA	NA	NA
ws-ml-08	wsls	WS	y	2018-09-27	1538040820	trainingRound	1	ef	10	2	1	2	0	1.94380491873017	0.343925200670128	NA	NA
ws-ml-08	wsls	WS	y	2018-09-27	1538040820	trainingRound	1	ef	11	1	1	1	0	1.04755049836785	NA	NA	NA
ws-ml-08	wsls	WS	y	2018-09-27	1538040820	trainingRound	1	ef	12	1	1	1	0	1.63090379850382	NA	NA	NA
ws-ml-08	wsls	WS	y	2018-09-27	1538040820	trainingRound	1	ef	13	1	1	1	0	0.878638408429651	NA	NA	NA
ws-ml-08	wsls	WS	y	2018-09-27	1538040820	trainingRound	1	ef	14	x	0	0	0	NA	NA	NA	NA
ws-ml-08	wsls	WS	y	2018-09-27	1538040820	trainingRound	1	ef	15	2	0	2	1	1.82954060317388	0.303881257667854	NA	NA
ws-ml-08	wsls	WS	y	2018-09-27	1538040820	trainingRound	1	ef	16	2	0	2	1	0.981087509121608	0.255989800090902	NA	NA
ws-ml-08	wsls	WS	y	2018-09-27	1538040820	trainingRound	1	ef	17	2	0	2	1	1.1166147850563	0.239966641808678	NA	NA
ws-ml-08	wsls	WS	y	2018-09-27	1538040820	trainingRound	1	ef	18	1	0	1	1	1.36419767936059	NA	NA	NA
ws-ml-08	wsls	WS	y	2018-09-27	1538040820	trainingRound	1	ef	19	1	0	1	1	1.47570609508693	NA	NA	NA
ws-ml-08	wsls	WS	y	2018-09-27	1538040820	trainingRound	1	ef	20	1	0	1	1	0.851285012067819	NA	NA	NA
ws-ml-08	wsls	WS	y	2018-09-27	1538040820	trainingRound	1	ef	21	1	0	1	1	1.39471721715654	NA	NA	NA
ws-ml-08	wsls	WS	y	2018-09-27	1538040820	trainingRound	1	ef	22	1	0	1	1	0.994385880503614	NA	NA	NA
ws-ml-08	wsls	WS	y	2018-09-27	1538040820	trainingRound	1	ef	23	1	0	1	1	1.09787678318025	NA	NA	NA
ws-ml-08	wsls	WS	y	2018-09-27	1538040820	trainingRound	1	ef	24	1	0	1	1	1.07337583295248	NA	NA	NA
ws-ml-08	wsls	WS	y	2018-09-27	1538040820	trainingRound	1	ef	25	2	0	2	1	1.31291715781754	0.223879974661031	NA	NA
ws-ml-08	wsls	WS	y	2018-09-27	1538040820	trainingRound	1	ef	26	1	0	1	1	2.23229746525885	NA	NA	NA
ws-ml-08	wsls	WS	y	2018-09-27	1538040820	trainingRound	1	ef	27	1	0	1	1	1.01599557362442	NA	NA	NA
ws-ml-08	wsls	WS	y	2018-09-27	1538040820	trainingRound	1	ef	28	2	0	2	1	1.09545093699671	0.223910446085029	NA	NA
ws-ml-08	wsls	WS	y	2018-09-27	1538040820	trainingRound	1	ef	29	xx	1	0	0	NA	NA	NA	NA
ws-ml-08	wsls	WS	y	2018-09-27	1538040820	trainingRound	1	ef	30	2	1	3	1	0.942533137674218	0.223921993152544	0.248007569743095	NA
ws-ml-08	wsls	WS	y	2018-09-27	1538040820	trainingRound	1	ef	31	1	1	2	1	1.41403930813885	0.207859061640193	NA	NA
ws-ml-08	wsls	WS	y	2018-09-27	1538040820	trainingRound	1	ef	32	2	1	3	1	1.0056808358795	0.207852967355393	0.23995445323817	NA
ws-ml-08	wsls	WS	y	2018-09-27	1538040820	trainingRound	1	ef	33	x	0	0	0	NA	NA	NA	NA
ws-ml-08	wsls	WS	y	2018-09-27	1538040820	trainingRound	1	ef	34	2	0	2	1	1.77263986785056	0.383733391067835	NA	NA
ws-ml-08	wsls	WS	y	2018-09-27	1538040820	trainingRound	1	ef	35	2	0	2	1	0.908310840610284	0.255895178297578	NA	NA
ws-ml-08	wsls	WS	y	2018-09-27	1538040820	trainingRound	1	ef	36	xx	1	0	0	NA	NA	NA	NA
ws-ml-08	wsls	WS	y	2018-09-27	1538040820	trainingRound	1	ef	37	1	1	2	1	0.867312981628857	0.19987554828549	NA	NA
ws-ml-08	wsls	WS	y	2018-09-27	1538040820	trainingRound	1	ef	38	2	1	3	1	2.25058833906678	0.295967988966368	0.311927959136483	NA
ws-ml-08	wsls	WS	y	2018-09-27	1538040820	trainingRound	1	ef	39	2	1	3	1	1.32230011146112	0.375909932882678	0.272040222281248	NA
ws-ml-08	wsls	WS	y	2018-09-27	1538040820	trainingRound	1	ef	40	1	1	2	1	1.30585612676168	0.54381871105852	NA	NA
ws-ml-08	wsls	WS	y	2018-09-27	1538040820	trainingRound	1	ef	41	2	1	2	0	1.14529801855588	0.183941559013874	NA	NA
ws-ml-08	wsls	WS	y	2018-09-27	1538040820	trainingRound	2	c	0	1	0	1	1	1.01496050743026	NA	NA	NA
ws-ml-08	wsls	WS	y	2018-09-27	1538040820	trainingRound	2	c	1	1	0	1	1	1.01405823249661	NA	NA	NA
ws-ml-08	wsls	WS	y	2018-09-27	1538040820	trainingRound	2	c	2	2	0	2	1	0.909650621056244	0.19991788752759	NA	NA
ws-ml-08	wsls	WS	y	2018-09-27	1538040820	trainingRound	2	c	3	1	0	1	1	1.21322235319531	NA	NA	NA
ws-ml-08	wsls	WS	y	2018-09-27	1538040820	trainingRound	2	c	4	1	0	1	1	0.884665656298239	NA	NA	NA
ws-ml-08	wsls	WS	y	2018-09-27	1538040820	trainingRound	2	c	5	2	0	2	1	1.8840998500491	0.223998011338153	NA	NA
ws-ml-08	wsls	WS	y	2018-09-27	1538040820	trainingRound	2	c	6	1	0	1	1	0.907830033598657	NA	NA	NA
ws-ml-08	wsls	WS	y	2018-09-27	1538040820	trainingRound	2	c	7	1	0	1	1	1.33164842390579	NA	NA	NA
ws-ml-08	wsls	WS	y	2018-09-27	1538040820	trainingRound	2	c	8	1	0	1	1	0.635005252311203	NA	NA	NA
ws-ml-08	wsls	WS	y	2018-09-27	1538040820	trainingRound	2	c	9	1	0	1	1	1.01841051424526	NA	NA	NA
ws-ml-08	wsls	WS	y	2018-09-27	1538040820	trainingRound	2	c	10	2	0	2	1	0.92984227028137	0.254140986472521	NA	NA
ws-ml-08	wsls	WS	y	2018-09-27	1538040820	trainingRound	2	c	11	1	0	1	1	0.79345120963535	NA	NA	NA
ws-ml-08	wsls	WS	y	2018-09-27	1538040820	trainingRound	2	c	12	2	0	2	1	1.00103121717348	0.255901593334784	NA	NA
ws-ml-08	wsls	WS	y	2018-09-27	1538040820	trainingRound	2	c	13	2	0	2	1	0.832515897263875	0.239949962712672	NA	NA
ws-ml-08	wsls	WS	y	2018-09-27	1538040820	trainingRound	2	c	14	2	0	2	1	0.944044520355419	0.231911921544452	NA	NA
ws-ml-08	wsls	WS	y	2018-09-27	1538040820	trainingRound	2	c	15	2	0	2	1	1.54343573335882	0.199900246177094	NA	NA
ws-ml-08	wsls	WS	y	2018-09-27	1538040820	trainingRound	2	c	16	1	0	1	1	0.719108951381713	NA	NA	NA
ws-ml-08	wsls	WS	y	2018-09-27	1538040820	trainingRound	2	c	17	1	0	1	1	1.12658663908132	NA	NA	NA
ws-ml-08	wsls	WS	y	2018-09-27	1538040820	trainingRound	2	c	18	2	0	2	1	0.894282438034679	0.20775834556207	NA	NA
ws-ml-08	wsls	WS	y	2018-09-27	1538040820	trainingRound	2	c	19	2	0	2	1	0.933729141106596	0.223815824291705	NA	NA
ws-ml-08	wsls	WS	y	2018-09-27	1538040820	trainingRound	2	c	20	2	0	2	1	1.14912522953819	0.231996279278974	NA	NA
ws-ml-08	wsls	WS	y	2018-09-27	1538040820	trainingRound	2	c	21	1	0	1	1	0.772825262415608	NA	NA	NA
ws-ml-08	wsls	WS	y	2018-09-27	1538040820	trainingRound	2	c	22	1	0	1	1	1.45224406007674	NA	NA	NA
ws-ml-08	wsls	WS	y	2018-09-27	1538040820	trainingRound	2	c	23	2	0	2	1	0.891825158170832	0.279926547828836	NA	NA
ws-ml-08	wsls	WS	y	2018-09-27	1538040820	trainingRound	2	c	24	2	0	2	1	0.979307015644736	0.248035154401805	NA	NA
ws-ml-08	wsls	WS	y	2018-09-27	1538040820	trainingRound	2	c	25	2	0	2	1	0.946911721074684	0.231871506811331	NA	NA
ws-ml-08	wsls	WS	y	2018-09-27	1538040820	trainingRound	2	c	26	2	0	2	1	0.94646523450956	0.231851620197631	NA	NA
ws-ml-08	wsls	WS	y	2018-09-27	1538040820	trainingRound	2	c	27	1	0	2	0	1.4338861491342	0.255902876341679	NA	NA
ws-ml-08	wsls	WS	y	2018-09-27	1538040820	trainingRound	2	c	28	1	0	2	0	0.801605362970804	0.25588812175738	NA	NA
ws-ml-08	wsls	WS	y	2018-09-27	1538040820	trainingRound	2	c	29	2	0	2	1	1.1529809874346	0.27194944950952	NA	NA
ws-ml-08	wsls	WS	y	2018-09-27	1538040820	trainingRound	2	c	30	2	0	2	1	0.880650163983773	0.215759179516681	NA	NA
ws-ml-08	wsls	WS	y	2018-09-27	1538040820	trainingRound	2	c	31	2	0	2	1	1.00857497975267	0.231396794085413	NA	NA
ws-ml-08	wsls	WS	y	2018-09-27	1538040820	trainingRound	2	c	32	2	0	2	1	0.455685085841651	0.309759035178104	NA	NA
ws-ml-08	wsls	WS	y	2018-09-27	1538040820	trainingRound	2	c	33	2	0	2	1	1.15910381935282	0.25589678205688	NA	NA
ws-ml-08	wsls	WS	y	2018-09-27	1538040820	trainingRound	2	c	34	1	0	2	0	1.59850305115197	0.231986977474662	NA	NA
ws-ml-08	wsls	WS	y	2018-09-27	1538040820	trainingRound	2	c	35	2	0	2	1	0.886172227701536	0.216003592420748	NA	NA
ws-ml-08	wsls	WS	y	2018-09-27	1538040820	trainingRound	2	c	36	1	0	2	0	0.957791623564844	1.91959970170137	NA	NA
ws-ml-08	wsls	WS	y	2018-09-27	1538040820	trainingRound	2	c	37	2	0	2	1	0.901253337823618	0.247864193670466	NA	NA
ws-ml-08	wsls	WS	y	2018-09-27	1538040820	trainingRound	2	c	38	2	0	2	1	0.836739878274784	0.240027584658492	NA	NA
ws-ml-08	wsls	WS	y	2018-09-27	1538040820	trainingRound	2	c	39	1	0	1	1	0.77232905931487	NA	NA	NA
ws-ml-08	wsls	WS	y	2018-09-27	1538040820	trainingRound	2	c	40	2	0	2	1	0.827858901265245	0.232008467848573	NA	NA
ws-ml-08	wsls	WS	y	2018-09-27	1538040820	trainingRound	2	c	41	2	0	2	1	1.46694956979172	0.271847450423593	NA	NA
ws-ml-08	mc	WS	y	2018-09-27	1538040820	testRound	1	ef	0	2	0	2	1	1.43935689255613	0.42376257948581	NA	NA
ws-ml-08	mc	WS	y	2018-09-27	1538040820	testRound	1	ef	1	xx	1	0	0	NA	NA	NA	NA
ws-ml-08	mc	WS	y	2018-09-27	1538040820	testRound	1	ef	2	2	1	3	1	1.19835518455238	0.231840393883431	0.247965551252491	NA
ws-ml-08	mc	WS	y	2018-09-27	1538040820	testRound	1	ef	3	x	0	0	0	NA	NA	NA	NA
ws-ml-08	mc	WS	y	2018-09-27	1538040820	testRound	1	ef	4	1	0	1	1	1.25326116416909	NA	NA	NA
ws-ml-08	mc	WS	y	2018-09-27	1538040820	testRound	1	ef	5	2	0	2	1	0.876991347719013	0.287901080131633	NA	NA
ws-ml-08	mc	WS	y	2018-09-27	1538040820	testRound	1	ef	6	1	0	0	0	NA	NA	NA	NA
ws-ml-08	mc	WS	y	2018-09-27	1538040820	testRound	1	ef	7	2	0	2	1	1.2199799530099	0.27192699688112	NA	NA
ws-ml-08	mc	WS	y	2018-09-27	1538040820	testRound	1	ef	8	2	0	2	1	1.37951550434173	0.30386169180565	NA	NA
ws-ml-08	mc	WS	y	2018-09-27	1538040820	testRound	1	ef	9	2	0	2	1	1.3869521358065	0.231933732669859	NA	NA
ws-ml-08	mc	WS	y	2018-09-27	1538040820	testRound	1	ef	10	2	0	2	1	1.28255799594262	0.207898514117005	NA	NA
ws-ml-08	mc	WS	y	2018-09-27	1538040820	testRound	1	ef	11	2	0	2	1	1.62606621921714	0.199877152044792	NA	NA
ws-ml-08	mc	WS	y	2018-09-27	1538040820	testRound	1	ef	12	1	0	1	1	1.15368215096169	NA	NA	NA
ws-ml-08	mc	WS	y	2018-09-27	1538040820	testRound	1	ef	13	1	0	1	1	2.36093787838672	NA	NA	NA
ws-ml-08	mc	WS	y	2018-09-27	1538040820	testRound	1	ef	14	xx	1	0	0	NA	NA	NA	NA
ws-ml-08	mc	WS	y	2018-09-27	1538040820	testRound	1	ef	15	2	1	2	0	2.28007441442787	0.271857072978491	NA	NA
ws-ml-08	mc	WS	y	2018-09-27	1538040820	testRound	1	ef	16	x	0	0	0	NA	NA	NA	NA
ws-ml-08	mc	WS	y	2018-09-27	1538040820	testRound	1	ef	17	1	0	1	1	0.855339956858188	NA	NA	NA
ws-ml-08	mc	WS	y	2018-09-27	1538040820	testRound	1	ef	18	xx	1	0	0	NA	NA	NA	NA
ws-ml-08	mc	WS	y	2018-09-27	1538040820	testRound	1	ef	19	1	1	2	1	0.966389376698316	0.1999005669295	NA	NA
ws-ml-08	mc	WS	y	2018-09-27	1538040820	testRound	1	ef	20	1	1	2	1	1.33390747913108	0.199888699110488	NA	NA
ws-ml-08	mc	WS	y	2018-09-27	1538040820	testRound	1	ef	21	1	1	2	1	1.94127482819658	0.607991211400076	NA	NA
ws-ml-08	mc	WS	y	2018-09-27	1538040820	testRound	1	ef	22	1	1	2	1	1.20492386153182	0.183959521117686	NA	NA
ws-ml-08	mc	WS	y	2018-09-27	1538040820	testRound	1	ef	23	x	0	0	0	NA	NA	NA	NA
ws-ml-08	mc	WS	y	2018-09-27	1538040820	testRound	1	ef	24	1	0	1	1	1.13199740190976	NA	NA	NA
ws-ml-08	mc	WS	y	2018-09-27	1538040820	testRound	1	ef	25	xx	1	0	0	NA	NA	NA	NA
ws-ml-08	mc	WS	y	2018-09-27	1538040820	testRound	1	ef	26	1	1	2	1	1.29105856126716	0.215857008828607	NA	NA
ws-ml-08	mc	WS	y	2018-09-27	1538040820	testRound	1	ef	27	2	1	2	0	1.64249352482238	0.527896910358322	NA	NA
ws-ml-08	mc	WS	y	2018-09-27	1538040820	testRound	1	ef	28	2	1	3	1	0.210266624969336	1.75175796066014	0.231826922305117	NA
ws-ml-08	mc	WS	y	2018-09-27	1538040820	testRound	1	ef	29	2	1	3	1	1.92951895242459	0.287935079827548	0.599854378662712	NA
ws-ml-08	mc	WS	y	2018-09-27	1538040820	testRound	1	ef	30	x	0	0	0	NA	NA	NA	NA
ws-ml-08	mc	WS	y	2018-09-27	1538040820	testRound	1	ef	31	2	0	2	1	1.23273304626036	0.319818133704757	NA	NA
ws-ml-08	mc	WS	y	2018-09-27	1538040820	testRound	1	ef	32	1	0	1	1	1.04830586895696	NA	NA	NA
ws-ml-08	mc	WS	y	2018-09-27	1538040820	testRound	1	ef	33	2	0	2	1	1.0957630285393	0.27199692078193	NA	NA
ws-ml-08	mc	WS	y	2018-09-27	1538040820	testRound	1	ef	34	2	0	2	1	0.887382424402858	0.263879012405596	NA	NA
ws-ml-08	mc	WS	y	2018-09-27	1538040820	testRound	1	ef	35	1	0	1	1	1.2468846175434	NA	NA	NA
ws-ml-08	mc	WS	y	2018-09-27	1538040820	testRound	1	ef	36	1	0	1	1	1.05442292734188	NA	NA	NA
ws-ml-08	mc	WS	y	2018-09-27	1538040820	testRound	1	ef	37	1	0	1	1	2.89362617976531	NA	NA	NA
ws-ml-08	mc	WS	y	2018-09-27	1538040820	testRound	1	ef	38	1	0	1	1	1.18142590231491	NA	NA	NA
ws-ml-08	mc	WS	y	2018-09-27	1538040820	testRound	1	ef	39	1	0	1	1	0.892994619388446	NA	NA	NA
ws-ml-08	mc	WS	y	2018-09-27	1538040820	testRound	1	ef	40	2	0	2	1	0.948568725091718	0.247921929000768	NA	NA
ws-ml-08	mc	WS	y	2018-09-27	1538040820	testRound	1	ef	41	1	0	1	1	1.18003319781565	NA	NA	NA
ws-ml-08	mc	WS	y	2018-09-27	1538040820	testRound	1	ef	42	xx	1	0	0	NA	NA	NA	NA
ws-ml-08	mc	WS	y	2018-09-27	1538040820	testRound	1	ef	43	1	1	2	1	1.39503411997794	0.215906083860318	NA	NA
ws-ml-08	mc	WS	y	2018-09-27	1538040820	testRound	1	ef	44	x	0	0	0	NA	NA	NA	NA
ws-ml-08	mc	WS	y	2018-09-27	1538040820	testRound	1	ef	45	2	0	2	1	1.09813723367552	0.231932128910557	NA	NA
ws-ml-08	mc	WS	y	2018-09-27	1538040820	testRound	1	ef	46	2	0	2	1	1.96157970282366	0.232051769347891	NA	NA
ws-ml-08	mc	WS	y	2018-09-27	1538040820	testRound	1	ef	47	1	0	1	1	1.44917093667573	NA	NA	NA
ws-ml-08	mc	WS	y	2018-09-27	1538040820	testRound	1	ef	48	1	0	1	1	2.60051448595459	NA	NA	NA
ws-ml-08	mc	WS	y	2018-09-27	1538040820	testRound	1	ef	49	1	0	1	1	1.21634102335884	NA	NA	NA
ws-ml-08	mc	WS	y	2018-09-27	1538040820	testRound	1	ef	50	1	0	1	1	2.03972447416709	NA	NA	NA
ws-ml-08	mc	WS	y	2018-09-27	1538040820	testRound	1	ef	51	2	0	2	1	1.15932930789768	0.23194399672775	NA	NA
ws-ml-08	mc	WS	y	2018-09-27	1538040820	testRound	1	ef	52	2	0	1	0	1.04691829648618	NA	NA	NA
ws-ml-08	mc	WS	y	2018-09-27	1538040820	testRound	1	ef	53	1	0	1	1	0.99044351961038	NA	NA	NA
ws-ml-08	mc	WS	y	2018-09-27	1538040820	testRound	1	ef	54	2	0	2	1	0.877929226106062	0.21596542295174	NA	NA
ws-ml-08	mc	WS	y	2018-09-27	1538040820	testRound	1	ef	55	1	0	1	1	1.11743462676532	NA	NA	NA
ws-ml-08	mc	WS	y	2018-09-27	1538040820	testRound	1	ef	56	1	0	1	1	0.845008219265765	NA	NA	NA
ws-ml-08	mc	WS	y	2018-09-27	1538040820	testRound	1	ef	57	1	0	1	1	1.44443888474598	NA	NA	NA
ws-ml-08	mc	WS	y	2018-09-27	1538040820	testRound	1	ef	58	xx	1	0	0	NA	NA	NA	NA
ws-ml-08	mc	WS	y	2018-09-27	1538040820	testRound	1	ef	59	1	1	2	1	1.69964155981597	0.23179645088112	NA	NA
ws-ml-08	mc	WS	y	2018-09-27	1538040820	testRound	1	ef	60	1	1	2	1	1.42704836135908	0.191867337038275	NA	NA
ws-ml-08	mc	WS	y	2018-09-27	1538040820	testRound	1	ef	61	x	0	0	0	NA	NA	NA	NA
ws-ml-08	mc	WS	y	2018-09-27	1538040820	testRound	1	ef	62	1	0	1	1	1.29817508239285	NA	NA	NA
ws-ml-08	mc	WS	y	2018-09-27	1538040820	testRound	1	ef	63	xx	1	0	0	NA	NA	NA	NA
ws-ml-08	mc	WS	y	2018-09-27	1538040820	testRound	1	ef	64	2	1	2	0	1.00122270602242	0.215962215433137	NA	NA
ws-ml-08	mc	WS	y	2018-09-27	1538040820	testRound	1	ef	65	x	0	0	0	NA	NA	NA	NA
ws-ml-08	mc	WS	y	2018-09-27	1538040820	testRound	1	ef	66	1	0	1	1	1.96009558404967	NA	NA	NA
ws-ml-08	mc	WS	y	2018-09-27	1538040820	testRound	1	ef	67	1	0	1	1	0.823879333156583	NA	NA	NA
ws-ml-08	mc	WS	y	2018-09-27	1538040820	testRound	1	ef	68	2	0	2	1	1.14323237669032	0.24802777711011	NA	NA
ws-ml-08	mc	WS	y	2018-09-27	1538040820	testRound	1	ef	69	2	0	2	1	1.63882572750481	0.231907431018044	NA	NA
ws-ml-08	mc	WS	y	2018-09-27	1538040820	testRound	1	ef	70	xx	1	0	0	NA	NA	NA	NA
ws-ml-08	mc	WS	y	2018-09-27	1538040820	testRound	1	ef	71	1	1	2	1	2.32583832503406	0.215869518150612	NA	NA
ws-ml-08	mc	WS	y	2018-09-27	1538040820	testRound	1	ef	72	1	1	2	1	1.14950082994528	0.671875997338248	NA	NA
ws-ml-08	mc	WS	y	2018-09-27	1538040820	testRound	1	ef	73	2	1	3	1	1.04513716150723	0.32782826946368	0.311873752074462	NA
ws-ml-08	mc	WS	y	2018-09-27	1538040820	testRound	1	ef	74	1	1	2	1	1.00457777029351	0.215864065368805	NA	NA
ws-ml-08	mc	WS	y	2018-09-27	1538040820	testRound	1	ef	75	1	1	1	0	0.932167721138285	NA	NA	NA
ws-ml-08	mc	WS	y	2018-09-27	1538040820	testRound	1	ef	76	x	0	0	0	NA	NA	NA	NA
ws-ml-08	mc	WS	y	2018-09-27	1538040820	testRound	1	ef	77	1	0	1	1	1.35504406328437	NA	NA	NA
ws-ml-08	mc	WS	y	2018-09-27	1538040820	testRound	1	ef	78	1	0	1	1	1.75457704860219	NA	NA	NA
ws-ml-08	mc	WS	y	2018-09-27	1538040820	testRound	1	ef	79	2	0	0	0	NA	NA	NA	NA
ws-ml-08	mc	WS	y	2018-09-27	1538040820	testRound	1	ef	80	1	0	1	1	1.16975759179513	NA	NA	NA
ws-ml-08	mc	WS	y	2018-09-27	1538040820	testRound	1	ef	81	2	0	2	1	1.36926427546132	0.327832118486185	NA	NA
ws-ml-08	mc	WS	y	2018-09-27	1538040820	testRound	1	ef	82	2	0	2	1	1.35279174384777	0.255858291835466	NA	NA
ws-ml-08	mc	WS	y	2018-09-27	1538040820	testRound	1	ef	83	2	0	2	1	1.54429310303385	0.159918849783935	NA	NA
ws-ml-08	mc	WS	y	2018-09-27	1538040820	testRound	1	ef	84	1	0	2	0	1.2798335297939	1.39978477551358	NA	NA
ws-ml-08	mc	WS	y	2018-09-27	1538040820	testRound	1	ef	85	2	0	2	1	0.831382360252974	0.183932898714374	NA	NA
ws-ml-08	mc	WS	y	2018-09-27	1538040820	testRound	1	ef	86	2	0	2	1	0.774941903822764	0.231963241838457	NA	NA
ws-ml-08	mc	WS	y	2018-09-27	1538040820	testRound	1	ef	87	1	0	1	1	0.822579325939842	NA	NA	NA
ws-ml-08	mc	WS	y	2018-09-27	1538040820	testRound	1	ef	88	xx	1	0	0	NA	NA	NA	NA
ws-ml-08	mc	WS	y	2018-09-27	1538040820	testRound	1	ef	89	2	1	2	0	1.54040494920082	0.185029228511667	NA	NA
ws-ml-08	mc	WS	y	2018-09-27	1538040820	testRound	1	ef	90	2	1	3	1	1.41293912931906	0.303877408645349	0.296017063998079	NA
ws-ml-08	mc	WS	y	2018-09-27	1538040820	testRound	1	ef	91	2	1	3	1	0.892623509506848	0.231916091317544	0.263961766380817	NA
ws-ml-08	mc	WS	y	2018-09-27	1538040820	testRound	1	ef	92	1	1	2	1	1.27607912947951	0.199925906325007	NA	NA
ws-ml-08	mc	WS	y	2018-09-27	1538040820	testRound	1	ef	93	2	1	3	1	1.76358953386716	0.207815439390288	0.207964268244723	NA
ws-ml-08	mc	WS	y	2018-09-27	1538040820	testRound	1	ef	94	2	1	3	1	1.38711828526084	0.239942264668571	0.231960996576163	NA
ws-ml-08	mc	WS	y	2018-09-27	1538040820	testRound	1	ef	95	x	0	0	0	NA	NA	NA	NA
ws-ml-08	mc	WS	y	2018-09-27	1538040820	testRound	1	ef	96	1	0	1	1	2.36202618938751	NA	NA	NA
ws-ml-08	mc	WS	y	2018-09-27	1538040820	testRound	1	ef	97	xx	1	0	0	NA	NA	NA	NA
ws-ml-08	mc	WS	y	2018-09-27	1538040820	testRound	1	ef	98	1	1	2	1	0.889367878306984	0.199832246786173	NA	NA
ws-ml-08	mc	WS	y	2018-09-27	1538040820	testRound	1	ef	99	2	1	2	0	1.20082369073043	0.287891136825237	NA	NA
ws-ml-08	mc	WS	y	2018-09-27	1538040820	testRound	1	ef	100	1	1	2	1	0.960438467768654	1.09568251982637	NA	NA
ws-ml-08	mc	WS	y	2018-09-27	1538040820	testRound	1	ef	101	2	1	1	0	2.98361342987937	NA	NA	NA
ws-ml-08	mc	WS	y	2018-09-27	1538040820	testRound	1	ef	102	x	0	1	0	0.159509249681832	NA	NA	NA
ws-ml-08	mc	WS	y	2018-09-27	1538040820	testRound	1	ef	103	1	0	1	1	1.58288564394934	NA	NA	NA
ws-ml-08	mc	WS	y	2018-09-27	1538040820	testRound	1	ef	104	xx	1	0	0	NA	NA	NA	NA
ws-ml-08	mc	WS	y	2018-09-27	1538040820	testRound	1	ef	105	1	1	2	1	2.22987097757141	0.207878948254802	NA	NA
ws-ml-08	mc	WS	y	2018-09-27	1538040820	testRound	1	ef	106	1	1	2	1	1.68539119696652	0.207973890799622	NA	NA
ws-ml-08	mc	WS	y	2018-09-27	1538040820	testRound	1	ef	107	1	1	2	1	0.773126769146984	0.183806843240745	NA	NA
ws-ml-08	mc	WS	y	2018-09-27	1538040820	testRound	1	ef	108	2	1	3	1	1.27653106882553	0.216083138877366	0.215776820868086	NA
ws-ml-08	mc	WS	y	2018-09-27	1538040820	testRound	1	ef	109	2	1	3	1	1.7080747672544	0.223817748802503	0.224046124115375	NA
ws-ml-08	mc	WS	y	2018-09-27	1538040820	testRound	1	ef	110	1	1	2	1	1.0197143704836	0.23186028049804	NA	NA
ws-ml-08	mc	WS	y	2018-09-27	1538040820	testRound	1	ef	111	1	1	2	1	1.95506972343173	0.175885234990346	NA	NA
ws-ml-08	mc	WS	y	2018-09-27	1538040820	testRound	1	ef	112	1	1	2	1	1.40279374854617	0.247807741346151	NA	NA
ws-ml-08	mc	WS	y	2018-09-27	1538040820	testRound	1	ef	113	2	1	3	1	1.29021722918515	0.223905314056537	0.208040927935144	NA
ws-ml-08	mc	WS	y	2018-09-27	1538040820	testRound	1	ef	114	2	1	2	0	1.32870969552641	0.144969889420281	NA	NA
ws-ml-08	mc	WS	y	2018-09-27	1538040820	testRound	1	ef	115	1	1	3	0	1.17734625963203	0.279856303174711	0.471999486797358	NA
ws-ml-08	mc	WS	y	2018-09-27	1538040820	testRound	1	ef	116	1	1	2	1	1.33688758449807	0.247809665856948	NA	NA
ws-ml-08	mc	WS	y	2018-09-27	1538040820	testRound	1	ef	117	x	0	0	0	NA	NA	NA	NA
ws-ml-08	mc	WS	y	2018-09-27	1538040820	testRound	1	ef	118	1	0	1	1	0.991913846054558	NA	NA	NA
ws-ml-08	mc	WS	y	2018-09-27	1538040820	testRound	1	ef	119	xx	1	2	0	1.2953604849763	0.311961958831489	NA	NA
ws-ml-08	mc	WS	y	2018-09-27	1538040820	testRound	1	ef	120	2	1	3	1	1.81485048954801	0.215899668823113	0.224240178979926	NA
ws-ml-08	mc	WS	y	2018-09-27	1538040820	testRound	1	ef	121	x	0	0	0	NA	NA	NA	NA
ws-ml-08	mc	WS	y	2018-09-27	1538040820	testRound	1	ef	122	1	0	2	0	1.11810596037139	0.695839688229171	NA	NA
ws-ml-08	mc	WS	y	2018-09-27	1538040820	testRound	1	ef	123	1	0	1	1	2.37336476701421	NA	NA	NA
ws-ml-08	mc	WS	y	2018-09-27	1538040820	testRound	1	ef	124	1	0	1	1	1.92494406889728	NA	NA	NA
ws-ml-08	mc	WS	y	2018-09-27	1538040820	testRound	2	c	0	2	0	2	1	0.762330903638031	0.223849823987621	NA	NA
ws-ml-08	mc	WS	y	2018-09-27	1538040820	testRound	2	c	1	2	0	2	1	0.73787870769138	0.200001603759119	NA	NA
ws-ml-08	mc	WS	y	2018-09-27	1538040820	testRound	2	c	2	2	0	2	1	0.369470198143972	0.231961638080065	NA	NA
ws-ml-08	mc	WS	y	2018-09-27	1538040820	testRound	2	c	3	1	0	1	1	0.952948270746674	NA	NA	NA
ws-ml-08	mc	WS	y	2018-09-27	1538040820	testRound	2	c	4	1	0	1	1	1.73627077870515	NA	NA	NA
ws-ml-08	mc	WS	y	2018-09-27	1538040820	testRound	2	c	5	1	0	1	1	1.10384020143192	NA	NA	NA
ws-ml-08	mc	WS	y	2018-09-27	1538040820	testRound	2	c	6	2	0	2	1	1.61536401324702	0.199979792633712	NA	NA
ws-ml-08	mc	WS	y	2018-09-27	1538040820	testRound	2	c	7	1	0	1	1	0.870982061953328	NA	NA	NA
ws-ml-08	mc	WS	y	2018-09-27	1538040820	testRound	2	c	8	1	0	1	1	2.20628994362778	NA	NA	NA
ws-ml-08	mc	WS	y	2018-09-27	1538040820	testRound	2	c	9	1	0	1	1	1.15806875315775	NA	NA	NA
ws-ml-08	mc	WS	y	2018-09-27	1538040820	testRound	2	c	10	1	0	1	1	2.38139414788293	NA	NA	NA
ws-ml-08	mc	WS	y	2018-09-27	1538040820	testRound	2	c	11	2	0	2	1	0.965164104661199	0.231884016134245	NA	NA
ws-ml-08	mc	WS	y	2018-09-27	1538040820	testRound	2	c	12	2	0	2	1	1.08467175058286	0.247945985390288	NA	NA
ws-ml-08	mc	WS	y	2018-09-27	1538040820	testRound	2	c	13	2	0	2	1	1.39613365729292	0.223984219009253	NA	NA
ws-ml-08	mc	WS	y	2018-09-27	1538040820	testRound	2	c	14	2	0	2	1	0.963738362722324	0.231904223499441	NA	NA
ws-ml-08	mc	WS	y	2018-09-27	1538040820	testRound	2	c	15	2	0	2	1	1.82704579534493	0.208075248381647	NA	NA
ws-ml-08	mc	WS	y	2018-09-27	1538040820	testRound	2	c	16	1	0	1	1	0.802783805239415	NA	NA	NA
ws-ml-08	mc	WS	y	2018-09-27	1538040820	testRound	2	c	17	1	0	2	0	1.92342242215727	0.239890944373656	NA	NA
ws-ml-08	mc	WS	y	2018-09-27	1538040820	testRound	2	c	18	2	0	2	1	1.0098493268215	0.207981268092226	NA	NA
ws-ml-08	mc	WS	y	2018-09-27	1538040820	testRound	2	c	19	1	0	1	1	2.3771172428178	NA	NA	NA
ws-ml-08	mc	WS	y	2018-09-27	1538040820	testRound	2	c	20	1	0	1	1	0.944912474840748	NA	NA	NA
ws-ml-08	mc	WS	y	2018-09-27	1538040820	testRound	2	c	21	2	0	2	1	1.51239272855582	0.111911280040658	NA	NA
ws-ml-08	mc	WS	y	2018-09-27	1538040820	testRound	2	c	22	1	0	1	1	0.991882091622756	NA	NA	NA
ws-ml-08	mc	WS	y	2018-09-27	1538040820	testRound	2	c	23	1	0	1	1	0.775569615178028	NA	NA	NA
ws-ml-08	mc	WS	y	2018-09-27	1538040820	testRound	2	c	24	1	0	1	1	0.591221022075842	NA	NA	NA
ws-ml-08	mc	WS	y	2018-09-27	1538040820	testRound	2	c	25	2	0	2	1	0.87060742380163	0.207878948253892	NA	NA
ws-ml-08	mc	WS	y	2018-09-27	1538040820	testRound	2	c	26	2	0	2	1	0.326239264836659	0.343878370901621	NA	NA
ws-ml-08	mc	WS	y	2018-09-27	1538040820	testRound	2	c	27	1	0	1	1	0.733618481721351	NA	NA	NA
ws-ml-08	mc	WS	y	2018-09-27	1538040820	testRound	2	c	28	2	0	2	1	0.909178474343207	0.213104958022086	NA	NA
ws-ml-08	mc	WS	y	2018-09-27	1538040820	testRound	2	c	29	1	0	1	1	0.828833666112587	NA	NA	NA
ws-ml-08	mc	WS	y	2018-09-27	1538040820	testRound	2	c	30	1	0	1	1	1.24423296206351	NA	NA	NA
ws-ml-08	mc	WS	y	2018-09-27	1538040820	testRound	2	c	31	2	0	2	1	1.21973137033274	0.231909355528842	NA	NA
ws-ml-08	mc	WS	y	2018-09-27	1538040820	testRound	2	c	32	2	0	1	0	1.4592742989571	NA	NA	NA
ws-ml-08	mc	WS	y	2018-09-27	1538040820	testRound	2	c	33	2	0	2	1	0.866797533418321	0.26385110699448	NA	NA
ws-ml-08	mc	WS	y	2018-09-27	1538040820	testRound	2	c	34	1	0	1	1	1.6262644438566	NA	NA	NA
ws-ml-08	mc	WS	y	2018-09-27	1538040820	testRound	2	c	35	2	0	2	1	1.08190141692103	0.207833722244686	NA	NA
ws-ml-08	mc	WS	y	2018-09-27	1538040820	testRound	2	c	36	1	0	1	1	1.37735652369156	NA	NA	NA
ws-ml-08	mc	WS	y	2018-09-27	1538040820	testRound	2	c	37	1	0	1	1	0.728922674748901	NA	NA	NA
ws-ml-08	mc	WS	y	2018-09-27	1538040820	testRound	2	c	38	2	0	2	1	1.37638977763891	0.263930974203504	NA	NA
ws-ml-08	mc	WS	y	2018-09-27	1538040820	testRound	2	c	39	1	0	1	1	0.951976392664619	NA	NA	NA
ws-ml-08	mc	WS	y	2018-09-27	1538040820	testRound	2	c	40	1	0	1	1	0.791683225480483	NA	NA	NA
ws-ml-08	mc	WS	y	2018-09-27	1538040820	testRound	2	c	41	1	0	1	1	0.831064495177088	NA	NA	NA
ws-ml-08	mc	WS	y	2018-09-27	1538040820	testRound	2	c	42	1	0	1	1	0.758693256994775	NA	NA	NA
ws-ml-08	mc	WS	y	2018-09-27	1538040820	testRound	2	c	43	1	0	1	1	0.790250427001411	NA	NA	NA
ws-ml-08	mc	WS	y	2018-09-27	1538040820	testRound	2	c	44	2	0	2	1	0.829664734136713	0.223861691804814	NA	NA
ws-ml-08	mc	WS	y	2018-09-27	1538040820	testRound	2	c	45	2	0	2	1	1.20513074646988	0.239937453390667	NA	NA
ws-ml-08	mc	WS	y	2018-09-27	1538040820	testRound	2	c	46	2	0	2	1	2.06847025427578	0.215873046420711	NA	NA
ws-ml-08	mc	WS	y	2018-09-27	1538040820	testRound	2	c	47	2	0	1	0	2.05997931150614	NA	NA	NA
ws-ml-08	mc	WS	y	2018-09-27	1538040820	testRound	2	c	48	2	0	2	1	0.811873912451119	0.207847514574496	NA	NA
ws-ml-08	mc	WS	y	2018-09-27	1538040820	testRound	2	c	49	2	0	2	1	1.69117563568943	0.247879910510164	NA	NA
ws-ml-08	mc	WS	y	2018-09-27	1538040820	testRound	2	c	50	2	0	2	1	1.76275365456695	0.215817235600298	NA	NA
ws-ml-08	mc	WS	y	2018-09-27	1538040820	testRound	2	c	51	1	0	1	1	2.17018804076815	NA	NA	NA
ws-ml-08	mc	WS	y	2018-09-27	1538040820	testRound	2	c	52	1	0	1	1	1.09781712333734	NA	NA	NA
ws-ml-08	mc	WS	y	2018-09-27	1538040820	testRound	2	c	53	1	0	1	1	1.41742388157854	NA	NA	NA
ws-ml-08	mc	WS	y	2018-09-27	1538040820	testRound	2	c	54	1	0	1	1	0.592974572397907	NA	NA	NA
ws-ml-08	mc	WS	y	2018-09-27	1538040820	testRound	2	c	55	2	0	2	1	0.872418388702499	0.288004041473869	NA	NA
ws-ml-08	mc	WS	y	2018-09-27	1538040820	testRound	2	c	56	1	0	1	1	0.808022324327794	NA	NA	NA
ws-ml-08	mc	WS	y	2018-09-27	1538040820	testRound	2	c	57	1	0	1	1	0.775593350815143	NA	NA	NA
ws-ml-08	mc	WS	y	2018-09-27	1538040820	testRound	2	c	58	2	0	2	1	1.0310603254029	0.239955094742072	NA	NA
ws-ml-08	mc	WS	y	2018-09-27	1538040820	testRound	2	c	59	2	0	2	1	0.878540579117725	0.416029573319975	NA	NA
ws-ml-08	mc	WS	y	2018-09-27	1538040820	testRound	2	c	60	2	0	2	1	0.758136111044223	0.223888314209034	NA	NA
ws-ml-08	mc	WS	y	2018-09-27	1538040820	testRound	2	c	61	2	0	2	1	1.16574466549537	0.526832976497644	NA	NA
ws-ml-08	mc	WS	y	2018-09-27	1538040820	testRound	2	c	62	2	0	2	1	0.86126841316036	0.239956056997471	NA	NA
ws-ml-08	mc	WS	y	2018-09-27	1538040820	testRound	2	c	63	2	0	2	1	1.34066507894477	0.227217718332213	NA	NA
ws-ml-08	mc	WS	y	2018-09-27	1538040820	testRound	2	c	64	2	0	2	1	0.900299421844466	0.279858548437915	NA	NA
ws-ml-08	mc	WS	y	2018-09-27	1538040820	testRound	2	c	65	2	0	2	1	0.867885844419106	0.271842639146598	NA	NA
ws-ml-08	mc	WS	y	2018-09-27	1538040820	testRound	2	c	66	2	0	2	1	1.37925120482396	0.239969207823378	NA	NA
ws-ml-08	mc	WS	y	2018-09-27	1538040820	testRound	2	c	67	1	0	1	1	0.698913132382586	NA	NA	NA
ws-ml-08	mc	WS	y	2018-09-27	1538040820	testRound	2	c	68	1	0	1	1	1.78618906717293	NA	NA	NA
ws-ml-08	mc	WS	y	2018-09-27	1538040820	testRound	2	c	69	1	0	1	1	0.729987250114391	NA	NA	NA
ws-ml-08	mc	WS	y	2018-09-27	1538040820	testRound	2	c	70	2	0	2	1	1.08949040551033	0.191867657789771	NA	NA
ws-ml-08	mc	WS	y	2018-09-27	1538040820	testRound	2	c	71	2	0	2	1	0.777000168394807	0.247920645993872	NA	NA
ws-ml-08	mc	WS	y	2018-09-27	1538040820	testRound	2	c	72	1	0	1	1	0.887468706648178	NA	NA	NA
ws-ml-08	mc	WS	y	2018-09-27	1538040820	testRound	2	c	73	2	0	2	1	0.768080059659042	0.191920261092491	NA	NA
ws-ml-08	mc	WS	y	2018-09-27	1538040820	testRound	2	c	74	2	0	2	1	2.10341135621911	0.215909291378921	NA	NA
ws-ml-08	mc	WS	y	2018-09-27	1538040820	testRound	2	c	75	2	0	2	1	0.895131468161708	0.247903325394873	NA	NA
ws-ml-08	mc	WS	y	2018-09-27	1538040820	testRound	2	c	76	1	0	1	1	0.878658295044261	NA	NA	NA
ws-ml-08	mc	WS	y	2018-09-27	1538040820	testRound	2	c	77	2	0	2	1	0.990210333020514	0.319862397459474	NA	NA
ws-ml-08	mc	WS	y	2018-09-27	1538040820	testRound	2	c	78	1	0	1	1	0.717787453791971	NA	NA	NA
ws-ml-08	mc	WS	y	2018-09-27	1538040820	testRound	2	c	79	1	0	1	1	1.48512016165932	NA	NA	NA
ws-ml-08	mc	WS	y	2018-09-27	1538040820	testRound	2	c	80	1	0	1	1	0.796814292702948	NA	NA	NA
ws-ml-08	mc	WS	y	2018-09-27	1538040820	testRound	2	c	81	1	0	1	1	1.51625490148945	NA	NA	NA
ws-ml-08	mc	WS	y	2018-09-27	1538040820	testRound	2	c	82	2	0	2	1	0.859860312572891	0.279911793243627	NA	NA
ws-ml-08	mc	WS	y	2018-09-27	1538040820	testRound	2	c	83	1	0	1	1	1.69124940861366	NA	NA	NA
ws-ml-08	mc	WS	y	2018-09-27	1538040820	testRound	2	c	84	2	0	2	1	0.834892668414795	0.255896140553887	NA	NA
ws-ml-08	mc	WS	y	2018-09-27	1538040820	testRound	2	c	85	1	0	1	1	1.44242809144635	NA	NA	NA
ws-ml-08	mc	WS	y	2018-09-27	1538040820	testRound	2	c	86	2	0	2	1	0.793921752587266	0.239969849327281	NA	NA
ws-ml-08	mc	WS	y	2018-09-27	1538040820	testRound	2	c	87	2	0	2	1	1.80131764856833	0.287891457576734	NA	NA
ws-ml-08	mc	WS	y	2018-09-27	1538040820	testRound	2	c	88	2	0	2	1	1.00103442469208	0.319856303174674	NA	NA
ws-ml-08	mc	WS	y	2018-09-27	1538040820	testRound	2	c	89	1	0	1	1	0.78447112030608	NA	NA	NA
ws-ml-08	mc	WS	y	2018-09-27	1538040820	testRound	2	c	90	2	0	2	1	1.59991660452124	0.231906148010239	NA	NA
ws-ml-08	mc	WS	y	2018-09-27	1538040820	testRound	2	c	91	1	0	1	1	0.815541068263883	NA	NA	NA
ws-ml-08	mc	WS	y	2018-09-27	1538040820	testRound	2	c	92	1	0	1	1	1.63897551861555	NA	NA	NA
ws-ml-08	mc	WS	y	2018-09-27	1538040820	testRound	2	c	93	1	0	1	1	1.12663988388795	NA	NA	NA
ws-ml-08	mc	WS	y	2018-09-27	1538040820	testRound	2	c	94	2	0	1	0	1.85403257234975	NA	NA	NA
ws-ml-08	mc	WS	y	2018-09-27	1538040820	testRound	2	c	95	1	0	1	1	0.637836849576161	NA	NA	NA
ws-ml-08	mc	WS	y	2018-09-27	1538040820	testRound	2	c	96	1	0	1	1	1.42120330053604	NA	NA	NA
ws-ml-08	mc	WS	y	2018-09-27	1538040820	testRound	2	c	97	2	0	2	1	0.836775802481498	0.231948166501752	NA	NA
ws-ml-08	mc	WS	y	2018-09-27	1538040820	testRound	2	c	98	2	0	1	0	1.16429069739479	NA	NA	NA
ws-ml-08	mc	WS	y	2018-09-27	1538040820	testRound	2	c	99	2	0	2	1	0.891845044785441	0.207936362834516	NA	NA
ws-ml-08	mc	WS	y	2018-09-27	1538040820	testRound	2	c	100	2	0	2	1	0.787442565372658	0.247817684653455	NA	NA
ws-ml-08	mc	WS	y	2018-09-27	1538040820	testRound	2	c	101	2	0	2	1	0.866896324985646	0.271972864394229	NA	NA
ws-ml-08	mc	WS	y	2018-09-27	1538040820	testRound	2	c	102	1	0	1	1	0.722545165868723	NA	NA	NA
ws-ml-08	mc	WS	y	2018-09-27	1538040820	testRound	2	c	103	1	0	1	1	1.41785465130215	NA	NA	NA
ws-ml-08	mc	WS	y	2018-09-27	1538040820	testRound	2	c	104	1	0	1	1	0.6656486003194	NA	NA	NA
ws-ml-08	mc	WS	y	2018-09-27	1538040820	testRound	2	c	105	1	0	1	1	2.17674132165757	NA	NA	NA
ws-ml-08	mc	WS	y	2018-09-27	1538040820	testRound	2	c	106	2	0	2	1	1.04855797990513	0.311930204398777	NA	NA
ws-ml-08	mc	WS	y	2018-09-27	1538040820	testRound	2	c	107	2	0	0	0	NA	NA	NA	NA
ws-ml-08	mc	WS	y	2018-09-27	1538040820	testRound	2	c	108	2	0	4	0	0.223666033181871	0.207956570200622	1.04783468450023	0.247997305684294
ws-ml-08	mc	WS	y	2018-09-27	1538040820	testRound	2	c	109	2	0	2	1	0.911090796827921	0.215956441899834	NA	NA
ws-ml-08	mc	WS	y	2018-09-27	1538040820	testRound	2	c	110	1	0	1	1	0.806729373652161	NA	NA	NA
ws-ml-08	mc	WS	y	2018-09-27	1538040820	testRound	2	c	111	1	0	1	1	1.1109782129306	NA	NA	NA
ws-ml-08	mc	WS	y	2018-09-27	1538040820	testRound	2	c	112	2	0	2	1	1.73365633043795	0.479834492050031	NA	NA
ws-ml-08	mc	WS	y	2018-09-27	1538040820	testRound	2	c	113	1	0	1	1	0.701356299165127	NA	NA	NA
ws-ml-08	mc	WS	y	2018-09-27	1538040820	testRound	2	c	114	2	0	2	1	1.2128040927937	0.239891585876649	NA	NA
ws-ml-08	mc	WS	y	2018-09-27	1538040820	testRound	2	c	115	2	0	2	1	1.01238743615068	0.271972543642732	NA	NA
ws-ml-08	mc	WS	y	2018-09-27	1538040820	testRound	2	c	116	2	0	2	1	1.48374638151745	0.392005901834636	NA	NA
ws-ml-08	mc	WS	y	2018-09-27	1538040820	testRound	2	c	117	2	0	2	1	0.891377067847316	0.23988709535115	NA	NA
ws-ml-08	mc	WS	y	2018-09-27	1538040820	testRound	2	c	118	1	0	1	1	1.34681196725069	NA	NA	NA
ws-ml-08	wsls	WS	y	2018-09-27	1538040820	testRound	1	ef	0	1	0	1	1	0.83093234541775	NA	NA	NA
ws-ml-08	wsls	WS	y	2018-09-27	1538040820	testRound	1	ef	1	1	0	1	1	1.31833529793767	NA	NA	NA
ws-ml-08	wsls	WS	y	2018-09-27	1538040820	testRound	1	ef	2	1	0	1	1	0.693972271003076	NA	NA	NA
ws-ml-08	wsls	WS	y	2018-09-27	1538040820	testRound	1	ef	3	xx	1	0	0	NA	NA	NA	NA
ws-ml-08	wsls	WS	y	2018-09-27	1538040820	testRound	1	ef	4	1	1	2	1	0.940988076050417	0.231863167264237	NA	NA
ws-ml-08	wsls	WS	y	2018-09-27	1538040820	testRound	1	ef	5	x	0	1	0	1.41244581298542	NA	NA	NA
ws-ml-08	wsls	WS	y	2018-09-27	1538040820	testRound	1	ef	6	1	0	1	1	1.63590431972534	NA	NA	NA
ws-ml-08	wsls	WS	y	2018-09-27	1538040820	testRound	1	ef	7	2	0	2	1	1.32346059162683	0.215987234076238	NA	NA
ws-ml-08	wsls	WS	y	2018-09-27	1538040820	testRound	1	ef	8	xx	1	0	0	NA	NA	NA	NA
ws-ml-08	wsls	WS	y	2018-09-27	1538040820	testRound	1	ef	9	2	1	3	1	0.938703360677209	0.247775345409536	0.25603213933482	NA
ws-ml-08	wsls	WS	y	2018-09-27	1538040820	testRound	1	ef	10	2	1	3	1	1.14612427530119	0.279850208889911	0.248063380564417	NA
ws-ml-08	wsls	WS	y	2018-09-27	1538040820	testRound	1	ef	11	1	1	2	1	1.44959112158904	0.815868876647073	NA	NA
ws-ml-08	wsls	WS	y	2018-09-27	1538040820	testRound	1	ef	12	2	1	3	1	1.17717369514139	0.343942521270037	0.279972094589539	NA
ws-ml-08	wsls	WS	y	2018-09-27	1538040820	testRound	1	ef	13	1	1	2	1	0.967965872003333	0.799869774752551	NA	NA
ws-ml-08	wsls	WS	y	2018-09-27	1538040820	testRound	1	ef	14	1	1	2	1	1.20024409215148	0.287921929001641	NA	NA
ws-ml-08	wsls	WS	y	2018-09-27	1538040820	testRound	1	ef	15	2	1	3	1	1.71178939434049	0.287801326308909	0.792054014609676	NA
ws-ml-08	wsls	WS	y	2018-09-27	1538040820	testRound	1	ef	16	1	1	2	1	1.14328016871514	0.215914744159818	NA	NA
ws-ml-08	wsls	WS	y	2018-09-27	1538040820	testRound	1	ef	17	1	1	2	1	1.34288404019026	0.303907238567263	NA	NA
ws-ml-08	wsls	WS	y	2018-09-27	1538040820	testRound	1	ef	18	2	1	2	0	1.0783747504147	0.247901721635571	NA	NA
ws-ml-08	wsls	WS	y	2018-09-27	1538040820	testRound	1	ef	19	2	1	3	1	1.64578219346095	0.231984411460871	0.671899412222047	NA
ws-ml-08	wsls	WS	y	2018-09-27	1538040820	testRound	1	ef	20	x	0	0	0	NA	NA	NA	NA
ws-ml-08	wsls	WS	y	2018-09-27	1538040820	testRound	1	ef	21	2	0	2	1	1.10097267996207	0.223956634350543	NA	NA
ws-ml-08	wsls	WS	y	2018-09-27	1538040820	testRound	1	ef	22	1	0	1	1	1.50841444345497	NA	NA	NA
ws-ml-08	wsls	WS	y	2018-09-27	1538040820	testRound	1	ef	23	2	0	2	1	1.01199323213586	0.279924944068625	NA	NA
ws-ml-08	wsls	WS	y	2018-09-27	1538040820	testRound	1	ef	24	1	0	1	1	1.26756541332907	NA	NA	NA
ws-ml-08	wsls	WS	y	2018-09-27	1538040820	testRound	1	ef	25	1	0	1	1	1.17107331585248	NA	NA	NA
ws-ml-08	wsls	WS	y	2018-09-27	1538040820	testRound	1	ef	26	1	0	1	1	1.23462484062657	NA	NA	NA
ws-ml-08	wsls	WS	y	2018-09-27	1538040820	testRound	1	ef	27	xx	1	0	0	NA	NA	NA	NA
ws-ml-08	wsls	WS	y	2018-09-27	1538040820	testRound	1	ef	28	2	1	2	0	1.28962897030669	0.25590191408628	NA	NA
ws-ml-08	wsls	WS	y	2018-09-27	1538040820	testRound	1	ef	29	1	1	2	1	1.41723046821699	0.41580825454912	NA	NA
ws-ml-08	wsls	WS	y	2018-09-27	1538040820	testRound	1	ef	30	2	1	2	0	1.04070757856425	0.255895819801481	NA	NA
ws-ml-08	wsls	WS	y	2018-09-27	1538040820	testRound	1	ef	31	1	1	2	1	1.88104116048089	0.255935913781286	NA	NA
ws-ml-08	wsls	WS	y	2018-09-27	1538040820	testRound	1	ef	32	1	1	2	1	1.48779106224993	0.239865284225743	NA	NA
ws-ml-08	wsls	WS	y	2018-09-27	1538040820	testRound	1	ef	33	1	1	2	1	1.0393976280393	0.239887736855962	NA	NA
ws-ml-08	wsls	WS	y	2018-09-27	1538040820	testRound	1	ef	34	2	1	2	0	1.15888570809966	0.247971966289697	NA	NA
ws-ml-08	wsls	WS	y	2018-09-27	1538040820	testRound	1	ef	35	2	1	3	1	0.902447496932837	0.255879782209377	0.223971388935752	NA
ws-ml-08	wsls	WS	y	2018-09-27	1538040820	testRound	1	ef	36	2	1	3	1	1.01395366739689	0.247970362529486	0.231886902900442	NA
ws-ml-08	wsls	WS	y	2018-09-27	1538040820	testRound	1	ef	37	1	1	2	1	1.14948992438258	0.231899412222447	NA	NA
ws-ml-08	wsls	WS	y	2018-09-27	1538040820	testRound	1	ef	38	1	1	2	1	1.58892860865853	0.215939442052331	NA	NA
ws-ml-08	wsls	WS	y	2018-09-27	1538040820	testRound	1	ef	39	x	0	0	0	NA	NA	NA	NA
ws-ml-08	wsls	WS	y	2018-09-27	1538040820	testRound	1	ef	40	1	0	1	1	0.876132695037086	NA	NA	NA
ws-ml-08	wsls	WS	y	2018-09-27	1538040820	testRound	1	ef	41	xx	1	0	0	NA	NA	NA	NA
ws-ml-08	wsls	WS	y	2018-09-27	1538040820	testRound	1	ef	42	2	1	3	1	0.915155684924684	0.239925585572564	0.23998203789688	NA
ws-ml-08	wsls	WS	y	2018-09-27	1538040820	testRound	1	ef	43	2	1	3	1	1.57066018747901	0.255819801614962	0.255928857241088	NA
ws-ml-08	wsls	WS	y	2018-09-27	1538040820	testRound	1	ef	44	x	0	0	0	NA	NA	NA	NA
ws-ml-08	wsls	WS	y	2018-09-27	1538040820	testRound	1	ef	45	1	0	1	1	0.905757014442315	NA	NA	NA
ws-ml-08	wsls	WS	y	2018-09-27	1538040820	testRound	1	ef	46	2	0	3	0	1.51317696681053	0.399903774447012	0.296051384445491	NA
ws-ml-08	wsls	WS	y	2018-09-27	1538040820	testRound	1	ef	47	1	0	2	0	0.880863784711437	0.271852261701497	NA	NA
ws-ml-08	wsls	WS	y	2018-09-27	1538040820	testRound	1	ef	48	xx	1	0	0	NA	NA	NA	NA
ws-ml-08	wsls	WS	y	2018-09-27	1538040820	testRound	1	ef	49	1	1	2	1	1.36780806209754	0.231863808768139	NA	NA
ws-ml-08	wsls	WS	y	2018-09-27	1538040820	testRound	1	ef	50	1	1	2	1	1.46332635698036	0.263913974356001	NA	NA
ws-ml-08	wsls	WS	y	2018-09-27	1538040820	testRound	1	ef	51	1	1	2	1	1.36689391934669	0.223862012558129	NA	NA
ws-ml-08	wsls	WS	y	2018-09-27	1538040820	testRound	1	ef	52	2	1	2	0	1.30240130866696	0.287983834107763	NA	NA
ws-ml-08	wsls	WS	y	2018-09-27	1538040820	testRound	1	ef	53	2	1	2	0	1.06193750150396	0.255886197246582	NA	NA
ws-ml-08	wsls	WS	y	2018-09-27	1538040820	testRound	1	ef	54	1	1	2	1	1.1014826753908	0.239992622708087	NA	NA
ws-ml-08	wsls	WS	y	2018-09-27	1538040820	testRound	1	ef	55	1	1	2	1	1.88484271131529	0.223954389088249	NA	NA
ws-ml-08	wsls	WS	y	2018-09-27	1538040820	testRound	1	ef	56	1	1	2	1	1.98050566527945	0.343827692110608	NA	NA
ws-ml-08	wsls	WS	y	2018-09-27	1538040820	testRound	1	ef	57	1	1	2	1	0.926271019268825	0.271954260787425	NA	NA
ws-ml-08	wsls	WS	y	2018-09-27	1538040820	testRound	1	ef	58	x	0	0	0	NA	NA	NA	NA
ws-ml-08	wsls	WS	y	2018-09-27	1538040820	testRound	1	ef	59	1	0	1	1	0.955191609131361	NA	NA	NA
ws-ml-08	wsls	WS	y	2018-09-27	1538040820	testRound	1	ef	60	1	0	1	1	0.930744224461705	NA	NA	NA
ws-ml-08	wsls	WS	y	2018-09-27	1538040820	testRound	1	ef	61	1	0	1	1	0.746416800981024	NA	NA	NA
ws-ml-08	wsls	WS	y	2018-09-27	1538040820	testRound	1	ef	62	1	0	1	1	1.92164224943281	NA	NA	NA
ws-ml-08	wsls	WS	y	2018-09-27	1538040820	testRound	1	ef	63	2	0	2	1	1.24131444105024	0.335812745073781	NA	NA
ws-ml-08	wsls	WS	y	2018-09-27	1538040820	testRound	1	ef	64	1	0	1	1	1.01682952841475	NA	NA	NA
ws-ml-08	wsls	WS	y	2018-09-27	1538040820	testRound	1	ef	65	1	0	1	1	0.720407034087657	NA	NA	NA
ws-ml-08	wsls	WS	y	2018-09-27	1538040820	testRound	1	ef	66	xx	1	0	0	NA	NA	NA	NA
ws-ml-08	wsls	WS	y	2018-09-27	1538040820	testRound	1	ef	67	1	1	2	1	1.20742476364558	0.623861050302366	NA	NA
ws-ml-08	wsls	WS	y	2018-09-27	1538040820	testRound	1	ef	68	2	1	3	1	0.886932409568544	0.255949064607194	0.295884593487244	NA
ws-ml-08	wsls	WS	y	2018-09-27	1538040820	testRound	1	ef	69	1	1	2	1	2.04629507565733	0.263949257058812	NA	NA
ws-ml-08	wsls	WS	y	2018-09-27	1538040820	testRound	1	ef	70	x	0	0	0	NA	NA	NA	NA
ws-ml-08	wsls	WS	y	2018-09-27	1538040820	testRound	1	ef	71	1	0	1	1	0.901509939298194	NA	NA	NA
ws-ml-08	wsls	WS	y	2018-09-27	1538040820	testRound	1	ef	72	1	0	2	0	1.26107211303224	0.319863359715782	NA	NA
ws-ml-08	wsls	WS	y	2018-09-27	1538040820	testRound	1	ef	73	1	0	1	1	1.09252728395404	NA	NA	NA
ws-ml-08	wsls	WS	y	2018-09-27	1538040820	testRound	1	ef	74	1	0	1	1	1.30001363195333	NA	NA	NA
ws-ml-08	wsls	WS	y	2018-09-27	1538040820	testRound	1	ef	75	2	0	2	1	0.907653940837918	0.303877087893852	NA	NA
ws-ml-08	wsls	WS	y	2018-09-27	1538040820	testRound	1	ef	76	xx	1	0	0	NA	NA	NA	NA
ws-ml-08	wsls	WS	y	2018-09-27	1538040820	testRound	1	ef	77	1	1	2	1	0.970758658294471	0.272046637318454	NA	NA
ws-ml-08	wsls	WS	y	2018-09-27	1538040820	testRound	1	ef	78	2	1	3	1	1.46620221799913	0.279979471882143	0.263816786547068	NA
ws-ml-08	wsls	WS	y	2018-09-27	1538040820	testRound	1	ef	79	1	1	2	1	0.985802881955351	0.255906083861191	NA	NA
ws-ml-08	wsls	WS	y	2018-09-27	1538040820	testRound	1	ef	80	1	1	2	1	1.32937493484678	0.255875933187781	NA	NA
ws-ml-08	wsls	WS	y	2018-09-27	1538040820	testRound	1	ef	81	1	1	2	1	1.16087180350769	0.335898385816108	NA	NA
ws-ml-08	wsls	WS	y	2018-09-27	1538040820	testRound	1	ef	82	2	1	2	0	1.01637758906872	0.247927061031078	NA	NA
ws-ml-08	wsls	WS	y	2018-09-27	1538040820	testRound	1	ef	83	x	0	0	0	NA	NA	NA	NA
ws-ml-08	wsls	WS	y	2018-09-27	1538040820	testRound	1	ef	84	2	0	2	1	0.863572052891868	0.23194656274336	NA	NA
ws-ml-08	wsls	WS	y	2018-09-27	1538040820	testRound	1	ef	85	2	0	2	1	1.85489764006797	0.287832439237718	NA	NA
ws-ml-08	wsls	WS	y	2018-09-27	1538040820	testRound	1	ef	86	1	0	1	1	1.182485987154	NA	NA	NA
ws-ml-08	wsls	WS	y	2018-09-27	1538040820	testRound	1	ef	87	xx	1	0	0	NA	NA	NA	NA
ws-ml-08	wsls	WS	y	2018-09-27	1538040820	testRound	1	ef	88	2	1	3	1	1.17353989751973	0.255853159806065	0.256058120234229	NA
ws-ml-08	wsls	WS	y	2018-09-27	1538040820	testRound	1	ef	89	2	1	3	1	1.47701283809238	0.247886967051272	0.279992301955645	NA
ws-ml-08	wsls	WS	y	2018-09-27	1538040820	testRound	1	ef	90	1	1	2	1	2.29248751072555	0.247966834259387	NA	NA
ws-ml-08	wsls	WS	y	2018-09-27	1538040820	testRound	1	ef	91	1	1	2	1	1.42004121661103	0.255983385054606	NA	NA
ws-ml-08	wsls	WS	y	2018-09-27	1538040820	testRound	1	ef	92	x	0	0	0	NA	NA	NA	NA
ws-ml-08	wsls	WS	y	2018-09-27	1538040820	testRound	1	ef	93	2	0	2	1	1.87518776010984	0.279809473405294	NA	NA
ws-ml-08	wsls	WS	y	2018-09-27	1538040820	testRound	1	ef	94	2	0	2	1	1.01072914912584	0.360037207213281	NA	NA
ws-ml-08	wsls	WS	y	2018-09-27	1538040820	testRound	1	ef	95	1	0	1	1	1.44216988621338	NA	NA	NA
ws-ml-08	wsls	WS	y	2018-09-27	1538040820	testRound	1	ef	96	2	0	2	1	1.27378575380681	0.303847578724344	NA	NA
ws-ml-08	wsls	WS	y	2018-09-27	1538040820	testRound	1	ef	97	1	0	1	1	1.84922899275898	NA	NA	NA
ws-ml-08	wsls	WS	y	2018-09-27	1538040820	testRound	1	ef	98	1	0	1	1	0.896863848862267	NA	NA	NA
ws-ml-08	wsls	WS	y	2018-09-27	1538040820	testRound	1	ef	99	xx	1	0	0	NA	NA	NA	NA
ws-ml-08	wsls	WS	y	2018-09-27	1538040820	testRound	1	ef	100	2	1	3	1	1.19186669553437	0.264035539304132	0.287868042692025	NA
ws-ml-08	wsls	WS	y	2018-09-27	1538040820	testRound	1	ef	101	1	1	2	1	1.83933508143036	0.215889404765221	NA	NA
ws-ml-08	wsls	WS	y	2018-09-27	1538040820	testRound	1	ef	102	1	1	2	1	2.03883053878326	0.255963819192402	NA	NA
ws-ml-08	wsls	WS	y	2018-09-27	1538040820	testRound	1	ef	103	2	1	3	1	0.910645272519105	0.239946755194069	0.28780902435301	NA
ws-ml-08	wsls	WS	y	2018-09-27	1538040820	testRound	1	ef	104	1	1	2	1	1.09402744032013	0.247989286888696	NA	NA
ws-ml-08	wsls	WS	y	2018-09-27	1538040820	testRound	1	ef	105	x	0	0	0	NA	NA	NA	NA
ws-ml-08	wsls	WS	y	2018-09-27	1538040820	testRound	1	ef	106	2	0	2	1	0.93315852357955	0.239962792786173	NA	NA
ws-ml-08	wsls	WS	y	2018-09-27	1538040820	testRound	1	ef	107	1	0	1	1	1.7565342763437	NA	NA	NA
ws-ml-08	wsls	WS	y	2018-09-27	1538040820	testRound	1	ef	108	2	0	2	1	0.82819055867003	0.27999871699285	NA	NA
ws-ml-08	wsls	WS	y	2018-09-27	1538040820	testRound	1	ef	109	2	0	2	1	1.67560185073853	0.271844884408893	NA	NA
ws-ml-08	wsls	WS	y	2018-09-27	1538040820	testRound	1	ef	110	2	0	2	1	1.2271686433005	0.271954581538921	NA	NA
ws-ml-08	wsls	WS	y	2018-09-27	1538040820	testRound	1	ef	111	xx	1	0	0	NA	NA	NA	NA
ws-ml-08	wsls	WS	y	2018-09-27	1538040820	testRound	1	ef	112	1	1	2	1	0.994362786371312	0.239865284225743	NA	NA
ws-ml-08	wsls	WS	y	2018-09-27	1538040820	testRound	1	ef	113	2	1	2	0	1.89768144530808	0.247989286888696	NA	NA
ws-ml-08	wsls	WS	y	2018-09-27	1538040820	testRound	1	ef	114	x	0	1	0	0.0895167071612377	NA	NA	NA
ws-ml-08	wsls	WS	y	2018-09-27	1538040820	testRound	1	ef	115	1	0	1	1	1.64877480814994	NA	NA	NA
ws-ml-08	wsls	WS	y	2018-09-27	1538040820	testRound	1	ef	116	1	0	1	1	1.82439317760873	NA	NA	NA
ws-ml-08	wsls	WS	y	2018-09-27	1538040820	testRound	1	ef	117	1	0	1	1	1.31997786812281	NA	NA	NA
ws-ml-08	wsls	WS	y	2018-09-27	1538040820	testRound	1	ef	118	xx	1	0	0	NA	NA	NA	NA
ws-ml-08	wsls	WS	y	2018-09-27	1538040820	testRound	1	ef	119	2	1	3	1	1.18300560513853	0.279920132790721	0.303899219771665	NA
ws-ml-08	wsls	WS	y	2018-09-27	1538040820	testRound	1	ef	120	1	1	2	1	1.81446237981891	0.231888506658834	NA	NA
ws-ml-08	wsls	WS	y	2018-09-27	1538040820	testRound	1	ef	121	1	1	2	1	1.87788143408125	0.303976841717486	NA	NA
ws-ml-08	wsls	WS	y	2018-09-27	1538040820	testRound	1	ef	122	1	1	2	1	1.00561027047388	0.255977290768897	NA	NA
ws-ml-08	wsls	WS	y	2018-09-27	1538040820	testRound	1	ef	123	1	1	2	1	1.12518591578646	0.26395374758431	NA	NA
ws-ml-08	wsls	WS	y	2018-09-27	1538040820	testRound	1	ef	124	1	1	2	1	1.12467110907892	0.255876574691683	NA	NA
ws-ml-08	wsls	WS	y	2018-09-27	1538040820	testRound	1	ef	125	1	1	2	1	0.692272286239131	0.247849439085257	NA	NA
ws-ml-08	wsls	WS	y	2018-09-27	1538040820	testRound	1	ef	126	1	1	2	1	0.955760622900016	0.311918336581584	NA	NA
ws-ml-08	wsls	WS	y	2018-09-27	1538040820	testRound	1	ef	127	1	1	2	1	0.675369626404063	0.311851299446062	NA	NA
ws-ml-08	wsls	WS	y	2018-09-27	1538040820	testRound	2	c	0	1	0	1	1	1.00048401452932	NA	NA	NA
ws-ml-08	wsls	WS	y	2018-09-27	1538040820	testRound	2	c	1	1	0	1	1	1.24001218857029	NA	NA	NA
ws-ml-08	wsls	WS	y	2018-09-27	1538040820	testRound	2	c	2	1	0	1	1	2.64713993600981	NA	NA	NA
ws-ml-08	wsls	WS	y	2018-09-27	1538040820	testRound	2	c	3	1	0	1	1	0.847117804133632	NA	NA	NA
ws-ml-08	wsls	WS	y	2018-09-27	1538040820	testRound	2	c	4	2	0	2	1	0.902661117659591	0.231930525151256	NA	NA
ws-ml-08	wsls	WS	y	2018-09-27	1538040820	testRound	2	c	5	1	0	1	1	1.35010929619057	NA	NA	NA
ws-ml-08	wsls	WS	y	2018-09-27	1538040820	testRound	2	c	6	2	0	2	1	1.0136351608171	0.247827307208354	NA	NA
ws-ml-08	wsls	WS	y	2018-09-27	1538040820	testRound	2	c	7	1	0	1	1	1.8849164842386	NA	NA	NA
ws-ml-08	wsls	WS	y	2018-09-27	1538040820	testRound	2	c	8	1	0	1	1	0.932820130385153	NA	NA	NA
ws-ml-08	wsls	WS	y	2018-09-27	1538040820	testRound	2	c	9	1	0	1	1	0.932195305796995	NA	NA	NA
ws-ml-08	wsls	WS	y	2018-09-27	1538040820	testRound	2	c	10	1	0	1	1	0.867683129255056	NA	NA	NA
ws-ml-08	wsls	WS	y	2018-09-27	1538040820	testRound	2	c	11	2	0	2	1	0.78746565950587	0.215788367934692	NA	NA
ws-ml-08	wsls	WS	y	2018-09-27	1538040820	testRound	2	c	12	1	0	1	1	1.47477110346608	NA	NA	NA
ws-ml-08	wsls	WS	y	2018-09-27	1538040820	testRound	2	c	13	2	0	2	1	1.11430697555079	0.255983064303109	NA	NA
ws-ml-08	wsls	WS	y	2018-09-27	1538040820	testRound	2	c	14	1	0	1	1	2.72971140352911	NA	NA	NA
ws-ml-08	wsls	WS	y	2018-09-27	1538040820	testRound	2	c	15	2	0	2	1	0.825464809513505	0.31190839327428	NA	NA
ws-ml-08	wsls	WS	y	2018-09-27	1538040820	testRound	2	c	16	2	0	2	1	0.888918825728069	0.279960547522933	NA	NA
ws-ml-08	wsls	WS	y	2018-09-27	1538040820	testRound	2	c	17	1	0	1	1	0.808488056003625	NA	NA	NA
ws-ml-08	wsls	WS	y	2018-09-27	1538040820	testRound	2	c	18	2	0	2	1	1.00805439951273	0.295848669280531	NA	NA
ws-ml-08	wsls	WS	y	2018-09-27	1538040820	testRound	2	c	19	1	0	1	1	1.51147698204568	NA	NA	NA
ws-ml-08	wsls	WS	y	2018-09-27	1538040820	testRound	2	c	20	1	0	1	1	0.815202995821892	NA	NA	NA
ws-ml-08	wsls	WS	y	2018-09-27	1538040820	testRound	2	c	21	2	0	2	1	1.37457464296313	0.248836071752521	NA	NA
ws-ml-08	wsls	WS	y	2018-09-27	1538040820	testRound	2	c	22	2	0	2	1	1.19017665407682	0.27182788456139	NA	NA
ws-ml-08	wsls	WS	y	2018-09-27	1538040820	testRound	2	c	23	2	0	2	1	0.893732027872829	0.303816465796444	NA	NA
ws-ml-08	wsls	WS	y	2018-09-27	1538040820	testRound	2	c	24	2	0	2	1	0.941221262639374	0.280002886765942	NA	NA
ws-ml-08	wsls	WS	y	2018-09-27	1538040820	testRound	2	c	25	2	0	2	1	0.908786194841014	0.255903838597078	NA	NA
ws-ml-08	wsls	WS	y	2018-09-27	1538040820	testRound	2	c	26	1	0	1	1	1.61212634415097	NA	NA	NA
ws-ml-08	wsls	WS	y	2018-09-27	1538040820	testRound	2	c	27	2	0	2	1	0.9398231053583	0.271875035083212	NA	NA
ws-ml-08	wsls	WS	y	2018-09-27	1538040820	testRound	2	c	28	2	0	2	1	1.31524068416365	0.23989832166626	NA	NA
ws-ml-08	wsls	WS	y	2018-09-27	1538040820	testRound	2	c	29	2	0	2	1	1.09883775570052	0.264000256600411	NA	NA
ws-ml-08	wsls	WS	y	2018-09-27	1538040820	testRound	2	c	30	2	0	2	1	1.01839094838215	0.2638838236835	NA	NA
ws-ml-08	wsls	WS	y	2018-09-27	1538040820	testRound	2	c	31	1	0	1	1	0.849910911176266	NA	NA	NA
ws-ml-08	wsls	WS	y	2018-09-27	1538040820	testRound	2	c	32	2	0	2	1	0.945422470269477	0.247921287498684	NA	NA
ws-ml-08	wsls	WS	y	2018-09-27	1538040820	testRound	2	c	33	2	0	2	1	1.46490349379019	0.21593783829303	NA	NA
ws-ml-08	wsls	WS	y	2018-09-27	1538040820	testRound	2	c	34	2	0	2	1	0.82456028931847	0.239969849326371	NA	NA
ws-ml-08	wsls	WS	y	2018-09-27	1538040820	testRound	2	c	35	2	0	2	1	1.24795175892177	0.215949706111132	NA	NA
ws-ml-08	wsls	WS	y	2018-09-27	1538040820	testRound	2	c	36	2	0	2	1	0.735598803596076	0.207916796971404	NA	NA
ws-ml-08	wsls	WS	y	2018-09-27	1538040820	testRound	2	c	37	2	0	2	1	0.807153407587975	0.183949898560968	NA	NA
ws-ml-08	wsls	WS	y	2018-09-27	1538040820	testRound	2	c	38	1	0	1	1	0.694652906411648	NA	NA	NA
ws-ml-08	wsls	WS	y	2018-09-27	1538040820	testRound	2	c	39	1	0	1	1	0.790165427762986	NA	NA	NA
ws-ml-08	wsls	WS	y	2018-09-27	1538040820	testRound	2	c	40	1	0	1	1	1.19771849214521	NA	NA	NA
ws-ml-08	wsls	WS	y	2018-09-27	1538040820	testRound	2	c	41	1	0	1	1	0.661286375263444	NA	NA	NA
ws-ml-08	wsls	WS	y	2018-09-27	1538040820	testRound	2	c	42	1	0	1	1	0.804828598234963	NA	NA	NA
ws-ml-08	wsls	WS	y	2018-09-27	1538040820	testRound	2	c	43	1	0	1	1	0.740279535230002	NA	NA	NA
ws-ml-08	wsls	WS	y	2018-09-27	1538040820	testRound	2	c	44	1	0	1	1	0.523842286318541	NA	NA	NA
ws-ml-08	wsls	WS	y	2018-09-27	1538040820	testRound	2	c	45	2	0	2	1	0.859393618642571	0.167905891408736	NA	NA
ws-ml-08	wsls	WS	y	2018-09-27	1538040820	testRound	2	c	46	2	0	2	1	1.05088760053513	0.20792738178352	NA	NA
ws-ml-08	wsls	WS	y	2018-09-27	1538040820	testRound	2	c	47	1	0	1	1	1.04237645039939	NA	NA	NA
ws-ml-08	wsls	WS	y	2018-09-27	1538040820	testRound	2	c	48	2	0	2	1	0.778040045866874	0.239847963626744	NA	NA
ws-ml-08	wsls	WS	y	2018-09-27	1538040820	testRound	2	c	49	1	0	1	1	1.02541156470761	NA	NA	NA
ws-ml-08	wsls	WS	y	2018-09-27	1538040820	testRound	2	c	50	2	0	2	1	0.793004723071135	0.231947845750256	NA	NA
ws-ml-08	wsls	WS	y	2018-09-27	1538040820	testRound	2	c	51	1	0	1	1	2.65619219450491	NA	NA	NA
ws-ml-08	wsls	WS	y	2018-09-27	1538040820	testRound	2	c	52	1	0	1	1	1.44003881097342	NA	NA	NA
ws-ml-08	wsls	WS	y	2018-09-27	1538040820	testRound	2	c	53	1	0	1	1	0.719600343203638	NA	NA	NA
ws-ml-08	wsls	WS	y	2018-09-27	1538040820	testRound	2	c	54	2	0	2	1	1.47899700898779	0.279941302413135	NA	NA
ws-ml-08	wsls	WS	y	2018-09-27	1538040820	testRound	2	c	55	1	0	1	1	1.05463879333183	NA	NA	NA
ws-ml-08	wsls	WS	y	2018-09-27	1538040820	testRound	2	c	56	2	0	2	1	0.949714771424624	0.176362513731874	NA	NA
ws-ml-08	wsls	WS	y	2018-09-27	1538040820	testRound	2	c	57	2	0	2	1	0.789846600431702	0.199797284834858	NA	NA
ws-ml-08	wsls	WS	y	2018-09-27	1538040820	testRound	2	c	58	2	0	2	1	1.23718572333564	0.208009815005425	NA	NA
ws-ml-08	wsls	WS	y	2018-09-27	1538040820	testRound	2	c	59	2	0	2	1	0.892793187231291	0.1840005773538	NA	NA
ws-ml-08	wsls	WS	y	2018-09-27	1538040820	testRound	2	c	60	1	0	1	1	0.78839295308353	NA	NA	NA
ws-ml-08	wsls	WS	y	2018-09-27	1538040820	testRound	2	c	61	1	0	1	1	1.36374926828466	NA	NA	NA
ws-ml-08	wsls	WS	y	2018-09-27	1538040820	testRound	2	c	62	2	0	2	1	0.763324272094906	0.200001283006713	NA	NA
ws-ml-08	wsls	WS	y	2018-09-27	1538040820	testRound	2	c	63	1	0	1	1	2.65065922522444	NA	NA	NA
ws-ml-08	wsls	WS	y	2018-09-27	1538040820	testRound	2	c	64	1	0	1	1	0.706529705628782	NA	NA	NA
ws-ml-08	wsls	WS	y	2018-09-27	1538040820	testRound	2	c	65	2	0	2	1	0.714040430770183	0.199876831293295	NA	NA
ws-ml-08	wsls	WS	y	2018-09-27	1538040820	testRound	2	c	66	2	0	2	1	0.801507533658878	0.231985052963864	NA	NA
ws-ml-08	wsls	WS	y	2018-09-27	1538040820	testRound	2	c	67	2	0	2	1	0.769040069922994	0.199874906782497	NA	NA
ws-ml-08	wsls	WS	y	2018-09-27	1538040820	testRound	2	c	68	2	0	2	1	1.26449934646735	0.199926868581315	NA	NA
ws-ml-08	wsls	WS	y	2018-09-27	1538040820	testRound	2	c	69	1	0	1	1	0.760161979680561	NA	NA	NA
ws-ml-08	wsls	WS	y	2018-09-27	1538040820	testRound	2	c	70	2	0	2	1	2.42339563937821	0.183876125638562	NA	NA
ws-ml-08	wsls	WS	y	2018-09-27	1538040820	testRound	2	c	71	1	0	1	1	0.831236418163826	NA	NA	NA
ws-ml-08	wsls	WS	y	2018-09-27	1538040820	testRound	2	c	72	1	0	1	1	0.758687483461472	NA	NA	NA
ws-ml-08	wsls	WS	y	2018-09-27	1538040820	testRound	2	c	73	1	0	1	1	0.702377893781886	NA	NA	NA
ws-ml-08	wsls	WS	y	2018-09-27	1538040820	testRound	2	c	74	2	0	2	1	1.30181144603011	0.199925264820195	NA	NA
ws-ml-08	wsls	WS	y	2018-09-27	1538040820	testRound	2	c	75	1	0	1	1	1.18922947388819	NA	NA	NA
ws-ml-08	wsls	WS	y	2018-09-27	1538040820	testRound	2	c	76	2	0	2	1	1.02871338417208	0.191942072216989	NA	NA
ws-ml-08	wsls	WS	y	2018-09-27	1538040820	testRound	2	c	77	1	0	1	1	2.42811293672275	NA	NA	NA
ws-ml-08	wsls	WS	y	2018-09-27	1538040820	testRound	2	c	78	1	0	1	1	0.70788263689974	NA	NA	NA
ws-ml-08	wsls	WS	y	2018-09-27	1538040820	testRound	2	c	79	1	0	1	1	0.73141684107577	NA	NA	NA
ws-ml-08	wsls	WS	y	2018-09-27	1538040820	testRound	2	c	80	1	0	1	1	0.707016286174621	NA	NA	NA
ws-ml-08	wsls	WS	y	2018-09-27	1538040820	testRound	2	c	81	2	0	2	1	0.922499939857516	0.231871186060744	NA	NA
ws-ml-08	wsls	WS	y	2018-09-27	1538040820	testRound	2	c	82	1	0	1	1	0.553975638898919	NA	NA	NA
ws-ml-08	wsls	WS	y	2018-09-27	1538040820	testRound	2	c	83	2	0	2	1	0.69757206892973	0.29585989559564	NA	NA
ws-ml-08	wsls	WS	y	2018-09-27	1538040820	testRound	2	c	84	2	0	2	1	0.825178378117926	0.256132855412943	NA	NA
ws-ml-08	wsls	WS	y	2018-09-27	1538040820	testRound	2	c	85	2	0	2	1	0.84857337599351	0.223901465033123	NA	NA
ws-ml-08	wsls	WS	y	2018-09-27	1538040820	testRound	2	c	86	1	0	1	1	2.39191192154431	NA	NA	NA
ws-ml-08	wsls	WS	y	2018-09-27	1538040820	testRound	2	c	87	1	0	1	1	0.871596301731188	NA	NA	NA
ws-ml-08	wsls	WS	y	2018-09-27	1538040820	testRound	2	c	88	1	0	1	1	0.863140962415855	NA	NA	NA
ws-ml-08	wsls	WS	y	2018-09-27	1538040820	testRound	2	c	89	1	0	1	1	1.13467760430467	NA	NA	NA
ws-ml-08	wsls	WS	y	2018-09-27	1538040820	testRound	2	c	90	1	0	1	1	0.686287698365049	NA	NA	NA
ws-ml-08	wsls	WS	y	2018-09-27	1538040820	testRound	2	c	91	1	0	1	1	0.797789057551199	NA	NA	NA
ws-ml-08	wsls	WS	y	2018-09-27	1538040820	testRound	2	c	92	1	0	1	1	0.709358095375137	NA	NA	NA
ws-ml-08	wsls	WS	y	2018-09-27	1538040820	testRound	2	c	93	1	0	1	1	0.716972744112354	NA	NA	NA
ws-ml-08	wsls	WS	y	2018-09-27	1538040820	testRound	2	c	94	1	0	1	1	0.676462427929437	NA	NA	NA
ws-ml-08	wsls	WS	y	2018-09-27	1538040820	testRound	2	c	95	2	0	2	1	1.01196885499667	0.239876510540853	NA	NA
ws-ml-08	wsls	WS	y	2018-09-27	1538040820	testRound	2	c	96	1	0	1	1	1.31541164489499	NA	NA	NA
ws-ml-08	wsls	WS	y	2018-09-27	1538040820	testRound	2	c	97	2	0	2	1	0.931023278566499	0.263849503235178	NA	NA
ws-ml-08	wsls	WS	y	2018-09-27	1538040820	testRound	2	c	98	1	0	1	1	0.88063059812157	NA	NA	NA
ws-ml-08	wsls	WS	y	2018-09-27	1538040820	testRound	2	c	99	1	0	1	1	0.714080845502394	NA	NA	NA
ws-ml-08	wsls	WS	y	2018-09-27	1538040820	testRound	2	c	100	1	0	1	1	0.785681958512214	NA	NA	NA
ws-ml-08	wsls	WS	y	2018-09-27	1538040820	testRound	2	c	101	1	0	1	1	0.889059315033592	NA	NA	NA
ws-ml-08	wsls	WS	y	2018-09-27	1538040820	testRound	2	c	102	1	0	1	1	0.73670026542095	NA	NA	NA
ws-ml-08	wsls	WS	y	2018-09-27	1538040820	testRound	2	c	103	1	0	1	1	1.16009237652906	NA	NA	NA
ws-ml-08	wsls	WS	y	2018-09-27	1538040820	testRound	2	c	104	2	0	2	1	0.983586807476968	0.23203893927348	NA	NA
ws-ml-08	wsls	WS	y	2018-09-27	1538040820	testRound	2	c	105	1	0	1	1	1.19116456975098	NA	NA	NA
ws-ml-08	wsls	WS	y	2018-09-27	1538040820	testRound	2	c	106	2	0	2	1	0.758742973530389	0.223958238109844	NA	NA
ws-ml-08	wsls	WS	y	2018-09-27	1538040820	testRound	2	c	107	1	0	1	1	0.678249336444424	NA	NA	NA
ws-ml-08	wsls	WS	y	2018-09-27	1538040820	testRound	2	c	108	2	0	2	1	0.941723239273415	0.224038426071274	NA	NA
ws-ml-08	wsls	WS	y	2018-09-27	1538040820	testRound	2	c	109	2	0	2	1	0.941313959923718	0.231983128453066	NA	NA
ws-ml-08	wsls	WS	y	2018-09-27	1538040820	testRound	2	c	110	1	0	1	1	1.20478914575688	NA	NA	NA
ws-ml-08	wsls	WS	y	2018-09-27	1538040820	testRound	2	c	111	1	0	1	1	1.2843269423538	NA	NA	NA
ws-ml-08	wsls	WS	y	2018-09-27	1538040820	testRound	2	c	112	2	0	2	1	1.19586101822824	0.22055345730405	NA	NA
ws-ml-08	wsls	WS	y	2018-09-27	1538040820	testRound	2	c	113	2	0	2	1	0.915480285790181	0.239879718057637	NA	NA
ws-ml-08	wsls	WS	y	2018-09-27	1538040820	testRound	2	c	114	2	0	2	1	1.65087797797969	0.25587946145788	NA	NA
ws-ml-08	wsls	WS	y	2018-09-27	1538040820	testRound	2	c	115	2	0	2	1	1.17052098117892	0.207856174874905	NA	NA
ws-ml-08	wsls	WS	y	2018-09-27	1538040820	testRound	2	c	116	2	0	2	1	1.05795183911141	0.239955736244156	NA	NA
ws-ml-08	wsls	WS	y	2018-09-27	1538040820	testRound	2	c	117	1	0	1	1	1.72148059050414	NA	NA	NA
ws-ml-08	wsls	WS	y	2018-09-27	1538040820	testRound	2	c	118	1	0	1	1	0.817083563873894	NA	NA	NA
ws-ml-08	wsls	WS	y	2018-09-27	1538040820	testRound	2	c	119	2	0	2	1	0.920666201576751	0.223865540827319	NA	NA
ws-ml-08	wsls	WS	y	2018-09-27	1538040820	testRound	2	c	120	2	0	2	1	0.776278155997716	0.23186637478284	NA	NA
ws-ml-08	wsls	WS	y	2018-09-27	1538040820	testRound	2	c	121	1	0	1	1	0.735791575452822	NA	NA	NA
ws-ml-08	wsls	WS	y	2018-09-27	1538040820	testRound	2	c	122	1	0	1	1	0.743204150528982	NA	NA	NA
ws-ml-08	wsls	WS	y	2018-09-27	1538040820	testRound	2	c	123	1	0	1	1	0.686798656048268	NA	NA	NA
ws-ml-08	wsls	WS	y	2018-09-27	1538040820	testRound	2	c	124	2	0	2	1	0.742309894390928	0.231906148012058	NA	NA
ws-ml-08	wsls	WS	y	2018-09-27	1538040820	testRound	2	c	125	2	0	2	1	0.869769619988801	0.232000128300569	NA	NA
ws-ml-09	mc	WS	y	2018-09-27	1538040774	trainingRound	1	c	0	1	0	1	1	1.40032815071208	NA	NA	NA
ws-ml-09	mc	WS	y	2018-09-27	1538040774	trainingRound	1	c	1	1	0	1	1	0.712090573446403	NA	NA	NA
ws-ml-09	mc	WS	y	2018-09-27	1538040774	trainingRound	1	c	2	2	0	2	1	0.823777935313046	0.199951563286959	NA	NA
ws-ml-09	mc	WS	y	2018-09-27	1538040774	trainingRound	1	c	3	1	0	1	1	0.639596531802454	NA	NA	NA
ws-ml-09	mc	WS	y	2018-09-27	1538040774	trainingRound	1	c	4	1	0	1	1	0.614361004276361	NA	NA	NA
ws-ml-09	mc	WS	y	2018-09-27	1538040774	trainingRound	1	c	5	1	0	1	1	0.759023182259625	NA	NA	NA
ws-ml-09	mc	WS	y	2018-09-27	1538040774	trainingRound	1	c	6	2	0	2	1	0.790765267989627	0.191938976156962	NA	NA
ws-ml-09	mc	WS	y	2018-09-27	1538040774	trainingRound	1	c	7	1	0	1	1	1.29441951325862	NA	NA	NA
ws-ml-09	mc	WS	y	2018-09-27	1538040774	trainingRound	1	c	8	1	0	1	1	0.661300990866948	NA	NA	NA
ws-ml-09	mc	WS	y	2018-09-27	1538040774	trainingRound	1	c	9	2	0	2	1	1.02184110833423	0.432008968811715	NA	NA
ws-ml-09	mc	WS	y	2018-09-27	1538040774	trainingRound	1	c	10	1	0	1	1	0.725693270504962	NA	NA	NA
ws-ml-09	mc	WS	y	2018-09-27	1538040774	trainingRound	1	c	11	2	0	2	1	0.621381440719233	0.239928211017286	NA	NA
ws-ml-09	mc	WS	y	2018-09-27	1538040774	trainingRound	1	c	12	1	0	1	1	0.629152165057349	NA	NA	NA
ws-ml-09	mc	WS	y	2018-09-27	1538040774	trainingRound	1	c	13	2	0	2	1	0.860813416007659	0.208024776501588	NA	NA
ws-ml-09	mc	WS	y	2018-09-27	1538040774	trainingRound	1	c	14	2	0	2	1	0.79655714409364	0.215976096001214	NA	NA
ws-ml-09	mc	WS	y	2018-09-27	1538040774	trainingRound	1	c	15	1	0	1	1	1.7082275049961	NA	NA	NA
ws-ml-09	mc	WS	y	2018-09-27	1538040774	trainingRound	1	c	16	2	0	2	1	0.70805300451957	0.223934151732465	NA	NA
ws-ml-09	mc	WS	y	2018-09-27	1538040774	trainingRound	1	c	17	1	0	1	1	0.619781104549475	NA	NA	NA
ws-ml-09	mc	WS	y	2018-09-27	1538040774	trainingRound	1	c	18	2	0	2	1	0.411559052693519	0.223872884102093	NA	NA
ws-ml-09	mc	WS	y	2018-09-27	1538040774	trainingRound	1	c	19	2	0	2	1	0.715203995548109	0.223983871536802	NA	NA
ws-ml-09	mc	WS	y	2018-09-27	1538040774	trainingRound	1	c	20	1	0	1	1	0.794683830157737	NA	NA	NA
ws-ml-09	mc	WS	y	2018-09-27	1538040774	trainingRound	1	c	21	2	0	2	1	0.666698957808876	0.247867341145138	NA	NA
ws-ml-09	mc	WS	y	2018-09-27	1538040774	trainingRound	1	c	22	1	0	1	1	0.682608974585492	NA	NA	NA
ws-ml-09	mc	WS	y	2018-09-27	1538040774	trainingRound	1	c	23	2	0	2	1	0.610127763859964	0.287930597567538	NA	NA
ws-ml-09	mc	WS	y	2018-09-27	1538040774	trainingRound	1	c	24	2	0	2	1	0.809904505897066	0.255884739869543	NA	NA
ws-ml-09	mc	WS	y	2018-09-27	1538040774	trainingRound	1	c	25	2	0	2	1	0.681555556267995	0.239014328927624	NA	NA
ws-ml-09	mc	WS	y	2018-09-27	1538040774	trainingRound	1	c	26	2	0	2	1	0.625318607717418	0.247976724715954	NA	NA
ws-ml-09	mc	WS	y	2018-09-27	1538040774	trainingRound	1	c	27	2	0	2	1	0.592155177114364	0.240889567501654	NA	NA
ws-ml-09	mc	WS	y	2018-09-27	1538040774	trainingRound	1	c	28	2	0	2	1	0.816732157806655	0.263028673893132	NA	NA
ws-ml-09	mc	WS	y	2018-09-27	1538040774	trainingRound	1	c	29	1	0	1	1	0.664473435189393	NA	NA	NA
ws-ml-09	mc	WS	y	2018-09-27	1538040774	trainingRound	1	c	30	2	0	2	1	1.00019663380863	0.223936717915421	NA	NA
ws-ml-09	mc	WS	y	2018-09-27	1538040774	trainingRound	1	c	31	1	0	1	1	0.639970553044805	NA	NA	NA
ws-ml-09	mc	WS	y	2018-09-27	1538040774	trainingRound	1	c	32	2	0	2	1	0.847763089941509	0.279895235559707	NA	NA
ws-ml-09	mc	WS	y	2018-09-27	1538040774	trainingRound	1	c	33	1	0	1	1	0.695471969256687	NA	NA	NA
ws-ml-09	mc	WS	y	2018-09-27	1538040774	trainingRound	1	c	34	2	0	2	1	1.94300955582548	0.215933753973331	NA	NA
ws-ml-09	mc	WS	y	2018-09-27	1538040774	trainingRound	1	c	35	1	0	1	1	0.630910642283197	NA	NA	NA
ws-ml-09	mc	WS	y	2018-09-27	1538040774	trainingRound	1	c	36	2	0	2	1	0.606635188149085	0.23194802195394	NA	NA
ws-ml-09	mc	WS	y	2018-09-27	1538040774	trainingRound	1	c	37	2	0	2	1	0.646342707387703	0.215957170397814	NA	NA
ws-ml-09	mc	WS	y	2018-09-27	1538040774	trainingRound	1	c	38	2	0	2	1	0.790750191662482	0.207339605512971	NA	NA
ws-ml-09	mc	WS	y	2018-09-27	1538040774	trainingRound	1	c	39	2	0	2	1	0.676877724565202	0.24088154817855	NA	NA
ws-ml-09	mc	WS	y	2018-09-27	1538040774	trainingRound	1	c	40	1	0	1	1	0.685509403459037	NA	NA	NA
ws-ml-09	mc	WS	y	2018-09-27	1538040774	trainingRound	1	c	41	2	0	2	1	0.781282899274629	0.231887716641722	NA	NA
ws-ml-09	mc	WS	y	2018-09-27	1538040774	trainingRound	1	c	42	1	0	1	1	0.6680234292553	NA	NA	NA
ws-ml-09	mc	WS	y	2018-09-27	1538040774	trainingRound	1	c	43	2	0	2	1	0.796724266793717	0.239909606186302	NA	NA
ws-ml-09	mc	WS	y	2018-09-27	1538040774	trainingRound	1	c	44	2	0	2	1	0.996388417531307	0.239984987826574	NA	NA
ws-ml-09	mc	WS	y	2018-09-27	1538040774	trainingRound	1	c	45	1	0	1	1	0.65938790108612	NA	NA	NA
ws-ml-09	mc	WS	y	2018-09-27	1538040774	trainingRound	1	c	46	2	0	2	1	0.618892884293928	0.232855809358625	NA	NA
ws-ml-09	mc	WS	y	2018-09-27	1538040774	trainingRound	1	c	47	1	0	1	1	0.74752796338089	NA	NA	NA
ws-ml-09	mc	WS	y	2018-09-27	1538040774	trainingRound	1	c	48	1	0	1	1	0.683348356198621	NA	NA	NA
ws-ml-09	mc	WS	y	2018-09-27	1538040774	trainingRound	1	c	49	2	0	2	1	0.795094740286004	0.207880428681165	NA	NA
ws-ml-09	mc	WS	y	2018-09-27	1538040774	trainingRound	1	c	50	1	0	1	1	0.730799654847942	NA	NA	NA
ws-ml-09	mc	WS	y	2018-09-27	1538040774	trainingRound	1	c	51	2	0	2	1	1.16251704106162	0.263924913471783	NA	NA
ws-ml-09	mc	WS	y	2018-09-27	1538040774	trainingRound	1	c	52	1	0	1	1	0.690263258346931	NA	NA	NA
ws-ml-09	mc	WS	y	2018-09-27	1538040774	trainingRound	1	c	53	2	0	2	1	0.873987881198445	0.199931354592081	NA	NA
ws-ml-09	mc	WS	y	2018-09-27	1538040774	trainingRound	1	c	54	1	0	1	1	0.721680401095	NA	NA	NA
ws-ml-09	mc	WS	y	2018-09-27	1538040774	trainingRound	1	c	55	1	0	1	1	0.649462224175295	NA	NA	NA
ws-ml-09	mc	WS	y	2018-09-27	1538040774	trainingRound	1	c	56	2	0	2	1	0.729176864573674	0.263888986902202	NA	NA
ws-ml-09	mc	WS	y	2018-09-27	1538040774	trainingRound	1	c	57	1	0	1	1	0.536940531905202	NA	NA	NA
ws-ml-09	mc	WS	y	2018-09-27	1538040774	trainingRound	1	c	58	2	0	2	1	0.808591903050001	0.239967024542239	NA	NA
ws-ml-09	mc	WS	y	2018-09-27	1538040774	trainingRound	1	c	59	1	0	1	1	0.608325661513845	NA	NA	NA
ws-ml-09	mc	WS	y	2018-09-27	1538040774	trainingRound	2	ef	0	2	0	2	1	1.28457210494344	0.239848980102579	NA	NA
ws-ml-09	mc	WS	y	2018-09-27	1538040774	trainingRound	2	ef	1	1	0	1	1	0.732325571697402	NA	NA	NA
ws-ml-09	mc	WS	y	2018-09-27	1538040774	trainingRound	2	ef	2	2	0	2	1	0.684865932951652	0.210972679769839	NA	NA
ws-ml-09	mc	WS	y	2018-09-27	1538040774	trainingRound	2	ef	3	xx	1	0	0	NA	NA	NA	NA
ws-ml-09	mc	WS	y	2018-09-27	1538040774	trainingRound	2	ef	4	2	1	3	1	0.820392176990026	0.230070537967549	0.224954851209986	NA
ws-ml-09	mc	WS	y	2018-09-27	1538040774	trainingRound	2	ef	5	2	1	3	1	0.675178590330688	0.231931341761083	0.247960686069746	NA
ws-ml-09	mc	WS	y	2018-09-27	1538040774	trainingRound	2	ef	6	2	1	3	1	0.706878654807042	0.247991801043099	0.183889179366815	NA
ws-ml-09	mc	WS	y	2018-09-27	1538040774	trainingRound	2	ef	7	x	0	0	0	NA	NA	NA	NA
ws-ml-09	mc	WS	y	2018-09-27	1538040774	trainingRound	2	ef	8	1	0	1	1	0.650410428969735	NA	NA	NA
ws-ml-09	mc	WS	y	2018-09-27	1538040774	trainingRound	2	ef	9	1	0	1	1	0.762106451706131	NA	NA	NA
ws-ml-09	mc	WS	y	2018-09-27	1538040774	trainingRound	2	ef	10	xx	1	0	0	NA	NA	NA	NA
ws-ml-09	mc	WS	y	2018-09-27	1538040774	trainingRound	2	ef	11	1	1	2	1	0.977510288792473	0.223931264775274	NA	NA
ws-ml-09	mc	WS	y	2018-09-27	1538040774	trainingRound	2	ef	12	x	0	0	0	NA	NA	NA	NA
ws-ml-09	mc	WS	y	2018-09-27	1538040774	trainingRound	2	ef	13	1	0	1	1	0.840957571364015	NA	NA	NA
ws-ml-09	mc	WS	y	2018-09-27	1538040774	trainingRound	2	ef	14	1	0	1	1	2.03259662482651	NA	NA	NA
ws-ml-09	mc	WS	y	2018-09-27	1538040774	trainingRound	2	ef	15	1	0	1	1	0.680450493509852	NA	NA	NA
ws-ml-09	mc	WS	y	2018-09-27	1538040774	trainingRound	2	ef	16	2	0	2	1	0.744198340320509	0.200012510144006	NA	NA
ws-ml-09	mc	WS	y	2018-09-27	1538040774	trainingRound	2	ef	17	xx	1	0	0	NA	NA	NA	NA
ws-ml-09	mc	WS	y	2018-09-27	1538040774	trainingRound	2	ef	18	1	1	2	1	0.75169672843731	0.231930700215344	NA	NA
ws-ml-09	mc	WS	y	2018-09-27	1538040774	trainingRound	2	ef	19	2	1	3	1	0.823404876389759	0.25591328866085	0.24797287544061	NA
ws-ml-09	mc	WS	y	2018-09-27	1538040774	trainingRound	2	ef	20	1	1	2	1	1.51104902372754	0.239926927925808	NA	NA
ws-ml-09	mc	WS	y	2018-09-27	1538040774	trainingRound	2	ef	21	2	1	3	1	0.853910382457798	0.240821563639656	0.263969180135973	NA
ws-ml-09	mc	WS	y	2018-09-27	1538040774	trainingRound	2	ef	22	2	1	3	1	0.776856874324039	0.237601324151001	0.215083384924583	NA
ws-ml-09	mc	WS	y	2018-09-27	1538040774	trainingRound	2	ef	23	1	1	2	1	0.741341857339648	0.376824797030167	NA	NA
ws-ml-09	mc	WS	y	2018-09-27	1538040774	trainingRound	2	ef	24	2	1	3	1	1.45397229163427	0.255911684795137	0.255021860675697	NA
ws-ml-09	mc	WS	y	2018-09-27	1538040774	trainingRound	2	ef	25	2	1	3	1	0.877746377672338	0.247935345007136	0.215927659287445	NA
ws-ml-09	mc	WS	y	2018-09-27	1538040774	trainingRound	2	ef	26	1	1	2	1	0.733461428658302	0.199935203867426	NA	NA
ws-ml-09	mc	WS	y	2018-09-27	1538040774	trainingRound	2	ef	27	2	1	3	1	0.957194455761055	0.215955566533012	0.25592034566489	NA
ws-ml-09	mc	WS	y	2018-09-27	1538040774	trainingRound	2	ef	28	2	1	3	1	0.748922684099853	0.23989260522103	0.208011624811661	NA
ws-ml-09	mc	WS	y	2018-09-27	1538040774	trainingRound	2	ef	29	1	1	2	1	0.836689045924686	0.175912839578814	NA	NA
ws-ml-09	mc	WS	y	2018-09-27	1538040774	trainingRound	2	ef	30	2	1	3	1	0.796394191444051	0.263919460331635	0.209956791885816	NA
ws-ml-09	mc	WS	y	2018-09-27	1538040774	trainingRound	2	ef	31	x	0	0	0	NA	NA	NA	NA
ws-ml-09	mc	WS	y	2018-09-27	1538040774	trainingRound	2	ef	32	1	0	1	1	0.563828681591076	NA	NA	NA
ws-ml-09	mc	WS	y	2018-09-27	1538040774	trainingRound	2	ef	33	2	0	2	1	0.859572024751287	0.247937590417678	NA	NA
ws-ml-09	mc	WS	y	2018-09-27	1538040774	trainingRound	2	ef	34	xx	1	0	0	NA	NA	NA	NA
ws-ml-09	mc	WS	y	2018-09-27	1538040774	trainingRound	2	ef	35	2	1	3	1	0.786989129005633	0.247934382688072	0.224009854145152	NA
ws-ml-09	mc	WS	y	2018-09-27	1538040774	trainingRound	2	ef	36	1	1	2	1	0.850795998037029	0.215902318225744	NA	NA
ws-ml-09	mc	WS	y	2018-09-27	1538040774	trainingRound	2	ef	37	2	1	3	1	1.03356600063489	0.247934703461397	0.208868409318711	NA
ws-ml-09	mc	WS	y	2018-09-27	1538040774	trainingRound	2	ef	38	2	1	3	1	0.906209843237775	0.215927659288354	0.215919960736755	NA
ws-ml-09	mc	WS	y	2018-09-27	1538040774	trainingRound	2	ef	39	x	0	0	0	NA	NA	NA	NA
ws-ml-09	mc	WS	y	2018-09-27	1538040774	trainingRound	2	ef	40	1	0	1	1	1.13759522946475	NA	NA	NA
ws-ml-09	mc	WS	y	2018-09-27	1538040774	trainingRound	2	ef	41	2	0	2	1	0.953383673298958	0.239924361741942	NA	NA
ws-ml-09	mc	WS	y	2018-09-27	1538040774	trainingRound	2	ef	42	1	0	1	1	0.793992885256557	NA	NA	NA
ws-ml-09	mc	WS	y	2018-09-27	1538040774	trainingRound	2	ef	43	2	0	2	1	0.912857862304918	0.23989966222598	NA	NA
ws-ml-09	mc	WS	y	2018-09-27	1538040774	trainingRound	2	ef	44	xx	1	0	0	NA	NA	NA	NA
ws-ml-09	mc	WS	y	2018-09-27	1538040774	trainingRound	2	ef	45	1	1	2	1	0.880321542789716	0.255917137935285	NA	NA
ws-ml-09	mc	WS	y	2018-09-27	1538040774	trainingRound	2	ef	46	1	1	2	1	0.849600156537235	0.238360272913269	NA	NA
ws-ml-09	mc	WS	y	2018-09-27	1538040774	trainingRound	2	ef	47	1	1	2	1	0.719739083295281	0.231080331165685	NA	NA
ws-ml-09	mc	WS	y	2018-09-27	1538040774	trainingRound	2	ef	48	2	1	2	0	2.39136062255602	0.231912736931008	NA	NA
ws-ml-09	mc	WS	y	2018-09-27	1538040774	trainingRound	2	ef	49	2	1	4	0	0.255205342793488	0.551986707169817	0.208011304038337	0.215948830301386
ws-ml-09	mc	WS	y	2018-09-27	1538040774	trainingRound	2	ef	50	2	1	3	1	0.838029235244903	0.256880419057779	0.243420465954841	NA
ws-ml-09	mc	WS	y	2018-09-27	1538040774	trainingRound	2	ef	51	x	0	0	0	NA	NA	NA	NA
ws-ml-09	mc	WS	y	2018-09-27	1538040774	trainingRound	2	ef	52	1	0	1	1	0.718471388658145	NA	NA	NA
ws-ml-09	mc	WS	y	2018-09-27	1538040774	trainingRound	2	ef	53	1	0	1	1	0.750097033812381	NA	NA	NA
ws-ml-09	mc	WS	y	2018-09-27	1538040774	trainingRound	2	ef	54	1	0	1	1	0.741834885339813	NA	NA	NA
ws-ml-09	mc	WS	y	2018-09-27	1538040774	trainingRound	2	ef	55	2	0	2	1	0.70963024503817	0.231897981376278	NA	NA
ws-ml-09	wsls	WS	y	2018-09-27	1538040774	trainingRound	1	c	0	2	0	2	1	1.3065116905691	0.231977853836725	NA	NA
ws-ml-09	wsls	WS	y	2018-09-27	1538040774	trainingRound	1	c	1	1	0	1	1	0.762358579232568	NA	NA	NA
ws-ml-09	wsls	WS	y	2018-09-27	1538040774	trainingRound	1	c	2	2	0	2	1	0.730056423959468	0.199910504350555	NA	NA
ws-ml-09	wsls	WS	y	2018-09-27	1538040774	trainingRound	1	c	3	2	0	2	1	0.9217782368396	0.230982495420903	NA	NA
ws-ml-09	wsls	WS	y	2018-09-27	1538040774	trainingRound	1	c	4	2	0	2	1	0.825540903360888	0.231901830651623	NA	NA
ws-ml-09	wsls	WS	y	2018-09-27	1538040774	trainingRound	1	c	5	1	0	1	1	0.921231960532168	NA	NA	NA
ws-ml-09	wsls	WS	y	2018-09-27	1538040774	trainingRound	1	c	6	2	0	2	1	0.624926623190731	0.255979367885629	NA	NA
ws-ml-09	wsls	WS	y	2018-09-27	1538040774	trainingRound	1	c	7	1	0	1	1	0.671803738287053	NA	NA	NA
ws-ml-09	wsls	WS	y	2018-09-27	1538040774	trainingRound	1	c	8	1	0	1	1	0.592410191597992	NA	NA	NA
ws-ml-09	wsls	WS	y	2018-09-27	1538040774	trainingRound	1	c	9	1	0	1	1	0.688188178234668	NA	NA	NA
ws-ml-09	wsls	WS	y	2018-09-27	1538040774	trainingRound	1	c	10	2	0	2	1	1.18377690883972	0.255945686726591	NA	NA
ws-ml-09	wsls	WS	y	2018-09-27	1538040774	trainingRound	1	c	11	2	0	2	1	0.831585548537078	0.224110897619539	NA	NA
ws-ml-09	wsls	WS	y	2018-09-27	1538040774	trainingRound	1	c	12	2	0	2	1	0.815289000374833	0.183928634437507	NA	NA
ws-ml-09	wsls	WS	y	2018-09-27	1538040774	trainingRound	1	c	13	1	0	1	1	0.607074647069567	NA	NA	NA
ws-ml-09	wsls	WS	y	2018-09-27	1538040774	trainingRound	1	c	14	1	0	1	1	0.774828947832248	NA	NA	NA
ws-ml-09	wsls	WS	y	2018-09-27	1538040774	trainingRound	1	c	15	1	0	1	1	0.694468912291086	NA	NA	NA
ws-ml-09	wsls	WS	y	2018-09-27	1538040774	trainingRound	1	c	16	1	0	1	1	0.550255816415302	NA	NA	NA
ws-ml-09	wsls	WS	y	2018-09-27	1538040774	trainingRound	1	c	17	2	0	2	1	0.893050775148367	0.208902411250165	NA	NA
ws-ml-09	wsls	WS	y	2018-09-27	1538040774	trainingRound	1	c	18	1	0	1	1	0.517701533615764	NA	NA	NA
ws-ml-09	wsls	WS	y	2018-09-27	1538040774	trainingRound	1	c	19	1	0	1	1	0.549605288903876	NA	NA	NA
ws-ml-09	wsls	WS	y	2018-09-27	1538040774	trainingRound	1	c	20	1	0	1	1	0.653076693601179	NA	NA	NA
ws-ml-09	wsls	WS	y	2018-09-27	1538040774	trainingRound	1	c	21	2	0	2	1	0.716880034130554	0.199923976814716	NA	NA
ws-ml-09	wsls	WS	y	2018-09-27	1538040774	trainingRound	1	c	22	1	0	1	1	0.876581330373483	NA	NA	NA
ws-ml-09	wsls	WS	y	2018-09-27	1538040774	trainingRound	1	c	23	2	0	2	1	0.724343137223514	0.199990376811911	NA	NA
ws-ml-09	wsls	WS	y	2018-09-27	1538040774	trainingRound	1	c	24	2	0	2	1	0.820101877483467	0.175918292718052	NA	NA
ws-ml-09	wsls	WS	y	2018-09-27	1538040774	trainingRound	1	c	25	1	0	1	1	0.563841512508588	NA	NA	NA
ws-ml-09	wsls	WS	y	2018-09-27	1538040774	trainingRound	1	c	26	2	0	2	1	0.595569163456275	0.18391195424465	NA	NA
ws-ml-09	wsls	WS	y	2018-09-27	1538040774	trainingRound	1	c	27	2	0	2	1	0.595244220473433	0.223983550764387	NA	NA
ws-ml-09	wsls	WS	y	2018-09-27	1538040774	trainingRound	1	c	28	2	0	2	1	0.858934969703114	0.224014024192911	NA	NA
ws-ml-09	wsls	WS	y	2018-09-27	1538040774	trainingRound	1	c	29	1	0	2	0	0.698785874443274	0.19995797874526	NA	NA
ws-ml-09	wsls	WS	y	2018-09-27	1538040774	trainingRound	1	c	30	1	0	1	1	0.682458532079181	NA	NA	NA
ws-ml-09	wsls	WS	y	2018-09-27	1538040774	trainingRound	1	c	31	1	0	1	1	0.598576730490095	NA	NA	NA
ws-ml-09	wsls	WS	y	2018-09-27	1538040774	trainingRound	1	c	32	2	0	2	1	0.457987406454777	0.247936628099524	NA	NA
ws-ml-09	wsls	WS	y	2018-09-27	1538040774	trainingRound	1	c	33	2	0	2	1	0.673664542080587	0.207867276990328	NA	NA
ws-ml-09	wsls	WS	y	2018-09-27	1538040774	trainingRound	1	c	34	2	0	2	1	0.609355984179274	0.272506551787046	NA	NA
ws-ml-09	wsls	WS	y	2018-09-27	1538040774	trainingRound	1	c	35	2	0	2	1	0.713092026547201	0.247878247424524	NA	NA
ws-ml-09	wsls	WS	y	2018-09-27	1538040774	trainingRound	1	c	36	2	0	2	1	0.976758076260921	0.247973196213934	NA	NA
ws-ml-09	wsls	WS	y	2018-09-27	1538040774	trainingRound	1	c	37	2	0	2	1	0.664509682531389	0.216017475709123	NA	NA
ws-ml-09	wsls	WS	y	2018-09-27	1538040774	trainingRound	1	c	38	2	0	2	1	0.656326444200204	0.223861015502735	NA	NA
ws-ml-09	wsls	WS	y	2018-09-27	1538040774	trainingRound	1	c	39	1	0	1	1	0.576010996096556	NA	NA	NA
ws-ml-09	wsls	WS	y	2018-09-27	1538040774	trainingRound	1	c	40	2	0	2	1	0.663699089325746	0.215901035134266	NA	NA
ws-ml-09	wsls	WS	y	2018-09-27	1538040774	trainingRound	1	c	41	1	0	1	1	0.551425675307655	NA	NA	NA
ws-ml-09	wsls	WS	y	2018-09-27	1538040774	trainingRound	2	ef	0	2	0	2	1	0.847780411679196	0.163674710583109	NA	NA
ws-ml-09	wsls	WS	y	2018-09-27	1538040774	trainingRound	2	ef	1	xx	1	0	0	NA	NA	NA	NA
ws-ml-09	wsls	WS	y	2018-09-27	1538040774	trainingRound	2	ef	2	1	1	2	1	0.803948073276842	0.199958299518585	NA	NA
ws-ml-09	wsls	WS	y	2018-09-27	1538040774	trainingRound	2	ef	3	2	1	3	1	0.819615906488252	0.223957568156038	0.223936717915421	NA
ws-ml-09	wsls	WS	y	2018-09-27	1538040774	trainingRound	2	ef	4	2	1	3	1	0.786446381200221	0.240848829339484	0.208093742682649	NA
ws-ml-09	wsls	WS	y	2018-09-27	1538040774	trainingRound	2	ef	5	x	0	1	0	0.827071311031432	NA	NA	NA
ws-ml-09	wsls	WS	y	2018-09-27	1538040774	trainingRound	2	ef	6	2	0	2	1	0.914853711503383	0.215896865085597	NA	NA
ws-ml-09	wsls	WS	y	2018-09-27	1538040774	trainingRound	2	ef	7	2	0	2	1	1.28293263447631	0.295517519013629	NA	NA
ws-ml-09	wsls	WS	y	2018-09-27	1538040774	trainingRound	2	ef	8	1	0	1	1	0.858303047022673	NA	NA	NA
ws-ml-09	wsls	WS	y	2018-09-27	1538040774	trainingRound	2	ef	9	1	0	1	1	0.994015339361795	NA	NA	NA
ws-ml-09	wsls	WS	y	2018-09-27	1538040774	trainingRound	2	ef	10	2	0	2	1	0.673756924685222	0.215982832232839	NA	NA
ws-ml-09	wsls	WS	y	2018-09-27	1538040774	trainingRound	2	ef	11	1	0	1	1	0.825479635730517	NA	NA	NA
ws-ml-09	wsls	WS	y	2018-09-27	1538040774	trainingRound	2	ef	12	xx	1	0	0	NA	NA	NA	NA
ws-ml-09	wsls	WS	y	2018-09-27	1538040774	trainingRound	2	ef	13	2	1	2	0	0.688906388833857	0.23995098589603	NA	NA
ws-ml-09	wsls	WS	y	2018-09-27	1538040774	trainingRound	2	ef	14	2	1	2	0	0.816745630270816	0.223893413569385	NA	NA
ws-ml-09	wsls	WS	y	2018-09-27	1538040774	trainingRound	2	ef	15	x	0	0	0	NA	NA	NA	NA
ws-ml-09	wsls	WS	y	2018-09-27	1538040774	trainingRound	2	ef	16	1	0	1	1	0.672145361462753	NA	NA	NA
ws-ml-09	wsls	WS	y	2018-09-27	1538040774	trainingRound	2	ef	17	1	0	1	1	0.655835661610581	NA	NA	NA
ws-ml-09	wsls	WS	y	2018-09-27	1538040774	trainingRound	2	ef	18	1	0	1	1	0.774619162333693	NA	NA	NA
ws-ml-09	wsls	WS	y	2018-09-27	1538040774	trainingRound	2	ef	19	2	0	2	1	0.943207472725589	0.207993019981586	NA	NA
ws-ml-09	wsls	WS	y	2018-09-27	1538040774	trainingRound	2	ef	20	xx	1	0	0	NA	NA	NA	NA
ws-ml-09	wsls	WS	y	2018-09-27	1538040774	trainingRound	2	ef	21	1	1	2	1	0.806792687660163	0.239893246767679	NA	NA
ws-ml-09	wsls	WS	y	2018-09-27	1538040774	trainingRound	2	ef	22	x	0	0	0	NA	NA	NA	NA
ws-ml-09	wsls	WS	y	2018-09-27	1538040774	trainingRound	2	ef	23	2	0	2	1	0.786174044978907	0.228022082009375	NA	NA
ws-ml-09	wsls	WS	y	2018-09-27	1538040774	trainingRound	2	ef	24	1	0	1	1	0.733947399654426	NA	NA	NA
ws-ml-09	wsls	WS	y	2018-09-27	1538040774	trainingRound	2	ef	25	2	0	2	1	0.805659717655544	0.206913298284235	NA	NA
ws-ml-09	wsls	WS	y	2018-09-27	1538040774	trainingRound	2	ef	26	1	0	1	1	0.757429582321492	NA	NA	NA
ws-ml-09	wsls	WS	y	2018-09-27	1538040774	trainingRound	2	ef	27	2	0	2	1	0.933182035432765	0.231870394903126	NA	NA
ws-ml-09	wsls	WS	y	2018-09-27	1538040774	trainingRound	2	ef	28	2	0	2	1	0.868858080430073	0.199969847344619	NA	NA
ws-ml-09	wsls	WS	y	2018-09-27	1538040774	trainingRound	2	ef	29	1	0	1	1	0.652622479125966	NA	NA	NA
ws-ml-09	wsls	WS	y	2018-09-27	1538040774	trainingRound	2	ef	30	1	0	1	1	0.67628365309065	NA	NA	NA
ws-ml-09	wsls	WS	y	2018-09-27	1538040774	trainingRound	2	ef	31	1	0	1	1	0.64408061665381	NA	NA	NA
ws-ml-09	wsls	WS	y	2018-09-27	1538040774	trainingRound	2	ef	32	1	0	1	1	0.675780681129254	NA	NA	NA
ws-ml-09	wsls	WS	y	2018-09-27	1538040774	trainingRound	2	ef	33	2	0	2	1	1.23540691650578	0.437114711608956	NA	NA
ws-ml-09	wsls	WS	y	2018-09-27	1538040774	trainingRound	2	ef	34	2	0	2	1	0.827244207643162	0.247941760466347	NA	NA
ws-ml-09	wsls	WS	y	2018-09-27	1538040774	trainingRound	2	ef	35	1	0	2	0	0.778956012407434	0.183951088542926	NA	NA
ws-ml-09	wsls	WS	y	2018-09-27	1538040774	trainingRound	2	ef	36	xx	1	0	0	NA	NA	NA	NA
ws-ml-09	wsls	WS	y	2018-09-27	1538040774	trainingRound	2	ef	37	1	1	2	1	0.762436206282473	0.239923078650463	NA	NA
ws-ml-09	wsls	WS	y	2018-09-27	1538040774	trainingRound	2	ef	38	x	0	0	0	NA	NA	NA	NA
ws-ml-09	wsls	WS	y	2018-09-27	1538040774	trainingRound	2	ef	39	1	0	1	1	0.70583261426782	NA	NA	NA
ws-ml-09	wsls	WS	y	2018-09-27	1538040774	trainingRound	2	ef	40	2	0	2	1	0.929542545718505	0.207939771674319	NA	NA
ws-ml-09	mc	WS	y	2018-09-27	1538040774	testRound	1	c	0	2	0	2	1	1.16142256381045	0.191923899828907	NA	NA
ws-ml-09	mc	WS	y	2018-09-27	1538040774	testRound	1	c	1	1	0	1	1	0.617302171312076	NA	NA	NA
ws-ml-09	mc	WS	y	2018-09-27	1538040774	testRound	1	c	2	2	0	2	1	0.872955954669123	0.183887896274427	NA	NA
ws-ml-09	mc	WS	y	2018-09-27	1538040774	testRound	1	c	3	1	0	1	1	0.608698078891393	NA	NA	NA
ws-ml-09	mc	WS	y	2018-09-27	1538040774	testRound	1	c	4	1	0	2	0	0.424407291810894	0.232024365911457	NA	NA
ws-ml-09	mc	WS	y	2018-09-27	1538040774	testRound	1	c	5	1	0	1	1	0.760153265307963	NA	NA	NA
ws-ml-09	mc	WS	y	2018-09-27	1538040774	testRound	1	c	6	2	0	2	1	0.756304952413302	0.287971656503942	NA	NA
ws-ml-09	mc	WS	y	2018-09-27	1538040774	testRound	1	c	7	1	0	1	1	0.687634844922286	NA	NA	NA
ws-ml-09	mc	WS	y	2018-09-27	1538040774	testRound	1	c	8	1	0	1	1	1.21527937718747	NA	NA	NA
ws-ml-09	mc	WS	y	2018-09-27	1538040774	testRound	1	c	9	2	0	2	1	0.759041787090609	0.263934215886366	NA	NA
ws-ml-09	mc	WS	y	2018-09-27	1538040774	testRound	1	c	10	1	0	1	1	0.902705078156941	NA	NA	NA
ws-ml-09	mc	WS	y	2018-09-27	1538040774	testRound	1	c	11	1	0	1	1	0.742603136517573	NA	NA	NA
ws-ml-09	mc	WS	y	2018-09-27	1538040774	testRound	1	c	12	2	0	2	1	0.702231296532773	0.263949933760159	NA	NA
ws-ml-09	mc	WS	y	2018-09-27	1538040774	testRound	1	c	13	2	0	2	1	0.750009462802154	0.23193743644606	NA	NA
ws-ml-09	mc	WS	y	2018-09-27	1538040774	testRound	1	c	14	1	0	1	1	0.757722768783424	NA	NA	NA
ws-ml-09	mc	WS	y	2018-09-27	1538040774	testRound	1	c	15	2	0	2	1	0.701466894629448	0.223895017434188	NA	NA
ws-ml-09	mc	WS	y	2018-09-27	1538040774	testRound	1	c	16	1	0	1	1	0.677130172864963	NA	NA	NA
ws-ml-09	mc	WS	y	2018-09-27	1538040774	testRound	1	c	17	2	0	2	1	0.716899280506368	0.239533660307643	NA	NA
ws-ml-09	mc	WS	y	2018-09-27	1538040774	testRound	1	c	18	2	0	2	1	0.732575453813297	0.264019220714545	NA	NA
ws-ml-09	mc	WS	y	2018-09-27	1538040774	testRound	1	c	19	2	0	2	1	0.772292275467407	0.207936884717128	NA	NA
ws-ml-09	mc	WS	y	2018-09-27	1538040774	testRound	1	c	20	1	0	1	1	0.716127821598093	NA	NA	NA
ws-ml-09	mc	WS	y	2018-09-27	1538040774	testRound	1	c	21	2	0	2	1	1.2837265474891	0.215925413876903	NA	NA
ws-ml-09	mc	WS	y	2018-09-27	1538040774	testRound	1	c	22	1	0	1	1	0.763518814937015	NA	NA	NA
ws-ml-09	mc	WS	y	2018-09-27	1538040774	testRound	1	c	23	1	0	1	1	1.57116957019571	NA	NA	NA
ws-ml-09	mc	WS	y	2018-09-27	1538040774	testRound	1	c	24	1	0	1	1	0.658978915595071	NA	NA	NA
ws-ml-09	mc	WS	y	2018-09-27	1538040774	testRound	1	c	25	1	0	1	1	0.962684805307617	NA	NA	NA
ws-ml-09	mc	WS	y	2018-09-27	1538040774	testRound	1	c	26	2	0	2	1	0.690392209066886	0.231980420020591	NA	NA
ws-ml-09	mc	WS	y	2018-09-27	1538040774	testRound	1	c	27	2	0	2	1	0.75414486747286	0.271968615576043	NA	NA
ws-ml-09	mc	WS	y	2018-09-27	1538040774	testRound	1	c	28	2	0	2	1	0.761905968622159	0.239956439035268	NA	NA
ws-ml-09	mc	WS	y	2018-09-27	1538040774	testRound	1	c	29	2	0	2	1	0.809554221852522	0.256135584303593	NA	NA
ws-ml-09	mc	WS	y	2018-09-27	1538040774	testRound	1	c	30	2	0	2	1	0.697388587540445	0.24790262616807	NA	NA
ws-ml-09	mc	WS	y	2018-09-27	1538040774	testRound	1	c	31	1	0	1	1	0.84901570825059	NA	NA	NA
ws-ml-09	mc	WS	y	2018-09-27	1538040774	testRound	1	c	32	2	0	2	1	0.664813775272705	0.22395981356658	NA	NA
ws-ml-09	mc	WS	y	2018-09-27	1538040774	testRound	1	c	33	2	0	2	1	0.816461425451052	0.231928454803892	NA	NA
ws-ml-09	mc	WS	y	2018-09-27	1538040774	testRound	1	c	34	2	0	2	1	0.656210324397762	0.255978726338981	NA	NA
ws-ml-09	mc	WS	y	2018-09-27	1538040774	testRound	1	c	35	1	0	1	1	0.75194981828281	NA	NA	NA
ws-ml-09	mc	WS	y	2018-09-27	1538040774	testRound	1	c	36	1	0	1	1	0.655701578523804	NA	NA	NA
ws-ml-09	mc	WS	y	2018-09-27	1538040774	testRound	1	c	37	2	0	2	1	0.775457342011578	0.231925247075196	NA	NA
ws-ml-09	mc	WS	y	2018-09-27	1538040774	testRound	1	c	38	2	0	2	1	0.751187341016703	0.231941927268053	NA	NA
ws-ml-09	mc	WS	y	2018-09-27	1538040774	testRound	1	c	39	1	0	1	1	1.10279585689659	NA	NA	NA
ws-ml-09	mc	WS	y	2018-09-27	1538040774	testRound	1	c	40	1	0	1	1	0.686627938680431	NA	NA	NA
ws-ml-09	mc	WS	y	2018-09-27	1538040774	testRound	1	c	41	1	0	1	1	1.39732764068231	NA	NA	NA
ws-ml-09	mc	WS	y	2018-09-27	1538040774	testRound	1	c	42	2	0	2	1	0.694144290081567	0.231908246109924	NA	NA
ws-ml-09	mc	WS	y	2018-09-27	1538040774	testRound	1	c	43	2	0	2	1	0.868854231155638	0.24089566218754	NA	NA
ws-ml-09	mc	WS	y	2018-09-27	1538040774	testRound	1	c	44	2	0	2	1	0.941514433177872	0.207942337857276	NA	NA
ws-ml-09	mc	WS	y	2018-09-27	1538040774	testRound	1	c	45	1	0	1	1	1.12522141351837	NA	NA	NA
ws-ml-09	mc	WS	y	2018-09-27	1538040774	testRound	1	c	46	1	0	1	1	0.709009549410439	NA	NA	NA
ws-ml-09	mc	WS	y	2018-09-27	1538040774	testRound	1	c	47	1	0	1	1	1.22063692673873	NA	NA	NA
ws-ml-09	mc	WS	y	2018-09-27	1538040774	testRound	1	c	48	2	0	2	1	0.716458859267732	0.351928968041648	NA	NA
ws-ml-09	mc	WS	y	2018-09-27	1538040774	testRound	1	c	49	2	0	2	1	0.908116196787887	0.440064539514424	NA	NA
ws-ml-09	mc	WS	y	2018-09-27	1538040774	testRound	1	c	50	1	0	1	1	0.603938450089117	NA	NA	NA
ws-ml-09	mc	WS	y	2018-09-27	1538040774	testRound	1	c	51	2	0	2	1	1.07458131112708	0.256942649007215	NA	NA
ws-ml-09	mc	WS	y	2018-09-27	1538040774	testRound	1	c	52	2	0	2	1	0.723342004894221	0.215969680542912	NA	NA
ws-ml-09	mc	WS	y	2018-09-27	1538040774	testRound	1	c	53	1	0	1	1	1.13101393116904	NA	NA	NA
ws-ml-09	mc	WS	y	2018-09-27	1538040774	testRound	1	c	54	2	0	2	1	0.673872723715249	0.232920284717693	NA	NA
ws-ml-09	mc	WS	y	2018-09-27	1538040774	testRound	1	c	55	1	0	1	1	0.810546372538738	NA	NA	NA
ws-ml-09	mc	WS	y	2018-09-27	1538040774	testRound	1	c	56	1	0	1	1	0.682255482811343	NA	NA	NA
ws-ml-09	mc	WS	y	2018-09-27	1538040774	testRound	1	c	57	2	0	2	1	1.23394258806002	0.23201410117872	NA	NA
ws-ml-09	mc	WS	y	2018-09-27	1538040774	testRound	1	c	58	1	0	1	1	0.72883844912667	NA	NA	NA
ws-ml-09	mc	WS	y	2018-09-27	1538040774	testRound	1	c	59	1	0	1	1	1.73732545942676	NA	NA	NA
ws-ml-09	mc	WS	y	2018-09-27	1538040774	testRound	1	c	60	2	0	2	1	0.625234244434978	0.271831324760569	NA	NA
ws-ml-09	mc	WS	y	2018-09-27	1538040774	testRound	1	c	61	2	0	2	1	0.760026880771875	0.200812838616002	NA	NA
ws-ml-09	mc	WS	y	2018-09-27	1538040774	testRound	1	c	62	2	0	2	1	0.7606331416182	0.215917394553799	NA	NA
ws-ml-09	mc	WS	y	2018-09-27	1538040774	testRound	1	c	63	2	0	2	1	1.76406316660632	0.199918202901245	NA	NA
ws-ml-09	mc	WS	y	2018-09-27	1538040774	testRound	1	c	64	1	0	1	1	0.792059907553266	NA	NA	NA
ws-ml-09	mc	WS	y	2018-09-27	1538040774	testRound	1	c	65	2	0	2	1	0.759729524262184	0.20220788010738	NA	NA
ws-ml-09	mc	WS	y	2018-09-27	1538040774	testRound	1	c	66	1	0	1	1	0.655577118625843	NA	NA	NA
ws-ml-09	mc	WS	y	2018-09-27	1538040774	testRound	1	c	67	2	0	2	1	0.759322142635028	0.191937051519744	NA	NA
ws-ml-09	mc	WS	y	2018-09-27	1538040774	testRound	1	c	68	1	0	1	1	0.695026415651228	NA	NA	NA
ws-ml-09	mc	WS	y	2018-09-27	1538040774	testRound	1	c	69	2	0	2	1	0.734782050829381	0.22394152950983	NA	NA
ws-ml-09	mc	WS	y	2018-09-27	1538040774	testRound	1	c	70	2	0	2	1	0.726502580618217	0.247891719888685	NA	NA
ws-ml-09	mc	WS	y	2018-09-27	1538040774	testRound	1	c	71	2	0	2	1	0.921120010778395	0.207934960079911	NA	NA
ws-ml-09	mc	WS	y	2018-09-27	1538040774	testRound	1	c	72	1	0	1	1	0.709959999615421	NA	NA	NA
ws-ml-09	mc	WS	y	2018-09-27	1538040774	testRound	1	c	73	2	0	2	1	0.909684134891904	0.207899033511239	NA	NA
ws-ml-09	mc	WS	y	2018-09-27	1538040774	testRound	1	c	74	1	0	1	1	0.701345000914444	NA	NA	NA
ws-ml-09	mc	WS	y	2018-09-27	1538040774	testRound	1	c	75	2	0	2	1	0.653187360263473	0.222945850320684	NA	NA
ws-ml-09	mc	WS	y	2018-09-27	1538040774	testRound	1	c	76	2	0	2	1	0.924796710152805	0.231957324369432	NA	NA
ws-ml-09	mc	WS	y	2018-09-27	1538040774	testRound	1	c	77	2	0	2	1	0.64466474416713	0.287899482593275	NA	NA
ws-ml-09	mc	WS	y	2018-09-27	1538040774	testRound	1	c	78	1	0	1	1	0.716338569416621	NA	NA	NA
ws-ml-09	mc	WS	y	2018-09-27	1538040774	testRound	1	c	79	1	0	1	1	0.916077460248744	NA	NA	NA
ws-ml-09	mc	WS	y	2018-09-27	1538040774	testRound	1	c	80	2	0	2	1	0.723726611643542	0.239943287345341	NA	NA
ws-ml-09	mc	WS	y	2018-09-27	1538040774	testRound	1	c	81	1	0	1	1	0.859448206398156	NA	NA	NA
ws-ml-09	mc	WS	y	2018-09-27	1538040774	testRound	1	c	82	1	0	1	1	0.675252047332833	NA	NA	NA
ws-ml-09	mc	WS	y	2018-09-27	1538040774	testRound	1	c	83	1	0	1	1	0.858916364873039	NA	NA	NA
ws-ml-09	mc	WS	y	2018-09-27	1538040774	testRound	1	c	84	2	0	2	1	0.714667342427674	0.239926286380069	NA	NA
ws-ml-09	mc	WS	y	2018-09-27	1538040774	testRound	1	c	85	2	0	2	1	1.48236294174421	0.23995451439805	NA	NA
ws-ml-09	mc	WS	y	2018-09-27	1538040774	testRound	1	c	86	2	0	2	1	0.826214205750148	0.263834455504366	NA	NA
ws-ml-09	mc	WS	y	2018-09-27	1538040774	testRound	1	c	87	2	0	2	1	0.777847741918777	0.207940733992473	NA	NA
ws-ml-09	mc	WS	y	2018-09-27	1538040774	testRound	1	c	88	1	0	1	1	0.737615117387577	NA	NA	NA
ws-ml-09	mc	WS	y	2018-09-27	1538040774	testRound	1	c	89	1	0	1	1	1.20928765954523	NA	NA	NA
ws-ml-09	mc	WS	y	2018-09-27	1538040774	testRound	1	c	90	1	0	1	1	0.753070919688071	NA	NA	NA
ws-ml-09	mc	WS	y	2018-09-27	1538040774	testRound	1	c	91	2	0	2	1	0.79278485438499	0.215963265083701	NA	NA
ws-ml-09	mc	WS	y	2018-09-27	1538040774	testRound	1	c	92	2	0	2	1	0.824487805816716	0.223888281202562	NA	NA
ws-ml-09	mc	WS	y	2018-09-27	1538040774	testRound	1	c	93	2	0	2	1	0.745122807918051	0.22294905805029	NA	NA
ws-ml-09	mc	WS	y	2018-09-27	1538040774	testRound	1	c	94	1	0	1	1	0.67904743269446	NA	NA	NA
ws-ml-09	mc	WS	y	2018-09-27	1538040774	testRound	1	c	95	2	0	2	1	1.11166330389733	0.207937847036192	NA	NA
ws-ml-09	mc	WS	y	2018-09-27	1538040774	testRound	1	c	96	2	0	2	1	0.695402040757472	0.215935999383873	NA	NA
ws-ml-09	mc	WS	y	2018-09-27	1538040774	testRound	1	c	97	1	0	1	1	0.727183581558165	NA	NA	NA
ws-ml-09	mc	WS	y	2018-09-27	1538040774	testRound	1	c	98	2	0	2	1	0.790910578129115	0.223917792312022	NA	NA
ws-ml-09	mc	WS	y	2018-09-27	1538040774	testRound	1	c	99	2	0	2	1	0.933615078894036	0.192879482400713	NA	NA
ws-ml-09	mc	WS	y	2018-09-27	1538040774	testRound	1	c	100	2	0	2	1	0.726278039564022	0.455962046145942	NA	NA
ws-ml-09	mc	WS	y	2018-09-27	1538040774	testRound	1	c	101	2	0	2	1	0.726022383534655	0.231925567848521	NA	NA
ws-ml-09	mc	WS	y	2018-09-27	1538040774	testRound	1	c	102	1	0	1	1	0.725752934270531	NA	NA	NA
ws-ml-09	mc	WS	y	2018-09-27	1538040774	testRound	1	c	103	1	0	1	1	1.02146131318023	NA	NA	NA
ws-ml-09	mc	WS	y	2018-09-27	1538040774	testRound	1	c	104	2	0	2	1	0.853222003740484	0.223863581686601	NA	NA
ws-ml-09	mc	WS	y	2018-09-27	1538040774	testRound	1	c	105	1	0	2	0	0.349046823224853	0.199903447347424	NA	NA
ws-ml-09	mc	WS	y	2018-09-27	1538040774	testRound	1	c	106	1	0	1	1	0.620751763449334	NA	NA	NA
ws-ml-09	mc	WS	y	2018-09-27	1538040774	testRound	1	c	107	1	0	1	1	0.780460758242953	NA	NA	NA
ws-ml-09	mc	WS	y	2018-09-27	1538040774	testRound	1	c	108	1	0	1	1	0.668167777075723	NA	NA	NA
ws-ml-09	mc	WS	y	2018-09-27	1538040774	testRound	1	c	109	2	0	2	1	1.09189823799443	0.223848184585222	NA	NA
ws-ml-09	mc	WS	y	2018-09-27	1538040774	testRound	1	c	110	2	0	2	1	0.763620499956232	0.231902151424038	NA	NA
ws-ml-09	mc	WS	y	2018-09-27	1538040774	testRound	2	ef	0	1	0	1	1	1.06900788139137	NA	NA	NA
ws-ml-09	mc	WS	y	2018-09-27	1538040774	testRound	2	ef	1	2	0	2	1	0.928605888749189	0.223874167193571	NA	NA
ws-ml-09	mc	WS	y	2018-09-27	1538040774	testRound	2	ef	2	1	0	1	1	0.704267242346759	NA	NA	NA
ws-ml-09	mc	WS	y	2018-09-27	1538040774	testRound	2	ef	3	1	0	1	1	0.696065399186409	NA	NA	NA
ws-ml-09	mc	WS	y	2018-09-27	1538040774	testRound	2	ef	4	1	0	1	1	0.711843899059204	NA	NA	NA
ws-ml-09	mc	WS	y	2018-09-27	1538040774	testRound	2	ef	5	2	0	2	1	0.958607460536768	0.22482782512725	NA	NA
ws-ml-09	mc	WS	y	2018-09-27	1538040774	testRound	2	ef	6	2	0	2	1	0.815252111488007	0.207913789065969	NA	NA
ws-ml-09	mc	WS	y	2018-09-27	1538040774	testRound	2	ef	7	xx	1	0	0	NA	NA	NA	NA
ws-ml-09	mc	WS	y	2018-09-27	1538040774	testRound	2	ef	8	1	1	2	1	0.89466618764618	0.231985873159829	NA	NA
ws-ml-09	mc	WS	y	2018-09-27	1538040774	testRound	2	ef	9	2	1	3	1	0.741525018685024	0.232916756216582	0.223944737238526	NA
ws-ml-09	mc	WS	y	2018-09-27	1538040774	testRound	2	ef	10	1	1	2	1	1.1581314335026	0.216001757835329	NA	NA
ws-ml-09	mc	WS	y	2018-09-27	1538040774	testRound	2	ef	11	2	1	3	1	0.86892608429298	0.264899421646078	0.479957786282284	NA
ws-ml-09	mc	WS	y	2018-09-27	1538040774	testRound	2	ef	12	1	1	2	1	0.796654659066917	0.248894135308547	NA	NA
ws-ml-09	mc	WS	y	2018-09-27	1538040774	testRound	2	ef	13	x	0	0	0	NA	NA	NA	NA
ws-ml-09	mc	WS	y	2018-09-27	1538040774	testRound	2	ef	14	2	0	2	1	0.877029450162809	0.255998614261443	NA	NA
ws-ml-09	mc	WS	y	2018-09-27	1538040774	testRound	2	ef	15	2	0	2	1	0.860798339678695	0.231903113743101	NA	NA
ws-ml-09	mc	WS	y	2018-09-27	1538040774	testRound	2	ef	16	1	0	1	1	1.22045087843617	NA	NA	NA
ws-ml-09	mc	WS	y	2018-09-27	1538040774	testRound	2	ef	17	2	0	2	1	0.860248855642567	0.223880261879458	NA	NA
ws-ml-09	mc	WS	y	2018-09-27	1538040774	testRound	2	ef	18	1	0	1	1	0.780037979516237	NA	NA	NA
ws-ml-09	mc	WS	y	2018-09-27	1538040774	testRound	2	ef	19	1	0	1	1	0.683686450872301	NA	NA	NA
ws-ml-09	mc	WS	y	2018-09-27	1538040774	testRound	2	ef	20	2	0	2	1	0.707485557198197	0.247917060950385	NA	NA
ws-ml-09	mc	WS	y	2018-09-27	1538040774	testRound	2	ef	21	2	0	2	1	0.820076536422675	0.199011377815623	NA	NA
ws-ml-09	mc	WS	y	2018-09-27	1538040774	testRound	2	ef	22	2	0	2	1	0.770914876486131	0.239989478647658	NA	NA
ws-ml-09	mc	WS	y	2018-09-27	1538040774	testRound	2	ef	23	1	0	1	1	0.754631800787138	NA	NA	NA
ws-ml-09	mc	WS	y	2018-09-27	1538040774	testRound	2	ef	24	2	0	2	1	0.762366277783258	0.23991441778071	NA	NA
ws-ml-09	mc	WS	y	2018-09-27	1538040774	testRound	2	ef	25	xx	1	0	0	NA	NA	NA	NA
ws-ml-09	mc	WS	y	2018-09-27	1538040774	testRound	2	ef	26	2	1	3	1	0.809819180296472	0.24787664356063	0.216009135612694	NA
ws-ml-09	mc	WS	y	2018-09-27	1538040774	testRound	2	ef	27	x	0	0	0	NA	NA	NA	NA
ws-ml-09	mc	WS	y	2018-09-27	1538040774	testRound	2	ef	28	2	0	2	1	0.801249410579658	0.303910863616693	NA	NA
ws-ml-09	mc	WS	y	2018-09-27	1538040774	testRound	2	ef	29	2	0	2	1	0.992966091092967	0.271946803016363	NA	NA
ws-ml-09	mc	WS	y	2018-09-27	1538040774	testRound	2	ef	30	2	0	2	1	0.792691188687968	0.239993327923003	NA	NA
ws-ml-09	mc	WS	y	2018-09-27	1538040774	testRound	2	ef	31	1	0	1	1	0.800430477278496	NA	NA	NA
ws-ml-09	mc	WS	y	2018-09-27	1538040774	testRound	2	ef	32	xx	1	1	0	0.896151045559236	NA	NA	NA
ws-ml-09	mc	WS	y	2018-09-27	1538040774	testRound	2	ef	33	1	1	2	1	0.727908207617475	0.287892425588325	NA	NA
ws-ml-09	mc	WS	y	2018-09-27	1538040774	testRound	2	ef	34	1	1	2	1	1.0795584239786	0.239989157874334	NA	NA
ws-ml-09	mc	WS	y	2018-09-27	1538040774	testRound	2	ef	35	2	1	3	1	0.863351371464887	0.303954488736053	0.28796235408845	NA
ws-ml-09	mc	WS	y	2018-09-27	1538040774	testRound	2	ef	36	1	1	2	1	0.75910369626672	0.28404379192034	NA	NA
ws-ml-09	mc	WS	y	2018-09-27	1538040774	testRound	2	ef	37	2	1	3	1	0.870802285186983	0.263938385934125	0.255972952426418	NA
ws-ml-09	mc	WS	y	2018-09-27	1538040774	testRound	2	ef	38	2	1	3	1	0.768530892037234	0.269973728696641	0.216115953000553	NA
ws-ml-09	mc	WS	y	2018-09-27	1538040774	testRound	2	ef	39	2	1	3	1	0.846264438791877	0.27195225615651	0.287951447809064	NA
ws-ml-09	mc	WS	y	2018-09-27	1538040774	testRound	2	ef	40	1	1	2	1	0.7679339336064	0.222030685138634	NA	NA
ws-ml-09	mc	WS	y	2018-09-27	1538040774	testRound	2	ef	41	2	1	3	1	0.781688035490333	0.255959800736491	0.25601240749711	NA
ws-ml-09	mc	WS	y	2018-09-27	1538040774	testRound	2	ef	42	x	0	0	0	NA	NA	NA	NA
ws-ml-09	mc	WS	y	2018-09-27	1538040774	testRound	2	ef	43	1	0	1	1	1.09225301285915	NA	NA	NA
ws-ml-09	mc	WS	y	2018-09-27	1538040774	testRound	2	ef	44	2	0	2	1	1.21288031641052	0.287966844909533	NA	NA
ws-ml-09	mc	WS	y	2018-09-27	1538040774	testRound	2	ef	45	2	0	2	1	0.900697360360027	0.27983428870175	NA	NA
ws-ml-09	mc	WS	y	2018-09-27	1538040774	testRound	2	ef	46	2	0	2	1	0.948346575909454	0.231906642245121	NA	NA
ws-ml-09	mc	WS	y	2018-09-27	1538040774	testRound	2	ef	47	1	0	1	1	0.804096270372611	NA	NA	NA
ws-ml-09	mc	WS	y	2018-09-27	1538040774	testRound	2	ef	48	1	0	1	1	1.01980035092583	NA	NA	NA
ws-ml-09	mc	WS	y	2018-09-27	1538040774	testRound	2	ef	49	xx	1	0	0	NA	NA	NA	NA
ws-ml-09	mc	WS	y	2018-09-27	1538040774	testRound	2	ef	50	2	1	3	1	0.827196733248456	0.271981446493555	0.255940233586443	NA
ws-ml-09	mc	WS	y	2018-09-27	1538040774	testRound	2	ef	51	1	1	2	1	0.811025286530821	0.279905821066677	NA	NA
ws-ml-09	mc	WS	y	2018-09-27	1538040774	testRound	2	ef	52	1	1	2	1	0.826739311044548	0.470987050396616	NA	NA
ws-ml-09	mc	WS	y	2018-09-27	1538040774	testRound	2	ef	53	2	1	3	1	0.898433986533746	0.279045187283373	0.292866651483564	NA
ws-ml-09	mc	WS	y	2018-09-27	1538040774	testRound	2	ef	54	2	1	3	1	0.818200335528672	0.295913032041426	0.304005491632779	NA
ws-ml-09	mc	WS	y	2018-09-27	1538040774	testRound	2	ef	55	2	1	3	1	0.889986752077675	0.288673828456922	0.215174484437739	NA
ws-ml-09	mc	WS	y	2018-09-27	1538040774	testRound	2	ef	56	x	0	0	0	NA	NA	NA	NA
ws-ml-09	mc	WS	y	2018-09-27	1538040774	testRound	2	ef	57	2	0	1	0	0.882574331108117	NA	NA	NA
ws-ml-09	mc	WS	y	2018-09-27	1538040774	testRound	2	ef	58	2	0	2	1	0.841084276673428	0.247980894763714	NA	NA
ws-ml-09	mc	WS	y	2018-09-27	1538040774	testRound	2	ef	59	1	0	1	1	0.816857580025498	NA	NA	NA
ws-ml-09	mc	WS	y	2018-09-27	1538040774	testRound	2	ef	60	1	0	1	1	1.00056840963953	NA	NA	NA
ws-ml-09	mc	WS	y	2018-09-27	1538040774	testRound	2	ef	61	1	0	1	1	0.784261917516233	NA	NA	NA
ws-ml-09	mc	WS	y	2018-09-27	1538040774	testRound	2	ef	62	2	0	2	1	0.911926979249984	0.295940939286993	NA	NA
ws-ml-09	mc	WS	y	2018-09-27	1538040774	testRound	2	ef	63	1	0	1	1	0.663678559857544	NA	NA	NA
ws-ml-09	mc	WS	y	2018-09-27	1538040774	testRound	2	ef	64	1	0	1	1	1.00742364802227	NA	NA	NA
ws-ml-09	mc	WS	y	2018-09-27	1538040774	testRound	2	ef	65	1	0	1	1	0.711202673963271	NA	NA	NA
ws-ml-09	mc	WS	y	2018-09-27	1538040774	testRound	2	ef	66	1	0	1	1	0.918950302649137	NA	NA	NA
ws-ml-09	mc	WS	y	2018-09-27	1538040774	testRound	2	ef	67	xx	1	0	0	NA	NA	NA	NA
ws-ml-09	mc	WS	y	2018-09-27	1538040774	testRound	2	ef	68	1	1	2	1	1.17436895944411	0.223921000041628	NA	NA
ws-ml-09	mc	WS	y	2018-09-27	1538040774	testRound	2	ef	69	1	1	2	1	0.862022729970704	0.295002036908045	NA	NA
ws-ml-09	mc	WS	y	2018-09-27	1538040774	testRound	2	ef	70	1	1	2	1	0.805880730207718	0.26390502554932	NA	NA
ws-ml-09	mc	WS	y	2018-09-27	1538040774	testRound	2	ef	71	2	1	3	1	1.10955967499285	0.279886574690863	0.240000064154628	NA
ws-ml-09	mc	WS	y	2018-09-27	1538040774	testRound	2	ef	72	x	0	0	0	NA	NA	NA	NA
ws-ml-09	mc	WS	y	2018-09-27	1538040774	testRound	2	ef	73	2	0	2	1	0.868989597333893	0.401763930366542	NA	NA
ws-ml-09	mc	WS	y	2018-09-27	1538040774	testRound	2	ef	74	1	0	1	1	0.819796501650671	NA	NA	NA
ws-ml-09	mc	WS	y	2018-09-27	1538040774	testRound	2	ef	75	2	0	2	1	0.828422406631034	0.303925619172333	NA	NA
ws-ml-09	mc	WS	y	2018-09-27	1538040774	testRound	2	ef	76	1	0	1	1	0.836218151256617	NA	NA	NA
ws-ml-09	mc	WS	y	2018-09-27	1538040774	testRound	2	ef	77	xx	1	0	0	NA	NA	NA	NA
ws-ml-09	mc	WS	y	2018-09-27	1538040774	testRound	2	ef	78	1	1	2	1	0.746776071621753	0.264770150154618	NA	NA
ws-ml-09	mc	WS	y	2018-09-27	1538040774	testRound	2	ef	79	x	0	0	0	NA	NA	NA	NA
ws-ml-09	mc	WS	y	2018-09-27	1538040774	testRound	2	ef	80	1	0	1	1	0.68315781707588	NA	NA	NA
ws-ml-09	mc	WS	y	2018-09-27	1538040774	testRound	2	ef	81	1	0	1	1	1.81873346014527	NA	NA	NA
ws-ml-09	mc	WS	y	2018-09-27	1538040774	testRound	2	ef	82	xx	1	0	0	NA	NA	NA	NA
ws-ml-09	mc	WS	y	2018-09-27	1538040774	testRound	2	ef	83	2	1	3	1	0.866284519177498	0.255968782378659	0.234148524284137	NA
ws-ml-09	mc	WS	y	2018-09-27	1538040774	testRound	2	ef	84	x	0	0	0	NA	NA	NA	NA
ws-ml-09	mc	WS	y	2018-09-27	1538040774	testRound	2	ef	85	1	0	1	1	0.633789579370386	NA	NA	NA
ws-ml-09	mc	WS	y	2018-09-27	1538040774	testRound	2	ef	86	xx	1	0	0	NA	NA	NA	NA
ws-ml-09	mc	WS	y	2018-09-27	1538040774	testRound	2	ef	87	2	1	3	1	0.897182330543728	0.21504874144739	0.264895572371643	NA
ws-ml-09	mc	WS	y	2018-09-27	1538040774	testRound	2	ef	88	2	1	3	1	1.06495748154794	0.239973119228125	0.287908464235443	NA
ws-ml-09	mc	WS	y	2018-09-27	1538040774	testRound	2	ef	89	x	0	0	0	NA	NA	NA	NA
ws-ml-09	mc	WS	y	2018-09-27	1538040774	testRound	2	ef	90	2	0	2	1	0.894293449496217	0.271919537317444	NA	NA
ws-ml-09	mc	WS	y	2018-09-27	1538040774	testRound	2	ef	91	1	0	1	1	0.872097887067866	NA	NA	NA
ws-ml-09	mc	WS	y	2018-09-27	1538040774	testRound	2	ef	92	1	0	1	1	0.791883482439516	NA	NA	NA
ws-ml-09	mc	WS	y	2018-09-27	1538040774	testRound	2	ef	93	2	0	2	1	0.791655733655716	0.255827321513607	NA	NA
ws-ml-09	mc	WS	y	2018-09-27	1538040774	testRound	2	ef	94	2	0	2	1	0.863322501900257	0.247918344041864	NA	NA
ws-ml-09	mc	WS	y	2018-09-27	1538040774	testRound	2	ef	95	1	0	1	1	1.83894600429176	NA	NA	NA
ws-ml-09	mc	WS	y	2018-09-27	1538040774	testRound	2	ef	96	1	0	1	1	0.702739721633407	NA	NA	NA
ws-ml-09	mc	WS	y	2018-09-27	1538040774	testRound	2	ef	97	2	0	2	1	0.845224813710956	0.225281077284308	NA	NA
ws-ml-09	mc	WS	y	2018-09-27	1538040774	testRound	2	ef	98	2	0	2	1	0.862222892281352	0.239916021645513	NA	NA
ws-ml-09	mc	WS	y	2018-09-27	1538040774	testRound	2	ef	99	1	0	1	1	0.789963335653738	NA	NA	NA
ws-ml-09	mc	WS	y	2018-09-27	1538040774	testRound	2	ef	100	2	0	2	1	0.805697889634757	0.263949292215329	NA	NA
ws-ml-09	mc	WS	y	2018-09-27	1538040774	testRound	2	ef	101	1	0	1	1	0.867783491100454	NA	NA	NA
ws-ml-09	mc	WS	y	2018-09-27	1538040774	testRound	2	ef	102	xx	1	0	0	NA	NA	NA	NA
ws-ml-09	mc	WS	y	2018-09-27	1538040774	testRound	2	ef	103	2	1	3	1	1.07685527045942	0.239899341452656	0.184035451825366	NA
ws-ml-09	mc	WS	y	2018-09-27	1538040774	testRound	2	ef	104	1	1	2	1	0.780601898333771	0.223878016468916	NA	NA
ws-ml-09	mc	WS	y	2018-09-27	1538040774	testRound	2	ef	105	1	1	2	1	1.93228002194155	0.231867507946845	NA	NA
ws-ml-09	mc	WS	y	2018-09-27	1538040774	testRound	2	ef	106	2	1	3	1	0.764060600422454	0.247022425235627	0.255914892524743	NA
ws-ml-09	mc	WS	y	2018-09-27	1538040774	testRound	2	ef	107	2	1	3	1	0.731741123410757	0.239933664156524	0.232026290550493	NA
ws-ml-09	mc	WS	y	2018-09-27	1538040774	testRound	2	ef	108	2	1	2	0	0.787515517390602	0.263878080622817	NA	NA
ws-ml-09	wsls	WS	y	2018-09-27	1538040774	testRound	1	c	0	1	0	1	1	0.684308108819096	NA	NA	NA
ws-ml-09	wsls	WS	y	2018-09-27	1538040774	testRound	1	c	1	1	0	1	1	1.47593465213777	NA	NA	NA
ws-ml-09	wsls	WS	y	2018-09-27	1538040774	testRound	1	c	2	2	0	2	1	0.7236800995679	0.248011368192238	NA	NA
ws-ml-09	wsls	WS	y	2018-09-27	1538040774	testRound	1	c	3	2	0	2	1	0.819379817608024	0.208002322396169	NA	NA
ws-ml-09	wsls	WS	y	2018-09-27	1538040774	testRound	1	c	4	2	0	2	1	0.739099333754893	0.231994213256257	NA	NA
ws-ml-09	wsls	WS	y	2018-09-27	1538040774	testRound	1	c	5	1	0	1	1	0.642852377088275	NA	NA	NA
ws-ml-09	wsls	WS	y	2018-09-27	1538040774	testRound	1	c	6	1	0	1	1	1.01868438188649	NA	NA	NA
ws-ml-09	wsls	WS	y	2018-09-27	1538040774	testRound	1	c	7	1	0	1	1	0.77835263851739	NA	NA	NA
ws-ml-09	wsls	WS	y	2018-09-27	1538040774	testRound	1	c	8	1	0	1	1	0.89000182840573	NA	NA	NA
ws-ml-09	wsls	WS	y	2018-09-27	1538040774	testRound	1	c	9	2	0	2	1	0.889880897009789	0.263846324101905	NA	NA
ws-ml-09	wsls	WS	y	2018-09-27	1538040774	testRound	1	c	10	1	0	1	1	0.737558661349794	NA	NA	NA
ws-ml-09	wsls	WS	y	2018-09-27	1538040774	testRound	1	c	11	1	0	1	1	0.62530545602749	NA	NA	NA
ws-ml-09	wsls	WS	y	2018-09-27	1538040774	testRound	1	c	12	2	0	2	1	0.721028911264511	0.255886022961022	NA	NA
ws-ml-09	wsls	WS	y	2018-09-27	1538040774	testRound	1	c	13	1	0	1	1	1.06460848059487	NA	NA	NA
ws-ml-09	wsls	WS	y	2018-09-27	1538040774	testRound	1	c	14	1	0	1	1	0.808436328175958	NA	NA	NA
ws-ml-09	wsls	WS	y	2018-09-27	1538040774	testRound	1	c	15	1	0	1	1	0.720187203084606	NA	NA	NA
ws-ml-09	wsls	WS	y	2018-09-27	1538040774	testRound	1	c	16	2	0	2	1	0.775873705280901	0.247978970126496	NA	NA
ws-ml-09	wsls	WS	y	2018-09-27	1538040774	testRound	1	c	17	2	0	2	1	0.791650280515569	0.278990014338888	NA	NA
ws-ml-09	wsls	WS	y	2018-09-27	1538040774	testRound	1	c	18	1	0	1	1	0.687366037202992	NA	NA	NA
ws-ml-09	wsls	WS	y	2018-09-27	1538040774	testRound	1	c	19	1	0	1	1	0.767005295961098	NA	NA	NA
ws-ml-09	wsls	WS	y	2018-09-27	1538040774	testRound	1	c	20	2	0	2	1	0.966790698867953	0.199843783580945	NA	NA
ws-ml-09	wsls	WS	y	2018-09-27	1538040774	testRound	1	c	21	2	0	2	1	0.782525252849155	0.271932368234047	NA	NA
ws-ml-09	wsls	WS	y	2018-09-27	1538040774	testRound	1	c	22	2	0	2	1	0.670299954771508	0.263913686419073	NA	NA
ws-ml-09	wsls	WS	y	2018-09-27	1538040774	testRound	1	c	23	1	0	1	1	0.661970764755097	NA	NA	NA
ws-ml-09	wsls	WS	y	2018-09-27	1538040774	testRound	1	c	24	1	0	2	0	0.741742823507593	2.15975165759482	NA	NA
ws-ml-09	wsls	WS	y	2018-09-27	1538040774	testRound	1	c	25	1	0	1	1	0.397469101547358	NA	NA	NA
ws-ml-09	wsls	WS	y	2018-09-27	1538040774	testRound	1	c	26	1	0	1	1	0.685209159992155	NA	NA	NA
ws-ml-09	wsls	WS	y	2018-09-27	1538040774	testRound	1	c	27	1	0	1	1	0.85277677090744	NA	NA	NA
ws-ml-09	wsls	WS	y	2018-09-27	1538040774	testRound	1	c	28	2	0	2	1	0.724648833830543	0.199941940098142	NA	NA
ws-ml-09	wsls	WS	y	2018-09-27	1538040774	testRound	1	c	29	1	0	1	1	0.812335643968254	NA	NA	NA
ws-ml-09	wsls	WS	y	2018-09-27	1538040774	testRound	1	c	30	1	0	1	1	0.692095192576744	NA	NA	NA
ws-ml-09	wsls	WS	y	2018-09-27	1538040774	testRound	1	c	31	2	0	2	1	0.859823189958661	0.239894529859157	NA	NA
ws-ml-09	wsls	WS	y	2018-09-27	1538040774	testRound	1	c	32	2	0	2	1	0.73953911344779	0.215904563637196	NA	NA
ws-ml-09	wsls	WS	y	2018-09-27	1538040774	testRound	1	c	33	2	0	2	1	0.834333610268004	0.18483064792872	NA	NA
ws-ml-09	wsls	WS	y	2018-09-27	1538040774	testRound	1	c	34	1	0	1	1	0.80296458346038	NA	NA	NA
ws-ml-09	wsls	WS	y	2018-09-27	1538040774	testRound	1	c	35	2	0	2	1	0.786709415006044	0.191954694030755	NA	NA
ws-ml-09	wsls	WS	y	2018-09-27	1538040774	testRound	1	c	36	2	0	2	1	0.770476379884713	0.199890295656587	NA	NA
ws-ml-09	wsls	WS	y	2018-09-27	1538040774	testRound	1	c	37	1	0	1	1	0.7381867347558	NA	NA	NA
ws-ml-09	wsls	WS	y	2018-09-27	1538040774	testRound	1	c	38	2	0	2	1	0.633965362939307	0.214948660291157	NA	NA
ws-ml-09	wsls	WS	y	2018-09-27	1538040774	testRound	1	c	39	2	0	2	1	0.872732055160668	0.240834073783844	NA	NA
ws-ml-09	wsls	WS	y	2018-09-27	1538040774	testRound	1	c	40	1	0	1	1	0.689393322149044	NA	NA	NA
ws-ml-09	wsls	WS	y	2018-09-27	1538040774	testRound	1	c	41	1	0	1	1	0.65708667605486	NA	NA	NA
ws-ml-09	wsls	WS	y	2018-09-27	1538040774	testRound	1	c	42	2	0	2	1	0.743947816658874	0.208765441207106	NA	NA
ws-ml-09	wsls	WS	y	2018-09-27	1538040774	testRound	1	c	43	2	0	2	1	0.712555052655262	0.215922206148207	NA	NA
ws-ml-09	wsls	WS	y	2018-09-27	1538040774	testRound	1	c	44	1	0	1	1	0.655376314768546	NA	NA	NA
ws-ml-09	wsls	WS	y	2018-09-27	1538040774	testRound	1	c	45	2	0	2	1	0.792000243786788	0.215928621606508	NA	NA
ws-ml-09	wsls	WS	y	2018-09-27	1538040774	testRound	1	c	46	1	0	1	1	0.631723480899382	NA	NA	NA
ws-ml-09	wsls	WS	y	2018-09-27	1538040774	testRound	1	c	47	2	0	2	1	0.73543642761615	0.223943454147047	NA	NA
ws-ml-09	wsls	WS	y	2018-09-27	1538040774	testRound	1	c	48	2	0	2	1	0.615161974293187	0.223932227094338	NA	NA
ws-ml-09	wsls	WS	y	2018-09-27	1538040774	testRound	1	c	49	2	0	2	1	0.758919893374696	0.198995018397	NA	NA
ws-ml-09	wsls	WS	y	2018-09-27	1538040774	testRound	1	c	50	1	0	1	1	0.574690373925478	NA	NA	NA
ws-ml-09	wsls	WS	y	2018-09-27	1538040774	testRound	1	c	51	2	0	2	1	0.60638883453521	0.239946174301622	NA	NA
ws-ml-09	wsls	WS	y	2018-09-27	1538040774	testRound	1	c	52	2	0	2	1	0.742098560692284	0.231984269295026	NA	NA
ws-ml-09	wsls	WS	y	2018-09-27	1538040774	testRound	1	c	53	2	0	2	1	0.740911059288919	0.208882844101026	NA	NA
ws-ml-09	wsls	WS	y	2018-09-27	1538040774	testRound	1	c	54	1	0	1	1	0.605615771763951	NA	NA	NA
ws-ml-09	wsls	WS	y	2018-09-27	1538040774	testRound	1	c	55	2	0	2	1	0.62517393912367	0.247842962401592	NA	NA
ws-ml-09	wsls	WS	y	2018-09-27	1538040774	testRound	1	c	56	1	0	1	1	0.757018351419902	NA	NA	NA
ws-ml-09	wsls	WS	y	2018-09-27	1538040774	testRound	1	c	57	1	0	1	1	0.852706200861576	NA	NA	NA
ws-ml-09	wsls	WS	y	2018-09-27	1538040774	testRound	1	c	58	2	0	2	1	0.900524463748297	0.231802391041128	NA	NA
ws-ml-09	wsls	WS	y	2018-09-27	1538040774	testRound	1	c	59	1	0	1	1	0.700227748783618	NA	NA	NA
ws-ml-09	wsls	WS	y	2018-09-27	1538040774	testRound	1	c	60	2	0	2	1	0.715972567498284	0.263956028446955	NA	NA
ws-ml-09	wsls	WS	y	2018-09-27	1538040774	testRound	1	c	61	1	0	1	1	0.62770708298649	NA	NA	NA
ws-ml-09	wsls	WS	y	2018-09-27	1538040774	testRound	1	c	62	2	0	2	1	0.859339464373079	0.224000230956335	NA	NA
ws-ml-09	wsls	WS	y	2018-09-27	1538040774	testRound	1	c	63	2	0	2	1	0.731181695413397	0.215910658322173	NA	NA
ws-ml-09	wsls	WS	y	2018-09-27	1538040774	testRound	1	c	64	2	0	2	1	0.76283941786096	0.223959172020841	NA	NA
ws-ml-09	wsls	WS	y	2018-09-27	1538040774	testRound	1	c	65	2	0	2	1	0.52258209381398	0.231930379442019	NA	NA
ws-ml-09	wsls	WS	y	2018-09-27	1538040774	testRound	1	c	66	1	0	1	1	0.626330004779447	NA	NA	NA
ws-ml-09	wsls	WS	y	2018-09-27	1538040774	testRound	1	c	67	1	0	1	1	0.650098316904405	NA	NA	NA
ws-ml-09	wsls	WS	y	2018-09-27	1538040774	testRound	1	c	68	1	0	1	1	0.561729543507681	NA	NA	NA
ws-ml-09	wsls	WS	y	2018-09-27	1538040774	testRound	1	c	69	1	0	1	1	0.649463828040098	NA	NA	NA
ws-ml-09	wsls	WS	y	2018-09-27	1538040774	testRound	1	c	70	1	0	1	1	0.585240274966054	NA	NA	NA
ws-ml-09	wsls	WS	y	2018-09-27	1538040774	testRound	1	c	71	2	0	2	1	0.840874811946378	0.222973436793836	NA	NA
ws-ml-09	wsls	WS	y	2018-09-27	1538040774	testRound	1	c	72	1	0	1	1	0.60869005956738	NA	NA	NA
ws-ml-09	wsls	WS	y	2018-09-27	1538040774	testRound	1	c	73	2	0	2	1	0.696398682264771	0.223935755596358	NA	NA
ws-ml-09	wsls	WS	y	2018-09-27	1538040774	testRound	1	c	74	2	0	2	1	0.784115645057682	0.199893503386193	NA	NA
ws-ml-09	wsls	WS	y	2018-09-27	1538040774	testRound	1	c	75	1	0	1	1	0.719854240778659	NA	NA	NA
ws-ml-09	wsls	WS	y	2018-09-27	1538040774	testRound	1	c	76	1	0	1	1	0.687689055548617	NA	NA	NA
ws-ml-09	wsls	WS	y	2018-09-27	1538040774	testRound	1	c	77	1	0	1	1	0.759384051812049	NA	NA	NA
ws-ml-09	wsls	WS	y	2018-09-27	1538040774	testRound	1	c	78	2	0	2	1	0.695083834006255	0.231942248041378	NA	NA
ws-ml-09	wsls	WS	y	2018-09-27	1538040774	testRound	1	c	79	2	0	2	1	0.734808354210145	0.23097383455206	NA	NA
ws-ml-09	wsls	WS	y	2018-09-27	1538040774	testRound	1	c	80	2	0	2	1	0.790475289257301	0.239946174301622	NA	NA
ws-ml-09	wsls	WS	y	2018-09-27	1538040774	testRound	1	c	81	1	0	1	1	0.670221044628306	NA	NA	NA
ws-ml-09	wsls	WS	y	2018-09-27	1538040774	testRound	1	c	82	2	0	2	1	0.72595598353837	0.223925170089387	NA	NA
ws-ml-09	wsls	WS	y	2018-09-27	1538040774	testRound	1	c	83	1	0	1	1	0.572718903469649	NA	NA	NA
ws-ml-09	wsls	WS	y	2018-09-27	1538040774	testRound	1	c	84	2	0	2	1	0.813455141509621	0.207818840277469	NA	NA
ws-ml-09	wsls	WS	y	2018-09-27	1538040774	testRound	1	c	85	2	0	2	1	1.28513666530853	0.183883726226668	NA	NA
ws-ml-09	wsls	WS	y	2018-09-27	1538040774	testRound	1	c	86	1	0	1	1	0.660892967694963	NA	NA	NA
ws-ml-09	wsls	WS	y	2018-09-27	1538040774	testRound	1	c	87	2	0	2	1	0.668563290103521	0.247916098631322	NA	NA
ws-ml-09	wsls	WS	y	2018-09-27	1538040774	testRound	1	c	88	2	0	2	1	0.636335874924043	0.214981699904456	NA	NA
ws-ml-09	wsls	WS	y	2018-09-27	1538040774	testRound	1	c	89	1	0	1	1	0.724060857040968	NA	NA	NA
ws-ml-09	wsls	WS	y	2018-09-27	1538040774	testRound	1	c	90	2	0	2	1	0.643754069807073	0.231932304080146	NA	NA
ws-ml-09	wsls	WS	y	2018-09-27	1538040774	testRound	1	c	91	1	0	1	1	0.707543296326548	NA	NA	NA
ws-ml-09	wsls	WS	y	2018-09-27	1538040774	testRound	1	c	92	2	0	2	1	1.11066056770414	0.46848085145939	NA	NA
ws-ml-09	wsls	WS	y	2018-09-27	1538040774	testRound	1	c	93	2	0	2	1	0.722959964329675	0.208029267322672	NA	NA
ws-ml-09	wsls	WS	y	2018-09-27	1538040774	testRound	1	c	94	2	0	2	1	0.746653215588594	0.26396821781691	NA	NA
ws-ml-09	wsls	WS	y	2018-09-27	1538040774	testRound	1	c	95	2	0	2	1	0.80248246174051	0.199885804834594	NA	NA
ws-ml-09	wsls	WS	y	2018-09-27	1538040774	testRound	1	c	96	2	0	2	1	0.898129573019105	0.247890116022973	NA	NA
ws-ml-09	wsls	WS	y	2018-09-27	1538040774	testRound	1	c	97	2	0	2	1	0.761840210169794	0.207900958149366	NA	NA
ws-ml-09	wsls	WS	y	2018-09-27	1538040774	testRound	1	c	98	2	0	2	1	0.729603492575734	0.215952679576731	NA	NA
ws-ml-09	wsls	WS	y	2018-09-27	1538040774	testRound	1	c	99	1	0	1	1	0.689376000410448	NA	NA	NA
ws-ml-09	wsls	WS	y	2018-09-27	1538040774	testRound	1	c	100	1	0	1	1	0.681079529234012	NA	NA	NA
ws-ml-09	wsls	WS	y	2018-09-27	1538040774	testRound	1	c	101	2	0	2	1	0.68076517175723	0.231951229683546	NA	NA
ws-ml-09	wsls	WS	y	2018-09-27	1538040774	testRound	1	c	102	2	0	2	1	0.672547931495501	0.239910568506275	NA	NA
ws-ml-09	wsls	WS	y	2018-09-27	1538040774	testRound	1	c	103	2	0	2	1	0.768266575139933	0.238993799459422	NA	NA
ws-ml-09	wsls	WS	y	2018-09-27	1538040774	testRound	1	c	104	2	0	2	1	0.551983499440212	0.223950511151997	NA	NA
ws-ml-09	wsls	WS	y	2018-09-27	1538040774	testRound	1	c	105	1	0	1	1	0.67172899819434	NA	NA	NA
ws-ml-09	wsls	WS	y	2018-09-27	1538040774	testRound	1	c	106	2	0	2	1	0.903457290687584	0.215901035134266	NA	NA
ws-ml-09	wsls	WS	y	2018-09-27	1538040774	testRound	1	c	107	1	0	1	1	0.687152081655768	NA	NA	NA
ws-ml-09	wsls	WS	y	2018-09-27	1538040774	testRound	1	c	108	2	0	2	1	0.74316801765508	0.215655643839455	NA	NA
ws-ml-09	wsls	WS	y	2018-09-27	1538040774	testRound	1	c	109	1	0	1	1	0.502673642408809	NA	NA	NA
ws-ml-09	wsls	WS	y	2018-09-27	1538040774	testRound	1	c	110	2	0	2	1	0.741455731731548	0.215907129819243	NA	NA
ws-ml-09	wsls	WS	y	2018-09-27	1538040774	testRound	1	c	111	1	0	1	1	0.734040744577214	NA	NA	NA
ws-ml-09	wsls	WS	y	2018-09-27	1538040774	testRound	1	c	112	2	0	2	1	0.725806824122628	0.215966152039982	NA	NA
ws-ml-09	wsls	WS	y	2018-09-27	1538040774	testRound	1	c	113	2	0	2	1	0.741485563614333	0.206952111808278	NA	NA
ws-ml-09	wsls	WS	y	2018-09-27	1538040774	testRound	1	c	114	1	0	1	1	0.73324619001869	NA	NA	NA
ws-ml-09	wsls	WS	y	2018-09-27	1538040774	testRound	1	c	115	1	0	1	1	0.724105444478482	NA	NA	NA
ws-ml-09	wsls	WS	y	2018-09-27	1538040774	testRound	1	c	116	2	0	2	1	0.643856717144445	0.272794285110649	NA	NA
ws-ml-09	wsls	WS	y	2018-09-27	1538040774	testRound	1	c	117	1	0	1	1	0.644471638861432	NA	NA	NA
ws-ml-09	wsls	WS	y	2018-09-27	1538040774	testRound	1	c	118	2	0	2	1	0.683274257651647	0.208815481784768	NA	NA
ws-ml-09	wsls	WS	y	2018-09-27	1538040774	testRound	1	c	119	1	0	1	1	0.715934716290576	NA	NA	NA
ws-ml-09	wsls	WS	y	2018-09-27	1538040774	testRound	1	c	120	2	0	2	1	0.619675570253094	0.183911633472235	NA	NA
ws-ml-09	wsls	WS	y	2018-09-27	1538040774	testRound	1	c	121	1	0	1	1	0.602419590244608	NA	NA	NA
ws-ml-09	wsls	WS	y	2018-09-27	1538040774	testRound	1	c	122	2	0	2	1	0.699080343996684	0.215945301799366	NA	NA
ws-ml-09	wsls	WS	y	2018-09-27	1538040774	testRound	1	c	123	1	0	1	1	0.658835530091892	NA	NA	NA
ws-ml-09	wsls	WS	y	2018-09-27	1538040774	testRound	2	ef	0	2	0	2	1	0.632434634495439	0.215877618709783	NA	NA
ws-ml-09	wsls	WS	y	2018-09-27	1538040774	testRound	2	ef	1	1	0	1	1	0.632043291516311	NA	NA	NA
ws-ml-09	wsls	WS	y	2018-09-27	1538040774	testRound	2	ef	2	1	0	1	1	0.583843950384107	NA	NA	NA
ws-ml-09	wsls	WS	y	2018-09-27	1538040774	testRound	2	ef	3	1	0	1	1	0.62358194304943	NA	NA	NA
ws-ml-09	wsls	WS	y	2018-09-27	1538040774	testRound	2	ef	4	2	0	2	1	0.71924637606935	0.20794618713262	NA	NA
ws-ml-09	wsls	WS	y	2018-09-27	1538040774	testRound	2	ef	5	xx	1	0	0	NA	NA	NA	NA
ws-ml-09	wsls	WS	y	2018-09-27	1538040774	testRound	2	ef	6	2	1	3	1	0.822667098640522	0.231926209395169	0.240056199418177	NA
ws-ml-09	wsls	WS	y	2018-09-27	1538040774	testRound	2	ef	7	2	1	3	1	0.846472299654124	0.247893002979254	0.216010097932667	NA
ws-ml-09	wsls	WS	y	2018-09-27	1538040774	testRound	2	ef	8	2	1	3	1	0.662211665228824	0.21503045738973	0.224868242517914	NA
ws-ml-09	wsls	WS	y	2018-09-27	1538040774	testRound	2	ef	9	2	1	3	1	0.669928178940609	0.231908887655663	0.223976172985203	NA
ws-ml-09	wsls	WS	y	2018-09-27	1538040774	testRound	2	ef	10	2	1	3	1	0.6776071622171	0.207970245102842	0.247959402977358	NA
ws-ml-09	wsls	WS	y	2018-09-27	1538040774	testRound	2	ef	11	2	1	3	1	1.24530853544638	0.223957888929363	0.152051503302573	NA
ws-ml-09	wsls	WS	y	2018-09-27	1538040774	testRound	2	ef	12	2	1	3	1	0.636194093287486	0.264841682517726	0.207941696311536	NA
ws-ml-09	wsls	WS	y	2018-09-27	1538040774	testRound	2	ef	13	2	1	3	1	0.68480819382421	0.279948483865155	0.19106519068373	NA
ws-ml-09	wsls	WS	y	2018-09-27	1538040774	testRound	2	ef	14	1	1	2	1	0.740570077659868	0.247894286070732	NA	NA
ws-ml-09	wsls	WS	y	2018-09-27	1538040774	testRound	2	ef	15	2	1	3	1	0.716248752994943	0.223940567191676	0.240044972364558	NA
ws-ml-09	wsls	WS	y	2018-09-27	1538040774	testRound	2	ef	16	x	0	0	0	NA	NA	NA	NA
ws-ml-09	wsls	WS	y	2018-09-27	1538040774	testRound	2	ef	17	1	0	1	1	0.643764655313134	NA	NA	NA
ws-ml-09	wsls	WS	y	2018-09-27	1538040774	testRound	2	ef	18	xx	1	0	0	NA	NA	NA	NA
ws-ml-09	wsls	WS	y	2018-09-27	1538040774	testRound	2	ef	19	1	1	2	1	0.859191267276401	0.231008798802577	NA	NA
ws-ml-09	wsls	WS	y	2018-09-27	1538040774	testRound	2	ef	20	1	1	2	1	0.882893179405073	0.223938321780224	NA	NA
ws-ml-09	wsls	WS	y	2018-09-27	1538040774	testRound	2	ef	21	2	1	2	0	1.13771231158717	0.263914327962993	NA	NA
ws-ml-09	wsls	WS	y	2018-09-27	1538040774	testRound	2	ef	22	2	1	3	1	0.666384279560589	0.247928288003095	0.255935101218711	NA
ws-ml-09	wsls	WS	y	2018-09-27	1538040774	testRound	2	ef	23	2	1	3	1	0.818085819591943	0.255917779481024	0.247981857082777	NA
ws-ml-09	wsls	WS	y	2018-09-27	1538040774	testRound	2	ef	24	x	0	0	0	NA	NA	NA	NA
ws-ml-09	wsls	WS	y	2018-09-27	1538040774	testRound	2	ef	25	1	0	1	1	0.785533140655389	NA	NA	NA
ws-ml-09	wsls	WS	y	2018-09-27	1538040774	testRound	2	ef	26	1	0	1	1	0.753305404701678	NA	NA	NA
ws-ml-09	wsls	WS	y	2018-09-27	1538040774	testRound	2	ef	27	2	0	2	1	0.77700314678259	0.247923155635362	NA	NA
ws-ml-09	wsls	WS	y	2018-09-27	1538040774	testRound	2	ef	28	1	0	1	1	0.744732106484662	NA	NA	NA
ws-ml-09	wsls	WS	y	2018-09-27	1538040774	testRound	2	ef	29	2	0	2	1	0.864437187847216	0.247014726686757	NA	NA
ws-ml-09	wsls	WS	y	2018-09-27	1538040774	testRound	2	ef	30	2	0	2	1	0.880194516708798	0.271880082245843	NA	NA
ws-ml-09	wsls	WS	y	2018-09-27	1538040774	testRound	2	ef	31	xx	1	0	0	NA	NA	NA	NA
ws-ml-09	wsls	WS	y	2018-09-27	1538040774	testRound	2	ef	32	1	1	3	0	0.687590257484771	0.240016102801746	0.183926068253641	NA
ws-ml-09	wsls	WS	y	2018-09-27	1538040774	testRound	2	ef	33	2	1	3	1	0.84741312667029	0.287917125104286	0.255036295458922	NA
ws-ml-09	wsls	WS	y	2018-09-27	1538040774	testRound	2	ef	34	1	1	2	1	0.97507882994978	0.327980381525776	NA	NA
ws-ml-09	wsls	WS	y	2018-09-27	1538040774	testRound	2	ef	35	1	1	2	1	0.974768642521667	0.279965164058012	NA	NA
ws-ml-09	wsls	WS	y	2018-09-27	1538040774	testRound	2	ef	36	1	1	2	1	0.726527600905683	0.295988734455022	NA	NA
ws-ml-09	wsls	WS	y	2018-09-27	1538040774	testRound	2	ef	37	1	1	2	1	0.542297119136492	0.231956682824602	NA	NA
ws-ml-09	wsls	WS	y	2018-09-27	1538040774	testRound	2	ef	38	2	1	3	1	0.814017456463262	0.271960596252029	0.271957709295748	NA
ws-ml-09	wsls	WS	y	2018-09-27	1538040774	testRound	2	ef	39	1	1	3	0	0.877737716802585	0.247930854186052	0.463938385935762	NA
ws-ml-09	wsls	WS	y	2018-09-27	1538040774	testRound	2	ef	40	1	1	2	1	0.661505323227175	0.183943069219822	NA	NA
ws-ml-09	wsls	WS	y	2018-09-27	1538040774	testRound	2	ef	41	2	1	3	1	0.948272798133985	0.240886359772048	0.296004773101231	NA
ws-ml-09	wsls	WS	y	2018-09-27	1538040774	testRound	2	ef	42	1	1	2	1	0.756900627751747	0.471912159540807	NA	NA
ws-ml-09	wsls	WS	y	2018-09-27	1538040774	testRound	2	ef	43	1	1	2	1	0.796644394333271	0.247949138243712	NA	NA
ws-ml-09	wsls	WS	y	2018-09-27	1538040774	testRound	2	ef	44	1	1	2	1	0.676490551633833	0.319864505512669	NA	NA
ws-ml-09	wsls	WS	y	2018-09-27	1538040774	testRound	2	ef	45	x	0	0	0	NA	NA	NA	NA
ws-ml-09	wsls	WS	y	2018-09-27	1538040774	testRound	2	ef	46	2	0	2	1	0.931853714711906	0.247992121816424	NA	NA
ws-ml-09	wsls	WS	y	2018-09-27	1538040774	testRound	2	ef	47	1	0	1	1	0.859567854702618	NA	NA	NA
ws-ml-09	wsls	WS	y	2018-09-27	1538040774	testRound	2	ef	48	2	0	2	1	0.859345559059875	0.199941619324818	NA	NA
ws-ml-09	wsls	WS	y	2018-09-27	1538040774	testRound	2	ef	49	1	0	1	1	0.979042941873558	NA	NA	NA
ws-ml-09	wsls	WS	y	2018-09-27	1538040774	testRound	2	ef	50	1	0	1	1	0.714798538558171	NA	NA	NA
ws-ml-09	wsls	WS	y	2018-09-27	1538040774	testRound	2	ef	51	1	0	1	1	0.746448883230187	NA	NA	NA
ws-ml-09	wsls	WS	y	2018-09-27	1538040774	testRound	2	ef	52	xx	1	0	0	NA	NA	NA	NA
ws-ml-09	wsls	WS	y	2018-09-27	1538040774	testRound	2	ef	53	1	1	2	1	1.2338694518312	0.280018412366189	NA	NA
ws-ml-09	wsls	WS	y	2018-09-27	1538040774	testRound	2	ef	54	2	1	3	1	0.793712529712138	0.239909926958717	0.25594985677526	NA
ws-ml-09	wsls	WS	y	2018-09-27	1538040774	testRound	2	ef	55	2	1	3	1	0.689454269006092	0.247895248390705	0.263978482551465	NA
ws-ml-09	wsls	WS	y	2018-09-27	1538040774	testRound	2	ef	56	1	1	2	1	0.841099673774806	0.215946905664168	NA	NA
ws-ml-09	wsls	WS	y	2018-09-27	1538040774	testRound	2	ef	57	1	1	2	1	0.712830917378596	0.247931816504206	NA	NA
ws-ml-09	wsls	WS	y	2018-09-27	1538040774	testRound	2	ef	58	2	1	3	1	1.0201445402854	0.242713803179868	0.255945686725681	NA
ws-ml-09	wsls	WS	y	2018-09-27	1538040774	testRound	2	ef	59	x	0	0	0	NA	NA	NA	NA
ws-ml-09	wsls	WS	y	2018-09-27	1538040774	testRound	2	ef	60	1	0	1	1	0.784084209310095	NA	NA	NA
ws-ml-09	wsls	WS	y	2018-09-27	1538040774	testRound	2	ef	61	1	0	1	1	0.799789252181654	NA	NA	NA
ws-ml-09	wsls	WS	y	2018-09-27	1538040774	testRound	2	ef	62	1	0	1	1	0.759517814125502	NA	NA	NA
ws-ml-09	wsls	WS	y	2018-09-27	1538040774	testRound	2	ef	63	1	0	1	1	0.703254882966576	NA	NA	NA
ws-ml-09	wsls	WS	y	2018-09-27	1538040774	testRound	2	ef	64	2	0	2	1	0.846959874512322	0.271937179828456	NA	NA
ws-ml-09	wsls	WS	y	2018-09-27	1538040774	testRound	2	ef	65	2	0	2	1	0.72665045694157	0.255907835520702	NA	NA
ws-ml-09	wsls	WS	y	2018-09-27	1538040774	testRound	2	ef	66	1	0	1	1	0.814439272871823	NA	NA	NA
ws-ml-09	wsls	WS	y	2018-09-27	1538040774	testRound	2	ef	67	1	0	1	1	0.902142763203301	NA	NA	NA
ws-ml-09	wsls	WS	y	2018-09-27	1538040774	testRound	2	ef	68	2	0	2	1	0.813934697045624	0.207871767812321	NA	NA
ws-ml-09	wsls	WS	y	2018-09-27	1538040774	testRound	2	ef	69	1	0	1	1	0.725595755533504	NA	NA	NA
ws-ml-09	wsls	WS	y	2018-09-27	1538040774	testRound	2	ef	70	2	0	2	1	0.88532207206481	0.239937834205193	NA	NA
ws-ml-09	wsls	WS	y	2018-09-27	1538040774	testRound	2	ef	71	2	0	2	1	0.709066967765466	0.263898930863434	NA	NA
ws-ml-09	wsls	WS	y	2018-09-27	1538040774	testRound	2	ef	72	1	0	1	1	0.836766352202176	NA	NA	NA
ws-ml-09	wsls	WS	y	2018-09-27	1538040774	testRound	2	ef	73	xx	1	0	0	NA	NA	NA	NA
ws-ml-09	wsls	WS	y	2018-09-27	1538040774	testRound	2	ef	74	2	1	3	1	0.932243774599556	0.223878016468007	0.232008006492833	NA
ws-ml-09	wsls	WS	y	2018-09-27	1538040774	testRound	2	ef	75	2	1	3	1	0.835951268176359	0.262977350223082	0.256955159151403	NA
ws-ml-09	wsls	WS	y	2018-09-27	1538040774	testRound	2	ef	76	x	0	0	0	NA	NA	NA	NA
ws-ml-09	wsls	WS	y	2018-09-27	1538040774	testRound	2	ef	77	2	0	2	1	0.898513538222687	0.248829339176154	NA	NA
ws-ml-09	wsls	WS	y	2018-09-27	1538040774	testRound	2	ef	78	2	0	2	1	0.963145435240222	0.207922129162398	NA	NA
ws-ml-09	wsls	WS	y	2018-09-27	1538040774	testRound	2	ef	79	2	0	2	1	0.794877897782499	0.279951691594761	NA	NA
ws-ml-09	wsls	WS	y	2018-09-27	1538040774	testRound	2	ef	80	2	0	2	1	0.658625744594246	0.207904486651387	NA	NA
ws-ml-09	wsls	WS	y	2018-09-27	1538040774	testRound	2	ef	81	1	0	1	1	0.754281837516828	NA	NA	NA
ws-ml-09	wsls	WS	y	2018-09-27	1538040774	testRound	2	ef	82	1	0	1	1	0.730096199802574	NA	NA	NA
ws-ml-09	wsls	WS	y	2018-09-27	1538040774	testRound	2	ef	83	xx	1	0	0	NA	NA	NA	NA
ws-ml-09	wsls	WS	y	2018-09-27	1538040774	testRound	2	ef	84	2	1	3	1	0.904613035569128	0.264875042903441	0.263916573376264	NA
ws-ml-09	wsls	WS	y	2018-09-27	1538040774	testRound	2	ef	85	x	0	2	0	0.809325510750568	0.295864274556152	NA	NA
ws-ml-09	wsls	WS	y	2018-09-27	1538040774	testRound	2	ef	86	2	0	2	1	0.936973571517228	0.311942376350999	NA	NA
ws-ml-09	wsls	WS	y	2018-09-27	1538040774	testRound	2	ef	87	2	0	2	1	0.864719468030671	0.29590276730778	NA	NA
ws-ml-09	wsls	WS	y	2018-09-27	1538040774	testRound	2	ef	88	1	0	1	1	0.888433248755973	NA	NA	NA
ws-ml-09	wsls	WS	y	2018-09-27	1538040774	testRound	2	ef	89	1	0	1	1	0.752154150641218	NA	NA	NA
ws-ml-09	wsls	WS	y	2018-09-27	1538040774	testRound	2	ef	90	1	0	1	1	0.655857794943586	NA	NA	NA
ws-ml-09	wsls	WS	y	2018-09-27	1538040774	testRound	2	ef	91	1	0	1	1	0.711625773463311	NA	NA	NA
ws-ml-09	wsls	WS	y	2018-09-27	1538040774	testRound	2	ef	92	1	0	1	1	0.807348907927008	NA	NA	NA
ws-ml-09	wsls	WS	y	2018-09-27	1538040774	testRound	2	ef	93	2	0	2	1	0.80712564996611	0.24788434211041	NA	NA
ws-ml-09	wsls	WS	y	2018-09-27	1538040774	testRound	2	ef	94	2	0	2	1	0.798828537243025	0.247961006842161	NA	NA
ws-ml-09	wsls	WS	y	2018-09-27	1538040774	testRound	2	ef	95	1	0	1	1	0.806563976559119	NA	NA	NA
ws-ml-09	wsls	WS	y	2018-09-27	1538040774	testRound	2	ef	96	1	0	1	1	0.742280759719506	NA	NA	NA
ws-ml-09	wsls	WS	y	2018-09-27	1538040774	testRound	2	ef	97	2	0	2	1	0.734000968734108	0.263900213956731	NA	NA
ws-ml-09	wsls	WS	y	2018-09-27	1538040774	testRound	2	ef	98	2	0	2	1	0.69371573744138	0.263898930863434	NA	NA
ws-ml-09	wsls	WS	y	2018-09-27	1538040774	testRound	2	ef	99	1	0	1	1	0.965405601336897	NA	NA	NA
ws-ml-09	wsls	WS	y	2018-09-27	1538040774	testRound	2	ef	100	2	0	2	1	0.765193891200397	0.255915213298067	NA	NA
ws-ml-09	wsls	WS	y	2018-09-27	1538040774	testRound	2	ef	101	2	0	2	1	0.812820973416819	0.255983217160974	NA	NA
ws-ml-09	wsls	WS	y	2018-09-27	1538040774	testRound	2	ef	102	xx	1	0	0	NA	NA	NA	NA
ws-ml-09	wsls	WS	y	2018-09-27	1538040774	testRound	2	ef	103	1	1	2	1	0.82825624625184	0.231947059633967	NA	NA
ws-ml-09	wsls	WS	y	2018-09-27	1538040774	testRound	2	ef	104	2	1	3	1	0.772166211703734	0.271826833939485	0.200035605794255	NA
ws-ml-09	wsls	WS	y	2018-09-27	1538040774	testRound	2	ef	105	1	1	2	1	0.843748937440978	0.238997969507182	NA	NA
ws-ml-09	wsls	WS	y	2018-09-27	1538040774	testRound	2	ef	106	2	1	3	1	0.85957715711811	0.2398637356564	0.28003252637609	NA
ws-ml-09	wsls	WS	y	2018-09-27	1538040774	testRound	2	ef	107	2	1	3	1	0.747265571120806	0.279939502222987	0.303988490668416	NA
ws-ml-09	wsls	WS	y	2018-09-27	1538040774	testRound	2	ef	108	x	0	0	0	NA	NA	NA	NA
ws-ml-09	wsls	WS	y	2018-09-27	1538040774	testRound	2	ef	109	1	0	1	1	0.722753386560726	NA	NA	NA
ws-ml-09	wsls	WS	y	2018-09-27	1538040774	testRound	2	ef	110	2	0	2	1	0.858419487598439	0.25597519783696	NA	NA
ws-ml-09	wsls	WS	y	2018-09-27	1538040774	testRound	2	ef	111	1	0	1	1	0.650155093713693	NA	NA	NA
ws-ml-09	wsls	WS	y	2018-09-27	1538040774	testRound	2	ef	112	1	0	1	1	0.81790073360753	NA	NA	NA
ws-ml-09	wsls	WS	y	2018-09-27	1538040774	testRound	2	ef	113	1	0	1	1	0.633629513677079	NA	NA	NA
ws-ml-09	wsls	WS	y	2018-09-27	1538040774	testRound	2	ef	114	xx	1	2	0	0.905369418149348	0.263931328930994	NA	NA
ws-ml-09	wsls	WS	y	2018-09-27	1538040774	testRound	2	ef	115	2	1	2	0	0.95309209070183	0.295016150917945	NA	NA
ws-ml-09	wsls	WS	y	2018-09-27	1538040774	testRound	2	ef	116	2	1	3	1	0.664785868028048	0.255975839383609	0.408031833505447	NA
ws-ml-09	wsls	WS	y	2018-09-27	1538040774	testRound	2	ef	117	1	1	2	1	0.927649664632554	0.256787074133172	NA	NA
ws-ml-09	wsls	WS	y	2018-09-27	1538040774	testRound	2	ef	118	2	1	3	1	0.776299050190573	0.272041751806682	0.271833570170202	NA
ws-ml-09	wsls	WS	y	2018-09-27	1538040774	testRound	2	ef	119	2	1	3	1	0.911090403435082	0.248853717919701	0.27994110608779	NA
ws-ml-09	wsls	WS	y	2018-09-27	1538040774	testRound	2	ef	120	2	1	3	1	0.767732488204274	0.239934626475588	0.279925067441582	NA
ws-ml-09	wsls	WS	y	2018-09-27	1538040774	testRound	2	ef	121	2	1	3	1	0.759465848908803	0.27997703265828	0.239908964642382	NA
ws-ml-09	wsls	WS	y	2018-09-27	1538040774	testRound	2	ef	122	2	1	3	1	0.88720789614672	0.343870189608424	0.275020128501637	NA
ws-ml-09	wsls	WS	y	2018-09-27	1538040774	testRound	2	ef	123	2	1	3	1	0.654927553434391	0.319951755749571	0.25593510122053	NA
ws-ml-10	wsls	WS	y	2018-09-27	1538045697	trainingRound	1	ef	0	1	0	0	0	NA	NA	NA	NA
ws-ml-10	wsls	WS	y	2018-09-27	1538045697	trainingRound	1	ef	1	1	0	0	0	NA	NA	NA	NA
ws-ml-10	wsls	WS	y	2018-09-27	1538045697	trainingRound	1	ef	2	xx	1	0	0	NA	NA	NA	NA
ws-ml-10	wsls	WS	y	2018-09-27	1538045697	trainingRound	1	ef	3	1	1	2	1	0.635799433872307	0.239894151893168	NA	NA
ws-ml-10	wsls	WS	y	2018-09-27	1538045697	trainingRound	1	ef	4	2	1	3	1	2.25107171209311	0.263876446389986	0.303947653299474	NA
ws-ml-10	wsls	WS	y	2018-09-27	1538045697	trainingRound	1	ef	5	x	0	0	0	NA	NA	NA	NA
ws-ml-10	wsls	WS	y	2018-09-27	1538045697	trainingRound	1	ef	6	1	0	1	1	2.01006711732225	NA	NA	NA
ws-ml-10	wsls	WS	y	2018-09-27	1538045697	trainingRound	1	ef	7	xx	1	0	0	NA	NA	NA	NA
ws-ml-10	wsls	WS	y	2018-09-27	1538045697	trainingRound	1	ef	8	2	1	3	1	1.82526241510095	0.215885555742716	0.199952528728318	NA
ws-ml-10	wsls	WS	y	2018-09-27	1538045697	trainingRound	1	ef	9	1	1	1	0	2.61668454858227	NA	NA	NA
ws-ml-10	wsls	WS	y	2018-09-27	1538045697	trainingRound	1	ef	10	1	1	3	0	0.208537451788288	1.50386650308246	0.223811975271019	NA
ws-ml-10	wsls	WS	y	2018-09-27	1538045697	trainingRound	1	ef	11	1	1	2	1	1.03995252872664	0.207844627808299	NA	NA
ws-ml-10	wsls	WS	y	2018-09-27	1538045697	trainingRound	1	ef	12	1	1	1	0	2.6951747696603	NA	NA	NA
ws-ml-10	wsls	WS	y	2018-09-27	1538045697	trainingRound	1	ef	13	1	1	1	0	1.43892451907232	NA	NA	NA
ws-ml-10	wsls	WS	y	2018-09-27	1538045697	trainingRound	1	ef	14	2	1	2	0	1.54247508159096	0.223885106688613	NA	NA
ws-ml-10	wsls	WS	y	2018-09-27	1538045697	trainingRound	1	ef	15	x	0	0	0	NA	NA	NA	NA
ws-ml-10	wsls	WS	y	2018-09-27	1538045697	trainingRound	1	ef	16	1	0	1	1	1.22962367790205	NA	NA	NA
ws-ml-10	wsls	WS	y	2018-09-27	1538045697	trainingRound	1	ef	17	2	0	2	1	1.28504221896219	0.199908906475684	NA	NA
ws-ml-10	wsls	WS	y	2018-09-27	1538045697	trainingRound	1	ef	18	2	0	2	1	1.33266552799614	0.215878499202518	NA	NA
ws-ml-10	wsls	WS	y	2018-09-27	1538045697	trainingRound	1	ef	19	xx	1	0	0	NA	NA	NA	NA
ws-ml-10	wsls	WS	y	2018-09-27	1538045697	trainingRound	1	ef	20	2	1	4	0	1.83569935929881	0.279779643484289	0.207975494558923	0.208003079218543
ws-ml-10	wsls	WS	y	2018-09-27	1538045697	trainingRound	1	ef	21	1	1	2	1	1.27522111830149	0.199952207975002	NA	NA
ws-ml-10	wsls	WS	y	2018-09-27	1538045697	trainingRound	1	ef	22	2	1	3	1	1.65067301755334	0.215926932731236	0.247910061181756	NA
ws-ml-10	wsls	WS	y	2018-09-27	1538045697	trainingRound	1	ef	23	1	1	2	1	1.33834604312506	0.191821148771851	NA	NA
ws-ml-10	wsls	WS	y	2018-09-27	1538045697	trainingRound	1	ef	24	2	1	2	0	1.46575220316299	0.248047663724719	NA	NA
ws-ml-10	wsls	WS	y	2018-09-27	1538045697	trainingRound	1	ef	25	2	1	3	1	1.04940989679926	0.239943868427872	0.215915064911314	NA
ws-ml-10	wsls	WS	y	2018-09-27	1538045697	trainingRound	1	ef	26	x	0	1	0	2.33683016991927	NA	NA	NA
ws-ml-10	wsls	WS	y	2018-09-27	1538045697	trainingRound	1	ef	27	1	0	1	1	1.07239625682632	NA	NA	NA
ws-ml-10	wsls	WS	y	2018-09-27	1538045697	trainingRound	1	ef	28	2	0	3	0	1.35984539761193	0.231946562742451	0.223946370291742	NA
ws-ml-10	wsls	WS	y	2018-09-27	1538045697	trainingRound	1	ef	29	2	0	2	1	2.08729967042746	0.368036116658914	NA	NA
ws-ml-10	wsls	WS	y	2018-09-27	1538045697	trainingRound	1	ef	30	1	0	1	1	0.943062057462157	NA	NA	NA
ws-ml-10	wsls	WS	y	2018-09-27	1538045697	trainingRound	1	ef	31	1	0	1	1	0.878596389937229	NA	NA	NA
ws-ml-10	wsls	WS	y	2018-09-27	1538045697	trainingRound	1	ef	32	2	0	2	1	1.27000473109001	0.24793892884918	NA	NA
ws-ml-10	wsls	WS	y	2018-09-27	1538045697	trainingRound	1	ef	33	1	0	1	1	0.96564362866593	NA	NA	NA
ws-ml-10	wsls	WS	y	2018-09-27	1538045697	trainingRound	1	ef	34	2	0	2	1	0.925289197879465	0.279780605740598	NA	NA
ws-ml-10	wsls	WS	y	2018-09-27	1538045697	trainingRound	1	ef	35	2	0	2	1	1.78063524902427	0.247804213075142	NA	NA
ws-ml-10	wsls	WS	y	2018-09-27	1538045697	trainingRound	1	ef	36	xx	1	0	0	NA	NA	NA	NA
ws-ml-10	wsls	WS	y	2018-09-27	1538045697	trainingRound	1	ef	37	2	1	3	1	1.07572084967069	0.247914551709982	0.255987554828607	NA
ws-ml-10	wsls	WS	y	2018-09-27	1538045697	trainingRound	1	ef	38	2	1	3	1	1.05129687988665	0.223916540369828	0.215946819344026	NA
ws-ml-10	wsls	WS	y	2018-09-27	1538045697	trainingRound	1	ef	39	x	0	0	0	NA	NA	NA	NA
ws-ml-10	wsls	WS	y	2018-09-27	1538045697	trainingRound	1	ef	40	2	0	2	1	1.55420561796927	0.239942906171564	NA	NA
ws-ml-10	wsls	WS	y	2018-09-27	1538045697	trainingRound	1	ef	41	1	0	1	1	1.09787325490834	NA	NA	NA
ws-ml-10	wsls	WS	y	2018-09-27	1538045697	trainingRound	1	ef	42	1	0	2	0	1.05740848548885	0.223915898866835	NA	NA
ws-ml-10	wsls	WS	y	2018-09-27	1538045697	trainingRound	1	ef	43	1	0	1	1	1.14493685198249	NA	NA	NA
ws-ml-10	wsls	WS	y	2018-09-27	1538045697	trainingRound	1	ef	44	xx	1	0	0	NA	NA	NA	NA
ws-ml-10	wsls	WS	y	2018-09-27	1538045697	trainingRound	1	ef	45	2	1	3	1	1.28795240042564	0.319889661366688	0.295964460696268	NA
ws-ml-10	wsls	WS	y	2018-09-27	1538045697	trainingRound	2	c	0	1	0	1	1	0.780330534775203	NA	NA	NA
ws-ml-10	wsls	WS	y	2018-09-27	1538045697	trainingRound	2	c	1	1	0	1	1	0.891807516820336	NA	NA	NA
ws-ml-10	wsls	WS	y	2018-09-27	1538045697	trainingRound	2	c	2	2	0	2	1	1.74722445412044	0.215916668672435	NA	NA
ws-ml-10	wsls	WS	y	2018-09-27	1538045697	trainingRound	2	c	3	2	0	2	1	1.70671670395313	0.239889340615264	NA	NA
ws-ml-10	wsls	WS	y	2018-09-27	1538045697	trainingRound	2	c	4	1	0	1	1	1.06639915963024	NA	NA	NA
ws-ml-10	wsls	WS	y	2018-09-27	1538045697	trainingRound	2	c	5	1	0	1	1	1.09785016077694	NA	NA	NA
ws-ml-10	wsls	WS	y	2018-09-27	1538045697	trainingRound	2	c	6	2	0	2	1	1.26545807372531	0.191834941100751	NA	NA
ws-ml-10	wsls	WS	y	2018-09-27	1538045697	trainingRound	2	c	7	2	0	2	1	1.89682279262524	0.239882604824743	NA	NA
ws-ml-10	wsls	WS	y	2018-09-27	1538045697	trainingRound	2	c	8	1	0	1	1	1.5524090869003	NA	NA	NA
ws-ml-10	wsls	WS	y	2018-09-27	1538045697	trainingRound	2	c	9	2	0	2	1	0.872023543184696	0.247949513659478	NA	NA
ws-ml-10	wsls	WS	y	2018-09-27	1538045697	trainingRound	2	c	10	1	0	1	1	0.883966417281044	NA	NA	NA
ws-ml-10	wsls	WS	y	2018-09-27	1538045697	trainingRound	2	c	11	1	0	1	1	0.982977699728508	NA	NA	NA
ws-ml-10	wsls	WS	y	2018-09-27	1538045697	trainingRound	2	c	12	2	0	2	1	1.40654269608058	0.247903966897866	NA	NA
ws-ml-10	wsls	WS	y	2018-09-27	1538045697	trainingRound	2	c	13	1	0	1	1	0.918236506369794	NA	NA	NA
ws-ml-10	wsls	WS	y	2018-09-27	1538045697	trainingRound	2	c	14	1	0	1	1	0.829683016992931	NA	NA	NA
ws-ml-10	wsls	WS	y	2018-09-27	1538045697	trainingRound	2	c	15	1	0	1	1	0.941203942040374	NA	NA	NA
ws-ml-10	wsls	WS	y	2018-09-27	1538045697	trainingRound	2	c	16	1	0	1	1	0.948796138147372	NA	NA	NA
ws-ml-10	wsls	WS	y	2018-09-27	1538045697	trainingRound	2	c	17	1	0	1	1	1.68418228327209	NA	NA	NA
ws-ml-10	wsls	WS	y	2018-09-27	1538045697	trainingRound	2	c	18	2	0	2	1	1.05176806434247	0.231917053573852	NA	NA
ws-ml-10	wsls	WS	y	2018-09-27	1538045697	trainingRound	2	c	19	2	0	2	1	0.955410682639922	0.231851620197631	NA	NA
ws-ml-10	wsls	WS	y	2018-09-27	1538045697	trainingRound	2	c	20	1	0	1	1	0.938403778456632	NA	NA	NA
ws-ml-10	wsls	WS	y	2018-09-27	1538045697	trainingRound	2	c	21	2	0	2	1	1.09035611473155	0.239932642114582	NA	NA
ws-ml-10	wsls	WS	y	2018-09-27	1538045697	trainingRound	2	c	22	1	0	1	1	1.39379056508369	NA	NA	NA
ws-ml-10	wsls	WS	y	2018-09-27	1538045697	trainingRound	2	c	23	2	0	2	1	0.897476484879007	0.255875933187781	NA	NA
ws-ml-10	wsls	WS	y	2018-09-27	1538045697	trainingRound	2	c	24	1	0	1	1	0.873068231936486	NA	NA	NA
ws-ml-10	wsls	WS	y	2018-09-27	1538045697	trainingRound	2	c	25	2	0	2	1	0.944519553835562	0.263917823376687	NA	NA
ws-ml-10	wsls	WS	y	2018-09-27	1538045697	trainingRound	2	c	26	2	0	2	1	0.936062610759109	0.279911151739725	NA	NA
ws-ml-10	wsls	WS	y	2018-09-27	1538045697	trainingRound	2	c	27	2	0	2	1	1.1275957243779	0.247883118028767	NA	NA
ws-ml-10	wsls	WS	y	2018-09-27	1538045697	trainingRound	2	c	28	2	0	2	1	1.08707995541408	0.263858163536497	NA	NA
ws-ml-10	wsls	WS	y	2018-09-27	1538045697	trainingRound	2	c	29	2	0	2	1	2.03849310784426	0.199875227533994	NA	NA
ws-ml-10	wsls	WS	y	2018-09-27	1538045697	trainingRound	2	c	30	1	0	1	1	1.00625562318055	NA	NA	NA
ws-ml-10	wsls	WS	y	2018-09-27	1538045697	trainingRound	2	c	31	1	0	1	1	0.677741907029485	NA	NA	NA
ws-ml-10	wsls	WS	y	2018-09-27	1538045697	trainingRound	2	c	32	2	0	2	1	0.941393506378517	0.271757639908174	NA	NA
ws-ml-10	wsls	WS	y	2018-09-27	1538045697	trainingRound	2	c	33	2	0	2	1	0.876841877361585	0.263869069098291	NA	NA
ws-ml-10	wsls	WS	y	2018-09-27	1538045697	trainingRound	2	c	34	2	0	2	1	1.71619235488106	0.199959264515201	NA	NA
ws-ml-10	wsls	WS	y	2018-09-27	1538045697	trainingRound	2	c	35	1	0	1	1	1.13976055874991	NA	NA	NA
ws-ml-10	wsls	WS	y	2018-09-27	1538045697	trainingRound	2	c	36	2	0	2	1	0.963356026526526	0.215941045809814	NA	NA
ws-ml-10	wsls	WS	y	2018-09-27	1538045697	trainingRound	2	c	37	2	0	2	1	1.01086963843227	0.207927061032024	NA	NA
ws-ml-10	wsls	WS	y	2018-09-27	1538045697	trainingRound	2	c	38	1	0	1	1	0.80250378888195	NA	NA	NA
ws-ml-10	wsls	WS	y	2018-09-27	1538045697	trainingRound	2	c	39	2	0	2	1	1.41783572694294	0.224008275397864	NA	NA
ws-ml-10	wsls	WS	y	2018-09-27	1538045697	trainingRound	2	c	40	2	0	2	1	1.06638312203722	0.223018435211998	NA	NA
ws-ml-10	wsls	WS	y	2018-09-27	1538045697	trainingRound	2	c	41	2	0	2	1	1.32892876903315	0.207917438476215	NA	NA
ws-ml-10	wsls	WS	y	2018-09-27	1538045697	trainingRound	2	c	42	2	0	2	1	0.96056997602318	0.231894600945452	NA	NA
ws-ml-10	mc	WS	y	2018-09-27	1538045697	trainingRound	1	ef	0	1	0	1	1	1.10807476725495	NA	NA	NA
ws-ml-10	mc	WS	y	2018-09-27	1538045697	trainingRound	1	ef	1	2	0	2	1	1.06828550121463	0.223873880375322	NA	NA
ws-ml-10	mc	WS	y	2018-09-27	1538045697	trainingRound	1	ef	2	1	0	0	0	NA	NA	NA	NA
ws-ml-10	mc	WS	y	2018-09-27	1538045697	trainingRound	1	ef	3	2	0	3	0	0.18746790476871	1.04010039532659	0.215674821782159	NA
ws-ml-10	mc	WS	y	2018-09-27	1538045697	trainingRound	1	ef	4	2	0	2	1	1.17889998155624	0.215876895443216	NA	NA
ws-ml-10	mc	WS	y	2018-09-27	1538045697	trainingRound	1	ef	5	2	0	2	1	1.09859238054014	0.215721651549757	NA	NA
ws-ml-10	mc	WS	y	2018-09-27	1538045697	trainingRound	1	ef	6	2	0	2	1	1.3218472098597	0.215897102809322	NA	NA
ws-ml-10	mc	WS	y	2018-09-27	1538045697	trainingRound	1	ef	7	1	0	1	1	1.55336556889415	NA	NA	NA
ws-ml-10	mc	WS	y	2018-09-27	1538045697	trainingRound	1	ef	8	xx	1	0	0	NA	NA	NA	NA
ws-ml-10	mc	WS	y	2018-09-27	1538045697	trainingRound	1	ef	9	1	1	2	1	0.904493893687686	0.200080508711835	NA	NA
ws-ml-10	mc	WS	y	2018-09-27	1538045697	trainingRound	1	ef	10	x	0	0	0	NA	NA	NA	NA
ws-ml-10	mc	WS	y	2018-09-27	1538045697	trainingRound	1	ef	11	2	0	2	1	1.40125093218558	0.215977932273745	NA	NA
ws-ml-10	mc	WS	y	2018-09-27	1538045697	trainingRound	1	ef	12	1	0	1	1	1.15915064912224	NA	NA	NA
ws-ml-10	mc	WS	y	2018-09-27	1538045697	trainingRound	1	ef	13	2	0	2	1	1.73467407603493	0.271832695838384	NA	NA
ws-ml-10	mc	WS	y	2018-09-27	1538045697	trainingRound	1	ef	14	1	0	1	1	1.15008620205663	NA	NA	NA
ws-ml-10	mc	WS	y	2018-09-27	1538045697	trainingRound	1	ef	15	2	0	0	0	NA	NA	NA	NA
ws-ml-10	mc	WS	y	2018-09-27	1538045697	trainingRound	1	ef	16	1	0	3	0	0.00540691380592762	0.24788632554737	0.944057991933732	NA
ws-ml-10	mc	WS	y	2018-09-27	1538045697	trainingRound	1	ef	17	2	0	2	1	0.876852462171883	0.627940051479527	NA	NA
ws-ml-10	mc	WS	y	2018-09-27	1538045697	trainingRound	1	ef	18	1	0	1	1	1.01234092713275	NA	NA	NA
ws-ml-10	mc	WS	y	2018-09-27	1538045697	trainingRound	1	ef	19	xx	1	0	0	NA	NA	NA	NA
ws-ml-10	mc	WS	y	2018-09-27	1538045697	trainingRound	1	ef	20	2	1	3	1	1.23539560730387	0.239902491439352	0.21592404596413	NA
ws-ml-10	mc	WS	y	2018-09-27	1538045697	trainingRound	1	ef	21	x	0	0	0	NA	NA	NA	NA
ws-ml-10	mc	WS	y	2018-09-27	1538045697	trainingRound	1	ef	22	1	0	1	1	1.01022107820609	NA	NA	NA
ws-ml-10	mc	WS	y	2018-09-27	1538045697	trainingRound	1	ef	23	1	0	1	1	0.753966016342019	NA	NA	NA
ws-ml-10	mc	WS	y	2018-09-27	1538045697	trainingRound	1	ef	24	1	0	1	1	1.53726575091969	NA	NA	NA
ws-ml-10	mc	WS	y	2018-09-27	1538045697	trainingRound	1	ef	25	xx	1	0	0	NA	NA	NA	NA
ws-ml-10	mc	WS	y	2018-09-27	1538045697	trainingRound	1	ef	26	1	1	2	1	0.912641631985025	0.223892804733623	NA	NA
ws-ml-10	mc	WS	y	2018-09-27	1538045697	trainingRound	1	ef	27	1	1	2	1	1.7039518230722	0.232003335819172	NA	NA
ws-ml-10	mc	WS	y	2018-09-27	1538045697	trainingRound	1	ef	28	1	1	2	1	0.839641720192958	0.239910189482544	NA	NA
ws-ml-10	mc	WS	y	2018-09-27	1538045697	trainingRound	1	ef	29	1	1	2	1	1.12728331208382	0.239790228295533	NA	NA
ws-ml-10	mc	WS	y	2018-09-27	1538045697	trainingRound	1	ef	30	2	1	3	1	1.05469396264925	0.224082689825082	0.215949706111132	NA
ws-ml-10	mc	WS	y	2018-09-27	1538045697	trainingRound	1	ef	31	2	1	3	1	1.03018274836177	0.231967411611549	0.175942328820383	NA
ws-ml-10	mc	WS	y	2018-09-27	1538045697	trainingRound	1	ef	32	x	0	0	0	NA	NA	NA	NA
ws-ml-10	mc	WS	y	2018-09-27	1538045697	trainingRound	1	ef	33	1	0	1	1	1.0840591145643	NA	NA	NA
ws-ml-10	mc	WS	y	2018-09-27	1538045697	trainingRound	1	ef	34	1	0	1	1	1.1408090965233	NA	NA	NA
ws-ml-10	mc	WS	y	2018-09-27	1538045697	trainingRound	1	ef	35	2	0	2	1	1.1082967275288	0.303938672248478	NA	NA
ws-ml-10	mc	WS	y	2018-09-27	1538045697	trainingRound	1	ef	36	1	0	1	1	0.69998348127956	NA	NA	NA
ws-ml-10	mc	WS	y	2018-09-27	1538045697	trainingRound	1	ef	37	1	0	1	1	1.18729020824685	NA	NA	NA
ws-ml-10	mc	WS	y	2018-09-27	1538045697	trainingRound	1	ef	38	xx	1	0	0	NA	NA	NA	NA
ws-ml-10	mc	WS	y	2018-09-27	1538045697	trainingRound	1	ef	39	2	1	3	1	1.08254292060701	0.239785417017629	0.231983128453066	NA
ws-ml-10	mc	WS	y	2018-09-27	1538045697	trainingRound	1	ef	40	x	0	0	0	NA	NA	NA	NA
ws-ml-10	mc	WS	y	2018-09-27	1538045697	trainingRound	1	ef	41	2	0	2	1	0.465671694450066	0.439840907087273	NA	NA
ws-ml-10	mc	WS	y	2018-09-27	1538045697	trainingRound	1	ef	42	2	0	2	1	1.20135293127169	0.19963145613292	NA	NA
ws-ml-10	mc	WS	y	2018-09-27	1538045697	trainingRound	1	ef	43	1	0	1	1	0.736667869487064	NA	NA	NA
ws-ml-10	mc	WS	y	2018-09-27	1538045697	trainingRound	1	ef	44	2	0	2	1	1.1121422213655	0.199924944068698	NA	NA
ws-ml-10	mc	WS	y	2018-09-27	1538045697	trainingRound	1	ef	45	1	0	1	1	0.623752315426827	NA	NA	NA
ws-ml-10	mc	WS	y	2018-09-27	1538045697	trainingRound	1	ef	46	xx	1	0	0	NA	NA	NA	NA
ws-ml-10	mc	WS	y	2018-09-27	1538045697	trainingRound	1	ef	47	1	1	2	1	1.15876863367885	0.531840233506955	NA	NA
ws-ml-10	mc	WS	y	2018-09-27	1538045697	trainingRound	1	ef	48	2	1	2	0	1.47822848757642	0.223866503081808	NA	NA
ws-ml-10	mc	WS	y	2018-09-27	1538045697	trainingRound	1	ef	49	1	1	0	0	NA	NA	NA	NA
ws-ml-10	mc	WS	y	2018-09-27	1538045697	trainingRound	1	ef	50	1	1	1	0	0.893266937700901	NA	NA	NA
ws-ml-10	mc	WS	y	2018-09-27	1538045697	trainingRound	1	ef	51	1	1	1	0	0.517002894786856	NA	NA	NA
ws-ml-10	mc	WS	y	2018-09-27	1538045697	trainingRound	1	ef	52	2	1	2	0	0.940454024232167	0.263840842935679	NA	NA
ws-ml-10	mc	WS	y	2018-09-27	1538045697	trainingRound	1	ef	53	1	1	1	0	0.955951149493558	NA	NA	NA
ws-ml-10	mc	WS	y	2018-09-27	1538045697	trainingRound	1	ef	54	x	0	0	0	NA	NA	NA	NA
ws-ml-10	mc	WS	y	2018-09-27	1538045697	trainingRound	1	ef	55	1	0	2	0	1.10705830466577	0.191883053879792	NA	NA
ws-ml-10	mc	WS	y	2018-09-27	1538045697	trainingRound	1	ef	56	1	0	1	1	1.2904423969776	NA	NA	NA
ws-ml-10	mc	WS	y	2018-09-27	1538045697	trainingRound	1	ef	57	xx	1	0	0	NA	NA	NA	NA
ws-ml-10	mc	WS	y	2018-09-27	1538045697	trainingRound	1	ef	58	2	1	2	0	0.801653796499522	0.215956121148338	NA	NA
ws-ml-10	mc	WS	y	2018-09-27	1538045697	trainingRound	1	ef	59	2	1	1	0	1.13710024296961	NA	NA	NA
ws-ml-10	mc	WS	y	2018-09-27	1538045697	trainingRound	2	c	0	1	0	1	1	1.03072995100592	NA	NA	NA
ws-ml-10	mc	WS	y	2018-09-27	1538045697	trainingRound	2	c	1	1	0	1	1	0.830407274652316	NA	NA	NA
ws-ml-10	mc	WS	y	2018-09-27	1538045697	trainingRound	2	c	2	1	0	1	1	1.17388406424652	NA	NA	NA
ws-ml-10	mc	WS	y	2018-09-27	1538045697	trainingRound	2	c	3	2	0	2	1	0.909494094155889	0.255809858308567	NA	NA
ws-ml-10	mc	WS	y	2018-09-27	1538045697	trainingRound	2	c	4	1	0	1	1	0.50096369890889	NA	NA	NA
ws-ml-10	mc	WS	y	2018-09-27	1538045697	trainingRound	2	c	5	1	0	1	1	0.652477567417009	NA	NA	NA
ws-ml-10	mc	WS	y	2018-09-27	1538045697	trainingRound	2	c	6	2	0	2	1	0.875910414009923	0.215950989118937	NA	NA
ws-ml-10	mc	WS	y	2018-09-27	1538045697	trainingRound	2	c	7	1	0	1	1	0.787607111069519	NA	NA	NA
ws-ml-10	mc	WS	y	2018-09-27	1538045697	trainingRound	2	c	8	1	0	1	1	0.818983377035693	NA	NA	NA
ws-ml-10	mc	WS	y	2018-09-27	1538045697	trainingRound	2	c	9	1	0	1	1	1.17049339652294	NA	NA	NA
ws-ml-10	mc	WS	y	2018-09-27	1538045697	trainingRound	2	c	10	2	0	2	1	1.08999591041356	0.215928536490537	NA	NA
ws-ml-10	mc	WS	y	2018-09-27	1538045697	trainingRound	2	c	11	2	0	2	1	1.24164641920652	0.223866503083627	NA	NA
ws-ml-10	mc	WS	y	2018-09-27	1538045697	trainingRound	2	c	12	1	0	1	1	0.737147393489067	NA	NA	NA
ws-ml-10	mc	WS	y	2018-09-27	1538045697	trainingRound	2	c	13	2	0	2	1	0.840679673154227	0.19989286888449	NA	NA
ws-ml-10	mc	WS	y	2018-09-27	1538045697	trainingRound	2	c	14	1	0	1	1	0.896117780075656	NA	NA	NA
ws-ml-10	mc	WS	y	2018-09-27	1538045697	trainingRound	2	c	15	2	0	2	1	1.08766500677666	0.199961189025998	NA	NA
ws-ml-10	mc	WS	y	2018-09-27	1538045697	trainingRound	2	c	16	2	0	2	1	0.999297874217518	0.252369153295149	NA	NA
ws-ml-10	mc	WS	y	2018-09-27	1538045697	trainingRound	2	c	17	1	0	1	1	0.870816554002886	NA	NA	NA
ws-ml-10	mc	WS	y	2018-09-27	1538045697	trainingRound	2	c	18	2	0	2	1	0.966259151449776	0.182685174047947	NA	NA
ws-ml-10	mc	WS	y	2018-09-27	1538045697	trainingRound	2	c	19	2	0	2	1	0.941813691293646	0.208044456205243	NA	NA
ws-ml-10	mc	WS	y	2018-09-27	1538045697	trainingRound	2	c	20	1	0	1	1	0.789431226794477	NA	NA	NA
ws-ml-10	mc	WS	y	2018-09-27	1538045697	trainingRound	2	c	21	2	0	2	1	0.80491680499108	0.21592147994852	NA	NA
ws-ml-10	mc	WS	y	2018-09-27	1538045697	trainingRound	2	c	22	2	0	2	1	0.988413481200041	0.247922249753174	NA	NA
ws-ml-10	mc	WS	y	2018-09-27	1538045697	trainingRound	2	c	23	2	0	2	1	0.89992029316636	0.239958943764577	NA	NA
ws-ml-10	mc	WS	y	2018-09-27	1538045697	trainingRound	2	c	24	1	0	1	1	0.635513002478547	NA	NA	NA
ws-ml-10	mc	WS	y	2018-09-27	1538045697	trainingRound	2	c	25	2	0	2	1	0.963027255887937	0.191961317328605	NA	NA
ws-ml-10	mc	WS	y	2018-09-27	1538045697	trainingRound	2	c	26	1	0	1	1	0.7145411243946	NA	NA	NA
ws-ml-10	mc	WS	y	2018-09-27	1538045697	trainingRound	2	c	27	2	0	2	1	0.890091494462467	0.215920196942534	NA	NA
ws-ml-10	mc	WS	y	2018-09-27	1538045697	trainingRound	2	c	28	1	0	1	1	0.721670796347098	NA	NA	NA
ws-ml-10	mc	WS	y	2018-09-27	1538045697	trainingRound	2	c	29	2	0	2	1	0.985210774055304	0.199893510387483	NA	NA
ws-ml-10	mc	WS	y	2018-09-27	1538045697	trainingRound	2	c	30	2	0	2	1	0.912704820098952	0.207855533370093	NA	NA
ws-ml-10	mc	WS	y	2018-09-27	1538045697	trainingRound	2	c	31	1	0	1	1	1.01622683570167	NA	NA	NA
ws-ml-10	mc	WS	y	2018-09-27	1538045697	trainingRound	2	c	32	2	0	2	1	0.999898321666478	0.199736021233548	NA	NA
ws-ml-10	mc	WS	y	2018-09-27	1538045697	trainingRound	2	c	33	1	0	1	1	0.970823770918287	NA	NA	NA
ws-ml-10	mc	WS	y	2018-09-27	1538045697	trainingRound	2	c	34	2	0	2	1	0.72682976897886	0.223938993000047	NA	NA
ws-ml-10	mc	WS	y	2018-09-27	1538045697	trainingRound	2	c	35	1	0	1	1	0.82570505264448	NA	NA	NA
ws-ml-10	mc	WS	y	2018-09-27	1538045697	trainingRound	2	c	36	1	0	1	1	0.637927301595482	NA	NA	NA
ws-ml-10	mc	WS	y	2018-09-27	1538045697	trainingRound	2	c	37	1	0	1	1	0.860546080011773	NA	NA	NA
ws-ml-10	mc	WS	y	2018-09-27	1538045697	trainingRound	2	c	38	2	0	2	1	0.700918152148006	0.207993777414231	NA	NA
ws-ml-10	mc	WS	y	2018-09-27	1538045697	trainingRound	2	c	39	1	0	1	1	0.964402319035798	NA	NA	NA
ws-ml-10	mc	WS	y	2018-09-27	1538045697	trainingRound	2	c	40	1	0	1	1	0.692007024465056	NA	NA	NA
ws-ml-10	mc	WS	y	2018-09-27	1538045697	trainingRound	2	c	41	1	0	1	1	0.875552454954232	NA	NA	NA
ws-ml-10	mc	WS	y	2018-09-27	1538045697	trainingRound	2	c	42	2	0	2	1	0.95502610118092	0.231986015220173	NA	NA
ws-ml-10	mc	WS	y	2018-09-27	1538045697	trainingRound	2	c	43	2	0	2	1	1.03457480333964	0.535857971082805	NA	NA
ws-ml-10	mc	WS	y	2018-09-27	1538045697	trainingRound	2	c	44	1	0	1	1	0.746148331689255	NA	NA	NA
ws-ml-10	mc	WS	y	2018-09-27	1538045697	trainingRound	2	c	45	2	0	1	0	0.0818090403918177	NA	NA	NA
ws-ml-10	mc	WS	y	2018-09-27	1538045697	trainingRound	2	c	46	1	0	1	1	0.745264339611822	NA	NA	NA
ws-ml-10	mc	WS	y	2018-09-27	1538045697	trainingRound	2	c	47	1	0	2	0	0.608744657476564	0.263924559167208	NA	NA
ws-ml-10	mc	WS	y	2018-09-27	1538045697	trainingRound	2	c	48	1	0	1	1	0.728330566849763	NA	NA	NA
ws-ml-10	mc	WS	y	2018-09-27	1538045697	trainingRound	2	c	49	1	0	1	1	1.13573127410746	NA	NA	NA
ws-ml-10	mc	WS	y	2018-09-27	1538045697	trainingRound	2	c	50	2	0	2	1	0.871420208970449	0.207861306904306	NA	NA
ws-ml-10	mc	WS	y	2018-09-27	1538045697	trainingRound	2	c	51	1	0	1	1	1.59074021506422	NA	NA	NA
ws-ml-10	mc	WS	y	2018-09-27	1538045697	trainingRound	2	c	52	2	0	2	1	0.926356660011152	0.231893317937647	NA	NA
ws-ml-10	mc	WS	y	2018-09-27	1538045697	trainingRound	2	c	53	1	0	1	1	1.07787341528638	NA	NA	NA
ws-ml-10	mc	WS	y	2018-09-27	1538045697	trainingRound	2	c	54	2	0	2	1	1.01336701227592	0.199937774143109	NA	NA
ws-ml-10	mc	WS	y	2018-09-27	1538045697	trainingRound	2	c	55	1	0	1	1	1.03690634847953	NA	NA	NA
ws-ml-10	wsls	WS	y	2018-09-27	1538045697	testRound	1	ef	0	2	0	1	0	1.04695871121839	NA	NA	NA
ws-ml-10	wsls	WS	y	2018-09-27	1538045697	testRound	1	ef	1	1	0	1	1	0.759490646074482	NA	NA	NA
ws-ml-10	wsls	WS	y	2018-09-27	1538045697	testRound	1	ef	2	2	0	2	1	0.734992582614723	0.223933860970646	NA	NA
ws-ml-10	wsls	WS	y	2018-09-27	1538045697	testRound	1	ef	3	xx	1	0	0	NA	NA	NA	NA
ws-ml-10	wsls	WS	y	2018-09-27	1538045697	testRound	1	ef	4	2	1	3	1	0.846078568163648	0.19987651053998	0.231986656723166	NA
ws-ml-10	wsls	WS	y	2018-09-27	1538045697	testRound	1	ef	5	1	1	1	0	0.893623934503921	NA	NA	NA
ws-ml-10	wsls	WS	y	2018-09-27	1538045697	testRound	1	ef	6	2	1	3	1	0.941148131219961	0.231862525761244	0.215989479338532	NA
ws-ml-10	wsls	WS	y	2018-09-27	1538045697	testRound	1	ef	7	x	0	0	0	NA	NA	NA	NA
ws-ml-10	wsls	WS	y	2018-09-27	1538045697	testRound	1	ef	8	2	0	2	1	1.11617118525828	0.231882091622538	NA	NA
ws-ml-10	wsls	WS	y	2018-09-27	1538045697	testRound	1	ef	9	1	0	1	1	0.859816690322987	NA	NA	NA
ws-ml-10	wsls	WS	y	2018-09-27	1538045697	testRound	1	ef	10	xx	1	0	0	NA	NA	NA	NA
ws-ml-10	wsls	WS	y	2018-09-27	1538045697	testRound	1	ef	11	2	1	2	0	1.09081126159617	0.27183045057609	NA	NA
ws-ml-10	wsls	WS	y	2018-09-27	1538045697	testRound	1	ef	12	2	1	3	1	1.01035002044773	0.199896397156408	0.215925008218619	NA
ws-ml-10	wsls	WS	y	2018-09-27	1538045697	testRound	1	ef	13	x	0	0	0	NA	NA	NA	NA
ws-ml-10	wsls	WS	y	2018-09-27	1538045697	testRound	1	ef	14	2	0	2	1	1.05743222112687	0.231819545013423	NA	NA
ws-ml-10	wsls	WS	y	2018-09-27	1538045697	testRound	1	ef	15	1	0	1	1	0.753021081414772	NA	NA	NA
ws-ml-10	wsls	WS	y	2018-09-27	1538045697	testRound	1	ef	16	2	0	2	1	1.19235552134342	0.207910381934198	NA	NA
ws-ml-10	wsls	WS	y	2018-09-27	1538045697	testRound	1	ef	17	1	0	1	1	0.935956762650676	NA	NA	NA
ws-ml-10	wsls	WS	y	2018-09-27	1538045697	testRound	1	ef	18	2	0	2	1	1.14352778913781	0.255830386426169	NA	NA
ws-ml-10	wsls	WS	y	2018-09-27	1538045697	testRound	1	ef	19	2	0	2	1	0.998987065682741	0.391868940796485	NA	NA
ws-ml-10	wsls	WS	y	2018-09-27	1538045697	testRound	1	ef	20	2	0	2	1	0.838686200453594	0.231824677042823	NA	NA
ws-ml-10	wsls	WS	y	2018-09-27	1538045697	testRound	1	ef	21	2	0	2	1	1.261985614281	0.207920645992999	NA	NA
ws-ml-10	wsls	WS	y	2018-09-27	1538045697	testRound	1	ef	22	1	0	1	1	0.709655111581014	NA	NA	NA
ws-ml-10	wsls	WS	y	2018-09-27	1538045697	testRound	1	ef	23	2	0	2	1	0.909141587882914	0.223908200821825	NA	NA
ws-ml-10	wsls	WS	y	2018-09-27	1538045697	testRound	1	ef	24	2	0	2	1	0.964686184415768	0.223924238414838	NA	NA
ws-ml-10	wsls	WS	y	2018-09-27	1538045697	testRound	1	ef	25	1	0	1	1	0.684281716343321	NA	NA	NA
ws-ml-10	wsls	WS	y	2018-09-27	1538045697	testRound	1	ef	26	1	0	1	1	1.13976472852301	NA	NA	NA
ws-ml-10	wsls	WS	y	2018-09-27	1538045697	testRound	1	ef	27	2	0	2	1	0.83539528655092	0.247847193822963	NA	NA
ws-ml-10	wsls	WS	y	2018-09-27	1538045697	testRound	1	ef	28	2	0	2	1	0.970760903557675	0.271909034778218	NA	NA
ws-ml-10	wsls	WS	y	2018-09-27	1538045697	testRound	1	ef	29	1	0	1	1	0.730369265556874	NA	NA	NA
ws-ml-10	wsls	WS	y	2018-09-27	1538045697	testRound	1	ef	30	2	0	2	1	0.650058777775484	0.223850465490614	NA	NA
ws-ml-10	wsls	WS	y	2018-09-27	1538045697	testRound	1	ef	31	2	0	2	1	1.2014446662979	0.247873174721462	NA	NA
ws-ml-10	wsls	WS	y	2018-09-27	1538045697	testRound	1	ef	32	2	0	2	1	0.912950195257508	0.22389216323063	NA	NA
ws-ml-10	wsls	WS	y	2018-09-27	1538045697	testRound	1	ef	33	2	0	2	1	0.880487863551025	0.224021746975268	NA	NA
ws-ml-10	wsls	WS	y	2018-09-27	1538045697	testRound	1	ef	34	xx	1	0	0	NA	NA	NA	NA
ws-ml-10	wsls	WS	y	2018-09-27	1538045697	testRound	1	ef	35	2	1	3	1	0.85547178586603	0.199968566319512	0.207941494863917	NA
ws-ml-10	wsls	WS	y	2018-09-27	1538045697	testRound	1	ef	36	x	0	1	0	1.17502497855094	NA	NA	NA
ws-ml-10	wsls	WS	y	2018-09-27	1538045697	testRound	1	ef	37	1	0	1	1	0.766568997729337	NA	NA	NA
ws-ml-10	wsls	WS	y	2018-09-27	1538045697	testRound	1	ef	38	2	0	2	1	0.76605868155093	0.240081150215701	NA	NA
ws-ml-10	wsls	WS	y	2018-09-27	1538045697	testRound	1	ef	39	2	0	1	0	0.949614055345592	NA	NA	NA
ws-ml-10	wsls	WS	y	2018-09-27	1538045697	testRound	1	ef	40	1	0	1	1	0.773222673948112	NA	NA	NA
ws-ml-10	wsls	WS	y	2018-09-27	1538045697	testRound	1	ef	41	1	0	1	1	0.724792674027412	NA	NA	NA
ws-ml-10	wsls	WS	y	2018-09-27	1538045697	testRound	1	ef	42	2	0	2	1	0.788299935047689	0.207920645994818	NA	NA
ws-ml-10	wsls	WS	y	2018-09-27	1538045697	testRound	1	ef	43	2	0	2	1	0.899812520548949	0.239898000912945	NA	NA
ws-ml-10	wsls	WS	y	2018-09-27	1538045697	testRound	1	ef	44	2	0	2	1	1.13934710962349	0.191857714484286	NA	NA
ws-ml-10	wsls	WS	y	2018-09-27	1538045697	testRound	1	ef	45	xx	1	0	0	NA	NA	NA	NA
ws-ml-10	wsls	WS	y	2018-09-27	1538045697	testRound	1	ef	46	2	1	3	1	0.86644566864743	0.222206933050984	0.201607287483057	NA
ws-ml-10	wsls	WS	y	2018-09-27	1538045697	testRound	1	ef	47	x	0	0	0	NA	NA	NA	NA
ws-ml-10	wsls	WS	y	2018-09-27	1538045697	testRound	1	ef	48	1	0	1	1	0.753464039709797	NA	NA	NA
ws-ml-10	wsls	WS	y	2018-09-27	1538045697	testRound	1	ef	49	2	0	2	1	0.79293704443262	0.215949385359636	NA	NA
ws-ml-10	wsls	WS	y	2018-09-27	1538045697	testRound	1	ef	50	1	0	1	1	0.60066203180395	NA	NA	NA
ws-ml-10	wsls	WS	y	2018-09-27	1538045697	testRound	1	ef	51	xx	1	0	0	NA	NA	NA	NA
ws-ml-10	wsls	WS	y	2018-09-27	1538045697	testRound	1	ef	52	2	1	3	1	0.975543313526941	0.231954902290454	0.231956506049755	NA
ws-ml-10	wsls	WS	y	2018-09-27	1538045697	testRound	1	ef	53	x	0	0	0	NA	NA	NA	NA
ws-ml-10	wsls	WS	y	2018-09-27	1538045697	testRound	1	ef	54	2	0	2	1	0.998608899260944	0.26402623750073	NA	NA
ws-ml-10	wsls	WS	y	2018-09-27	1538045697	testRound	1	ef	55	2	0	2	1	0.894196797293262	0.231899091470041	NA	NA
ws-ml-10	wsls	WS	y	2018-09-27	1538045697	testRound	1	ef	56	1	0	1	1	0.725742420232564	NA	NA	NA
ws-ml-10	wsls	WS	y	2018-09-27	1538045697	testRound	1	ef	57	1	0	1	1	0.981105150471194	NA	NA	NA
ws-ml-10	wsls	WS	y	2018-09-27	1538045697	testRound	1	ef	58	1	0	1	1	0.684885050557568	NA	NA	NA
ws-ml-10	wsls	WS	y	2018-09-27	1538045697	testRound	1	ef	59	2	0	2	1	0.884321168819952	0.207865476677398	NA	NA
ws-ml-10	wsls	WS	y	2018-09-27	1538045697	testRound	1	ef	60	xx	1	0	0	NA	NA	NA	NA
ws-ml-10	wsls	WS	y	2018-09-27	1538045697	testRound	1	ef	61	1	1	2	1	0.651341464392317	0.295950989118865	NA	NA
ws-ml-10	wsls	WS	y	2018-09-27	1538045697	testRound	1	ef	62	x	0	0	0	NA	NA	NA	NA
ws-ml-10	wsls	WS	y	2018-09-27	1538045697	testRound	1	ef	63	1	0	1	1	0.474437842301995	NA	NA	NA
ws-ml-10	wsls	WS	y	2018-09-27	1538045697	testRound	1	ef	64	1	0	1	1	0.754013487614429	NA	NA	NA
ws-ml-10	wsls	WS	y	2018-09-27	1538045697	testRound	1	ef	65	1	0	1	1	0.705455507710212	NA	NA	NA
ws-ml-10	wsls	WS	y	2018-09-27	1538045697	testRound	1	ef	66	xx	1	0	0	NA	NA	NA	NA
ws-ml-10	wsls	WS	y	2018-09-27	1538045697	testRound	1	ef	67	1	1	2	1	0.785711788432309	0.191955223042896	NA	NA
ws-ml-10	wsls	WS	y	2018-09-27	1538045697	testRound	1	ef	68	1	1	2	1	1.00805439951182	0.223888955712027	NA	NA
ws-ml-10	wsls	WS	y	2018-09-27	1538045697	testRound	1	ef	69	2	1	3	1	0.863571090636469	0.199913076250596	0.224055746670274	NA
ws-ml-10	wsls	WS	y	2018-09-27	1538045697	testRound	1	ef	70	2	1	3	1	0.911027287962497	0.199996150977313	0.207906212161106	NA
ws-ml-10	wsls	WS	y	2018-09-27	1538045697	testRound	1	ef	71	x	0	0	0	NA	NA	NA	NA
ws-ml-10	wsls	WS	y	2018-09-27	1538045697	testRound	1	ef	72	1	0	1	1	0.638245808173451	NA	NA	NA
ws-ml-10	wsls	WS	y	2018-09-27	1538045697	testRound	1	ef	73	2	0	2	1	0.957729076955729	0.232027712960189	NA	NA
ws-ml-10	wsls	WS	y	2018-09-27	1538045697	testRound	1	ef	74	2	0	2	1	0.861357902924283	0.215791254700889	NA	NA
ws-ml-10	wsls	WS	y	2018-09-27	1538045697	testRound	1	ef	75	1	0	1	1	0.76477246666218	NA	NA	NA
ws-ml-10	wsls	WS	y	2018-09-27	1538045697	testRound	1	ef	76	2	0	2	1	0.716377428692795	0.255811141316372	NA	NA
ws-ml-10	wsls	WS	y	2018-09-27	1538045697	testRound	1	ef	77	xx	1	0	0	NA	NA	NA	NA
ws-ml-10	wsls	WS	y	2018-09-27	1538045697	testRound	1	ef	78	2	1	3	1	1.00333485690498	0.207926740278708	0.199952207975002	NA
ws-ml-10	wsls	WS	y	2018-09-27	1538045697	testRound	1	ef	79	1	1	2	1	0.618904151329843	0.191971902138903	NA	NA
ws-ml-10	wsls	WS	y	2018-09-27	1538045697	testRound	1	ef	80	x	0	0	0	NA	NA	NA	NA
ws-ml-10	wsls	WS	y	2018-09-27	1538045697	testRound	1	ef	81	1	0	1	1	0.626035427041643	NA	NA	NA
ws-ml-10	wsls	WS	y	2018-09-27	1538045697	testRound	1	ef	82	2	0	2	1	0.825497526200706	0.191908072521983	NA	NA
ws-ml-10	wsls	WS	y	2018-09-27	1538045697	testRound	1	ef	83	2	0	2	1	0.873003760814754	0.239899925425561	NA	NA
ws-ml-10	wsls	WS	y	2018-09-27	1538045697	testRound	1	ef	84	2	0	2	1	0.89664285084109	0.215828461914498	NA	NA
ws-ml-10	wsls	WS	y	2018-09-27	1538045697	testRound	1	ef	85	1	0	1	1	0.936104308499125	NA	NA	NA
ws-ml-10	wsls	WS	y	2018-09-27	1538045697	testRound	1	ef	86	2	0	2	1	0.671689640517798	0.223938993000047	NA	NA
ws-ml-10	wsls	WS	y	2018-09-27	1538045697	testRound	1	ef	87	2	0	2	1	1.23911055514145	0.23993713263917	NA	NA
ws-ml-10	wsls	WS	y	2018-09-27	1538045697	testRound	1	ef	88	1	0	1	1	0.766713015309506	NA	NA	NA
ws-ml-10	wsls	WS	y	2018-09-27	1538045697	testRound	1	ef	89	xx	1	0	0	NA	NA	NA	NA
ws-ml-10	wsls	WS	y	2018-09-27	1538045697	testRound	1	ef	90	2	1	3	1	0.493817989367017	0.351848733431325	0.183998973594498	NA
ws-ml-10	wsls	WS	y	2018-09-27	1538045697	testRound	1	ef	91	2	1	3	1	0.893320824012335	0.207909098928212	0.215889725515808	NA
ws-ml-10	wsls	WS	y	2018-09-27	1538045697	testRound	1	ef	92	1	1	2	1	0.828797100404699	0.19194110996068	NA	NA
ws-ml-10	wsls	WS	y	2018-09-27	1538045697	testRound	1	ef	93	1	1	2	1	0.732317191495895	0.1839745964553	NA	NA
ws-ml-10	wsls	WS	y	2018-09-27	1538045697	testRound	1	ef	94	2	1	3	1	0.867820090292298	0.199893189635986	0.200010264059529	NA
ws-ml-10	wsls	WS	y	2018-09-27	1538045697	testRound	1	ef	95	1	1	2	1	1.10741465996398	0.247889533064154	NA	NA
ws-ml-10	wsls	WS	y	2018-09-27	1538045697	testRound	1	ef	96	2	1	3	1	0.930895940082337	0.255931744008194	0.216012252720247	NA
ws-ml-10	wsls	WS	y	2018-09-27	1538045697	testRound	1	ef	97	1	1	2	1	0.66653034713454	0.253900743342456	NA	NA
ws-ml-10	wsls	WS	y	2018-09-27	1538045697	testRound	1	ef	98	2	1	3	1	0.681969416311404	0.216023479035357	0.167859382392635	NA
ws-ml-10	wsls	WS	y	2018-09-27	1538045697	testRound	1	ef	99	1	1	1	0	0.745522865598105	NA	NA	NA
ws-ml-10	wsls	WS	y	2018-09-27	1538045697	testRound	1	ef	100	x	0	0	0	NA	NA	NA	NA
ws-ml-10	wsls	WS	y	2018-09-27	1538045697	testRound	1	ef	101	1	0	2	0	0.616604039869344	0.21590415934952	NA	NA
ws-ml-10	wsls	WS	y	2018-09-27	1538045697	testRound	1	ef	102	2	0	2	1	1.05601417723119	0.239992622708087	NA	NA
ws-ml-10	wsls	WS	y	2018-09-27	1538045697	testRound	1	ef	103	1	0	1	1	0.767622346780627	NA	NA	NA
ws-ml-10	wsls	WS	y	2018-09-27	1538045697	testRound	1	ef	104	xx	1	0	0	NA	NA	NA	NA
ws-ml-10	wsls	WS	y	2018-09-27	1538045697	testRound	1	ef	105	1	1	2	1	0.622807701251077	0.207835005252491	NA	NA
ws-ml-10	wsls	WS	y	2018-09-27	1538045697	testRound	1	ef	106	1	1	2	1	0.758303543507282	0.303953747583364	NA	NA
ws-ml-10	wsls	WS	y	2018-09-27	1538045697	testRound	1	ef	107	2	1	3	1	0.821733824084731	0.207891136824401	0.1999627927853	NA
ws-ml-10	wsls	WS	y	2018-09-27	1538045697	testRound	1	ef	108	1	1	2	1	0.973303182659947	0.191892355682285	NA	NA
ws-ml-10	wsls	WS	y	2018-09-27	1538045697	testRound	1	ef	109	x	0	0	0	NA	NA	NA	NA
ws-ml-10	wsls	WS	y	2018-09-27	1538045697	testRound	1	ef	110	2	0	2	1	0.92431731979741	0.207943098623218	NA	NA
ws-ml-10	wsls	WS	y	2018-09-27	1538045697	testRound	1	ef	111	2	0	2	1	1.0598455579875	0.231911280041459	NA	NA
ws-ml-10	wsls	WS	y	2018-09-27	1538045697	testRound	1	ef	112	2	0	2	1	0.787397660114948	0.216062290008267	NA	NA
ws-ml-10	wsls	WS	y	2018-09-27	1538045697	testRound	1	ef	113	2	0	2	1	0.92300512401016	0.191822111028159	NA	NA
ws-ml-10	wsls	WS	y	2018-09-27	1538045697	testRound	1	ef	114	xx	1	0	0	NA	NA	NA	NA
ws-ml-10	wsls	WS	y	2018-09-27	1538045697	testRound	1	ef	115	1	1	2	1	0.658007649930369	0.192038939274426	NA	NA
ws-ml-10	wsls	WS	y	2018-09-27	1538045697	testRound	1	ef	116	2	1	3	1	0.905559110555259	0.231854506962918	0.208008211247943	NA
ws-ml-10	wsls	WS	y	2018-09-27	1538045697	testRound	1	ef	117	1	1	2	1	0.721063613109436	0.255989158587909	NA	NA
ws-ml-10	wsls	WS	y	2018-09-27	1538045697	testRound	1	ef	118	1	1	2	1	0.880621617070574	0.183886068944048	NA	NA
ws-ml-10	wsls	WS	y	2018-09-27	1538045697	testRound	1	ef	119	2	1	3	1	0.91206395791778	0.208046059964545	0.19193501567679	NA
ws-ml-10	wsls	WS	y	2018-09-27	1538045697	testRound	1	ef	120	1	1	2	1	0.751603999775398	0.199983962407714	NA	NA
ws-ml-10	wsls	WS	y	2018-09-27	1538045697	testRound	1	ef	121	1	1	1	0	1.11113345682315	NA	NA	NA
ws-ml-10	wsls	WS	y	2018-09-27	1538045697	testRound	1	ef	122	1	1	2	1	0.79068793251281	0.215969913477238	NA	NA
ws-ml-10	wsls	WS	y	2018-09-27	1538045697	testRound	1	ef	123	1	1	2	1	0.990200710464705	0.167936683586959	NA	NA
ws-ml-10	wsls	WS	y	2018-09-27	1538045697	testRound	1	ef	124	2	1	3	1	0.909838581635995	0.239828077012135	0.20800853199944	NA
ws-ml-10	wsls	WS	y	2018-09-27	1538045697	testRound	1	ef	125	1	1	2	1	0.861305299622472	0.207881193517096	NA	NA
ws-ml-10	wsls	WS	y	2018-09-27	1538045697	testRound	1	ef	126	1	1	2	1	1.03690089569864	0.263881578419387	NA	NA
ws-ml-10	wsls	WS	y	2018-09-27	1538045697	testRound	1	ef	127	2	1	3	1	0.900317704699773	0.223985181266471	0.215980819039032	NA
ws-ml-10	wsls	WS	y	2018-09-27	1538045697	testRound	1	ef	128	2	1	3	1	1.08388975759226	0.231871186058925	0.208023928087641	NA
ws-ml-10	wsls	WS	y	2018-09-27	1538045697	testRound	1	ef	129	1	1	2	1	1.04339162998076	0.215927253482732	NA	NA
ws-ml-10	wsls	WS	y	2018-09-27	1538045697	testRound	1	ef	130	x	0	0	0	NA	NA	NA	NA
ws-ml-10	wsls	WS	y	2018-09-27	1538045697	testRound	1	ef	131	1	0	1	1	0.802575637293558	NA	NA	NA
ws-ml-10	wsls	WS	y	2018-09-27	1538045697	testRound	1	ef	132	1	0	1	1	0.642103811333072	NA	NA	NA
ws-ml-10	wsls	WS	y	2018-09-27	1538045697	testRound	1	ef	133	1	0	1	1	0.745559110555405	NA	NA	NA
ws-ml-10	wsls	WS	y	2018-09-27	1538045697	testRound	1	ef	134	1	0	1	1	0.689180879982814	NA	NA	NA
ws-ml-10	wsls	WS	y	2018-09-27	1538045697	testRound	1	ef	135	2	0	2	1	0.944635986752473	0.207880552014103	NA	NA
ws-ml-10	wsls	WS	y	2018-09-27	1538045697	testRound	1	ef	136	1	0	1	1	0.768182700248872	NA	NA	NA
ws-ml-10	wsls	WS	y	2018-09-27	1538045697	testRound	2	c	0	2	0	2	1	0.589394340333456	0.383983256753709	NA	NA
ws-ml-10	wsls	WS	y	2018-09-27	1538045697	testRound	2	c	1	1	0	1	1	0.652876582709723	NA	NA	NA
ws-ml-10	wsls	WS	y	2018-09-27	1538045697	testRound	2	c	2	2	0	2	1	0.756438371543481	0.200006094284618	NA	NA
ws-ml-10	wsls	WS	y	2018-09-27	1538045697	testRound	2	c	3	2	0	2	1	0.803909323454718	0.199949321209715	NA	NA
ws-ml-10	wsls	WS	y	2018-09-27	1538045697	testRound	2	c	4	1	0	1	1	0.70749003664605	NA	NA	NA
ws-ml-10	wsls	WS	y	2018-09-27	1538045697	testRound	2	c	5	1	0	1	1	0.68301442581469	NA	NA	NA
ws-ml-10	wsls	WS	y	2018-09-27	1538045697	testRound	2	c	6	2	0	2	1	0.778595267307537	0.215870159654514	NA	NA
ws-ml-10	wsls	WS	y	2018-09-27	1538045697	testRound	2	c	7	1	0	1	1	0.714150127900211	NA	NA	NA
ws-ml-10	wsls	WS	y	2018-09-27	1538045697	testRound	2	c	8	1	0	1	1	0.641710248823074	NA	NA	NA
ws-ml-10	wsls	WS	y	2018-09-27	1538045697	testRound	2	c	9	1	0	1	1	0.625138284138302	NA	NA	NA
ws-ml-10	wsls	WS	y	2018-09-27	1538045697	testRound	2	c	10	1	0	1	1	1.19265638657089	NA	NA	NA
ws-ml-10	wsls	WS	y	2018-09-27	1538045697	testRound	2	c	11	2	0	2	1	0.792255126016244	0.199830643026871	NA	NA
ws-ml-10	wsls	WS	y	2018-09-27	1538045697	testRound	2	c	12	1	0	1	1	0.74370035362881	NA	NA	NA
ws-ml-10	wsls	WS	y	2018-09-27	1538045697	testRound	2	c	13	1	0	1	1	0.607286198850488	NA	NA	NA
ws-ml-10	wsls	WS	y	2018-09-27	1538045697	testRound	2	c	14	2	0	2	1	0.870778384532969	0.231885940645952	NA	NA
ws-ml-10	wsls	WS	y	2018-09-27	1538045697	testRound	2	c	15	2	0	2	1	1.11030687932544	0.175810179060136	NA	NA
ws-ml-10	wsls	WS	y	2018-09-27	1538045697	testRound	2	c	16	2	0	2	1	0.965799193309067	0.199934887376003	NA	NA
ws-ml-10	wsls	WS	y	2018-09-27	1538045697	testRound	2	c	17	1	0	1	1	0.797379778199684	NA	NA	NA
ws-ml-10	wsls	WS	y	2018-09-27	1538045697	testRound	2	c	18	1	0	1	1	0.724882805296147	NA	NA	NA
ws-ml-10	wsls	WS	y	2018-09-27	1538045697	testRound	2	c	19	2	0	2	1	0.812513491624486	0.215841612740405	NA	NA
ws-ml-10	wsls	WS	y	2018-09-27	1538045697	testRound	2	c	20	2	0	2	1	0.859887897229783	0.215975687011451	NA	NA
ws-ml-10	wsls	WS	y	2018-09-27	1538045697	testRound	2	c	21	2	0	2	1	0.875490870601425	0.191949449508684	NA	NA
ws-ml-10	wsls	WS	y	2018-09-27	1538045697	testRound	2	c	22	1	0	1	1	0.810974524285484	NA	NA	NA
ws-ml-10	wsls	WS	y	2018-09-27	1538045697	testRound	2	c	23	1	0	1	1	0.690591867336479	NA	NA	NA
ws-ml-10	wsls	WS	y	2018-09-27	1538045697	testRound	2	c	24	2	0	2	1	0.850114588596625	0.207898834869411	NA	NA
ws-ml-10	wsls	WS	y	2018-09-27	1538045697	testRound	2	c	25	1	0	1	1	0.705695430087872	NA	NA	NA
ws-ml-10	wsls	WS	y	2018-09-27	1538045697	testRound	2	c	26	1	0	1	1	0.697216996641146	NA	NA	NA
ws-ml-10	wsls	WS	y	2018-09-27	1538045697	testRound	2	c	27	2	0	2	1	0.768662865757506	0.191924430864674	NA	NA
ws-ml-10	wsls	WS	y	2018-09-27	1538045697	testRound	2	c	28	2	0	2	1	0.840211054712199	0.207903004642503	NA	NA
ws-ml-10	wsls	WS	y	2018-09-27	1538045697	testRound	2	c	29	1	0	1	1	0.647700610230459	NA	NA	NA
ws-ml-10	wsls	WS	y	2018-09-27	1538045697	testRound	2	c	30	2	0	2	1	0.783232697442145	0.200013471578131	NA	NA
ws-ml-10	wsls	WS	y	2018-09-27	1538045697	testRound	2	c	31	1	0	1	1	0.694800773011593	NA	NA	NA
ws-ml-10	wsls	WS	y	2018-09-27	1538045697	testRound	2	c	32	2	0	2	1	0.718376354174325	0.191893317936774	NA	NA
ws-ml-10	wsls	WS	y	2018-09-27	1538045697	testRound	2	c	33	1	0	1	1	0.733876045451325	NA	NA	NA
ws-ml-10	wsls	WS	y	2018-09-27	1538045697	testRound	2	c	34	1	0	1	1	0.693408389264732	NA	NA	NA
ws-ml-10	wsls	WS	y	2018-09-27	1538045697	testRound	2	c	35	2	0	2	1	0.772878186469825	0.208093851988451	NA	NA
ws-ml-10	wsls	WS	y	2018-09-27	1538045697	testRound	2	c	36	1	0	1	1	0.85237107780631	NA	NA	NA
ws-ml-10	wsls	WS	y	2018-09-27	1538045697	testRound	2	c	37	2	0	2	1	0.763965134274258	0.207912306446815	NA	NA
ws-ml-10	wsls	WS	y	2018-09-27	1538045697	testRound	2	c	38	1	0	1	1	0.619557522833929	NA	NA	NA
ws-ml-10	wsls	WS	y	2018-09-27	1538045697	testRound	2	c	39	1	0	1	1	0.707037135045539	NA	NA	NA
ws-ml-10	wsls	WS	y	2018-09-27	1538045697	testRound	2	c	40	2	0	2	1	0.962525920756889	0.287929627045742	NA	NA
ws-ml-10	wsls	WS	y	2018-09-27	1538045697	testRound	2	c	41	2	0	2	1	0.482166999447145	0.327911344191307	NA	NA
ws-ml-10	wsls	WS	y	2018-09-27	1538045697	testRound	2	c	42	1	0	1	1	1.00962704579615	NA	NA	NA
ws-ml-10	wsls	WS	y	2018-09-27	1538045697	testRound	2	c	43	1	0	1	1	0.681190951590906	NA	NA	NA
ws-ml-10	wsls	WS	y	2018-09-27	1538045697	testRound	2	c	44	2	0	2	1	0.520696993753518	0.279916925272119	NA	NA
ws-ml-10	wsls	WS	y	2018-09-27	1538045697	testRound	2	c	45	1	0	1	1	0.632234597896968	NA	NA	NA
ws-ml-10	wsls	WS	y	2018-09-27	1538045697	testRound	2	c	46	2	0	2	1	1.35961028651218	0.207988003880018	NA	NA
ws-ml-10	wsls	WS	y	2018-09-27	1538045697	testRound	2	c	47	2	0	2	1	0.807331745612828	0.199968566319512	NA	NA
ws-ml-10	wsls	WS	y	2018-09-27	1538045697	testRound	2	c	48	2	0	2	1	0.87088006286649	0.271818582757987	NA	NA
ws-ml-10	wsls	WS	y	2018-09-27	1538045697	testRound	2	c	49	2	0	2	1	0.942360252431172	0.191958109810002	NA	NA
ws-ml-10	wsls	WS	y	2018-09-27	1538045697	testRound	2	c	50	1	0	1	1	0.829880920879077	NA	NA	NA
ws-ml-10	wsls	WS	y	2018-09-27	1538045697	testRound	2	c	51	2	0	2	1	0.869374453719502	0.191903581995575	NA	NA
ws-ml-10	wsls	WS	y	2018-09-27	1538045697	testRound	2	c	52	1	0	1	1	0.653039203893059	NA	NA	NA
ws-ml-10	wsls	WS	y	2018-09-27	1538045697	testRound	2	c	53	1	0	1	1	0.716591370171955	NA	NA	NA
ws-ml-10	wsls	WS	y	2018-09-27	1538045697	testRound	2	c	54	1	0	1	1	0.716023639412015	NA	NA	NA
ws-ml-10	wsls	WS	y	2018-09-27	1538045697	testRound	2	c	55	2	0	2	1	0.891568877448663	0.207876382241011	NA	NA
ws-ml-10	wsls	WS	y	2018-09-27	1538045697	testRound	2	c	56	2	0	2	1	0.947113153230021	0.215948743856643	NA	NA
ws-ml-10	wsls	WS	y	2018-09-27	1538045697	testRound	2	c	57	2	0	2	1	0.962493524821184	0.192059146640531	NA	NA
ws-ml-10	wsls	WS	y	2018-09-27	1538045697	testRound	2	c	58	2	0	2	1	0.898034913836455	0.279930717602838	NA	NA
ws-ml-10	wsls	WS	y	2018-09-27	1538045697	testRound	2	c	59	1	0	1	1	0.84970530924511	NA	NA	NA
ws-ml-10	wsls	WS	y	2018-09-27	1538045697	testRound	2	c	60	2	0	2	1	0.745158170751893	0.33592147994932	NA	NA
ws-ml-10	wsls	WS	y	2018-09-27	1538045697	testRound	2	c	61	1	0	1	1	0.64876678935434	NA	NA	NA
ws-ml-10	wsls	WS	y	2018-09-27	1538045697	testRound	2	c	62	1	0	1	1	0.744240178979453	NA	NA	NA
ws-ml-10	wsls	WS	y	2018-09-27	1538045697	testRound	2	c	63	2	0	2	1	0.663777654821388	0.223956634352362	NA	NA
ws-ml-10	wsls	WS	y	2018-09-27	1538045697	testRound	2	c	64	1	0	1	1	0.807291651632113	NA	NA	NA
ws-ml-10	wsls	WS	y	2018-09-27	1538045697	testRound	2	c	65	2	0	2	1	0.774811357821818	0.208051833498757	NA	NA
ws-ml-10	wsls	WS	y	2018-09-27	1538045697	testRound	2	c	66	2	0	2	1	0.894501190790834	0.199796643331865	NA	NA
ws-ml-10	wsls	WS	y	2018-09-27	1538045697	testRound	2	c	67	1	0	1	1	0.68598490862496	NA	NA	NA
ws-ml-10	wsls	WS	y	2018-09-27	1538045697	testRound	2	c	68	1	0	1	1	0.677557474720743	NA	NA	NA
ws-ml-10	wsls	WS	y	2018-09-27	1538045697	testRound	2	c	69	2	0	2	1	0.701042603863243	0.191894280193083	NA	NA
ws-ml-10	wsls	WS	y	2018-09-27	1538045697	testRound	2	c	70	2	0	2	1	0.95650220115931	0.27199435476723	NA	NA
ws-ml-10	wsls	WS	y	2018-09-27	1538045697	testRound	2	c	71	2	0	2	1	0.932051929723457	0.255877857698579	NA	NA
ws-ml-10	wsls	WS	y	2018-09-27	1538045697	testRound	2	c	72	1	0	1	1	0.947495810178225	NA	NA	NA
ws-ml-10	wsls	WS	y	2018-09-27	1538045697	testRound	2	c	73	2	0	2	1	0.883138877528836	0.231840073131025	NA	NA
ws-ml-10	wsls	WS	y	2018-09-27	1538045697	testRound	2	c	74	2	0	2	1	1.25051937742137	0.183990313293179	NA	NA
ws-ml-10	wsls	WS	y	2018-09-27	1538045697	testRound	2	c	75	2	0	2	1	0.794216523532668	0.208077172892445	NA	NA
ws-ml-10	wsls	WS	y	2018-09-27	1538045697	testRound	2	c	76	1	0	1	1	0.705673618962464	NA	NA	NA
ws-ml-10	wsls	WS	y	2018-09-27	1538045697	testRound	2	c	77	2	0	2	1	0.721309309019489	0.215841291988909	NA	NA
ws-ml-10	wsls	WS	y	2018-09-27	1538045697	testRound	2	c	78	1	0	1	1	0.64874786499422	NA	NA	NA
ws-ml-10	wsls	WS	y	2018-09-27	1538045697	testRound	2	c	79	1	0	1	1	0.696280722011579	NA	NA	NA
ws-ml-10	wsls	WS	y	2018-09-27	1538045697	testRound	2	c	80	1	0	1	1	0.639971453085309	NA	NA	NA
ws-ml-10	wsls	WS	y	2018-09-27	1538045697	testRound	2	c	81	2	0	2	1	0.719371326389592	0.199928472338797	NA	NA
ws-ml-10	wsls	WS	y	2018-09-27	1538045697	testRound	2	c	82	2	0	2	1	0.934914960667811	0.17582108462193	NA	NA
ws-ml-10	wsls	WS	y	2018-09-27	1538045697	testRound	2	c	83	2	0	2	1	0.86236057318456	0.191982166197704	NA	NA
ws-ml-10	wsls	WS	y	2018-09-27	1538045697	testRound	2	c	84	1	0	1	1	0.661936859998605	NA	NA	NA
ws-ml-10	wsls	WS	y	2018-09-27	1538045697	testRound	2	c	85	1	0	1	1	0.693430841894951	NA	NA	NA
ws-ml-10	wsls	WS	y	2018-09-27	1538045697	testRound	2	c	86	1	0	1	1	0.692992374124515	NA	NA	NA
ws-ml-10	wsls	WS	y	2018-09-27	1538045697	testRound	2	c	87	2	0	2	1	0.676641728210598	0.263785994371574	NA	NA
ws-ml-10	wsls	WS	y	2018-09-27	1538045697	testRound	2	c	88	2	0	2	1	0.86003383931893	0.223907880070328	NA	NA
ws-ml-10	wsls	WS	y	2018-09-27	1538045697	testRound	2	c	89	2	0	2	1	1.08354494936066	0.287958494711347	NA	NA
ws-ml-10	wsls	WS	y	2018-09-27	1538045697	testRound	2	c	90	1	0	1	1	0.659062281989463	NA	NA	NA
ws-ml-10	wsls	WS	y	2018-09-27	1538045697	testRound	2	c	91	2	0	2	1	0.706733062297644	0.727754496540001	NA	NA
ws-ml-10	wsls	WS	y	2018-09-27	1538045697	testRound	2	c	92	1	0	1	1	0.834263674052636	NA	NA	NA
ws-ml-10	wsls	WS	y	2018-09-27	1538045697	testRound	2	c	93	1	0	1	1	0.849617102487173	NA	NA	NA
ws-ml-10	wsls	WS	y	2018-09-27	1538045697	testRound	2	c	94	1	0	1	1	0.633253947253252	NA	NA	NA
ws-ml-10	wsls	WS	y	2018-09-27	1538045697	testRound	2	c	95	1	0	1	1	0.704749212152819	NA	NA	NA
ws-ml-10	wsls	WS	y	2018-09-27	1538045697	testRound	2	c	96	1	0	1	1	0.912260899549437	NA	NA	NA
ws-ml-10	wsls	WS	y	2018-09-27	1538045697	testRound	2	c	97	1	0	1	1	0.671963241838966	NA	NA	NA
ws-ml-10	wsls	WS	y	2018-09-27	1538045697	testRound	2	c	98	1	0	1	1	0.911423416488105	NA	NA	NA
ws-ml-10	wsls	WS	y	2018-09-27	1538045697	testRound	2	c	99	1	0	1	1	0.662952039579977	NA	NA	NA
ws-ml-10	wsls	WS	y	2018-09-27	1538045697	testRound	2	c	100	2	0	2	1	0.502493685198715	0.303994483067072	NA	NA
ws-ml-10	wsls	WS	y	2018-09-27	1538045697	testRound	2	c	101	2	0	2	1	0.80596758802676	0.207877023744004	NA	NA
ws-ml-10	wsls	WS	y	2018-09-27	1538045697	testRound	2	c	102	1	0	1	1	0.693562670900064	NA	NA	NA
ws-ml-10	wsls	WS	y	2018-09-27	1538045697	testRound	2	c	103	2	0	2	1	0.74905017360652	0.19191609131849	NA	NA
ws-ml-10	wsls	WS	y	2018-09-27	1538045697	testRound	2	c	104	1	0	1	1	0.700504382271902	NA	NA	NA
ws-ml-10	wsls	WS	y	2018-09-27	1538045697	testRound	2	c	105	2	0	2	1	1.10928688846798	0.198687804211659	NA	NA
ws-ml-10	wsls	WS	y	2018-09-27	1538045697	testRound	2	c	106	2	0	2	1	0.907616733624309	0.231907431018044	NA	NA
ws-ml-10	wsls	WS	y	2018-09-27	1538045697	testRound	2	c	107	2	0	2	1	0.811152862308518	0.215959649418437	NA	NA
ws-ml-10	wsls	WS	y	2018-09-27	1538045697	testRound	2	c	108	1	0	1	1	0.89071760205843	NA	NA	NA
ws-ml-10	wsls	WS	y	2018-09-27	1538045697	testRound	2	c	109	1	0	1	1	0.658260081632761	NA	NA	NA
ws-ml-10	wsls	WS	y	2018-09-27	1538045697	testRound	2	c	110	1	0	1	1	0.651552839857686	NA	NA	NA
ws-ml-10	wsls	WS	y	2018-09-27	1538045697	testRound	2	c	111	2	0	2	1	0.905289999760498	0.223856559776323	NA	NA
ws-ml-10	wsls	WS	y	2018-09-27	1538045697	testRound	2	c	112	2	0	2	1	0.91280938519958	0.223927766684938	NA	NA
ws-ml-10	wsls	WS	y	2018-09-27	1538045697	testRound	2	c	113	1	0	1	1	0.816332683811197	NA	NA	NA
ws-ml-10	wsls	WS	y	2018-09-27	1538045697	testRound	2	c	114	2	0	2	1	0.8477891377388	0.23996471729879	NA	NA
ws-ml-10	wsls	WS	y	2018-09-27	1538045697	testRound	2	c	115	1	0	1	1	0.759365552856252	NA	NA	NA
ws-ml-10	wsls	WS	y	2018-09-27	1538045697	testRound	2	c	116	1	0	1	1	0.670959288570884	NA	NA	NA
ws-ml-10	wsls	WS	y	2018-09-27	1538045697	testRound	2	c	117	1	0	1	1	0.662475402343262	NA	NA	NA
ws-ml-10	wsls	WS	y	2018-09-27	1538045697	testRound	2	c	118	1	0	2	0	0.742091462387179	0.207798760295191	NA	NA
ws-ml-10	wsls	WS	y	2018-09-27	1538045697	testRound	2	c	119	1	0	1	1	0.86146599629501	NA	NA	NA
ws-ml-10	wsls	WS	y	2018-09-27	1538045697	testRound	2	c	120	1	0	1	1	0.701024962512747	NA	NA	NA
ws-ml-10	wsls	WS	y	2018-09-27	1538045697	testRound	2	c	121	2	0	2	1	0.916592011675675	0.215919555437722	NA	NA
ws-ml-10	wsls	WS	y	2018-09-27	1538045697	testRound	2	c	122	2	0	2	1	1.6119252327444	0.199950283464204	NA	NA
ws-ml-10	wsls	WS	y	2018-09-27	1538045697	testRound	2	c	123	1	0	1	1	0.851552839856595	NA	NA	NA
ws-ml-10	wsls	WS	y	2018-09-27	1538045697	testRound	2	c	124	2	0	2	1	0.827114436238844	0.248008531998494	NA	NA
ws-ml-10	wsls	WS	y	2018-09-27	1538045697	testRound	2	c	125	1	0	1	1	0.746755514926917	NA	NA	NA
ws-ml-10	wsls	WS	y	2018-09-27	1538045697	testRound	2	c	126	2	0	2	1	0.706214727320912	0.199920774293787	NA	NA
ws-ml-10	wsls	WS	y	2018-09-27	1538045697	testRound	2	c	127	1	0	1	1	0.71387331906044	NA	NA	NA
ws-ml-10	wsls	WS	y	2018-09-27	1538045697	testRound	2	c	128	2	0	2	1	0.865237396455996	0.207896589607117	NA	NA
ws-ml-10	wsls	WS	y	2018-09-27	1538045697	testRound	2	c	129	2	0	2	1	0.888867184679839	0.199875227533994	NA	NA
ws-ml-10	wsls	WS	y	2018-09-27	1538045697	testRound	2	c	130	1	0	1	1	0.744481063613421	NA	NA	NA
ws-ml-10	wsls	WS	y	2018-09-27	1538045697	testRound	2	c	131	1	0	1	1	0.743907880072584	NA	NA	NA
ws-ml-10	mc	WS	y	2018-09-27	1538045697	testRound	1	ef	0	2	0	2	1	1.08418741530113	0.183939634503986	NA	NA
ws-ml-10	mc	WS	y	2018-09-27	1538045697	testRound	1	ef	1	1	0	1	1	1.21981797332955	NA	NA	NA
ws-ml-10	mc	WS	y	2018-09-27	1538045697	testRound	1	ef	2	1	0	1	1	0.723425950427554	NA	NA	NA
ws-ml-10	mc	WS	y	2018-09-27	1538045697	testRound	1	ef	3	2	0	2	1	0.674843272630824	0.18388061616497	NA	NA
ws-ml-10	mc	WS	y	2018-09-27	1538045697	testRound	1	ef	4	1	0	1	1	0.794336484719679	NA	NA	NA
ws-ml-10	mc	WS	y	2018-09-27	1538045697	testRound	1	ef	5	xx	1	0	0	NA	NA	NA	NA
ws-ml-10	mc	WS	y	2018-09-27	1538045697	testRound	1	ef	6	2	1	2	0	0.873543586165397	0.191862525760371	NA	NA
ws-ml-10	mc	WS	y	2018-09-27	1538045697	testRound	1	ef	7	2	1	3	1	1.01696103667018	0.199895434898281	0.207996984932834	NA
ws-ml-10	mc	WS	y	2018-09-27	1538045697	testRound	1	ef	8	1	1	2	1	0.664508648271294	0.183927125181071	NA	NA
ws-ml-10	mc	WS	y	2018-09-27	1538045697	testRound	1	ef	9	x	0	0	0	NA	NA	NA	NA
ws-ml-10	mc	WS	y	2018-09-27	1538045697	testRound	1	ef	10	1	0	1	1	0.703625939202539	NA	NA	NA
ws-ml-10	mc	WS	y	2018-09-27	1538045697	testRound	1	ef	11	1	0	1	1	0.679100932586152	NA	NA	NA
ws-ml-10	mc	WS	y	2018-09-27	1538045697	testRound	1	ef	12	1	0	1	1	0.71859767294518	NA	NA	NA
ws-ml-10	mc	WS	y	2018-09-27	1538045697	testRound	1	ef	13	1	0	1	1	0.806172227701609	NA	NA	NA
ws-ml-10	mc	WS	y	2018-09-27	1538045697	testRound	1	ef	14	2	0	2	1	0.973854555077196	0.215746670195585	NA	NA
ws-ml-10	mc	WS	y	2018-09-27	1538045697	testRound	1	ef	15	2	0	2	1	0.973185145981915	0.223918464882445	NA	NA
ws-ml-10	mc	WS	y	2018-09-27	1538045697	testRound	1	ef	16	1	0	1	1	0.948820194535074	NA	NA	NA
ws-ml-10	mc	WS	y	2018-09-27	1538045697	testRound	1	ef	17	2	0	2	1	0.772356002469678	0.199824227991485	NA	NA
ws-ml-10	mc	WS	y	2018-09-27	1538045697	testRound	1	ef	18	2	0	2	1	0.947828109086913	0.215896782057825	NA	NA
ws-ml-10	mc	WS	y	2018-09-27	1538045697	testRound	1	ef	19	1	0	1	1	0.763375271635596	NA	NA	NA
ws-ml-10	mc	WS	y	2018-09-27	1538045697	testRound	1	ef	20	2	0	2	1	0.867010191890586	0.215826858155197	NA	NA
ws-ml-10	mc	WS	y	2018-09-27	1538045697	testRound	1	ef	21	2	0	2	1	0.786429310304811	0.207910061182702	NA	NA
ws-ml-10	mc	WS	y	2018-09-27	1538045697	testRound	1	ef	22	xx	1	0	0	NA	NA	NA	NA
ws-ml-10	mc	WS	y	2018-09-27	1538045697	testRound	1	ef	23	2	1	3	1	0.801466156672177	0.207916796971404	0.271936619436019	NA
ws-ml-10	mc	WS	y	2018-09-27	1538045697	testRound	1	ef	24	2	1	2	0	0.841039877474032	0.191847771175162	NA	NA
ws-ml-10	mc	WS	y	2018-09-27	1538045697	testRound	1	ef	25	1	1	2	1	0.960455788368563	0.183995766075896	NA	NA
ws-ml-10	mc	WS	y	2018-09-27	1538045697	testRound	1	ef	26	1	1	2	1	0.704171858837071	0.508818270025586	NA	NA
ws-ml-10	mc	WS	y	2018-09-27	1538045697	testRound	1	ef	27	1	1	2	1	0.623588731989003	0.176021875275183	NA	NA
ws-ml-10	mc	WS	y	2018-09-27	1538045697	testRound	1	ef	28	1	1	1	0	1.01105984427522	NA	NA	NA
ws-ml-10	mc	WS	y	2018-09-27	1538045697	testRound	1	ef	29	x	0	0	0	NA	NA	NA	NA
ws-ml-10	mc	WS	y	2018-09-27	1538045697	testRound	1	ef	30	2	0	2	1	0.926191793563703	0.215871763413816	NA	NA
ws-ml-10	mc	WS	y	2018-09-27	1538045697	testRound	1	ef	31	2	0	2	1	1.08570906204113	0.207878627503305	NA	NA
ws-ml-10	mc	WS	y	2018-09-27	1538045697	testRound	1	ef	32	xx	1	1	0	1.6451862365393	NA	NA	NA
ws-ml-10	mc	WS	y	2018-09-27	1538045697	testRound	1	ef	33	2	1	2	0	1.26866366763534	0.207966834259423	NA	NA
ws-ml-10	mc	WS	y	2018-09-27	1538045697	testRound	1	ef	34	2	1	1	0	1.00828181256838	NA	NA	NA
ws-ml-10	mc	WS	y	2018-09-27	1538045697	testRound	1	ef	35	2	1	2	0	0.963845173086156	0.239895434899154	NA	NA
ws-ml-10	mc	WS	y	2018-09-27	1538045697	testRound	1	ef	36	1	1	1	0	1.10735115109856	NA	NA	NA
ws-ml-10	mc	WS	y	2018-09-27	1538045697	testRound	1	ef	37	1	1	1	0	0.994931800139966	NA	NA	NA
ws-ml-10	mc	WS	y	2018-09-27	1538045697	testRound	1	ef	38	2	1	2	0	1.050389793676	0.271928279889835	NA	NA
ws-ml-10	mc	WS	y	2018-09-27	1538045697	testRound	1	ef	39	1	1	1	0	0.690059740030847	NA	NA	NA
ws-ml-10	mc	WS	y	2018-09-27	1538045697	testRound	1	ef	40	2	1	2	0	1.74535992366145	0.199913717753589	NA	NA
ws-ml-10	mc	WS	y	2018-09-27	1538045697	testRound	1	ef	41	1	1	1	0	0.67317087252377	NA	NA	NA
ws-ml-10	mc	WS	y	2018-09-27	1538045697	testRound	1	ef	42	1	1	1	0	1.81640741898991	NA	NA	NA
ws-ml-10	mc	WS	y	2018-09-27	1538045697	testRound	1	ef	43	1	1	1	0	0.744059595692306	NA	NA	NA
ws-ml-10	mc	WS	y	2018-09-27	1538045697	testRound	1	ef	44	1	1	1	0	1.47146992550552	NA	NA	NA
ws-ml-10	mc	WS	y	2018-09-27	1538045697	testRound	1	ef	45	2	1	2	0	0.879184007313597	0.247960739974587	NA	NA
ws-ml-10	mc	WS	y	2018-09-27	1538045697	testRound	1	ef	46	x	0	0	0	NA	NA	NA	NA
ws-ml-10	mc	WS	y	2018-09-27	1538045697	testRound	1	ef	47	2	0	3	0	0.142274932442888	0.895899027318592	0.263905634808907	NA
ws-ml-10	mc	WS	y	2018-09-27	1538045697	testRound	1	ef	48	1	0	1	1	1.00179043678509	NA	NA	NA
ws-ml-10	mc	WS	y	2018-09-27	1538045697	testRound	1	ef	49	1	0	1	1	0.597384589478679	NA	NA	NA
ws-ml-10	mc	WS	y	2018-09-27	1538045697	testRound	1	ef	50	2	0	2	1	1.00482410770746	0.231821790277536	NA	NA
ws-ml-10	mc	WS	y	2018-09-27	1538045697	testRound	1	ef	51	xx	1	0	0	NA	NA	NA	NA
ws-ml-10	mc	WS	y	2018-09-27	1538045697	testRound	1	ef	52	2	1	3	1	0.907898674493481	0.223848540979816	0.224037463814966	NA
ws-ml-10	mc	WS	y	2018-09-27	1538045697	testRound	1	ef	53	2	1	3	1	0.89140946378393	0.223886389696418	0.215969592725742	NA
ws-ml-10	mc	WS	y	2018-09-27	1538045697	testRound	1	ef	54	2	1	3	1	1.06693000392988	0.223872918119014	0.200014113081124	NA
ws-ml-10	mc	WS	y	2018-09-27	1538045697	testRound	1	ef	55	1	1	2	1	0.898491985213695	0.207853288107799	NA	NA
ws-ml-10	mc	WS	y	2018-09-27	1538045697	testRound	1	ef	56	2	1	3	1	0.866074879517328	0.215813065826296	0.175994290617382	NA
ws-ml-10	mc	WS	y	2018-09-27	1538045697	testRound	1	ef	57	1	1	2	1	0.777518182620042	0.223902427289431	NA	NA
ws-ml-10	mc	WS	y	2018-09-27	1538045697	testRound	1	ef	58	2	1	3	1	0.9609840666526	0.215948743856643	0.207906532912602	NA
ws-ml-10	mc	WS	y	2018-09-27	1538045697	testRound	1	ef	59	1	1	2	1	0.976586719269108	0.207899155620908	NA	NA
ws-ml-10	mc	WS	y	2018-09-27	1538045697	testRound	1	ef	60	1	1	1	0	0.784089425613274	NA	NA	NA
ws-ml-10	mc	WS	y	2018-09-27	1538045697	testRound	1	ef	61	2	1	3	1	0.871645697514396	0.207911344190506	0.199940019405403	NA
ws-ml-10	mc	WS	y	2018-09-27	1538045697	testRound	1	ef	62	x	0	1	0	1.23123770117309	NA	NA	NA
ws-ml-10	mc	WS	y	2018-09-27	1538045697	testRound	1	ef	63	1	0	1	1	0.950779346789204	NA	NA	NA
ws-ml-10	mc	WS	y	2018-09-27	1538045697	testRound	1	ef	64	xx	1	0	0	NA	NA	NA	NA
ws-ml-10	mc	WS	y	2018-09-27	1538045697	testRound	1	ef	65	1	1	2	1	0.861802144225294	0.239895434899154	NA	NA
ws-ml-10	mc	WS	y	2018-09-27	1538045697	testRound	1	ef	66	x	0	0	0	NA	NA	NA	NA
ws-ml-10	mc	WS	y	2018-09-27	1538045697	testRound	1	ef	67	1	0	1	1	1.01279350798177	NA	NA	NA
ws-ml-10	mc	WS	y	2018-09-27	1538045697	testRound	1	ef	68	2	0	2	1	0.884357093025756	0.308922835125486	NA	NA
ws-ml-10	mc	WS	y	2018-09-27	1538045697	testRound	1	ef	69	1	0	1	1	0.955847546649238	NA	NA	NA
ws-ml-10	mc	WS	y	2018-09-27	1538045697	testRound	1	ef	70	2	0	1	0	0.992469708997305	NA	NA	NA
ws-ml-10	mc	WS	y	2018-09-27	1538045697	testRound	1	ef	71	2	0	2	1	0.810963618721871	0.231878563352439	NA	NA
ws-ml-10	mc	WS	y	2018-09-27	1538045697	testRound	1	ef	72	2	0	2	1	0.81838228808374	0.208017833801932	NA	NA
ws-ml-10	mc	WS	y	2018-09-27	1538045697	testRound	1	ef	73	2	0	2	1	0.786122992294622	0.271817620501679	NA	NA
ws-ml-10	mc	WS	y	2018-09-27	1538045697	testRound	1	ef	74	1	0	1	1	0.865512280786788	NA	NA	NA
ws-ml-10	mc	WS	y	2018-09-27	1538045697	testRound	1	ef	75	2	0	2	1	0.665043341592536	0.215942649569115	NA	NA
ws-ml-10	mc	WS	y	2018-09-27	1538045697	testRound	1	ef	76	1	0	1	1	0.968645224405918	NA	NA	NA
ws-ml-10	mc	WS	y	2018-09-27	1538045697	testRound	1	ef	77	1	0	1	1	0.800067678639607	NA	NA	NA
ws-ml-10	mc	WS	y	2018-09-27	1538045697	testRound	1	ef	78	xx	1	0	0	NA	NA	NA	NA
ws-ml-10	mc	WS	y	2018-09-27	1538045697	testRound	1	ef	79	1	1	2	1	0.671260153800176	0.175918272430863	NA	NA
ws-ml-10	mc	WS	y	2018-09-27	1538045697	testRound	1	ef	80	2	1	3	1	1.10269126833373	0.191935657179783	0.200049716535432	NA
ws-ml-10	mc	WS	y	2018-09-27	1538045697	testRound	1	ef	81	2	1	3	1	0.806276792802237	0.207890816072904	0.19198344920369	NA
ws-ml-10	mc	WS	y	2018-09-27	1538045697	testRound	1	ef	82	1	1	2	1	0.973719518551661	0.199951245720513	NA	NA
ws-ml-10	mc	WS	y	2018-09-27	1538045697	testRound	1	ef	83	x	0	0	0	NA	NA	NA	NA
ws-ml-10	mc	WS	y	2018-09-27	1538045697	testRound	1	ef	84	2	0	2	1	0.860892492000858	0.303838276920942	NA	NA
ws-ml-10	mc	WS	y	2018-09-27	1538045697	testRound	1	ef	85	2	0	2	1	0.828495272919099	0.356752387597226	NA	NA
ws-ml-10	mc	WS	y	2018-09-27	1538045697	testRound	1	ef	86	1	0	1	1	0.68408766147877	NA	NA	NA
ws-ml-10	mc	WS	y	2018-09-27	1538045697	testRound	1	ef	87	2	0	2	1	1.05140593551187	0.207950796668229	NA	NA
ws-ml-10	mc	WS	y	2018-09-27	1538045697	testRound	1	ef	88	1	0	1	1	0.850939562335043	NA	NA	NA
ws-ml-10	mc	WS	y	2018-09-27	1538045697	testRound	1	ef	89	1	0	1	1	0.962398582276364	NA	NA	NA
ws-ml-10	mc	WS	y	2018-09-27	1538045697	testRound	1	ef	90	1	0	1	1	0.754079883246959	NA	NA	NA
ws-ml-10	mc	WS	y	2018-09-27	1538045697	testRound	1	ef	91	1	0	1	1	0.981554523803425	NA	NA	NA
ws-ml-10	mc	WS	y	2018-09-27	1538045697	testRound	1	ef	92	xx	1	0	0	NA	NA	NA	NA
ws-ml-10	mc	WS	y	2018-09-27	1538045697	testRound	1	ef	93	2	1	3	1	1.08054303286917	0.191958109810002	0.207996022676525	NA
ws-ml-10	mc	WS	y	2018-09-27	1538045697	testRound	1	ef	94	1	1	2	1	1.0321765418139	0.175935913781359	NA	NA
ws-ml-10	mc	WS	y	2018-09-27	1538045697	testRound	1	ef	95	2	1	2	0	1.18171137145509	0.113841564627364	NA	NA
ws-ml-10	mc	WS	y	2018-09-27	1538045697	testRound	1	ef	96	2	1	3	1	0.911188626139847	0.223922955407033	0.199937774143109	NA
ws-ml-10	mc	WS	y	2018-09-27	1538045697	testRound	1	ef	97	2	1	3	1	0.982841059443672	0.20781608089419	0.143921672399301	NA
ws-ml-10	mc	WS	y	2018-09-27	1538045697	testRound	1	ef	98	1	1	1	0	0.750286030453935	NA	NA	NA
ws-ml-10	mc	WS	y	2018-09-27	1538045697	testRound	1	ef	99	1	1	2	1	0.805848268340924	0.207934117572222	NA	NA
ws-ml-10	mc	WS	y	2018-09-27	1538045697	testRound	1	ef	100	x	0	0	0	NA	NA	NA	NA
ws-ml-10	mc	WS	y	2018-09-27	1538045697	testRound	1	ef	101	2	0	1	0	1.17788031145028	NA	NA	NA
ws-ml-10	mc	WS	y	2018-09-27	1538045697	testRound	1	ef	102	2	0	2	1	1.34833938752308	0.223941879767153	NA	NA
ws-ml-10	mc	WS	y	2018-09-27	1538045697	testRound	1	ef	103	2	0	2	1	1.13991259512295	0.183980369987694	NA	NA
ws-ml-10	mc	WS	y	2018-09-27	1538045697	testRound	1	ef	104	2	0	2	1	1.28345802561307	0.247928664790379	NA	NA
ws-ml-10	mc	WS	y	2018-09-27	1538045697	testRound	1	ef	105	2	0	2	1	0.851014618265253	0.191881129367175	NA	NA
ws-ml-10	mc	WS	y	2018-09-27	1538045697	testRound	1	ef	106	1	0	1	1	0.794617463334362	NA	NA	NA
ws-ml-10	mc	WS	y	2018-09-27	1538045697	testRound	1	ef	107	xx	1	0	0	NA	NA	NA	NA
ws-ml-10	mc	WS	y	2018-09-27	1538045697	testRound	1	ef	108	2	1	3	1	0.953601000745039	0.24019084734573	0.239648776732793	NA
ws-ml-10	mc	WS	y	2018-09-27	1538045697	testRound	1	ef	109	1	1	2	1	1.03310255238284	0.223895049997736	NA	NA
ws-ml-10	mc	WS	y	2018-09-27	1538045697	testRound	1	ef	110	1	1	2	1	1.11263008491915	0.24790011787627	NA	NA
ws-ml-10	mc	WS	y	2018-09-27	1538045697	testRound	2	c	0	2	0	2	1	1.03029982278531	0.207895306597493	NA	NA
ws-ml-10	mc	WS	y	2018-09-27	1538045697	testRound	2	c	1	2	0	2	1	0.901929803458188	0.223807805496108	NA	NA
ws-ml-10	mc	WS	y	2018-09-27	1538045697	testRound	2	c	2	1	0	1	1	0.821314601425911	NA	NA	NA
ws-ml-10	mc	WS	y	2018-09-27	1538045697	testRound	2	c	3	2	0	2	1	0.652959978187937	0.183901144282572	NA	NA
ws-ml-10	mc	WS	y	2018-09-27	1538045697	testRound	2	c	4	2	0	2	1	0.956393145532275	0.207942777871722	NA	NA
ws-ml-10	mc	WS	y	2018-09-27	1538045697	testRound	2	c	5	1	0	1	1	0.715955640020184	NA	NA	NA
ws-ml-10	mc	WS	y	2018-09-27	1538045697	testRound	2	c	6	2	0	1	0	0.883524421244147	NA	NA	NA
ws-ml-10	mc	WS	y	2018-09-27	1538045697	testRound	2	c	7	1	0	1	1	0.811046051945596	NA	NA	NA
ws-ml-10	mc	WS	y	2018-09-27	1538045697	testRound	2	c	8	2	0	2	1	0.786618874641135	0.207878948254802	NA	NA
ws-ml-10	mc	WS	y	2018-09-27	1538045697	testRound	2	c	9	1	0	1	1	0.754105543393962	NA	NA	NA
ws-ml-10	mc	WS	y	2018-09-27	1538045697	testRound	2	c	10	2	0	2	1	0.641666305820763	0.191953619283595	NA	NA
ws-ml-10	mc	WS	y	2018-09-27	1538045697	testRound	2	c	11	2	0	2	1	1.00123553609592	0.36470895779712	NA	NA
ws-ml-10	mc	WS	y	2018-09-27	1538045697	testRound	2	c	12	1	0	1	1	0.704719061481228	NA	NA	NA
ws-ml-10	mc	WS	y	2018-09-27	1538045697	testRound	2	c	13	1	0	1	1	0.965260971717726	NA	NA	NA
ws-ml-10	mc	WS	y	2018-09-27	1538045697	testRound	2	c	14	2	0	2	1	0.895761424779266	0.247866759684257	NA	NA
ws-ml-10	mc	WS	y	2018-09-27	1538045697	testRound	2	c	15	2	0	2	1	0.847260538701448	0.19996439654642	NA	NA
ws-ml-10	mc	WS	y	2018-09-27	1538045697	testRound	2	c	16	1	0	1	1	0.670876534597483	NA	NA	NA
ws-ml-10	mc	WS	y	2018-09-27	1538045697	testRound	2	c	17	1	0	1	1	0.702386233331708	NA	NA	NA
ws-ml-10	mc	WS	y	2018-09-27	1538045697	testRound	2	c	18	1	0	1	1	0.70988412839688	NA	NA	NA
ws-ml-10	mc	WS	y	2018-09-27	1538045697	testRound	2	c	19	1	0	1	1	1.26927053012332	NA	NA	NA
ws-ml-10	mc	WS	y	2018-09-27	1538045697	testRound	2	c	20	2	0	2	1	0.860890246738563	0.247916155467465	NA	NA
ws-ml-10	mc	WS	y	2018-09-27	1538045697	testRound	2	c	21	2	0	2	1	1.04441418685383	0.183953747584383	NA	NA
ws-ml-10	mc	WS	y	2018-09-27	1538045697	testRound	2	c	22	2	0	2	1	0.900036726085091	0.207860023896501	NA	NA
ws-ml-10	mc	WS	y	2018-09-27	1538045697	testRound	2	c	23	1	0	1	1	0.987519866568618	NA	NA	NA
ws-ml-10	mc	WS	y	2018-09-27	1538045697	testRound	2	c	24	2	0	2	1	0.915065874409265	0.255872404917682	NA	NA
ws-ml-10	mc	WS	y	2018-09-27	1538045697	testRound	2	c	25	2	0	2	1	0.898597833322128	0.215869518149702	NA	NA
ws-ml-10	mc	WS	y	2018-09-27	1538045697	testRound	2	c	26	1	0	1	1	0.578177969160606	NA	NA	NA
ws-ml-10	mc	WS	y	2018-09-27	1538045697	testRound	2	c	27	2	0	2	1	1.02856744208475	0.191941109962499	NA	NA
ws-ml-10	mc	WS	y	2018-09-27	1538045697	testRound	2	c	28	1	0	1	1	0.817226939947432	NA	NA	NA
ws-ml-10	mc	WS	y	2018-09-27	1538045697	testRound	2	c	29	1	0	2	0	0.856765378046475	0.199851812649285	NA	NA
ws-ml-10	mc	WS	y	2018-09-27	1538045697	testRound	2	c	30	2	0	2	1	0.848262888210229	0.36792000449168	NA	NA
ws-ml-10	mc	WS	y	2018-09-27	1538045697	testRound	2	c	31	2	0	2	1	0.927789779241721	0.191884657637274	NA	NA
ws-ml-10	mc	WS	y	2018-09-27	1538045697	testRound	2	c	32	1	0	1	1	0.943273112174211	NA	NA	NA
ws-ml-10	mc	WS	y	2018-09-27	1538045697	testRound	2	c	33	2	0	2	1	0.758773765706792	0.223965615403358	NA	NA
ws-ml-10	mc	WS	y	2018-09-27	1538045697	testRound	2	c	34	2	0	2	1	1.15527019333422	0.138973112976601	NA	NA
ws-ml-10	mc	WS	y	2018-09-27	1538045697	testRound	2	c	35	1	0	1	1	0.661935897744115	NA	NA	NA
ws-ml-10	mc	WS	y	2018-09-27	1538045697	testRound	2	c	36	2	0	1	0	1.15425565525584	NA	NA	NA
ws-ml-10	mc	WS	y	2018-09-27	1538045697	testRound	2	c	37	2	0	2	1	0.820973962969219	0.207896268853801	NA	NA
ws-ml-10	mc	WS	y	2018-09-27	1538045697	testRound	2	c	38	2	0	2	1	0.892501623806311	0.191889789666675	NA	NA
ws-ml-10	mc	WS	y	2018-09-27	1538045697	testRound	2	c	39	1	0	1	1	0.780026782778805	NA	NA	NA
ws-ml-10	mc	WS	y	2018-09-27	1538045697	testRound	2	c	40	2	0	2	1	0.851492217758278	0.183974275701985	NA	NA
ws-ml-10	mc	WS	y	2018-09-27	1538045697	testRound	2	c	41	1	0	1	1	0.699076395070733	NA	NA	NA
[truncated: 63,998 more rows]
