# Supplementary material for: Limited evidence for executive function load impairing selective copying in a win-stay lose-shift task
Source: PLoS One. 2021 Mar 4;16(3):e0247183. doi: 10.1371/journal.pone.0247183 (PMC7932141; doi:10.1371/journal.pone.0247183)
Supplement: S14 Data — (TXT) [file pone.0247183.s016.txt]

ws-ml-08	WS	y	2018-09-27	1538040820	trainingRound	1	ef	0	[1, 2]	1	r	f	0.979889500989884	1	1	d	0.993754961629747	1	1
ws-ml-08	WS	y	2018-09-27	1538040820	trainingRound	1	ef	1	[0, 1]	1	r	d	0.246060606060382	1	0	s	0.272054976865547	1	1
ws-ml-08	WS	y	2018-09-27	1538040820	trainingRound	1	ef	2	[0, 2]	0	neither	s	0.603389705469453	1	1	f	0.625431451321674	1	1
ws-ml-08	WS	y	2018-09-27	1538040820	trainingRound	1	ef	3	[2, 3]	1	l	d	0.668506499234354	1	1	s	0.694621793483748	1	1
ws-ml-08	WS	y	2018-09-27	1538040820	trainingRound	1	ef	4	[0, 2]	1	l	a	0.99670523707573	1	1	s	1.00872509161491	1	1
ws-ml-08	WS	y	2018-09-27	1538040820	trainingRound	1	ef	5	[1, 3]	0	neither	d	0.522467864675491	1	1	a	0.548495914423256	1	1
ws-ml-08	WS	y	2018-09-27	1538040820	trainingRound	1	ef	6	[1, 2]	2	both	d	0.0601614985525885	1	1	s	0.0930671093037745	1	1
ws-ml-08	WS	y	2018-09-27	1538040820	trainingRound	1	ef	7	[1, 3]	2	both	f	0.973706046974257	1	1	s	1.01278677219398	1	1
ws-ml-08	WS	y	2018-09-27	1538040820	trainingRound	1	ef	8	[2, 3]	0	neither	s	0.481221423015086	1	1	a	0.499269166926751	1	1
ws-ml-08	WS	y	2018-09-27	1538040820	trainingRound	1	ef	9	[0, 1]	0	neither	f	0.0931617310970978	1	1	d	0.16112455595885	1	1
ws-ml-08	WS	y	2018-09-27	1538040820	trainingRound	1	ef	10	[1, 2]	0	neither	f	0.520818558701649	1	1	a	0.541788993400587	1	1
ws-ml-08	WS	y	2018-09-27	1538040820	trainingRound	1	ef	11	[0, 3]	0	neither	d	0.380586494744421	1	1	s	0.420585532488076	1	1
ws-ml-08	WS	y	2018-09-27	1538040820	trainingRound	1	ef	12	[0, 3]	2	both	f	0.545938559984279	1	1	a	1.08177600295039	1	1
ws-ml-08	WS	y	2018-09-27	1538040820	trainingRound	1	ef	13	[0, 1]	2	both	s	0.538160327808328	1	1	a	0.568186549271559	1	1
ws-ml-08	WS	y	2018-09-27	1538040820	trainingRound	1	ef	14	[1, 3]	1	l	s	0.0961655721011994	1	1	a	0.12017865877624	1	0
ws-ml-08	WS	y	2018-09-27	1538040820	trainingRound	1	ef	15	[0, 2]	2	both	d	0.380454986488076	1	1	a	0.397495248863379	1	1
ws-ml-08	WS	y	2018-09-27	1538040820	trainingRound	1	ef	16	[0, 3]	1	r	f	0.441570401019817	1	1	d	0.448632073580484	1	1
ws-ml-08	WS	y	2018-09-27	1538040820	trainingRound	1	ef	17	[2, 3]	2	both	f	0.814594208825838	1	1	d	0.821484279150354	1	1
ws-ml-08	WS	y	2018-09-27	1538040820	trainingRound	2	c	0	[1, 2]	2	both	d	0.839938415646429	1	1	s	0.874875668567256	1	1
ws-ml-08	WS	y	2018-09-27	1538040820	trainingRound	2	c	1	[0, 1]	0	neither	d	0.140272157938853	1	1	f	0.163314649538734	1	1
ws-ml-08	WS	y	2018-09-27	1538040820	trainingRound	2	c	2	[0, 3]	2	both	f	0.184013407426391	1	1	a	0.230055730632557	1	1
ws-ml-08	WS	y	2018-09-27	1538040820	trainingRound	2	c	3	[0, 1]	2	both	s	0.0870032957245712	1	1	a	0.111915770566156	1	1
ws-ml-08	WS	y	2018-09-27	1538040820	trainingRound	2	c	4	[1, 2]	1	r	f	0.158083507742049	1	1	d	0.165207085407928	1	1
ws-ml-08	WS	y	2018-09-27	1538040820	trainingRound	2	c	5	[1, 3]	2	both	f	0.956245278933238	1	1	s	1.66506707722874	1	1
ws-ml-08	WS	y	2018-09-27	1538040820	trainingRound	2	c	6	[2, 3]	2	both	d	0.758659257298859	1	1	f	0.765546761608675	1	1
ws-ml-08	WS	y	2018-09-27	1538040820	trainingRound	2	c	7	[1, 3]	0	neither	a	0.43366322660313	1	1	d	0.446139831766232	1	1
ws-ml-08	WS	y	2018-09-27	1538040820	trainingRound	2	c	8	[0, 2]	1	l	s	0.660980698757157	1	1	a	0.675021610654767	1	1
ws-ml-08	WS	y	2018-09-27	1538040820	trainingRound	2	c	9	[1, 2]	0	neither	a	0.607182596005259	1	1	f	0.620741738635843	1	1
ws-ml-08	WS	y	2018-09-27	1538040820	trainingRound	2	c	10	[0, 2]	0	neither	f	0.200235431851979	1	1	s	0.2127957532457	1	1
ws-ml-08	WS	y	2018-09-27	1538040820	trainingRound	2	c	11	[0, 3]	1	l	s	0.255525351423785	1	1	a	0.308533763140986	1	1
ws-ml-08	WS	y	2018-09-27	1538040820	trainingRound	2	c	12	[1, 3]	1	l	s	0.280917029517695	1	1	a	0.320965783796964	1	1
ws-ml-08	WS	y	2018-09-27	1538040820	trainingRound	2	c	13	[0, 1]	1	r	d	0.0895519898640487	1	0	s	0.115615322315534	1	1
ws-ml-08	WS	y	2018-09-27	1538040820	trainingRound	2	c	14	[2, 3]	1	r	f	0.595647718251712	1	1	a	0.631677131195829	1	0
ws-ml-08	WS	y	2018-09-27	1538040820	trainingRound	2	c	15	[0, 2]	2	both	d	0.458713624736447	1	1	a	0.485829023230508	1	1
ws-ml-08	WS	y	2018-09-27	1538040820	trainingRound	2	c	16	[0, 3]	0	neither	d	0.115924206339514	1	1	s	0.130047230709351	1	1
ws-ml-08	WS	y	2018-09-27	1538040820	trainingRound	2	c	17	[2, 3]	0	neither	s	0.17187583696159	1	1	a	0.2127957532457	1	1
ws-ml-08	WS	y	2018-09-27	1538040820	testRound	1	ef	0	[0, 1]	2	both	a	2.1950302709547	1	1	s	2.20800756974313	1	1
ws-ml-08	WS	y	2018-09-27	1538040820	testRound	1	ef	1	[1, 3]	2	both	s	0.245424234405618	1	1	f	0.252618698228616	1	1
ws-ml-08	WS	y	2018-09-27	1538040820	testRound	1	ef	2	[0, 2]	2	both	d	0.177220845662305	1	1	a	0.183176245119284	1	1
ws-ml-08	WS	y	2018-09-27	1538040820	testRound	1	ef	3	[1, 2]	2	both	d	0.351532792866237	1	1	s	0.45460768040266	1	1
ws-ml-08	WS	y	2018-09-27	1538040820	testRound	1	ef	4	[0, 1]	2	both	a	0.672921969095114	1	1	s	0.679937774142672	1	1
ws-ml-08	WS	y	2018-09-27	1538040820	testRound	1	ef	5	[0, 3]	2	both	f	0.983364205698308	1	1	a	1.00939963273868	1	1
ws-ml-08	WS	y	2018-09-27	1538040820	testRound	1	ef	6	[0, 3]	2	both	f	0.236323863135112	1	1	a	0.293278484768962	1	1
ws-ml-08	WS	y	2018-09-27	1538040820	testRound	1	ef	7	[0, 1]	2	both	s	0.0147128870066808	1	1	a	0.033795697113419	1	1
ws-ml-08	WS	y	2018-09-27	1538040820	testRound	1	ef	8	[1, 3]	2	both	f	0.690764752580435	1	1	s	0.719780284987792	1	1
ws-ml-08	WS	y	2018-09-27	1538040820	testRound	1	ef	9	[1, 3]	2	both	f	0.00548710176644818	1	1	s	0.628358953386851	1	1
ws-ml-08	WS	y	2018-09-27	1538040820	testRound	1	ef	10	[2, 3]	2	both	f	0.525037728435564	1	1	d	0.531876478465165	1	1
ws-ml-08	WS	y	2018-09-27	1538040820	testRound	1	ef	11	[1, 3]	2	both	s	0.322680843897615	1	1	f	0.330326926315138	1	1
ws-ml-08	WS	y	2018-09-27	1538040820	testRound	1	ef	12	[0, 2]	2	both	d	0.435988356707639	1	1	a	0.455994611368624	1	1
ws-ml-08	WS	y	2018-09-27	1538040820	testRound	1	ef	13	[2, 3]	2	both	f	0.825674260466258	1	1	d	0.838281732379983	1	1
ws-ml-08	WS	y	2018-09-27	1538040820	testRound	1	ef	14	[2, 3]	2	both	d	0.510748554612292	1	1	f	0.524789787261398	1	1
ws-ml-08	WS	y	2018-09-27	1538040820	testRound	1	ef	15	[1, 2]	2	both	s	0.44695005091944	1	1	d	0.469085777061082	1	1
ws-ml-08	WS	y	2018-09-27	1538040820	testRound	1	ef	16	[1, 2]	2	both	d	0.346524894353024	1	1	s	0.365935512842043	1	1
ws-ml-08	WS	y	2018-09-27	1538040820	testRound	1	ef	17	[0, 3]	2	both	f	0.19026742684855	1	1	a	0.197536305098765	1	1
ws-ml-08	WS	y	2018-09-27	1538040820	testRound	1	ef	18	[1, 2]	2	both	d	0.710110899949541	1	1	s	0.762141339298978	1	1
ws-ml-08	WS	y	2018-09-27	1538040820	testRound	1	ef	19	[1, 2]	2	both	d	0.271231606886431	1	1	s	0.283802192338953	1	1
ws-ml-08	WS	y	2018-09-27	1538040820	testRound	1	ef	20	[0, 2]	2	both	d	0.212242135566157	1	1	a	0.226354575124788	1	1
ws-ml-08	WS	y	2018-09-27	1538040820	testRound	1	ef	21	[0, 3]	2	both	f	0.384932040703461	1	1	a	0.423989351038472	1	1
ws-ml-08	WS	y	2018-09-27	1538040820	testRound	1	ef	22	[2, 3]	2	both	d	0.029087060069287	1	1	f	0.0470206163254261	1	1
ws-ml-08	WS	y	2018-09-27	1538040820	testRound	1	ef	23	[1, 2]	2	both	d	0.0294424531102777	1	1	s	0.0754219089549224	1	1
ws-ml-08	WS	y	2018-09-27	1538040820	testRound	1	ef	24	[1, 2]	2	both	d	0.356864329989548	1	1	s	0.376859679087829	1	1
ws-ml-08	WS	y	2018-09-27	1538040820	testRound	1	ef	25	[0, 2]	2	both	d	0.298281892756677	1	1	a	0.312346540290491	1	1
ws-ml-08	WS	y	2018-09-27	1538040820	testRound	1	ef	26	[0, 2]	2	both	d	0.521369610366492	1	1	a	0.528570168475198	1	1
ws-ml-08	WS	y	2018-09-27	1538040820	testRound	1	ef	27	[0, 1]	2	both	s	0.40349715733737	1	1	a	0.424641439534753	1	1
ws-ml-08	WS	y	2018-09-27	1538040820	testRound	1	ef	28	[1, 3]	2	both	f	0.34073468209408	1	1	s	0.346321216931756	1	1
ws-ml-08	WS	y	2018-09-27	1538040820	testRound	1	ef	29	[1, 2]	2	both	d	0.467963145612885	1	1	s	0.480917991772913	1	1
ws-ml-08	WS	y	2018-09-27	1538040820	testRound	1	ef	30	[1, 2]	2	both	d	0.313522416544401	1	1	s	0.320072489916129	1	1
ws-ml-08	WS	y	2018-09-27	1538040820	testRound	1	ef	31	[0, 2]	2	both	d	0.360744785778479	1	1	a	0.368081984171113	1	1
ws-ml-08	WS	y	2018-09-27	1538040820	testRound	1	ef	32	[2, 3]	2	both	d	0.0975380692343606	1	1	f	0.111582188650573	1	1
ws-ml-08	WS	y	2018-09-27	1538040820	testRound	1	ef	33	[0, 1]	2	both	s	0.082684051416436	1	1	a	0.147665808654892	1	1
ws-ml-08	WS	y	2018-09-27	1538040820	testRound	1	ef	34	[0, 1]	2	both	s	0.35306213765034	1	1	a	0.369490726262484	1	1
ws-ml-08	WS	y	2018-09-27	1538040820	testRound	1	ef	35	[2, 3]	2	both	f	0.151464472724001	1	1	d	0.158519409495966	1	1
ws-ml-08	WS	y	2018-09-27	1538040820	testRound	1	ef	36	[1, 3]	2	both	f	0.322706183293121	1	1	s	0.335869838901999	1	1
ws-ml-08	WS	y	2018-09-27	1538040820	testRound	1	ef	37	[0, 3]	2	both	f	0.266165973041097	1	1	a	0.286976994074394	1	1
ws-ml-08	WS	y	2018-09-27	1538040820	testRound	1	ef	38	[1, 3]	2	both	f	0.187439678607006	1	1	s	0.194483709816268	1	1
ws-ml-08	WS	y	2018-09-27	1538040820	testRound	1	ef	39	[1, 3]	2	both	s	0.0127976777566801	1	1	f	0.0255161298082385	1	1
ws-ml-08	WS	y	2018-09-27	1538040820	testRound	1	ef	40	[0, 3]	2	both	a	0.323938191119851	1	1	f	0.646790958006022	1	1
ws-ml-08	WS	y	2018-09-27	1538040820	testRound	1	ef	41	[0, 1]	2	both	s	0.0175961253180503	1	1	a	0.0459794558446447	1	1
ws-ml-08	WS	y	2018-09-27	1538040820	testRound	1	ef	42	[0, 2]	2	both	d	0.742675551492539	1	1	a	0.772577641992029	1	1
ws-ml-08	WS	y	2018-09-27	1538040820	testRound	1	ef	43	[0, 3]	2	both	f	0.320659786539181	1	1	a	0.341568636884404	1	1
ws-ml-08	WS	y	2018-09-27	1538040820	testRound	1	ef	44	[0, 3]	2	both	f	0.442671221343517	1	1	a	0.770596357862814	1	1
ws-ml-08	WS	y	2018-09-27	1538040820	testRound	1	ef	45	[0, 1]	2	both	s	0.0964099850052662	1	1	a	0.108618762378683	1	1
ws-ml-08	WS	y	2018-09-27	1538040820	testRound	1	ef	46	[1, 3]	2	both	f	0.231776243515014	1	1	s	0.260738531116658	1	1
ws-ml-08	WS	y	2018-09-27	1538040820	testRound	1	ef	47	[0, 3]	2	both	f	0.370572301474567	1	1	a	0.390593952223753	1	1
ws-ml-08	WS	y	2018-09-27	1538040820	testRound	1	ef	48	[0, 1]	2	both	s	0.958435372513122	1	1	a	0.982400025660354	1	1
ws-ml-08	WS	y	2018-09-27	1538040820	testRound	1	ef	49	[2, 3]	2	both	d	0.907668374669811	1	1	f	0.920083395479196	1	1
ws-ml-08	WS	y	2018-09-27	1538040820	testRound	1	ef	50	[0, 2]	2	both	a	0.444851692367592	1	1	d	0.451843761778036	1	1
ws-ml-08	WS	y	2018-09-27	1538040820	testRound	1	ef	51	[2, 3]	2	both	d	0.0343207678797626	1	1	f	0.0792715725656308	1	1
ws-ml-08	WS	y	2018-09-27	1538040820	testRound	1	ef	52	[2, 3]	2	both	d	0.473057967877139	1	1	f	1.21908473461826	1	1
ws-ml-08	WS	y	2018-09-27	1538040820	testRound	1	ef	53	[0, 2]	2	both	a	0.535182788456041	1	1	d	0.542324007473326	1	1
ws-ml-08	WS	y	2018-09-27	1538040820	testRound	2	c	0	[0, 1]	2	both	s	1.07719021386129	1	1	a	1.08413513275173	1	1
ws-ml-08	WS	y	2018-09-27	1538040820	testRound	2	c	1	[0, 3]	2	both	f	0.245914022468241	1	1	a	0.266890230700483	1	1
ws-ml-08	WS	y	2018-09-27	1538040820	testRound	2	c	2	[1, 2]	2	both	s	0.0243668759576394	1	1	d	0.513269984844555	1	1
ws-ml-08	WS	y	2018-09-27	1538040820	testRound	2	c	3	[0, 3]	2	both	f	0.150949666017368	1	1	a	0.157780397251372	1	1
ws-ml-08	WS	y	2018-09-27	1538040820	testRound	2	c	4	[0, 1]	2	both	a	0.0307386113045141	1	1	s	0.60665111020262	1	1
ws-ml-08	WS	y	2018-09-27	1538040820	testRound	2	c	5	[0, 2]	2	both	d	0.0243267819769244	1	1	a	0.0613639972098099	1	1
ws-ml-08	WS	y	2018-09-27	1538040820	testRound	2	c	6	[0, 2]	2	both	d	0.408053116504561	1	1	a	0.452991411869334	1	1
ws-ml-08	WS	y	2018-09-27	1538040820	testRound	2	c	7	[0, 1]	2	both	s	0.475493757367076	1	1	a	0.482029076154504	1	1
ws-ml-08	WS	y	2018-09-27	1538040820	testRound	2	c	8	[1, 2]	2	both	d	0.277421475939263	1	1	s	0.290089569951306	1	1
ws-ml-08	WS	y	2018-09-27	1538040820	testRound	2	c	9	[0, 2]	2	both	d	0.518334014930588	1	1	a	0.533379842349859	1	1
ws-ml-08	WS	y	2018-09-27	1538040820	testRound	2	c	10	[1, 3]	2	both	f	0.288025852598366	1	1	s	0.308935985951393	1	1
ws-ml-08	WS	y	2018-09-27	1538040820	testRound	2	c	11	[1, 3]	2	both	f	0.166200453864803	1	1	s	0.173488897977222	1	1
ws-ml-08	WS	y	2018-09-27	1538040820	testRound	2	c	12	[2, 3]	2	both	d	0.248696865453894	1	1	f	0.266657044112435	1	1
ws-ml-08	WS	y	2018-09-27	1538040820	testRound	2	c	13	[2, 3]	2	both	d	0.0700605419096973	1	1	f	0.0764447865803959	1	1
ws-ml-08	WS	y	2018-09-27	1538040820	testRound	2	c	14	[2, 3]	2	both	f	0.459126111605656	1	1	d	0.465924446903955	1	1
ws-ml-08	WS	y	2018-09-27	1538040820	testRound	2	c	15	[1, 3]	2	both	f	0.11115109817365	1	1	s	0.131154786820844	1	1
ws-ml-08	WS	y	2018-09-27	1538040820	testRound	2	c	16	[0, 1]	2	both	s	0.30537756501144	1	1	a	0.311965807852175	1	1
ws-ml-08	WS	y	2018-09-27	1538040820	testRound	2	c	17	[1, 2]	2	both	d	0.141316205184921	1	1	s	0.156174392777757	1	1
ws-ml-08	WS	y	2018-09-27	1538040820	testRound	2	c	18	[1, 2]	2	both	d	0.149497943179085	1	1	s	0.34132646924445	1	1
ws-ml-08	WS	y	2018-09-27	1538040820	testRound	2	c	19	[0, 3]	2	both	f	0.267176662095153	1	1	a	0.284900446646134	1	1
ws-ml-08	WS	y	2018-09-27	1538040820	testRound	2	c	20	[0, 2]	2	both	d	0.108903590014961	1	1	a	0.115380531968185	1	1
ws-ml-08	WS	y	2018-09-27	1538040820	testRound	2	c	21	[1, 3]	2	both	f	0.275262495290008	1	1	s	0.28809449349319	1	1
ws-ml-08	WS	y	2018-09-27	1538040820	testRound	2	c	22	[1, 3]	2	both	f	0.882319998074308	1	1	s	0.889463462355707	1	1
ws-ml-08	WS	y	2018-09-27	1538040820	testRound	2	c	23	[0, 2]	2	both	d	0.104282838974541	1	1	a	0.133262447176094	1	1
ws-ml-08	WS	y	2018-09-27	1538040820	testRound	2	c	24	[2, 3]	2	both	d	0.528409471800842	1	1	f	0.543405261933003	1	1
ws-ml-08	WS	y	2018-09-27	1538040820	testRound	2	c	25	[2, 3]	2	both	d	0.049043598193748	1	1	f	0.063997690585893	1	1
ws-ml-08	WS	y	2018-09-27	1538040820	testRound	2	c	26	[0, 3]	2	both	f	0.132289606839549	1	1	a	0.160323959360539	1	1
ws-ml-08	WS	y	2018-09-27	1538040820	testRound	2	c	27	[0, 3]	2	both	f	0.196326108398353	1	1	a	0.203382007426626	1	1
ws-ml-08	WS	y	2018-09-27	1538040820	testRound	2	c	28	[0, 1]	2	both	s	0.345128982333335	1	1	a	0.357862188970103	1	1
ws-ml-08	WS	y	2018-09-27	1538040820	testRound	2	c	29	[2, 3]	2	both	f	0.137320920237471	1	1	d	0.153361719872919	1	1
ws-ml-08	WS	y	2018-09-27	1538040820	testRound	2	c	30	[0, 1]	2	both	s	0.429816770509206	1	1	a	0.477820491230887	1	1
ws-ml-08	WS	y	2018-09-27	1538040820	testRound	2	c	31	[0, 1]	2	both	s	0.0952895988193632	1	1	a	0.114443936587122	1	1
ws-ml-08	WS	y	2018-09-27	1538040820	testRound	2	c	32	[0, 3]	2	both	f	0.133131580423651	1	1	a	0.144500950225847	1	1
ws-ml-08	WS	y	2018-09-27	1538040820	testRound	2	c	33	[0, 2]	2	both	d	0.312054014610112	1	1	a	0.346093803875192	1	1
ws-ml-08	WS	y	2018-09-27	1538040820	testRound	2	c	34	[2, 3]	2	both	f	0.0385729750523751	1	1	d	0.383430280577159	1	1
ws-ml-08	WS	y	2018-09-27	1538040820	testRound	2	c	35	[0, 3]	2	both	f	0.602172452228842	1	1	a	0.643227084285172	1	1
ws-ml-08	WS	y	2018-09-27	1538040820	testRound	2	c	36	[0, 1]	2	both	a	0.492235720528697	1	1	s	0.497823859124765	1	1
ws-ml-08	WS	y	2018-09-27	1538040820	testRound	2	c	37	[0, 2]	2	both	d	0.15653138957714	1	1	a	0.171497349787387	1	1
ws-ml-08	WS	y	2018-09-27	1538040820	testRound	2	c	38	[1, 3]	2	both	s	0.446429470679504	1	1	f	0.452722301073663	1	1
ws-ml-08	WS	y	2018-09-27	1538040820	testRound	2	c	39	[1, 2]	2	both	d	0.200527957533268	1	1	s	0.212819168131318	1	1
ws-ml-08	WS	y	2018-09-27	1538040820	testRound	2	c	40	[0, 2]	2	both	d	0.0135190486507781	1	1	a	0.0615359201965475	1	1
ws-ml-08	WS	y	2018-09-27	1538040820	testRound	2	c	41	[1, 3]	2	both	f	0.0739204695801163	1	1	s	0.080343525221906	1	1
ws-ml-08	WS	y	2018-09-27	1538040820	testRound	2	c	42	[1, 2]	2	both	d	0.314774631735418	1	1	s	0.328006607487623	1	1
ws-ml-08	WS	y	2018-09-27	1538040820	testRound	2	c	43	[0, 1]	2	both	s	0.347672223691916	1	1	a	0.362628882099671	1	1
ws-ml-08	WS	y	2018-09-27	1538040820	testRound	2	c	44	[1, 3]	2	both	f	0.00731346275642863	1	1	s	0.0211959232437948	1	1
ws-ml-08	WS	y	2018-09-27	1538040820	testRound	2	c	45	[0, 3]	2	both	f	0.367969400274887	1	1	a	0.408944806626096	1	1
ws-ml-08	WS	y	2018-09-27	1538040820	testRound	2	c	46	[1, 2]	2	both	d	0.863814220532731	1	1	s	0.879936491135595	1	1
ws-ml-08	WS	y	2018-09-27	1538040820	testRound	2	c	47	[0, 2]	2	both	d	0.312558236506447	1	1	a	0.340003047142091	1	1
ws-ml-08	WS	y	2018-09-27	1538040820	testRound	2	c	48	[2, 3]	2	both	d	0.178747303678392	1	1	f	0.198682672182258	1	1
ws-ml-08	WS	y	2018-09-27	1538040820	testRound	2	c	49	[1, 3]	2	both	f	0.00653820555271523	1	1	s	0.0124410017069749	1	1
ws-ml-08	WS	y	2018-09-27	1538040820	testRound	2	c	50	[1, 2]	2	both	d	0.376918055922943	1	1	s	0.422916436125888	1	1
ws-ml-08	WS	y	2018-09-27	1538040820	testRound	2	c	51	[0, 3]	2	both	f	0.121048858523864	1	1	a	0.135048072681457	1	1
ws-ml-08	WS	y	2018-09-27	1538040820	testRound	2	c	52	[2, 3]	2	both	d	0.466553441265205	1	1	f	0.473578868868572	1	1
ws-ml-08	WS	y	2018-09-27	1538040820	testRound	2	c	53	[1, 2]	2	both	d	0.239144875587954	1	1	s	0.268579951405627	1	1
ws-ml-09	WS	y	2018-09-27	1538040774	trainingRound	1	c	0	[0, 2]	1	r	d	0.527443086862149	1	1	f	0.69945051596369	1	1
ws-ml-09	WS	y	2018-09-27	1538040774	trainingRound	1	c	1	[2, 3]	1	r	f	0.828770124492621	1	1	s	1.06968214609969	1	0
ws-ml-09	WS	y	2018-09-27	1538040774	trainingRound	1	c	2	[0, 2]	0	neither	s	0.58425036969038	1	1	f	0.778230744802386	1	1
ws-ml-09	WS	y	2018-09-27	1538040774	trainingRound	1	c	3	[1, 3]	2	both	s	0.632809618055944	1	1	f	0.856746015198951	1	1
ws-ml-09	WS	y	2018-09-27	1538040774	trainingRound	1	c	4	[0, 3]	0	neither	s	0.376897612486573	1	1	d	0.38360144604394	1	1
ws-ml-09	WS	y	2018-09-27	1538040774	trainingRound	1	c	5	[2, 3]	2	both	d	0.320417518051727	1	1	f	0.352519831786594	1	1
ws-ml-09	WS	y	2018-09-27	1538040774	trainingRound	1	c	6	[0, 3]	2	both	a	0.63556601988148	1	1	f	0.64224611624104	1	1
ws-ml-09	WS	y	2018-09-27	1538040774	trainingRound	1	c	7	[0, 1]	0	neither	d	0.294002508444464	1	1	f	0.318030325873224	1	1
ws-ml-09	WS	y	2018-09-27	1538040774	trainingRound	1	c	8	[1, 2]	1	l	s	0.386326732896123	1	1	a	0.443355990595592	1	0
ws-ml-09	WS	y	2018-09-27	1538040774	trainingRound	1	c	9	[1, 2]	2	both	s	0.214153464187802	1	1	d	0.230377517666966	1	1
ws-ml-09	WS	y	2018-09-27	1538040774	trainingRound	1	c	10	[1, 3]	0	neither	a	0.237247190831113	1	1	d	0.244013895883654	1	1
ws-ml-09	WS	y	2018-09-27	1538040774	trainingRound	1	c	11	[1, 3]	1	l	s	0.363645199472558	1	1	a	0.478649032709654	1	0
ws-ml-09	WS	y	2018-09-27	1538040774	trainingRound	1	c	12	[0, 1]	1	r	s	0.354654575665336	1	1	d	0.479655618177276	1	1
ws-ml-09	WS	y	2018-09-27	1538040774	trainingRound	1	c	13	[2, 3]	0	neither	a	0.205403420080984	1	1	s	0.212279508704341	1	1
ws-ml-09	WS	y	2018-09-27	1538040774	trainingRound	1	c	14	[1, 2]	0	neither	f	0.244199302639572	1	1	a	0.257341369763708	1	1
ws-ml-09	WS	y	2018-09-27	1538040774	trainingRound	1	c	15	[0, 2]	2	both	a	0.156924044176776	1	1	d	0.172966860947781	1	1
ws-ml-09	WS	y	2018-09-27	1538040774	trainingRound	1	c	16	[0, 3]	1	l	s	0.562014710646508	1	1	a	0.581150740825251	1	1
ws-ml-09	WS	y	2018-09-27	1538040774	trainingRound	1	c	17	[0, 1]	2	both	a	0.386184630486241	1	1	s	0.392925352930433	1	1
ws-ml-09	WS	y	2018-09-27	1538040774	trainingRound	2	ef	0	[0, 1]	2	both	s	0.263694277731702	1	1	a	0.309726156145189	1	1
ws-ml-09	WS	y	2018-09-27	1538040774	trainingRound	2	ef	1	[2, 3]	0	neither	s	0.227411330341965	1	1	a	0.234025347477655	1	1
ws-ml-09	WS	y	2018-09-27	1538040774	trainingRound	2	ef	2	[1, 3]	1	r	d	0.359530324269144	1	0	f	0.37205105421981	1	1
ws-ml-09	WS	y	2018-09-27	1538040774	trainingRound	2	ef	3	[2, 3]	2	both	f	0.315221958831899	1	1	d	0.322170862911662	1	1
ws-ml-09	WS	y	2018-09-27	1538040774	trainingRound	2	ef	4	[1, 3]	0	neither	a	0.243097447610126	1	1	d	0.249831754596016	1	1
ws-ml-09	WS	y	2018-09-27	1538040774	trainingRound	2	ef	5	[0, 1]	1	r	s	0.720395063946853	1	1	d	0.841455410958588	1	1
ws-ml-09	WS	y	2018-09-27	1538040774	trainingRound	2	ef	6	[1, 2]	1	l	s	0.203128177657163	1	1	a	0.215544335631421	1	0
ws-ml-09	WS	y	2018-09-27	1538040774	trainingRound	2	ef	7	[0, 3]	0	neither	s	0.244104353851071	1	1	d	0.271105094837367	1	1
ws-ml-09	WS	y	2018-09-27	1538040774	trainingRound	2	ef	8	[0, 2]	2	both	d	0.201125271453748	1	1	a	0.309037777427875	1	1
ws-ml-09	WS	y	2018-09-27	1538040774	trainingRound	2	ef	9	[0, 1]	0	neither	d	0.228484636581015	1	1	f	0.235226000570947	1	1
ws-ml-09	WS	y	2018-09-27	1538040774	trainingRound	2	ef	10	[1, 3]	2	both	s	0.193007150028279	1	1	f	0.199816197107793	1	1
ws-ml-09	WS	y	2018-09-27	1538040774	trainingRound	2	ef	11	[0, 2]	0	neither	s	0.184947088504487	1	1	f	0.197554427147224	1	1
ws-ml-09	WS	y	2018-09-27	1538040774	trainingRound	2	ef	12	[1, 2]	0	neither	f	0.185097851784121	1	1	a	0.192037453448393	1	1
ws-ml-09	WS	y	2018-09-27	1538040774	trainingRound	2	ef	13	[0, 2]	1	l	s	0.254257458772372	1	1	a	0.287187687451478	1	1
ws-ml-09	WS	y	2018-09-27	1538040774	trainingRound	2	ef	14	[0, 3]	1	l	a	0.273505759478212	1	1	d	0.453433072330881	1	1
ws-ml-09	WS	y	2018-09-27	1538040774	trainingRound	2	ef	15	[1, 2]	2	both	s	0.51040394935626	1	1	d	0.517073139436434	1	1
ws-ml-09	WS	y	2018-09-27	1538040774	trainingRound	2	ef	16	[2, 3]	1	l	s	0.358489416096745	1	1	d	0.365438961722248	1	1
ws-ml-09	WS	y	2018-09-27	1538040774	trainingRound	2	ef	17	[0, 3]	2	both	a	0.0227739160281999	1	1	f	0.0577853195063653	1	1
ws-ml-09	WS	y	2018-09-27	1538040774	testRound	1	c	0	[0, 3]	2	both	NA	NA	NA	-1	NA	NA	NA	0
ws-ml-09	WS	y	2018-09-27	1538040774	testRound	1	c	1	[0, 1]	2	both	s	0.0671409829119511	1	1	a	0.107139443201959	1	1
ws-ml-09	WS	y	2018-09-27	1538040774	testRound	1	c	2	[0, 2]	2	both	a	0.280416491577853	1	1	d	0.35235784145425	1	1
ws-ml-09	WS	y	2018-09-27	1538040774	testRound	1	c	3	[0, 3]	2	both	NA	NA	NA	-1	NA	NA	NA	0
ws-ml-09	WS	y	2018-09-27	1538040774	testRound	1	c	4	[0, 2]	2	both	d	0.725535129447962	1	1	a	0.738287457457773	1	1
ws-ml-09	WS	y	2018-09-27	1538040774	testRound	1	c	5	[1, 2]	2	both	s	0.282749793903349	1	1	d	0.328730348647696	1	1
ws-ml-09	WS	y	2018-09-27	1538040774	testRound	1	c	6	[1, 3]	2	both	f	0.123246093787202	1	1	s	0.138184168572479	1	1
ws-ml-09	WS	y	2018-09-27	1538040774	testRound	1	c	7	[1, 3]	2	both	f	0.248713540146127	1	1	s	0.261055920345825	1	1
ws-ml-09	WS	y	2018-09-27	1538040774	testRound	1	c	8	[0, 3]	2	both	a	0.27299252278317	1	1	f	0.300282921728467	1	1
ws-ml-09	WS	y	2018-09-27	1538040774	testRound	1	c	9	[1, 2]	2	both	d	0.270025052365781	1	1	s	0.276589670469548	1	1
ws-ml-09	WS	y	2018-09-27	1538040774	testRound	1	c	10	[0, 3]	2	both	a	0.212642623665488	1	1	f	0.271029713196185	1	1
ws-ml-09	WS	y	2018-09-27	1538040774	testRound	1	c	11	[1, 3]	2	both	f	0.217472501739394	1	1	s	0.230972230686348	1	1
ws-ml-09	WS	y	2018-09-27	1538040774	testRound	1	c	12	[1, 2]	2	both	d	0.164061562742063	1	1	s	0.176970427943161	1	1
ws-ml-09	WS	y	2018-09-27	1538040774	testRound	1	c	13	[0, 2]	2	both	d	0.218891280429489	1	1	a	0.22551877002843	1	1
ws-ml-09	WS	y	2018-09-27	1538040774	testRound	1	c	14	[0, 3]	2	both	f	0.228328740934558	1	1	a	0.235047971592394	1	1
ws-ml-09	WS	y	2018-09-27	1538040774	testRound	1	c	15	[1, 3]	2	both	f	0.221668211723227	1	1	s	0.234549811225406	1	1
ws-ml-09	WS	y	2018-09-27	1538040774	testRound	1	c	16	[0, 1]	2	both	s	0.201286620239443	1	1	a	0.225283001920616	1	1
ws-ml-09	WS	y	2018-09-27	1538040774	testRound	1	c	17	[0, 1]	2	both	s	0.26199321886088	1	1	a	0.276005222183812	1	1
ws-ml-09	WS	y	2018-09-27	1538040774	testRound	1	c	18	[0, 1]	2	both	a	0.257382749473436	1	1	s	0.26421713761556	1	1
ws-ml-09	WS	y	2018-09-27	1538040774	testRound	1	c	19	[1, 2]	2	both	s	0.221921622341142	1	1	d	0.234982533913353	1	1
ws-ml-09	WS	y	2018-09-27	1538040774	testRound	1	c	20	[2, 3]	2	both	d	0.194923126766298	1	1	f	0.207455404542998	1	1
ws-ml-09	WS	y	2018-09-27	1538040774	testRound	1	c	21	[1, 2]	2	both	s	0.219298982829059	1	1	d	0.240821242866332	1	1
ws-ml-09	WS	y	2018-09-27	1538040774	testRound	1	c	22	[2, 3]	2	both	f	0.242286854404483	1	1	d	0.255392674187533	1	1
ws-ml-09	WS	y	2018-09-27	1538040774	testRound	1	c	23	[0, 1]	2	both	s	0.104545673254506	1	1	a	0.111635396651764	1	1
ws-ml-09	WS	y	2018-09-27	1538040774	testRound	1	c	24	[1, 2]	2	both	s	0.214882260294871	1	1	d	0.221908791424539	1	1
ws-ml-09	WS	y	2018-09-27	1538040774	testRound	1	c	25	[0, 2]	2	both	a	0.862102923203565	1	1	d	0.895177499703095	1	1
ws-ml-09	WS	y	2018-09-27	1538040774	testRound	1	c	26	[2, 3]	2	both	d	0.219523844655669	1	1	f	0.233534244114708	1	1
ws-ml-09	WS	y	2018-09-27	1538040774	testRound	1	c	27	[1, 3]	2	both	f	0.301808517804602	1	1	s	0.31468370184848	1	1
ws-ml-09	WS	y	2018-09-27	1538040774	testRound	1	c	28	[0, 1]	2	both	a	0.197318979813645	1	1	s	0.209857993821061	1	1
ws-ml-09	WS	y	2018-09-27	1538040774	testRound	1	c	29	[0, 2]	2	both	a	0.222813371098709	1	1	d	0.231920114708373	1	1
ws-ml-09	WS	y	2018-09-27	1538040774	testRound	1	c	30	[1, 2]	2	both	s	0.283946597721297	1	1	d	0.30106753232576	1	1
ws-ml-09	WS	y	2018-09-27	1538040774	testRound	1	c	31	[0, 1]	2	both	s	0.314571110547149	1	1	a	0.327746858830324	1	1
ws-ml-09	WS	y	2018-09-27	1538040774	testRound	1	c	32	[1, 3]	2	both	f	0.225375705299484	1	1	s	0.238005177275227	1	1
ws-ml-09	WS	y	2018-09-27	1538040774	testRound	1	c	33	[2, 3]	2	both	d	0.223629738216914	1	1	f	0.251662405732532	1	1
ws-ml-09	WS	y	2018-09-27	1538040774	testRound	1	c	34	[0, 1]	2	both	s	0.182747869265768	1	1	a	0.195910465858105	1	1
ws-ml-09	WS	y	2018-09-27	1538040774	testRound	1	c	35	[1, 3]	2	both	f	0.218443481412578	1	1	s	0.225433444427836	1	1
ws-ml-09	WS	y	2018-09-27	1538040774	testRound	1	c	36	[0, 1]	2	both	a	0.190577615822804	1	1	s	0.19726733537118	1	1
ws-ml-09	WS	y	2018-09-27	1538040774	testRound	1	c	37	[0, 3]	2	both	a	0.163258026540461	1	1	f	0.170276538346116	1	1
ws-ml-09	WS	y	2018-09-27	1538040774	testRound	1	c	38	[1, 2]	2	both	s	0.281663977520111	1	1	d	0.294465704561844	1	1
ws-ml-09	WS	y	2018-09-27	1538040774	testRound	1	c	39	[0, 2]	2	both	a	0.241280589709277	1	1	d	0.250667368090035	1	1
ws-ml-09	WS	y	2018-09-27	1538040774	testRound	1	c	40	[2, 3]	2	both	f	0.21506702550414	1	1	d	0.221796841668947	1	1
ws-ml-09	WS	y	2018-09-27	1538040774	testRound	1	c	41	[0, 2]	2	both	a	0.336572605349829	1	1	d	0.349858699521974	1	1
ws-ml-09	WS	y	2018-09-27	1538040774	testRound	1	c	42	[2, 3]	2	both	f	0.210037305892001	1	1	d	0.216602886314831	1	1
ws-ml-09	WS	y	2018-09-27	1538040774	testRound	1	c	43	[0, 3]	2	both	a	0.432394217105866	1	1	f	0.439289872877453	1	1
ws-ml-09	WS	y	2018-09-27	1538040774	testRound	1	c	44	[1, 2]	2	both	s	0.193388549047995	1	1	d	0.206619791048979	1	1
ws-ml-09	WS	y	2018-09-27	1538040774	testRound	1	c	45	[0, 2]	2	both	a	0.20063416809171	1	1	d	0.207657170718448	1	1
ws-ml-09	WS	y	2018-09-27	1538040774	testRound	1	c	46	[0, 3]	2	both	f	0.839762692182376	1	1	a	0.852874927424637	1	1
ws-ml-09	WS	y	2018-09-27	1538040774	testRound	1	c	47	[2, 3]	2	both	d	0.182957654764323	1	1	f	0.213946565644619	1	1
ws-ml-09	WS	y	2018-09-27	1538040774	testRound	1	c	48	[2, 3]	2	both	d	0.154425223017824	1	1	f	0.173334466731831	1	1
ws-ml-09	WS	y	2018-09-27	1538040774	testRound	1	c	49	[1, 3]	2	both	f	0.502028568036621	1	1	s	0.519024401197385	1	1
ws-ml-09	WS	y	2018-09-27	1538040774	testRound	1	c	50	[0, 2]	2	both	a	0.239361084468328	1	1	d	0.251875078187368	1	1
ws-ml-09	WS	y	2018-09-27	1538040774	testRound	1	c	51	[0, 3]	2	both	f	0.126178920727398	1	1	a	0.138613362758406	1	1
ws-ml-09	WS	y	2018-09-27	1538040774	testRound	1	c	52	[1, 3]	2	both	f	0.250317084046401	1	1	s	0.256830057707703	1	1
ws-ml-09	WS	y	2018-09-27	1538040774	testRound	1	c	53	[2, 3]	2	both	d	0.254808867446627	1	1	f	0.327732744821333	1	1
ws-ml-09	WS	y	2018-09-27	1538040774	testRound	2	ef	0	[1, 2]	2	both	s	0.103319999872838	1	1	d	0.116474577142071	1	1
ws-ml-09	WS	y	2018-09-27	1538040774	testRound	2	ef	1	[0, 1]	2	both	s	0.205062117678608	1	1	a	0.317017004173977	1	1
ws-ml-09	WS	y	2018-09-27	1538040774	testRound	2	ef	2	[0, 3]	2	both	f	0.180682733112917	1	1	a	0.204663396920296	1	1
ws-ml-09	WS	y	2018-09-27	1538040774	testRound	2	ef	3	[0, 2]	2	both	a	0.196194349904545	1	1	d	0.212194183102838	1	1
ws-ml-09	WS	y	2018-09-27	1538040774	testRound	2	ef	4	[0, 2]	2	both	a	0.232299589088143	1	1	d	0.26032872810174	1	1
ws-ml-09	WS	y	2018-09-27	1538040774	testRound	2	ef	5	[0, 1]	2	both	s	0.0284891274004622	1	1	a	0.0565522683446034	1	1
ws-ml-09	WS	y	2018-09-27	1538040774	testRound	2	ef	6	[1, 3]	2	both	f	0.285213650811784	1	1	s	0.29773373921671	1	1
ws-ml-09	WS	y	2018-09-27	1538040774	testRound	2	ef	7	[0, 3]	2	both	f	0.203429383442199	1	1	a	0.210198654678607	1	1
ws-ml-09	WS	y	2018-09-27	1538040774	testRound	2	ef	8	[0, 2]	2	both	a	0.200997603826181	1	1	d	0.214267659352117	1	1
ws-ml-09	WS	y	2018-09-27	1538040774	testRound	2	ef	9	[0, 3]	2	both	a	0.19490355961716	1	1	f	0.201512123612702	1	1
ws-ml-09	WS	y	2018-09-27	1538040774	testRound	2	ef	10	[0, 1]	2	both	s	0.225414198050203	1	1	a	0.300367926554827	1	1
ws-ml-09	WS	y	2018-09-27	1538040774	testRound	2	ef	11	[1, 2]	2	both	s	0.109371060507328	1	1	d	0.124369761377238	1	1
ws-ml-09	WS	y	2018-09-27	1538040774	testRound	2	ef	12	[1, 3]	2	both	s	0.187921295153501	1	1	f	0.20996416966409	1	1
ws-ml-09	WS	y	2018-09-27	1538040774	testRound	2	ef	13	[0, 3]	2	both	f	0.182538725312043	1	1	a	0.200493027999983	1	1
ws-ml-09	WS	y	2018-09-27	1538040774	testRound	2	ef	14	[2, 3]	2	both	d	0.330676478040914	1	1	f	0.425676590311923	1	1
ws-ml-09	WS	y	2018-09-27	1538040774	testRound	2	ef	15	[1, 3]	2	both	f	0.456550022934607	1	1	s	0.463186173403301	1	1
ws-ml-09	WS	y	2018-09-27	1538040774	testRound	2	ef	16	[1, 3]	2	both	s	0.200922222187728	1	1	f	0.214021626512476	1	1
ws-ml-09	WS	y	2018-09-27	1538040774	testRound	2	ef	17	[0, 2]	2	both	a	0.344041482356261	1	1	d	0.350950289817774	1	1
ws-ml-09	WS	y	2018-09-27	1538040774	testRound	2	ef	18	[2, 3]	2	both	f	0.311006040154098	1	1	d	0.329033158299353	1	1
ws-ml-09	WS	y	2018-09-27	1538040774	testRound	2	ef	19	[2, 3]	2	both	f	0.251074428942957	1	1	d	0.273082339203029	1	1
ws-ml-09	WS	y	2018-09-27	1538040774	testRound	2	ef	20	[1, 2]	2	both	s	0.268968105547174	1	1	d	0.282075849967441	1	1
ws-ml-09	WS	y	2018-09-27	1538040774	testRound	2	ef	21	[0, 1]	2	both	a	0.206869673163965	1	1	s	0.213911922166517	1	1
ws-ml-09	WS	y	2018-09-27	1538040774	testRound	2	ef	22	[1, 3]	2	both	s	0.371406621394271	1	1	f	0.422409197200977	1	1
ws-ml-09	WS	y	2018-09-27	1538040774	testRound	2	ef	23	[2, 3]	2	both	d	0.388355942477574	1	1	f	0.449341934323456	1	1
ws-ml-09	WS	y	2018-09-27	1538040774	testRound	2	ef	24	[1, 3]	2	both	s	0.180442474185838	1	1	f	0.199458535287704	1	1
ws-ml-09	WS	y	2018-09-27	1538040774	testRound	2	ef	25	[0, 3]	2	both	f	0.338905907674416	1	1	a	0.35392321337531	1	1
ws-ml-09	WS	y	2018-09-27	1538040774	testRound	2	ef	26	[0, 1]	2	both	a	0.00345568682314479	1	1	s	0.533339855715894	1	1
ws-ml-09	WS	y	2018-09-27	1538040774	testRound	2	ef	27	[0, 1]	2	both	a	0.226803786403252	1	1	s	0.239846413918713	1	1
ws-ml-09	WS	y	2018-09-27	1538040774	testRound	2	ef	28	[1, 2]	2	both	s	0.286669639162938	1	1	d	0.309747647932454	1	1
ws-ml-09	WS	y	2018-09-27	1538040774	testRound	2	ef	29	[2, 3]	2	both	d	0.0947855151771364	1	1	f	0.107325491504525	1	1
ws-ml-09	WS	y	2018-09-27	1538040774	testRound	2	ef	30	[1, 3]	2	both	f	0.236257927101178	1	1	s	0.249324933358366	1	1
ws-ml-09	WS	y	2018-09-27	1538040774	testRound	2	ef	31	[1, 2]	2	both	d	0.189224274812659	1	1	s	0.219486314223104	1	1
ws-ml-09	WS	y	2018-09-27	1538040774	testRound	2	ef	32	[0, 2]	2	both	a	0.0690633751073619	1	1	d	0.0759708994792163	1	1
ws-ml-09	WS	y	2018-09-27	1538040774	testRound	2	ef	33	[0, 2]	2	both	a	0.244784392471047	1	1	d	0.263766451642368	1	1
ws-ml-09	WS	y	2018-09-27	1538040774	testRound	2	ef	34	[1, 2]	2	both	d	0.14573163494606	1	1	s	0.152874927423909	1	1
ws-ml-09	WS	y	2018-09-27	1538040774	testRound	2	ef	35	[2, 3]	2	both	d	0.183600162952644	1	1	f	0.199899277298755	1	1
ws-ml-09	WS	y	2018-09-27	1538040774	testRound	2	ef	36	[1, 3]	2	both	s	0.234160392883496	1	1	f	0.241027179090452	1	1
ws-ml-09	WS	y	2018-09-27	1538040774	testRound	2	ef	37	[2, 3]	2	both	d	0.480816816199876	1	1	f	0.497787629070444	1	1
ws-ml-09	WS	y	2018-09-27	1538040774	testRound	2	ef	38	[2, 3]	2	both	d	0.0676481249229255	1	1	f	0.114746894116251	1	1
ws-ml-09	WS	y	2018-09-27	1538040774	testRound	2	ef	39	[0, 3]	2	both	a	0.271104132518303	1	1	f	0.284788305902111	1	1
ws-ml-09	WS	y	2018-09-27	1538040774	testRound	2	ef	40	[0, 1]	2	both	a	0.205307829746744	1	1	s	0.212250959912126	1	1
ws-ml-09	WS	y	2018-09-27	1538040774	testRound	2	ef	41	[1, 2]	2	both	d	0.261219193769648	1	1	s	0.297174631992675	1	1
ws-ml-09	WS	y	2018-09-27	1538040774	testRound	2	ef	42	[0, 3]	2	both	a	0.225634569058457	1	1	f	0.232377536913191	1	1
ws-ml-09	WS	y	2018-09-27	1538040774	testRound	2	ef	43	[0, 1]	2	both	s	0.391452363615826	1	1	a	0.42350944836835	1	1
ws-ml-09	WS	y	2018-09-27	1538040774	testRound	2	ef	44	[1, 2]	2	both	s	0.215488521142106	1	1	d	0.228841656857185	1	1
ws-ml-09	WS	y	2018-09-27	1538040774	testRound	2	ef	45	[0, 3]	2	both	a	0.172724035835927	1	1	f	0.179560027841944	1	1
ws-ml-09	WS	y	2018-09-27	1538040774	testRound	2	ef	46	[0, 3]	2	both	f	0.0695057209850347	1	1	a	0.0763086733804812	1	1
ws-ml-09	WS	y	2018-09-27	1538040774	testRound	2	ef	47	[0, 2]	2	both	d	0.338921946322444	1	1	a	0.345576701620303	1	1
ws-ml-09	WS	y	2018-09-27	1538040774	testRound	2	ef	48	[0, 2]	2	both	d	0.0164017616843921	1	1	a	0.0791061341406021	1	1
ws-ml-09	WS	y	2018-09-27	1538040774	testRound	2	ef	49	[1, 2]	2	both	s	0.218045402201824	1	1	d	0.609051570665542	1	1
ws-ml-09	WS	y	2018-09-27	1538040774	testRound	2	ef	50	[2, 3]	2	both	f	0.202534426955026	1	1	d	0.209929846958403	1	1
ws-ml-09	WS	y	2018-09-27	1538040774	testRound	2	ef	51	[0, 2]	2	both	a	0.523513618414654	1	1	d	0.536962344465792	1	1
ws-ml-09	WS	y	2018-09-27	1538040774	testRound	2	ef	52	[1, 3]	2	both	f	0.173913461878328	1	1	s	0.189957561740812	1	1
ws-ml-09	WS	y	2018-09-27	1538040774	testRound	2	ef	53	[0, 1]	2	both	s	0.193524235999575	1	1	a	0.200493348773307	1	1
ws-ml-10	WS	y	2018-09-27	1538045697	trainingRound	1	ef	0	[0, 2]	1	r	d	1.66927437914455	1	1	s	2.14019678125624	1	0
ws-ml-10	WS	y	2018-09-27	1538045697	trainingRound	1	ef	1	[0, 1]	2	both	d	1.15593767791688	0	0	f	1.46484126793257	0	0
ws-ml-10	WS	y	2018-09-27	1538045697	trainingRound	1	ef	2	[1, 3]	1	r	f	1.52271323983405	1	1	d	1.87763253065168	1	1
ws-ml-10	WS	y	2018-09-27	1538045697	trainingRound	1	ef	3	[1, 2]	0	neither	f	1.34979431788088	1	1	a	1.7496596021083	1	1
ws-ml-10	WS	y	2018-09-27	1538045697	trainingRound	1	ef	4	[0, 1]	1	l	a	0.598652842261799	1	1	d	0.942613646388054	1	1
ws-ml-10	WS	y	2018-09-27	1538045697	trainingRound	1	ef	5	[2, 3]	2	both	d	0.313733150504049	1	1	f	0.593664830363196	1	1
ws-ml-10	WS	y	2018-09-27	1538045697	trainingRound	1	ef	6	[0, 1]	0	neither	d	0.494938696303507	1	1	f	0.725858211646482	1	1
ws-ml-10	WS	y	2018-09-27	1538045697	trainingRound	1	ef	7	[1, 2]	1	l	s	0.669387925296178	1	1	f	1.04423456582299	1	0
ws-ml-10	WS	y	2018-09-27	1538045697	trainingRound	1	ef	8	[1, 3]	2	both	s	0.232616613340724	1	1	f	0.555541549390909	1	1
ws-ml-10	WS	y	2018-09-27	1538045697	trainingRound	1	ef	9	[2, 3]	1	r	f	0.476059563616218	1	1	a	0.867978862452219	1	1
ws-ml-10	WS	y	2018-09-27	1538045697	trainingRound	1	ef	10	[0, 2]	2	both	a	0.773942441082909	1	1	d	1.22084630373683	1	1
ws-ml-10	WS	y	2018-09-27	1538045697	trainingRound	1	ef	11	[0, 3]	1	l	a	0.451341464391589	1	1	d	0.866240708219266	1	1
ws-ml-10	WS	y	2018-09-27	1538045697	trainingRound	1	ef	12	[0, 3]	2	both	a	0.108476348561453	1	1	f	0.473333493710015	1	1
ws-ml-10	WS	y	2018-09-27	1538045697	trainingRound	1	ef	13	[2, 3]	0	neither	a	1.55481793323452	1	1	s	1.76076050261872	1	1
ws-ml-10	WS	y	2018-09-27	1538045697	trainingRound	1	ef	14	[0, 3]	0	neither	s	0.0190821686046547	1	1	d	0.309061399922939	1	1
ws-ml-10	WS	y	2018-09-27	1538045697	trainingRound	1	ef	15	[1, 2]	2	both	d	0.207315708019451	1	1	s	1.52609653026593	1	1
ws-ml-10	WS	y	2018-09-27	1538045697	trainingRound	1	ef	16	[0, 2]	0	neither	s	0.129903533883407	1	1	f	0.453804517790559	1	1
ws-ml-10	WS	y	2018-09-27	1538045697	trainingRound	1	ef	17	[1, 3]	0	neither	a	0.201644815448162	1	1	d	0.518546994153439	1	1
ws-ml-10	WS	y	2018-09-27	1538045697	trainingRound	2	c	0	[2, 3]	2	both	d	0.587380660266717	1	1	f	0.902246064775682	1	1
ws-ml-10	WS	y	2018-09-27	1538045697	trainingRound	2	c	1	[0, 3]	2	both	a	0.302436270618273	1	1	f	1.33232649330057	1	1
ws-ml-10	WS	y	2018-09-27	1538045697	trainingRound	2	c	2	[0, 1]	2	both	a	0.118781463752384	1	1	s	0.474801574891899	1	1
ws-ml-10	WS	y	2018-09-27	1538045697	trainingRound	2	c	3	[0, 1]	1	r	s	0.0281264083005226	1	1	d	0.28307697242235	1	0
ws-ml-10	WS	y	2018-09-27	1538045697	trainingRound	2	c	4	[1, 3]	2	both	s	0.0582911945602973	1	1	f	0.479187214830745	1	1
ws-ml-10	WS	y	2018-09-27	1538045697	trainingRound	2	c	5	[2, 3]	0	neither	a	0.31150809497376	1	1	s	0.556448314850059	1	1
ws-ml-10	WS	y	2018-09-27	1538045697	trainingRound	2	c	6	[0, 2]	2	both	a	0.96551596943209	1	1	d	1.43730792978749	1	1
ws-ml-10	WS	y	2018-09-27	1538045697	trainingRound	2	c	7	[2, 3]	1	r	f	0.156599709720467	1	1	a	0.567544083331086	1	0
ws-ml-10	WS	y	2018-09-27	1538045697	trainingRound	2	c	8	[1, 2]	0	neither	a	0.192640990480868	1	1	f	0.766534677282834	1	1
ws-ml-10	WS	y	2018-09-27	1538045697	trainingRound	2	c	9	[1, 2]	1	l	s	0.192460086444044	1	1	a	0.511364077397957	1	1
ws-ml-10	WS	y	2018-09-27	1538045697	trainingRound	2	c	10	[1, 3]	1	l	s	0.169344463422021	1	1	d	0.435301947763946	1	0
ws-ml-10	WS	y	2018-09-27	1538045697	trainingRound	2	c	11	[1, 3]	0	neither	d	0.105313093892619	1	1	a	0.495179260185978	1	1
ws-ml-10	WS	y	2018-09-27	1538045697	trainingRound	2	c	12	[0, 3]	1	r	f	0.276372617414381	1	1	s	0.572263625937921	1	0
ws-ml-10	WS	y	2018-09-27	1538045697	trainingRound	2	c	13	[1, 2]	2	both	s	0.421279318721645	1	1	d	0.738265855163263	1	1
ws-ml-10	WS	y	2018-09-27	1538045697	trainingRound	2	c	14	[0, 1]	0	neither	d	0.0701445788927231	1	1	f	0.522055377805373	1	1
ws-ml-10	WS	y	2018-09-27	1538045697	trainingRound	2	c	15	[0, 3]	0	neither	s	0.19905506507348	1	1	d	0.556942593439089	1	1
ws-ml-10	WS	y	2018-09-27	1538045697	trainingRound	2	c	16	[0, 2]	0	neither	s	0.098890679753822	1	1	f	0.567816722397765	1	1
ws-ml-10	WS	y	2018-09-27	1538045697	trainingRound	2	c	17	[0, 2]	1	r	s	0.381647541838902	1	0	d	0.662534420682277	1	1
ws-ml-10	WS	y	2018-09-27	1538045697	testRound	1	ef	0	[0, 1]	2	both	a	0.487680402864498	1	1	s	0.764592524878026	1	1
ws-ml-10	WS	y	2018-09-27	1538045697	testRound	1	ef	1	[1, 2]	2	both	s	0.115817716727179	1	1	d	0.522759107347156	1	1
ws-ml-10	WS	y	2018-09-27	1538045697	testRound	1	ef	2	[0, 2]	2	both	a	0.87333541821863	1	1	d	1.24826352971286	1	1
ws-ml-10	WS	y	2018-09-27	1538045697	testRound	1	ef	3	[0, 3]	2	both	a	0.384568308114467	1	1	f	1.28841781134906	1	1
ws-ml-10	WS	y	2018-09-27	1538045697	testRound	1	ef	4	[1, 3]	2	both	s	0.374426134860187	1	1	f	0.917334552190368	1	1
ws-ml-10	WS	y	2018-09-27	1538045697	testRound	1	ef	5	[0, 1]	2	both	a	0.656335891329945	1	1	s	1.06422542439577	1	1
ws-ml-10	WS	y	2018-09-27	1538045697	testRound	1	ef	6	[0, 3]	2	both	a	0.613679103820687	1	1	f	1.10656146006295	1	1
ws-ml-10	WS	y	2018-09-27	1538045697	testRound	1	ef	7	[2, 3]	2	both	d	0.563230291803848	1	1	f	0.930140248743555	1	1
ws-ml-10	WS	y	2018-09-27	1538045697	testRound	1	ef	8	[0, 1]	2	both	a	0.344474969328076	1	1	s	0.753301739276139	1	1
ws-ml-10	WS	y	2018-09-27	1538045697	testRound	1	ef	9	[0, 3]	2	both	a	0.367356443504832	1	1	f	0.901231205947624	1	1
ws-ml-10	WS	y	2018-09-27	1538045697	testRound	1	ef	10	[1, 2]	2	both	s	0.350801478665744	1	1	d	1.12367966513557	1	1
ws-ml-10	WS	y	2018-09-27	1538045697	testRound	1	ef	11	[0, 2]	2	both	a	0.430340237517157	1	1	d	1.01523378799902	1	1
ws-ml-10	WS	y	2018-09-27	1538045697	testRound	1	ef	12	[2, 3]	2	both	d	0.683421780653589	1	1	f	0.971451161522054	1	1
ws-ml-10	WS	y	2018-09-27	1538045697	testRound	1	ef	13	[1, 2]	2	both	s	0.860819039828129	1	1	d	1.21572774583547	1	1
ws-ml-10	WS	y	2018-09-27	1538045697	testRound	1	ef	14	[0, 3]	2	both	a	1.05762723824591	1	1	f	1.47353845413636	1	1
ws-ml-10	WS	y	2018-09-27	1538045697	testRound	1	ef	15	[0, 2]	2	both	a	0.269721507213035	1	1	d	0.993633396681616	1	1
ws-ml-10	WS	y	2018-09-27	1538045697	testRound	1	ef	16	[1, 3]	2	both	s	0.382890455228335	1	1	f	0.826764816731156	1	1
ws-ml-10	WS	y	2018-09-27	1538045697	testRound	1	ef	17	[0, 1]	2	both	a	0.560392600255	1	1	s	1.03425308924125	1	1
ws-ml-10	WS	y	2018-09-27	1538045697	testRound	1	ef	18	[1, 3]	2	both	s	0.361948567442596	1	1	f	0.894745282943404	1	1
ws-ml-10	WS	y	2018-09-27	1538045697	testRound	1	ef	19	[1, 3]	2	both	s	0.427461810484601	1	1	f	0.800401260554281	1	1
ws-ml-10	WS	y	2018-09-27	1538045697	testRound	1	ef	20	[2, 3]	2	both	d	0.333762178546749	1	1	f	0.648729261389235	1	1
ws-ml-10	WS	y	2018-09-27	1538045697	testRound	1	ef	21	[0, 1]	2	both	a	0.858688926844479	1	1	s	1.11865476677303	1	1
ws-ml-10	WS	y	2018-09-27	1538045697	testRound	1	ef	22	[0, 1]	2	both	a	0.386358744897734	1	1	s	0.720268148539617	1	1
ws-ml-10	WS	y	2018-09-27	1538045697	testRound	1	ef	23	[1, 3]	2	both	s	0.317066082898236	1	1	f	0.734944790588997	1	1
ws-ml-10	WS	y	2018-09-27	1538045697	testRound	1	ef	24	[2, 3]	2	both	d	0.487305123209808	1	1	f	0.786225312132956	1	1
ws-ml-10	WS	y	2018-09-27	1538045697	testRound	1	ef	25	[0, 2]	2	both	a	0.385163302780711	1	1	d	0.882109905618563	1	1
ws-ml-10	WS	y	2018-09-27	1538045697	testRound	1	ef	26	[0, 3]	2	both	a	1.12376723038869	1	1	f	1.53668069956075	1	1
ws-ml-10	WS	y	2018-09-27	1538045697	testRound	1	ef	27	[0, 3]	2	both	a	0.357088856279006	1	1	f	0.804997634455503	1	1
ws-ml-10	WS	y	2018-09-27	1538045697	testRound	1	ef	28	[0, 2]	2	both	a	0.666279198439952	1	1	d	1.10620318025394	1	1
ws-ml-10	WS	y	2018-09-27	1538045697	testRound	1	ef	29	[1, 2]	2	both	s	0.280095904799964	1	1	d	0.565055369786933	1	1
ws-ml-10	WS	y	2018-09-27	1538045697	testRound	1	ef	30	[1, 3]	2	both	s	1.22501928520433	1	1	f	1.5679726077924	1	1
ws-ml-10	WS	y	2018-09-27	1538045697	testRound	1	ef	31	[0, 1]	2	both	a	0.459585107491876	1	1	s	0.844468073162716	1	1
ws-ml-10	WS	y	2018-09-27	1538045697	testRound	1	ef	32	[0, 2]	2	both	a	0.254834451954594	1	1	d	0.744803098463308	1	1
ws-ml-10	WS	y	2018-09-27	1538045697	testRound	1	ef	33	[2, 3]	2	both	d	0.325907286680376	1	1	f	0.664770702527676	1	1
ws-ml-10	WS	y	2018-09-27	1538045697	testRound	1	ef	34	[0, 1]	2	both	a	0.520791936298338	1	1	s	0.780727946306797	1	1
ws-ml-10	WS	y	2018-09-27	1538045697	testRound	1	ef	35	[0, 3]	2	both	a	1.2563336460662	1	1	f	1.64127306406226	1	1
ws-ml-10	WS	y	2018-09-27	1538045697	testRound	1	ef	36	[0, 2]	2	both	a	0.318014546095583	1	1	d	0.950942288724036	1	1
ws-ml-10	WS	y	2018-09-27	1538045697	testRound	1	ef	37	[1, 2]	2	both	s	0.479098366571634	1	1	d	0.813009373972818	1	1
ws-ml-10	WS	y	2018-09-27	1538045697	testRound	1	ef	38	[1, 2]	2	both	s	1.59884112359396	1	1	d	1.87179805463893	1	1
ws-ml-10	WS	y	2018-09-27	1538045697	testRound	1	ef	39	[2, 3]	2	both	d	0.864184368158021	1	1	f	1.09015885235021	1	1
ws-ml-10	WS	y	2018-09-27	1538045697	testRound	1	ef	40	[0, 2]	2	both	a	0.0309082890289574	1	1	d	0.544862758304589	1	1
ws-ml-10	WS	y	2018-09-27	1538045697	testRound	1	ef	41	[1, 3]	2	both	s	0.28383009774916	1	1	f	0.660674701499374	1	1
ws-ml-10	WS	y	2018-09-27	1538045697	testRound	1	ef	42	[0, 2]	2	both	a	0.204340093179781	1	1	d	0.817208977845439	1	1
ws-ml-10	WS	y	2018-09-27	1538045697	testRound	1	ef	43	[0, 3]	2	both	a	0.320543995125263	1	1	f	0.81144506723831	1	1
ws-ml-10	WS	y	2018-09-27	1538045697	testRound	1	ef	44	[1, 2]	2	both	s	0.718449806345234	1	1	d	0.9943560505817	1	1
ws-ml-10	WS	y	2018-09-27	1538045697	testRound	1	ef	45	[2, 3]	2	both	d	0.314346107275924	1	1	f	0.594269768338563	1	1
ws-ml-10	WS	y	2018-09-27	1538045697	testRound	1	ef	46	[1, 2]	2	both	s	0.102846512225369	1	1	d	0.621706239426203	1	1
ws-ml-10	WS	y	2018-09-27	1538045697	testRound	1	ef	47	[2, 3]	2	both	d	0.274392295541475	1	1	f	0.539290015796723	1	1
ws-ml-10	WS	y	2018-09-27	1538045697	testRound	1	ef	48	[1, 3]	2	both	s	0.353461152943055	1	1	f	0.664392215352564	1	1
ws-ml-10	WS	y	2018-09-27	1538045697	testRound	1	ef	49	[1, 3]	2	both	s	0.452918601202327	1	1	f	0.821880086923557	1	1
ws-ml-10	WS	y	2018-09-27	1538045697	testRound	1	ef	50	[2, 3]	2	both	d	0.352500821925787	1	1	f	0.601372497132616	1	1
ws-ml-10	WS	y	2018-09-27	1538045697	testRound	1	ef	51	[1, 2]	2	both	s	0.500040895860366	1	1	d	0.748027295981956	1	1
ws-ml-10	WS	y	2018-09-27	1538045697	testRound	1	ef	52	[0, 3]	2	both	a	0.319465306678467	1	1	f	0.724353564755802	1	1
ws-ml-10	WS	y	2018-09-27	1538045697	testRound	1	ef	53	[0, 1]	2	both	a	0.671282927181892	1	1	s	0.911212682527548	1	1
ws-ml-10	WS	y	2018-09-27	1538045697	testRound	2	c	0	[2, 3]	2	both	d	1.02458242119428	1	1	f	1.30954509369985	1	1
ws-ml-10	WS	y	2018-09-27	1538045697	testRound	2	c	1	[0, 1]	2	both	a	0.281354855782411	1	1	s	0.564282357847333	1	1
ws-ml-10	WS	y	2018-09-27	1538045697	testRound	2	c	2	[0, 2]	2	both	a	0.502947549053715	1	1	d	0.871898129214969	1	1
ws-ml-10	WS	y	2018-09-27	1538045697	testRound	2	c	3	[0, 2]	2	both	a	0.272156013696076	1	1	d	0.647138332251416	1	1
ws-ml-10	WS	y	2018-09-27	1538045697	testRound	2	c	4	[0, 2]	2	both	a	0.290958807443531	1	1	d	0.634877913829769	1	1
ws-ml-10	WS	y	2018-09-27	1538045697	testRound	2	c	5	[1, 3]	2	both	s	0.295278372504981	1	1	f	0.63511847771224	1	1
ws-ml-10	WS	y	2018-09-27	1538045697	testRound	2	c	6	[0, 3]	2	both	a	0.430337029998554	1	1	f	0.88918023847873	1	1
ws-ml-10	WS	y	2018-09-27	1538045697	testRound	2	c	7	[0, 1]	2	both	a	0.337318354222589	1	1	s	0.573263409431092	1	1
ws-ml-10	WS	y	2018-09-27	1538045697	testRound	2	c	8	[0, 1]	2	both	a	0.242117924413833	1	1	s	0.500050839165851	1	1
ws-ml-10	WS	y	2018-09-27	1538045697	testRound	2	c	9	[0, 2]	2	both	a	0.475801679134747	1	1	d	0.850767639345577	1	1
ws-ml-10	WS	y	2018-09-27	1538045697	testRound	2	c	10	[1, 3]	2	both	s	0.396240146905257	1	1	f	0.754143071360886	1	1
ws-ml-10	WS	y	2018-09-27	1538045697	testRound	2	c	11	[1, 2]	2	both	s	0.38399865284191	1	1	d	0.647967155011429	1	1
ws-ml-10	WS	y	2018-09-27	1538045697	testRound	2	c	12	[0, 1]	2	both	a	0.560567410009753	1	1	s	0.823522657108697	1	1
ws-ml-10	WS	y	2018-09-27	1538045697	testRound	2	c	13	[2, 3]	2	both	d	0.425290962015424	1	1	f	0.685198425109775	1	1
ws-ml-10	WS	y	2018-09-27	1538045697	testRound	2	c	14	[1, 3]	2	both	s	0.500415213258748	1	1	f	0.849381670635921	1	1
ws-ml-10	WS	y	2018-09-27	1538045697	testRound	2	c	15	[0, 1]	2	both	a	0.392844026398961	1	1	s	0.647765081350371	1	1
ws-ml-10	WS	y	2018-09-27	1538045697	testRound	2	c	16	[0, 3]	2	both	a	0.289594008356289	1	1	f	0.689513499642999	1	1
ws-ml-10	WS	y	2018-09-27	1538045697	testRound	2	c	17	[0, 1]	2	both	a	0.357158138676823	1	1	s	0.624121180044312	1	1
ws-ml-10	WS	y	2018-09-27	1538045697	testRound	2	c	18	[1, 2]	2	both	s	0.0822542439473182	1	1	d	0.602104773588508	1	1
ws-ml-10	WS	y	2018-09-27	1538045697	testRound	2	c	19	[0, 1]	2	both	a	0.682828068993331	1	1	s	0.947813675253201	1	1
ws-ml-10	WS	y	2018-09-27	1538045697	testRound	2	c	20	[2, 3]	2	both	d	0.245543554090546	1	1	f	0.480424354687784	1	1
ws-ml-10	WS	y	2018-09-27	1538045697	testRound	2	c	21	[1, 2]	2	both	s	0.567053333012154	1	1	d	0.835969432349884	1	1
ws-ml-10	WS	y	2018-09-27	1538045697	testRound	2	c	22	[0, 3]	2	both	a	0.297269599941501	1	1	f	0.657188128974667	1	1
ws-ml-10	WS	y	2018-09-27	1538045697	testRound	2	c	23	[0, 3]	2	both	a	0.251789875468603	1	1	f	0.628658535608338	1	1
ws-ml-10	WS	y	2018-09-27	1538045697	testRound	2	c	24	[0, 1]	2	both	a	0.286681260875412	1	1	s	0.592593198456598	1	1
ws-ml-10	WS	y	2018-09-27	1538045697	testRound	2	c	25	[1, 2]	2	both	s	0.483867946466489	1	1	d	0.714847442404789	1	1
ws-ml-10	WS	y	2018-09-27	1538045697	testRound	2	c	26	[0, 3]	2	both	a	0.382480213620511	1	1	f	0.716342466743299	1	1
ws-ml-10	WS	y	2018-09-27	1538045697	testRound	2	c	27	[1, 3]	2	both	s	0.315040855764892	1	1	f	0.621953859847054	1	1
ws-ml-10	WS	y	2018-09-27	1538045697	testRound	2	c	28	[1, 3]	2	both	s	0.443284819617475	1	1	f	0.754213957516185	1	1
ws-ml-10	WS	y	2018-09-27	1538045697	testRound	2	c	29	[0, 3]	2	both	a	0.252461529826178	1	1	f	0.588429198040103	1	1
ws-ml-10	WS	y	2018-09-27	1538045697	testRound	2	c	30	[1, 2]	2	both	s	0.086537884802965	1	1	d	0.359485514045446	1	1
ws-ml-10	WS	y	2018-09-27	1538045697	testRound	2	c	31	[2, 3]	2	both	d	0.209896477343136	1	1	f	0.447856495626183	1	1
ws-ml-10	WS	y	2018-09-27	1538045697	testRound	2	c	32	[1, 2]	2	both	s	0.284179717256848	1	1	d	0.598900141932972	1	1
ws-ml-10	WS	y	2018-09-27	1538045697	testRound	2	c	33	[2, 3]	2	both	d	0.277522512769792	1	1	f	0.515464248197532	1	1
ws-ml-10	WS	y	2018-09-27	1538045697	testRound	2	c	34	[0, 1]	2	both	a	0.331540651286559	1	1	s	0.592439237572762	1	1
ws-ml-10	WS	y	2018-09-27	1538045697	testRound	2	c	35	[0, 3]	2	both	a	0.293419294828709	1	1	f	0.636347598772772	1	1
ws-ml-10	WS	y	2018-09-27	1538045697	testRound	2	c	36	[0, 2]	2	both	a	0.279859831445719	1	1	d	0.610828582197428	1	1
ws-ml-10	WS	y	2018-09-27	1538045697	testRound	2	c	37	[2, 3]	2	both	d	0.454697490918988	1	1	f	0.709697771577339	1	1
ws-ml-10	WS	y	2018-09-27	1538045697	testRound	2	c	38	[2, 3]	2	both	d	0.241123593705197	1	1	f	0.474044600543493	1	1
ws-ml-10	WS	y	2018-09-27	1538045697	testRound	2	c	39	[0, 2]	2	both	a	0.284160151395554	1	1	d	0.659058112214552	1	1
ws-ml-10	WS	y	2018-09-27	1538045697	testRound	2	c	40	[0, 3]	2	both	a	0.362536826320138	1	1	f	0.691510821365227	1	1
ws-ml-10	WS	y	2018-09-27	1538045697	testRound	2	c	41	[0, 3]	2	both	a	0.366945239642519	1	1	f	0.715906244236976	1	1
ws-ml-10	WS	y	2018-09-27	1538045697	testRound	2	c	42	[1, 3]	2	both	s	0.494235608264717	1	1	f	0.774123345121552	1	1
ws-ml-10	WS	y	2018-09-27	1538045697	testRound	2	c	43	[1, 3]	2	both	s	0.277328778656738	1	1	f	0.544291178521235	1	1
ws-ml-10	WS	y	2018-09-27	1538045697	testRound	2	c	44	[1, 3]	2	both	s	0.333462275573766	1	1	f	0.607486347998929	1	1
ws-ml-10	WS	y	2018-09-27	1538045697	testRound	2	c	45	[1, 2]	2	both	s	0.250639017858703	1	1	d	0.520571900535288	1	1
ws-ml-10	WS	y	2018-09-27	1538045697	testRound	2	c	46	[0, 2]	2	both	a	0.50371574971723	1	1	d	0.792668895892348	1	1
ws-ml-10	WS	y	2018-09-27	1538045697	testRound	2	c	47	[1, 3]	2	both	s	0.262181914406028	1	1	f	0.56918376674912	1	1
ws-ml-10	WS	y	2018-09-27	1538045697	testRound	2	c	48	[2, 3]	2	both	d	0.908784591079893	1	1	f	1.14573873158588	1	1
ws-ml-10	WS	y	2018-09-27	1538045697	testRound	2	c	49	[0, 2]	2	both	a	0.215318145732454	1	1	d	0.561222706022818	1	1
ws-ml-10	WS	y	2018-09-27	1538045697	testRound	2	c	50	[0, 2]	2	both	a	0.255654614415107	1	1	d	0.640588258878779	1	1
ws-ml-10	WS	y	2018-09-27	1538045697	testRound	2	c	51	[1, 2]	2	both	s	0.248863656410322	1	1	d	0.515774415229316	1	1
ws-ml-10	WS	y	2018-09-27	1538045697	testRound	2	c	52	[2, 3]	2	both	d	0.315252551981757	1	1	f	0.549148965174027	1	1
ws-ml-10	WS	y	2018-09-27	1538045697	testRound	2	c	53	[1, 2]	2	both	s	0.289568668960783	1	1	d	0.532566415678957	1	1
ws-ml-15	WS	y	2018-10-01	1538386933	trainingRound	1	c	0	[0, 2]	0	neither	s	0.450501322865421	1	1	f	0.739386840486986	1	1
ws-ml-15	WS	y	2018-10-01	1538386933	trainingRound	1	c	1	[0, 1]	0	neither	d	0.871140089760956	1	1	f	1.07710759750898	1	1
ws-ml-15	WS	y	2018-10-01	1538386933	trainingRound	1	c	2	[2, 3]	1	r	a	0.588279876107663	1	0	f	0.902181983680748	1	1
ws-ml-15	WS	y	2018-10-01	1538386933	trainingRound	1	c	3	[1, 3]	0	neither	a	0.748497602997304	1	1	d	1.07646709223809	1	1
ws-ml-15	WS	y	2018-10-01	1538386933	trainingRound	1	c	4	[1, 3]	1	r	a	0.950469089125363	1	0	f	1.23732372072936	1	1
ws-ml-15	WS	y	2018-10-01	1538386933	trainingRound	1	c	5	[0, 3]	2	both	a	0.663218030624193	1	1	f	0.943071686235271	1	1
ws-ml-15	WS	y	2018-10-01	1538386933	trainingRound	1	c	6	[0, 3]	0	neither	s	1.15376584705336	1	1	d	1.34972293416286	1	1
ws-ml-15	WS	y	2018-10-01	1538386933	trainingRound	1	c	7	[0, 1]	2	both	a	0.483565442992585	1	1	s	0.746452604695151	1	1
ws-ml-15	WS	y	2018-10-01	1538386933	trainingRound	1	c	8	[0, 3]	1	l	a	0.658076027366405	1	1	d	0.97104800710531	1	0
ws-ml-15	WS	y	2018-10-01	1538386933	trainingRound	1	c	9	[1, 3]	2	both	s	0.575922646720755	1	1	f	0.833839718447052	1	1
ws-ml-15	WS	y	2018-10-01	1538386933	trainingRound	1	c	10	[2, 3]	2	both	d	0.637572161082062	1	1	f	0.859510284488351	1	1
ws-ml-15	WS	y	2018-10-01	1538386933	trainingRound	1	c	11	[1, 2]	1	l	s	0.882630055124537	1	1	f	1.12554865514721	1	1
ws-ml-15	WS	y	2018-10-01	1538386933	trainingRound	1	c	12	[1, 2]	0	neither	a	0.520261551946533	1	1	f	0.800222974093231	1	1
ws-ml-15	WS	y	2018-10-01	1538386933	trainingRound	1	c	13	[2, 3]	0	neither	a	0.513793635424008	1	1	s	0.775805194026361	1	1
ws-ml-15	WS	y	2018-10-01	1538386933	trainingRound	1	c	14	[0, 1]	1	r	s	0.305685550720227	1	1	d	0.555658368536569	1	0
ws-ml-15	WS	y	2018-10-01	1538386933	trainingRound	1	c	15	[1, 2]	2	both	s	0.667649929390791	1	1	d	0.871574042505927	1	1
ws-ml-15	WS	y	2018-10-01	1538386933	trainingRound	1	c	16	[0, 2]	1	l	a	0.750556713582228	1	1	s	1.05547891801052	1	0
ws-ml-15	WS	y	2018-10-01	1538386933	trainingRound	1	c	17	[0, 2]	2	both	a	0.569015966446386	1	1	d	0.806968646032146	1	1
ws-ml-15	WS	y	2018-10-01	1538386933	trainingRound	2	ef	0	[0, 2]	0	neither	s	0.582417825611628	1	1	f	0.843259347544517	1	1
ws-ml-15	WS	y	2018-10-01	1538386933	trainingRound	2	ef	1	[0, 1]	0	neither	NA	NA	NA	-1	NA	NA	NA	0
ws-ml-15	WS	y	2018-10-01	1538386933	trainingRound	2	ef	2	[1, 2]	2	both	s	0.450080199469994	1	1	d	0.650128245383712	1	1
ws-ml-15	WS	y	2018-10-01	1538386933	trainingRound	2	ef	3	[0, 1]	2	both	a	0.578060016337986	1	1	s	0.831017582302593	1	1
ws-ml-15	WS	y	2018-10-01	1538386933	trainingRound	2	ef	4	[0, 1]	1	l	a	0.366672429182472	1	1	d	0.859556470145435	1	1
ws-ml-15	WS	y	2018-10-01	1538386933	trainingRound	2	ef	5	[0, 3]	1	r	f	0.623030734951499	1	1	d	0.83496998413284	1	0
ws-ml-15	WS	y	2018-10-01	1538386933	trainingRound	2	ef	6	[1, 2]	1	l	s	0.357163636106634	1	1	f	0.615979083028833	1	1
ws-ml-15	WS	y	2018-10-01	1538386933	trainingRound	2	ef	7	[0, 2]	1	l	a	0.540537376545217	1	1	s	0.776396306301649	1	1
ws-ml-15	WS	y	2018-10-01	1538386933	trainingRound	2	ef	8	[0, 3]	0	neither	s	0.481829952746011	1	1	d	0.667764431334035	1	1
ws-ml-15	WS	y	2018-10-01	1538386933	trainingRound	2	ef	9	[1, 3]	1	r	f	0.556722883806287	1	1	d	0.753544989802322	1	1
ws-ml-15	WS	y	2018-10-01	1538386933	trainingRound	2	ef	10	[1, 3]	2	both	s	0.595699730359229	1	1	f	0.850643279617543	1	1
ws-ml-15	WS	y	2018-10-01	1538386933	trainingRound	2	ef	11	[2, 3]	2	both	d	0.441451179032811	1	1	f	0.60739913485213	1	1
ws-ml-15	WS	y	2018-10-01	1538386933	trainingRound	2	ef	12	[2, 3]	0	neither	a	1.00765976308685	1	1	s	1.2225648371259	1	1
ws-ml-15	WS	y	2018-10-01	1538386933	trainingRound	2	ef	13	[2, 3]	1	l	s	0.651679955200052	1	1	d	0.811635642627152	1	1
ws-ml-15	WS	y	2018-10-01	1538386933	trainingRound	2	ef	14	[1, 3]	0	neither	a	0.650463732872595	1	1	d	0.836344007459047	1	1
ws-ml-15	WS	y	2018-10-01	1538386933	trainingRound	2	ef	15	[0, 3]	2	both	a	0.299895665315489	1	1	f	0.568810376121291	1	1
ws-ml-15	WS	y	2018-10-01	1538386933	trainingRound	2	ef	16	[1, 2]	0	neither	a	0.578225194211882	1	1	f	0.858040682508545	1	1
ws-ml-15	WS	y	2018-10-01	1538386933	trainingRound	2	ef	17	[0, 2]	2	both	a	0.279347217041504	1	1	d	0.540245508846056	1	1
ws-ml-15	WS	y	2018-10-01	1538386933	testRound	1	c	0	[1, 3]	2	both	s	0.266437363427031	1	1	f	0.555397291274858	1	1
ws-ml-15	WS	y	2018-10-01	1538386933	testRound	1	c	1	[1, 2]	2	both	s	0.268296977630598	1	1	d	0.402148467005645	1	1
ws-ml-15	WS	y	2018-10-01	1538386933	testRound	1	c	2	[0, 2]	2	both	a	0.346573008138876	1	1	d	0.604525039842883	1	1
ws-ml-15	WS	y	2018-10-01	1538386933	testRound	1	c	3	[1, 2]	2	both	s	0.624295067339517	1	1	d	0.790206459512774	1	1
ws-ml-15	WS	y	2018-10-01	1538386933	testRound	1	c	4	[1, 3]	2	both	s	0.536662592278844	1	1	f	0.759601404942259	1	1
ws-ml-15	WS	y	2018-10-01	1538386933	testRound	1	c	5	[1, 2]	2	both	s	0.659300268037441	1	1	d	0.837208384878068	1	1
ws-ml-15	WS	y	2018-10-01	1538386933	testRound	1	c	6	[0, 1]	2	both	a	0.458927960316942	1	1	s	0.640857757474805	1	1
ws-ml-15	WS	y	2018-10-01	1538386933	testRound	1	c	7	[0, 3]	2	both	a	0.585208850583513	1	1	f	0.849201260740301	1	1
ws-ml-15	WS	y	2018-10-01	1538386933	testRound	1	c	8	[1, 2]	2	both	s	0.299859743136949	1	1	d	0.438796145165725	1	1
ws-ml-15	WS	y	2018-10-01	1538386933	testRound	1	c	9	[2, 3]	2	both	d	0.80005555108346	1	1	f	0.949033164189132	1	1
ws-ml-15	WS	y	2018-10-01	1538386933	testRound	1	c	10	[2, 3]	2	both	d	0.351659524460956	1	1	f	0.464556837385317	1	1
ws-ml-15	WS	y	2018-10-01	1538386933	testRound	1	c	11	[1, 2]	2	both	s	0.547199657713463	1	1	d	0.700170405833887	1	1
ws-ml-15	WS	y	2018-10-01	1538386933	testRound	1	c	12	[1, 3]	2	both	s	0.509442240825592	1	1	f	0.746417003249917	1	1
ws-ml-15	WS	y	2018-10-01	1538386933	testRound	1	c	13	[0, 1]	2	both	a	1.18978617002631	1	1	s	1.33582971091346	1	1
ws-ml-15	WS	y	2018-10-01	1538386933	testRound	1	c	14	[1, 2]	2	both	s	0.278935394923792	1	1	d	0.397018651628969	1	1
ws-ml-15	WS	y	2018-10-01	1538386933	testRound	1	c	15	[0, 3]	2	both	a	0.366272153480168	1	1	f	0.66216538250228	1	1
ws-ml-15	WS	y	2018-10-01	1538386933	testRound	1	c	16	[0, 3]	2	both	a	0.273746885274704	1	1	f	0.53674886965473	1	1
ws-ml-15	WS	y	2018-10-01	1538386933	testRound	1	c	17	[1, 2]	2	both	s	0.42143803536419	1	1	d	0.58030579395836	1	1
ws-ml-15	WS	y	2018-10-01	1538386933	testRound	1	c	18	[0, 2]	2	both	a	0.595411711464294	1	1	d	0.80635027138851	1	1
ws-ml-15	WS	y	2018-10-01	1538386933	testRound	1	c	19	[0, 3]	2	both	a	0.617180230870872	1	1	f	0.838105797872231	1	1
ws-ml-15	WS	y	2018-10-01	1538386933	testRound	1	c	20	[0, 1]	2	both	a	0.64781832101653	1	1	s	0.767804170243835	1	1
ws-ml-15	WS	y	2018-10-01	1538386933	testRound	1	c	21	[1, 3]	2	both	s	0.523561581358081	1	1	f	0.70254864648723	1	1
ws-ml-15	WS	y	2018-10-01	1538386933	testRound	1	c	22	[1, 2]	2	both	s	0.41492681978707	1	1	d	0.51389691168697	1	1
ws-ml-15	WS	y	2018-10-01	1538386933	testRound	1	c	23	[2, 3]	2	both	d	0.260207431336312	1	1	f	0.349169668466857	1	1
ws-ml-15	WS	y	2018-10-01	1538386933	testRound	1	c	24	[0, 3]	2	both	a	0.583685044603044	1	1	f	0.829600580656916	1	1
ws-ml-15	WS	y	2018-10-01	1538386933	testRound	1	c	25	[0, 2]	2	both	a	0.511612646017966	1	1	d	0.730480706100934	1	1
ws-ml-15	WS	y	2018-10-01	1538386933	testRound	1	c	26	[0, 1]	2	both	a	0.688393383776202	1	1	s	0.912368487141066	1	1
ws-ml-15	WS	y	2018-10-01	1538386933	testRound	1	c	27	[0, 1]	2	both	a	0.255648522011143	1	1	s	0.407591639241218	1	1
ws-ml-15	WS	y	2018-10-01	1538386933	testRound	1	c	28	[2, 3]	2	both	d	1.17319172725092	1	1	f	1.30631450957753	1	1
ws-ml-15	WS	y	2018-10-01	1538386933	testRound	1	c	29	[0, 3]	2	both	a	0.305041838112629	1	1	f	0.529940975370664	1	1
ws-ml-15	WS	y	2018-10-01	1538386933	testRound	1	c	30	[0, 2]	2	both	a	0.452569413996571	1	1	d	0.607506901387751	1	1
ws-ml-15	WS	y	2018-10-01	1538386933	testRound	1	c	31	[0, 3]	2	both	a	0.398450727760974	1	1	f	0.625388769380152	1	1
ws-ml-15	WS	y	2018-10-01	1538386933	testRound	1	c	32	[2, 3]	2	both	d	0.435203927320799	1	1	f	0.551245393060526	1	1
ws-ml-15	WS	y	2018-10-01	1538386933	testRound	1	c	33	[0, 2]	2	both	a	0.442672533100449	1	1	d	0.58162080227703	1	1
ws-ml-15	WS	y	2018-10-01	1538386933	testRound	1	c	34	[2, 3]	2	both	d	0.314066964713675	1	1	f	0.403959650412617	1	1
ws-ml-15	WS	y	2018-10-01	1538386933	testRound	1	c	35	[2, 3]	2	both	d	0.294309445833278	1	1	f	0.367268031730418	1	1
ws-ml-15	WS	y	2018-10-01	1538386933	testRound	1	c	36	[0, 2]	2	both	a	0.259787270142624	1	1	d	0.370673261807497	1	1
ws-ml-15	WS	y	2018-10-01	1538386933	testRound	1	c	37	[1, 3]	2	both	s	0.654652194732989	1	1	f	0.799632824018772	1	1
ws-ml-15	WS	y	2018-10-01	1538386933	testRound	1	c	38	[0, 1]	2	both	a	0.525748343971827	1	1	s	0.666682917176331	1	1
ws-ml-15	WS	y	2018-10-01	1538386933	testRound	1	c	39	[0, 2]	2	both	a	0.367892821049281	1	1	d	0.557810171172605	1	1
ws-ml-15	WS	y	2018-10-01	1538386933	testRound	1	c	40	[1, 3]	2	both	s	0.725354418796087	1	1	f	0.920271687133209	1	1
ws-ml-15	WS	y	2018-10-01	1538386933	testRound	1	c	41	[1, 3]	2	both	s	0.659872457023084	1	1	f	0.868800657889551	1	1
ws-ml-15	WS	y	2018-10-01	1538386933	testRound	1	c	42	[1, 3]	2	both	s	0.304769535169726	1	1	f	0.500632326560662	1	1
ws-ml-15	WS	y	2018-10-01	1538386933	testRound	1	c	43	[2, 3]	2	both	d	0.350398720143858	1	1	f	0.434364246399127	1	1
ws-ml-15	WS	y	2018-10-01	1538386933	testRound	1	c	44	[1, 2]	2	both	s	0.534067856353431	1	1	d	0.616942567171463	1	1
ws-ml-15	WS	y	2018-10-01	1538386933	testRound	1	c	45	[0, 2]	2	both	a	0.23048150793602	1	1	d	0.340457257258095	1	1
ws-ml-15	WS	y	2018-10-01	1538386933	testRound	1	c	46	[0, 2]	2	both	a	0.27574441498291	1	1	d	0.391770806238128	1	1
ws-ml-15	WS	y	2018-10-01	1538386933	testRound	1	c	47	[0, 3]	2	both	a	0.580614019078894	1	1	f	0.820586359001936	1	1
ws-ml-15	WS	y	2018-10-01	1538386933	testRound	1	c	48	[1, 3]	2	both	s	0.425166565047221	1	1	f	0.621125897292586	1	1
ws-ml-15	WS	y	2018-10-01	1538386933	testRound	1	c	49	[0, 1]	2	both	a	0.37564206884781	1	1	s	0.516604545887276	1	1
ws-ml-15	WS	y	2018-10-01	1538386933	testRound	1	c	50	[0, 3]	2	both	a	0.53323683524377	1	1	f	0.730182423727456	1	1
ws-ml-15	WS	y	2018-10-01	1538386933	testRound	1	c	51	[2, 3]	2	both	d	0.312518462235857	1	1	f	0.397356704987033	1	1
ws-ml-15	WS	y	2018-10-01	1538386933	testRound	1	c	52	[0, 1]	2	both	a	0.0623971447002987	1	1	s	0.186387354623548	1	1
ws-ml-15	WS	y	2018-10-01	1538386933	testRound	1	c	53	[0, 1]	2	both	a	0.20793905802384	1	1	s	0.284923814511785	1	1
ws-ml-15	WS	y	2018-10-01	1538386933	testRound	2	ef	0	[2, 3]	2	both	d	0.305576821984687	1	1	f	0.385530610667956	1	1
ws-ml-15	WS	y	2018-10-01	1538386933	testRound	2	ef	1	[1, 3]	2	both	s	0.580103090237571	1	1	f	0.788025149373425	1	1
ws-ml-15	WS	y	2018-10-01	1538386933	testRound	2	ef	2	[0, 2]	2	both	a	0.393493146401852	1	1	d	0.608443443898068	1	1
ws-ml-15	WS	y	2018-10-01	1538386933	testRound	2	ef	3	[1, 2]	2	both	s	0.209839084676787	1	1	d	0.289696332505628	1	1
ws-ml-15	WS	y	2018-10-01	1538386933	testRound	2	ef	4	[1, 2]	2	both	s	0.243171979674116	1	1	d	0.341178908164693	1	1
ws-ml-15	WS	y	2018-10-01	1538386933	testRound	2	ef	5	[0, 3]	2	both	a	0.287680200241084	1	1	f	0.509682149660875	1	1
ws-ml-15	WS	y	2018-10-01	1538386933	testRound	2	ef	6	[0, 2]	2	both	a	0.546937297516706	1	1	d	0.676959226082545	1	1
ws-ml-15	WS	y	2018-10-01	1538386933	testRound	2	ef	7	[1, 3]	2	both	s	0.492140580162413	1	1	f	0.680065532316803	1	1
ws-ml-15	WS	y	2018-10-01	1538386933	testRound	2	ef	8	[0, 1]	2	both	a	0.794519366063469	1	1	s	0.866560974210188	1	1
ws-ml-15	WS	y	2018-10-01	1538386933	testRound	2	ef	9	[0, 2]	2	both	a	0.26271845575684	1	1	d	0.370710787654389	1	1
ws-ml-15	WS	y	2018-10-01	1538386933	testRound	2	ef	10	[0, 1]	2	both	a	0.336868888218305	1	1	s	0.418818923675644	1	1
ws-ml-15	WS	y	2018-10-01	1538386933	testRound	2	ef	11	[1, 2]	2	both	s	0.242778439380345	1	1	d	0.336800892666361	1	1
ws-ml-15	WS	y	2018-10-01	1538386933	testRound	2	ef	12	[2, 3]	2	both	d	0.263789064968478	1	1	f	0.363692492040173	1	1
ws-ml-15	WS	y	2018-10-01	1538386933	testRound	2	ef	13	[2, 3]	2	both	d	0.792466670151953	1	1	f	0.915510715553864	1	1
ws-ml-15	WS	y	2018-10-01	1538386933	testRound	2	ef	14	[1, 2]	2	both	s	0.283262413759076	1	1	d	0.366221798283732	1	1
ws-ml-15	WS	y	2018-10-01	1538386933	testRound	2	ef	15	[1, 3]	2	both	s	0.302987217798545	1	1	f	0.5259330866038	1	1
ws-ml-15	WS	y	2018-10-01	1538386933	testRound	2	ef	16	[1, 3]	2	both	s	0.275208789644239	1	1	f	0.480228208468361	1	1
ws-ml-15	WS	y	2018-10-01	1538386933	testRound	2	ef	17	[2, 3]	2	both	d	0.348771637901336	1	1	f	0.413760952656958	1	1
ws-ml-15	WS	y	2018-10-01	1538386933	testRound	2	ef	18	[2, 3]	2	both	d	0.638281303371514	1	1	f	0.716321273851463	1	1
ws-ml-15	WS	y	2018-10-01	1538386933	testRound	2	ef	19	[1, 3]	2	both	s	0.4551644706562	1	1	f	0.672100430712817	1	1
ws-ml-15	WS	y	2018-10-01	1538386933	testRound	2	ef	20	[2, 3]	2	both	d	0.794808988626755	1	1	f	0.86676688526768	1	1
ws-ml-15	WS	y	2018-10-01	1538386933	testRound	2	ef	21	[0, 3]	2	both	a	0.529834812504305	1	1	f	0.735893408633274	1	1
ws-ml-15	WS	y	2018-10-01	1538386933	testRound	2	ef	22	[0, 2]	2	both	a	0.461468492239874	1	1	d	0.489464377867989	1	1
ws-ml-15	WS	y	2018-10-01	1538386933	testRound	2	ef	23	[1, 2]	2	both	s	0.456976936999126	1	1	d	0.525995950415563	1	1
ws-ml-15	WS	y	2018-10-01	1538386933	testRound	2	ef	24	[0, 3]	2	both	a	0.281320370985668	1	1	f	0.500189393271285	1	1
ws-ml-15	WS	y	2018-10-01	1538386933	testRound	2	ef	25	[0, 2]	2	both	a	0.594201903812063	1	1	d	0.698287378069836	1	1
ws-ml-15	WS	y	2018-10-01	1538386933	testRound	2	ef	26	[0, 1]	2	both	a	0.293370978921303	1	1	s	0.434334418162507	1	1
ws-ml-15	WS	y	2018-10-01	1538386933	testRound	2	ef	27	[0, 1]	2	both	a	0.442181169016294	1	1	s	0.513204447550379	1	1
ws-ml-15	WS	y	2018-10-01	1538386933	testRound	2	ef	28	[1, 3]	2	both	s	0.257968709858687	1	1	f	0.490912490687151	1	1
ws-ml-15	WS	y	2018-10-01	1538386933	testRound	2	ef	29	[0, 1]	2	both	a	0.22353890548311	1	1	s	0.312477408317136	1	1
ws-ml-15	WS	y	2018-10-01	1538386933	testRound	2	ef	30	[1, 2]	2	both	s	0.338940828153682	1	1	d	0.445996296807607	1	1
ws-ml-15	WS	y	2018-10-01	1538386933	testRound	2	ef	31	[2, 3]	2	both	d	0.262954515786987	1	1	f	0.34788416765241	1	1
ws-ml-15	WS	y	2018-10-01	1538386933	testRound	2	ef	32	[0, 2]	2	both	a	0.308805007038245	1	1	d	0.468707773398819	1	1
ws-ml-15	WS	y	2018-10-01	1538386933	testRound	2	ef	33	[0, 2]	2	both	a	0.178781154070748	1	1	d	0.343729062100465	1	1
ws-ml-15	WS	y	2018-10-01	1538386933	testRound	2	ef	34	[0, 1]	2	both	a	0.541781823441852	1	1	s	0.670741481873847	1	1
ws-ml-15	WS	y	2018-10-01	1538386933	testRound	2	ef	35	[0, 3]	2	both	a	0.208904787303254	1	1	f	0.416867258890306	1	1
ws-ml-15	WS	y	2018-10-01	1538386933	testRound	2	ef	36	[1, 3]	2	both	s	0.333223428572637	1	1	f	0.563163537962282	1	1
ws-ml-15	WS	y	2018-10-01	1538386933	testRound	2	ef	37	[0, 3]	2	both	a	0.188509008287838	1	1	f	0.432488274776915	1	1
ws-ml-15	WS	y	2018-10-01	1538386933	testRound	2	ef	38	[1, 3]	2	both	s	0.510362425914536	1	1	f	0.692205624964117	1	1
ws-ml-15	WS	y	2018-10-01	1538386933	testRound	2	ef	39	[1, 2]	2	both	s	0.396677711666598	1	1	d	0.52166187543844	1	1
ws-ml-15	WS	y	2018-10-01	1538386933	testRound	2	ef	40	[0, 1]	2	both	a	0.383446482850559	1	1	s	0.488513723073993	1	1
ws-ml-15	WS	y	2018-10-01	1538386933	testRound	2	ef	41	[0, 1]	2	both	a	0.222334550303458	1	1	s	0.305286237218752	1	1
ws-ml-15	WS	y	2018-10-01	1538386933	testRound	2	ef	42	[0, 3]	2	both	a	0.247498677775184	1	1	f	0.483357928264923	1	1
ws-ml-15	WS	y	2018-10-01	1538386933	testRound	2	ef	43	[1, 2]	2	both	s	0.295998750421859	1	1	d	0.363966398650518	1	1
ws-ml-15	WS	y	2018-10-01	1538386933	testRound	2	ef	44	[0, 3]	2	both	a	0.315369464417017	1	1	f	0.521188151711613	1	1
ws-ml-15	WS	y	2018-10-01	1538386933	testRound	2	ef	45	[0, 2]	2	both	a	0.522167031072968	1	1	d	0.617182476006747	1	1
ws-ml-15	WS	y	2018-10-01	1538386933	testRound	2	ef	46	[1, 2]	2	both	s	0.211330175816329	1	1	d	0.269362775834452	1	1
ws-ml-15	WS	y	2018-10-01	1538386933	testRound	2	ef	47	[0, 3]	2	both	a	0.224866422417108	1	1	f	0.425903290439237	1	1
ws-ml-15	WS	y	2018-10-01	1538386933	testRound	2	ef	48	[0, 2]	2	both	a	0.0354497376565632	1	1	d	0.149404830443018	1	1
ws-ml-15	WS	y	2018-10-01	1538386933	testRound	2	ef	49	[0, 3]	2	both	a	0.218776009501198	1	1	f	0.395753998506734	1	1
ws-ml-15	WS	y	2018-10-01	1538386933	testRound	2	ef	50	[0, 1]	2	both	a	0.249065782809339	1	1	s	0.335045516927494	1	1
ws-ml-15	WS	y	2018-10-01	1538386933	testRound	2	ef	51	[2, 3]	2	both	d	0.191521018804451	1	1	f	0.258481242368362	1	1
ws-ml-15	WS	y	2018-10-01	1538386933	testRound	2	ef	52	[1, 3]	2	both	s	0.25752224849748	1	1	f	0.434425185808323	1	1
ws-ml-15	WS	y	2018-10-01	1538386933	testRound	2	ef	53	[2, 3]	2	both	d	0.291193838320396	1	1	f	0.388140741812094	1	1
ws-ml-16	WS	y	2018-10-02	1538477484	trainingRound	1	c	0	[0, 3]	1	r	s	0.964955990522867	1	0	f	1.30283069974394	1	1
ws-ml-16	WS	y	2018-10-02	1538477484	trainingRound	1	c	1	[0, 1]	2	both	a	0.850197459731135	1	1	s	1.20406876404013	1	1
ws-ml-16	WS	y	2018-10-02	1538477484	trainingRound	1	c	2	[1, 3]	1	r	f	0.763992249791045	1	1	d	1.10196317912778	1	0
ws-ml-16	WS	y	2018-10-02	1538477484	trainingRound	1	c	3	[2, 3]	0	neither	a	0.694959444823326	1	1	s	0.977899200443062	1	1
ws-ml-16	WS	y	2018-10-02	1538477484	trainingRound	1	c	4	[1, 3]	0	neither	d	0.626275918883039	1	1	a	0.965166712572682	1	1
ws-ml-16	WS	y	2018-10-02	1538477484	trainingRound	1	c	5	[0, 3]	2	both	a	0.508225697776652	1	1	f	0.817049628094537	1	1
ws-ml-16	WS	y	2018-10-02	1538477484	trainingRound	1	c	6	[0, 2]	1	r	d	0.645749588424223	1	1	s	0.916703203591169	1	0
ws-ml-16	WS	y	2018-10-02	1538477484	trainingRound	1	c	7	[0, 1]	0	neither	d	0.4843002439884	1	1	f	0.706284553045407	1	1
ws-ml-16	WS	y	2018-10-02	1538477484	trainingRound	1	c	8	[2, 3]	2	both	d	1.16864115701173	1	1	f	1.36856058870035	1	1
ws-ml-16	WS	y	2018-10-02	1538477484	trainingRound	1	c	9	[0, 3]	0	neither	s	1.08095255354419	1	1	d	1.28390805076924	1	1
ws-ml-16	WS	y	2018-10-02	1538477484	trainingRound	1	c	10	[0, 1]	1	l	a	0.489844768075272	1	1	d	0.825698854750954	1	0
ws-ml-16	WS	y	2018-10-02	1538477484	trainingRound	1	c	11	[0, 2]	0	neither	s	0.858448014347232	1	1	f	1.16140315878147	1	1
ws-ml-16	WS	y	2018-10-02	1538477484	trainingRound	1	c	12	[0, 2]	2	both	a	0.845801483126706	1	1	d	1.34072250405734	1	1
ws-ml-16	WS	y	2018-10-02	1538477484	trainingRound	1	c	13	[1, 2]	0	neither	a	0.473547966219485	1	1	f	0.759475998056587	1	1
ws-ml-16	WS	y	2018-10-02	1538477484	trainingRound	1	c	14	[1, 2]	2	both	s	1.07847969642899	1	1	d	1.29036377940793	1	1
ws-ml-16	WS	y	2018-10-02	1538477484	trainingRound	1	c	15	[1, 3]	2	both	s	0.509416902859812	1	1	f	0.786256944295019	1	1
ws-ml-16	WS	y	2018-10-02	1538477484	trainingRound	1	c	16	[2, 3]	1	r	f	0.821082213355112	1	1	s	1.16803015922778	1	1
ws-ml-16	WS	y	2018-10-02	1538477484	trainingRound	1	c	17	[1, 2]	1	l	s	0.866919875261374	1	1	f	1.11382391268853	1	1
ws-ml-16	WS	y	2018-10-02	1538477484	trainingRound	2	ef	0	[2, 3]	2	both	d	1.05974948770017	1	1	f	1.24972841871204	1	1
ws-ml-16	WS	y	2018-10-02	1538477484	trainingRound	2	ef	1	[1, 3]	2	both	s	0.14864180488803	1	1	f	0.485588310679304	1	1
ws-ml-16	WS	y	2018-10-02	1538477484	trainingRound	2	ef	2	[1, 2]	2	both	s	1.22238522622501	1	1	d	1.40927934015053	1	1
ws-ml-16	WS	y	2018-10-02	1538477484	trainingRound	2	ef	3	[0, 3]	1	r	f	0.657978524308419	1	1	s	0.988816656084964	1	0
ws-ml-16	WS	y	2018-10-02	1538477484	trainingRound	2	ef	4	[2, 3]	0	neither	a	0.873210746751283	1	1	s	1.14013305959816	1	1
ws-ml-16	WS	y	2018-10-02	1538477484	trainingRound	2	ef	5	[1, 2]	1	r	d	1.67191921615449	1	1	a	1.99786166817648	1	1
ws-ml-16	WS	y	2018-10-02	1538477484	trainingRound	2	ef	6	[0, 2]	2	both	d	0.438184185200953	1	1	a	0.754130649598665	1	1
ws-ml-16	WS	y	2018-10-02	1538477484	trainingRound	2	ef	7	[0, 3]	0	neither	s	0.561121105522034	1	1	d	0.811013098442345	1	1
ws-ml-16	WS	y	2018-10-02	1538477484	trainingRound	2	ef	8	[0, 3]	2	both	a	1.03412093778024	1	1	f	1.6140883576445	1	1
ws-ml-16	WS	y	2018-10-02	1538477484	trainingRound	2	ef	9	[1, 3]	1	l	s	0.499841397162527	1	1	a	0.760757329320768	1	1
ws-ml-16	WS	y	2018-10-02	1538477484	trainingRound	2	ef	10	[0, 1]	0	neither	d	0.992706194112543	1	1	f	1.17756332807767	1	1
ws-ml-16	WS	y	2018-10-02	1538477484	trainingRound	2	ef	11	[0, 2]	0	neither	s	0.417527649653493	1	1	f	0.703489037798136	1	1
ws-ml-16	WS	y	2018-10-02	1538477484	trainingRound	2	ef	12	[0, 1]	1	l	a	0.33523186322418	1	1	d	0.689064358753967	1	1
ws-ml-16	WS	y	2018-10-02	1538477484	trainingRound	2	ef	13	[1, 3]	0	neither	d	0.341962139937095	1	1	a	0.656855956229265	1	1
ws-ml-16	WS	y	2018-10-02	1538477484	trainingRound	2	ef	14	[2, 3]	1	l	d	0.735689421984716	1	1	a	1.07451799332921	1	0
ws-ml-16	WS	y	2018-10-02	1538477484	trainingRound	2	ef	15	[0, 1]	2	both	s	0.276466707349755	1	1	a	0.555455344074289	1	1
ws-ml-16	WS	y	2018-10-02	1538477484	trainingRound	2	ef	16	[0, 2]	1	r	d	0.253540659890859	1	1	f	0.508448607710307	1	0
ws-ml-16	WS	y	2018-10-02	1538477484	trainingRound	2	ef	17	[1, 2]	0	neither	f	1.62604178326728	1	1	a	1.92393671153695	1	1
ws-ml-16	WS	y	2018-10-02	1538477484	testRound	1	c	0	[0, 1]	2	both	a	0.415685675805435	1	1	s	0.744548087764997	1	1
ws-ml-16	WS	y	2018-10-02	1538477484	testRound	1	c	1	[1, 2]	2	both	s	1.14086401177337	1	1	d	1.39880417633685	1	1
ws-ml-16	WS	y	2018-10-02	1538477484	testRound	1	c	2	[0, 1]	2	both	a	0.364503306918778	1	1	s	0.64644365622371	1	1
ws-ml-16	WS	y	2018-10-02	1538477484	testRound	1	c	3	[1, 3]	2	both	s	0.677174759155605	1	1	f	0.949097631673794	1	1
ws-ml-16	WS	y	2018-10-02	1538477484	testRound	1	c	4	[0, 3]	2	both	a	0.37492522894172	1	1	f	0.709781512967311	1	1
ws-ml-16	WS	y	2018-10-02	1538477484	testRound	1	c	5	[1, 3]	2	both	s	0.808242600425729	1	1	f	1.0871613171912	1	1
ws-ml-16	WS	y	2018-10-02	1538477484	testRound	1	c	6	[0, 2]	2	both	a	0.411825324568781	1	1	d	0.818744705888093	1	1
ws-ml-16	WS	y	2018-10-02	1538477484	testRound	1	c	7	[1, 3]	2	both	s	0.660144759967807	1	1	f	0.95807240306749	1	1
ws-ml-16	WS	y	2018-10-02	1538477484	testRound	1	c	8	[0, 3]	2	both	a	0.682044459463214	1	1	f	1.01999486183922	1	1
ws-ml-16	WS	y	2018-10-02	1538477484	testRound	1	c	9	[1, 2]	2	both	s	0.284794238075847	1	1	d	0.523690195579547	1	1
ws-ml-16	WS	y	2018-10-02	1538477484	testRound	1	c	10	[2, 3]	2	both	d	0.385960714600515	1	1	f	0.580858738918323	1	1
ws-ml-16	WS	y	2018-10-02	1538477484	testRound	1	c	11	[1, 3]	2	both	s	0.520146408540313	1	1	f	0.816115009991336	1	1
ws-ml-16	WS	y	2018-10-02	1538477484	testRound	1	c	12	[1, 3]	2	both	s	0.386429627324105	1	1	f	0.792217780763167	1	1
ws-ml-16	WS	y	2018-10-02	1538477484	testRound	1	c	13	[2, 3]	2	both	d	0.798043588350993	1	1	f	1.02803052487434	1	1
ws-ml-16	WS	y	2018-10-02	1538477484	testRound	1	c	14	[1, 2]	2	both	s	0.0685173858510097	1	1	d	0.289464442015742	1	1
ws-ml-16	WS	y	2018-10-02	1538477484	testRound	1	c	15	[0, 1]	2	both	a	0.264945310089388	1	1	s	0.541950208658818	1	1
ws-ml-16	WS	y	2018-10-02	1538477484	testRound	1	c	16	[1, 2]	2	both	s	0.377369220019318	1	1	d	0.605265614038217	1	1
ws-ml-16	WS	y	2018-10-02	1538477484	testRound	1	c	17	[0, 2]	2	both	d	0.404833329113899	1	1	a	0.873669716733275	1	1
ws-ml-16	WS	y	2018-10-02	1538477484	testRound	1	c	18	[1, 3]	2	both	s	0.3054132477846	1	1	f	0.625319170154398	1	1
ws-ml-16	WS	y	2018-10-02	1538477484	testRound	1	c	19	[0, 1]	2	both	a	0.982570045845932	1	1	s	1.57141505478648	1	1
ws-ml-16	WS	y	2018-10-02	1538477484	testRound	1	c	20	[0, 1]	2	both	a	0.378980265581049	1	1	s	0.726009357094881	1	1
ws-ml-16	WS	y	2018-10-02	1538477484	testRound	1	c	21	[0, 3]	2	both	a	0.706507783732377	1	1	f	1.03135909959383	1	1
ws-ml-16	WS	y	2018-10-02	1538477484	testRound	1	c	22	[2, 3]	2	both	d	0.512363483692752	1	1	f	0.726290319842519	1	1
ws-ml-16	WS	y	2018-10-02	1538477484	testRound	1	c	23	[2, 3]	2	both	d	0.599674262804911	1	1	f	0.791628913633758	1	1
ws-ml-16	WS	y	2018-10-02	1538477484	testRound	1	c	24	[2, 3]	2	both	d	0.37707735231379	1	1	f	0.598968007136136	1	1
ws-ml-16	WS	y	2018-10-02	1538477484	testRound	1	c	25	[1, 2]	2	both	s	0.0776275068928953	1	1	d	0.279572692859801	1	1
ws-ml-16	WS	y	2018-10-02	1538477484	testRound	1	c	26	[1, 2]	2	both	s	0.0245380552078132	1	1	d	0.201423993639764	1	1
ws-ml-16	WS	y	2018-10-02	1538477484	testRound	1	c	27	[0, 2]	2	both	a	0.303381720281322	1	1	d	0.572335881341132	1	1
ws-ml-16	WS	y	2018-10-02	1538477484	testRound	1	c	28	[1, 2]	2	both	s	0.669107664230978	1	1	d	0.834208241518354	1	1
ws-ml-16	WS	y	2018-10-02	1538477484	testRound	1	c	29	[0, 2]	2	both	a	0.155163604678819	1	1	d	0.424071580069722	1	1
ws-ml-16	WS	y	2018-10-02	1538477484	testRound	1	c	30	[0, 1]	2	both	a	0.264300314534921	1	1	s	0.527154119932675	1	1
ws-ml-16	WS	y	2018-10-02	1538477484	testRound	1	c	31	[1, 2]	2	both	s	0.504321726722992	1	1	d	0.678294119890779	1	1
ws-ml-16	WS	y	2018-10-02	1538477484	testRound	1	c	32	[0, 1]	2	both	a	0.379529682468274	1	1	s	0.680389473389369	1	1
ws-ml-16	WS	y	2018-10-02	1538477484	testRound	1	c	33	[0, 1]	2	both	a	0.155283559084637	1	1	s	0.390211078076391	1	1
ws-ml-16	WS	y	2018-10-02	1538477484	testRound	1	c	34	[1, 3]	2	both	s	0.130427977477666	1	1	f	0.373517207844998	1	1
ws-ml-16	WS	y	2018-10-02	1538477484	testRound	1	c	35	[0, 2]	2	both	a	0.700972240170813	1	1	d	1.0248449974024	1	1
ws-ml-16	WS	y	2018-10-02	1538477484	testRound	1	c	36	[2, 3]	2	both	d	0.211769581030239	1	1	f	0.419782087090425	1	1
ws-ml-16	WS	y	2018-10-02	1538477484	testRound	1	c	37	[0, 3]	2	both	a	0.210186118565616	1	1	f	0.525063898166991	1	1
ws-ml-16	WS	y	2018-10-02	1538477484	testRound	1	c	38	[0, 1]	2	both	a	0.234203302199603	1	1	s	0.504094647243619	1	1
ws-ml-16	WS	y	2018-10-02	1538477484	testRound	1	c	39	[0, 2]	2	both	a	0.0539862232108135	1	1	d	0.315799889096525	1	1
ws-ml-16	WS	y	2018-10-02	1538477484	testRound	1	c	40	[2, 3]	2	both	d	0.422184382769046	1	1	f	0.601123337837635	1	1
ws-ml-16	WS	y	2018-10-02	1538477484	testRound	1	c	41	[0, 3]	2	both	a	0.179244935046881	1	1	f	0.460070413886569	1	1
ws-ml-16	WS	y	2018-10-02	1538477484	testRound	1	c	42	[0, 2]	2	both	a	0.0614179445983609	1	1	d	0.30035912556923	1	1
ws-ml-16	WS	y	2018-10-02	1538477484	testRound	1	c	43	[1, 2]	2	both	s	0.165334712917684	1	1	d	0.318204109178623	1	1
ws-ml-16	WS	y	2018-10-02	1538477484	testRound	1	c	44	[2, 3]	2	both	d	0.117378925424418	1	1	f	0.36328900900844	1	1
ws-ml-16	WS	y	2018-10-02	1538477484	testRound	1	c	45	[0, 2]	2	both	a	0.0207550007908139	1	1	d	0.22365244521643	1	1
ws-ml-16	WS	y	2018-10-02	1538477484	testRound	1	c	46	[2, 3]	2	both	d	0.114478530245833	1	1	f	0.256277801599936	1	1
ws-ml-16	WS	y	2018-10-02	1538477484	testRound	1	c	47	[0, 3]	2	both	f	0.297537630889565	1	1	a	0.573345551150851	1	1
ws-ml-16	WS	y	2018-10-02	1538477484	testRound	1	c	48	[0, 3]	2	both	a	0.265829893731279	1	1	f	0.517755979992216	1	1
ws-ml-16	WS	y	2018-10-02	1538477484	testRound	1	c	49	[1, 3]	2	both	s	0.2911608027498	1	1	f	0.827032465633238	1	1
ws-ml-16	WS	y	2018-10-02	1538477484	testRound	1	c	50	[0, 2]	2	both	d	0.138923893406172	1	1	a	1.36371205678734	1	1
ws-ml-16	WS	y	2018-10-02	1538477484	testRound	1	c	51	[0, 3]	2	both	a	0.292118834418943	1	1	f	1.90988985681906	1	1
ws-ml-16	WS	y	2018-10-02	1538477484	testRound	1	c	52	[0, 3]	2	both	f	0.345037655744818	1	1	a	0.729974588262849	1	1
ws-ml-16	WS	y	2018-10-02	1538477484	testRound	1	c	53	[1, 3]	2	both	s	0.262392911012284	1	1	f	0.51036338810809	1	1
ws-ml-16	WS	y	2018-10-02	1538477484	testRound	2	ef	0	[0, 1]	2	both	a	1.06069565222424	1	1	s	1.36062210798264	1	1
ws-ml-16	WS	y	2018-10-02	1538477484	testRound	2	ef	1	[1, 3]	2	both	s	0.414790828683181	1	1	f	0.685692805724102	1	1
ws-ml-16	WS	y	2018-10-02	1538477484	testRound	2	ef	2	[0, 3]	2	both	a	0.410075080551906	1	1	f	0.711060278365039	1	1
ws-ml-16	WS	y	2018-10-02	1538477484	testRound	2	ef	3	[2, 3]	2	both	d	0.597649150004145	1	1	f	0.820469291182235	1	1
ws-ml-16	WS	y	2018-10-02	1538477484	testRound	2	ef	4	[0, 1]	2	both	s	0.766457409292343	1	1	a	1.07234855034039	1	1
ws-ml-16	WS	y	2018-10-02	1538477484	testRound	2	ef	5	[2, 3]	2	both	d	0.521236261774902	1	1	f	0.723112810723251	1	1
ws-ml-16	WS	y	2018-10-02	1538477484	testRound	2	ef	6	[0, 3]	2	both	f	0.428610924631357	1	1	a	0.743482931022299	1	1
ws-ml-16	WS	y	2018-10-02	1538477484	testRound	2	ef	7	[0, 2]	2	both	d	0.308630848623579	1	1	a	0.661516858890536	1	1
ws-ml-16	WS	y	2018-10-02	1538477484	testRound	2	ef	8	[0, 2]	2	both	d	0.614695506606949	1	1	a	0.929548910455196	1	1
ws-ml-16	WS	y	2018-10-02	1538477484	testRound	2	ef	9	[2, 3]	2	both	d	0.394179837327101	1	1	f	0.607112078156206	1	1
ws-ml-16	WS	y	2018-10-02	1538477484	testRound	2	ef	10	[1, 3]	2	both	s	0.518314698172617	1	1	f	0.802234936825698	1	1
ws-ml-16	WS	y	2018-10-02	1538477484	testRound	2	ef	11	[1, 3]	2	both	s	0.057763825141592	1	1	f	0.317690935204155	1	1
ws-ml-16	WS	y	2018-10-02	1538477484	testRound	2	ef	12	[0, 3]	2	both	f	1.10368936810119	1	1	a	1.44961545629485	1	1
ws-ml-16	WS	y	2018-10-02	1538477484	testRound	2	ef	13	[0, 1]	2	both	a	0.449391904869117	1	1	s	0.63529655522143	1	1
ws-ml-16	WS	y	2018-10-02	1538477484	testRound	2	ef	14	[0, 1]	2	both	s	0.817051231759251	1	1	a	1.07492692883534	1	1
ws-ml-16	WS	y	2018-10-02	1538477484	testRound	2	ef	15	[1, 2]	2	both	s	0.349268133722944	1	1	d	0.551112930028467	1	1
ws-ml-16	WS	y	2018-10-02	1538477484	testRound	2	ef	16	[0, 1]	2	both	s	1.23411959070654	1	1	a	1.4729982285935	1	1
ws-ml-16	WS	y	2018-10-02	1538477484	testRound	2	ef	17	[1, 2]	2	both	s	0.686250561688212	1	1	d	0.891113462450448	1	1
ws-ml-16	WS	y	2018-10-02	1538477484	testRound	2	ef	18	[1, 2]	2	both	s	0.930606369583984	1	1	d	1.12355689864489	1	1
ws-ml-16	WS	y	2018-10-02	1538477484	testRound	2	ef	19	[1, 3]	2	both	s	0.224595723149832	1	1	f	0.441609621499083	1	1
ws-ml-16	WS	y	2018-10-02	1538477484	testRound	2	ef	20	[0, 2]	2	both	d	0.503675768981338	1	1	a	0.843669565991149	1	1
ws-ml-16	WS	y	2018-10-02	1538477484	testRound	2	ef	21	[2, 3]	2	both	d	0.591721990553197	1	1	f	0.783608966550673	1	1
ws-ml-16	WS	y	2018-10-02	1538477484	testRound	2	ef	22	[2, 3]	2	both	d	0.466593817356625	1	1	f	0.688550543316524	1	1
ws-ml-16	WS	y	2018-10-02	1538477484	testRound	2	ef	23	[0, 2]	2	both	d	0.424158819645527	1	1	a	0.837120503842016	1	1
ws-ml-16	WS	y	2018-10-02	1538477484	testRound	2	ef	24	[1, 2]	2	both	d	0.430841307039373	1	1	s	0.742754223974771	1	1
ws-ml-16	WS	y	2018-10-02	1538477484	testRound	2	ef	25	[0, 1]	2	both	s	0.622509221895598	1	1	a	0.887454852723749	1	1
ws-ml-16	WS	y	2018-10-02	1538477484	testRound	2	ef	26	[0, 1]	2	both	s	0.759668759026681	1	1	a	0.997595138440374	1	1
ws-ml-16	WS	y	2018-10-02	1538477484	testRound	2	ef	27	[1, 2]	2	both	s	0.425451697345125	1	1	d	0.626416079539922	1	1
ws-ml-16	WS	y	2018-10-02	1538477484	testRound	2	ef	28	[0, 3]	2	both	a	0.693659831726109	1	1	f	0.981587959133321	1	1
ws-ml-16	WS	y	2018-10-02	1538477484	testRound	2	ef	29	[1, 2]	2	both	s	0.415904416222475	1	1	d	0.619763741124189	1	1
ws-ml-16	WS	y	2018-10-02	1538477484	testRound	2	ef	30	[0, 3]	2	both	a	0.331687755446183	1	1	f	0.642640074845986	1	1
ws-ml-16	WS	y	2018-10-02	1538477484	testRound	2	ef	31	[0, 2]	2	both	a	0.597109034395544	1	1	d	0.851957967213821	1	1
ws-ml-16	WS	y	2018-10-02	1538477484	testRound	2	ef	32	[0, 3]	2	both	a	0.456153613500646	1	1	f	0.821012293410604	1	1
ws-ml-16	WS	y	2018-10-02	1538477484	testRound	2	ef	33	[1, 3]	2	both	s	0.447425486330758	1	1	f	0.719365678465692	1	1
ws-ml-16	WS	y	2018-10-02	1538477484	testRound	2	ef	34	[1, 3]	2	both	s	0.646946245979052	1	1	f	1.15183727510157	1	1
ws-ml-16	WS	y	2018-10-02	1538477484	testRound	2	ef	35	[0, 1]	2	both	a	0.419880873087095	1	1	s	0.706801255102619	1	1
ws-ml-16	WS	y	2018-10-02	1538477484	testRound	2	ef	36	[1, 2]	2	both	s	0.616539404858486	1	1	d	0.792460896947887	1	1
ws-ml-16	WS	y	2018-10-02	1538477484	testRound	2	ef	37	[0, 3]	2	both	f	0.330052975594299	1	1	a	0.668924204524956	1	1
ws-ml-16	WS	y	2018-10-02	1538477484	testRound	2	ef	38	[1, 2]	2	both	s	0.608698106487282	1	1	d	0.807598887826316	1	1
ws-ml-16	WS	y	2018-10-02	1538477484	testRound	2	ef	39	[0, 2]	2	both	d	0.377794833679218	1	1	a	0.760631601704517	1	1
ws-ml-16	WS	y	2018-10-02	1538477484	testRound	2	ef	40	[0, 2]	2	both	d	0.554375112857088	1	1	a	0.932237300628913	1	1
ws-ml-16	WS	y	2018-10-02	1538477484	testRound	2	ef	41	[2, 3]	2	both	d	0.541937379312003	1	1	f	0.735970063993591	1	1
ws-ml-16	WS	y	2018-10-02	1538477484	testRound	2	ef	42	[0, 3]	2	both	a	1.0201635677804	1	1	f	1.30214689541026	1	1
ws-ml-16	WS	y	2018-10-02	1538477484	testRound	2	ef	43	[1, 3]	2	both	s	0.641915216605412	1	1	f	0.899827477318468	1	1
ws-ml-16	WS	y	2018-10-02	1538477484	testRound	2	ef	44	[0, 1]	2	both	a	0.604952898647753	1	1	s	0.843836989006377	1	1
ws-ml-16	WS	y	2018-10-02	1538477484	testRound	2	ef	45	[1, 3]	2	both	s	0.212648712200462	1	1	f	0.472622328641592	1	1
ws-ml-16	WS	y	2018-10-02	1538477484	testRound	2	ef	46	[2, 3]	2	both	f	0.193981046570116	1	1	d	0.735826054558856	1	1
ws-ml-16	WS	y	2018-10-02	1538477484	testRound	2	ef	47	[2, 3]	2	both	d	0.361897024587961	1	1	f	1.26171455916483	1	1
ws-ml-16	WS	y	2018-10-02	1538477484	testRound	2	ef	48	[1, 2]	2	both	s	0.425973210381926	1	1	d	0.644830686258501	1	1
ws-ml-16	WS	y	2018-10-02	1538477484	testRound	2	ef	49	[0, 3]	2	both	a	0.0506217263027793	1	1	f	0.307569219949073	1	1
ws-ml-16	WS	y	2018-10-02	1538477484	testRound	2	ef	50	[1, 3]	2	both	s	0.374627267301548	1	1	f	0.650437432705075	1	1
ws-ml-16	WS	y	2018-10-02	1538477484	testRound	2	ef	51	[2, 3]	2	both	d	0.357718505474622	1	1	f	0.55460090941051	1	1
ws-ml-16	WS	y	2018-10-02	1538477484	testRound	2	ef	52	[0, 2]	2	both	a	0.589098709329846	1	1	d	0.836005954100983	1	1
ws-ml-16	WS	y	2018-10-02	1538477484	testRound	2	ef	53	[0, 2]	2	both	a	0.616039380969596	1	1	d	0.848944353012484	1	1
ws-ml-18a	WS	y	09/10/2018	1539082662	trainingRound	1	ef	0	[0, 1]	2	both	a	0.441311743	1	1	s	0.931257006	1	1
ws-ml-18a	WS	y	09/10/2018	1539082662	trainingRound	1	ef	1	[0, 2]	1	r	d	0.979069085	1	1	f	2.950677506	1	1
ws-ml-18a	WS	y	09/10/2018	1539082662	trainingRound	1	ef	2	[2, 3]	2	both	d	0.428326146	1	1	f	0.799257141	1	1
ws-ml-18a	WS	y	09/10/2018	1539082662	trainingRound	1	ef	3	[2, 3]	0	neither	s	1.874650582	1	1	a	2.093630691	1	1
ws-ml-18a	WS	y	09/10/2018	1539082662	trainingRound	1	ef	4	[0, 1]	0	neither	d	0.343356369	1	1	f	0.683298345	1	1
ws-ml-18a	WS	y	09/10/2018	1539082662	trainingRound	1	ef	5	[1, 3]	0	neither	d	0.950650242	1	1	a	1.313561505	1	1
ws-ml-18a	WS	y	09/10/2018	1539082662	trainingRound	1	ef	6	[2, 3]	1	r	f	0.560937362	1	1	s	1.006832634	1	1
ws-ml-18a	WS	y	09/10/2018	1539082662	trainingRound	1	ef	7	[1, 3]	2	both	s	0.633001089	1	1	f	0.990949695	1	1
ws-ml-18a	WS	y	09/10/2018	1539082662	trainingRound	1	ef	8	[0, 3]	0	neither	s	1.8990687	1	1	d	2.157935455	1	1
ws-ml-18a	WS	y	09/10/2018	1539082662	trainingRound	1	ef	9	[0, 3]	2	both	a	1.641753096	1	1	f	1.847658118	1	1
ws-ml-18a	WS	y	09/10/2018	1539082662	trainingRound	1	ef	10	[0, 1]	1	r	s	1.478878399	1	1	d	1.641853491	1	0
ws-ml-18a	WS	y	09/10/2018	1539082662	trainingRound	1	ef	11	[1, 3]	1	l	s	0.235885922	1	1	d	0.847743438	1	0
ws-ml-18a	WS	y	09/10/2018	1539082662	trainingRound	1	ef	12	[0, 2]	0	neither	s	0.471569771	1	1	f	0.707443825	1	1
ws-ml-18a	WS	y	09/10/2018	1539082662	trainingRound	1	ef	13	[1, 2]	1	l	s	0.289059029	1	1	f	0.549937213	1	0
ws-ml-18a	WS	y	09/10/2018	1539082662	trainingRound	1	ef	14	[1, 2]	2	both	s	0.395412301	1	1	d	0.60539567	1	1
ws-ml-18a	WS	y	09/10/2018	1539082662	trainingRound	1	ef	15	[1, 2]	0	neither	a	0.516544167	1	1	f	0.795480621	1	1
ws-ml-18a	WS	y	09/10/2018	1539082662	trainingRound	1	ef	16	[0, 2]	2	both	a	0.781875334	1	1	d	0.989762596	1	1
ws-ml-18a	WS	y	09/10/2018	1539082662	trainingRound	1	ef	17	[0, 3]	1	l	a	0.42809296	1	1	d	0.665938028	1	1
ws-ml-18a	WS	y	09/10/2018	1539082662	trainingRound	2	c	0	[0, 3]	0	neither	s	0.576263478	1	1	d	0.695092673	1	1
ws-ml-18a	WS	y	09/10/2018	1539082662	trainingRound	2	c	1	[1, 3]	0	neither	d	0.043640393	1	1	a	0.336502244	1	1
ws-ml-18a	WS	y	09/10/2018	1539082662	trainingRound	2	c	2	[1, 2]	0	neither	a	0.268269565	1	1	f	0.52222306	1	1
ws-ml-18a	WS	y	09/10/2018	1539082662	trainingRound	2	c	3	[2, 3]	1	r	f	0.32740928	1	1	s	0.606406035	1	0
ws-ml-18a	WS	y	09/10/2018	1539082662	trainingRound	2	c	4	[2, 3]	0	neither	a	0.303201574	1	1	s	0.606033644	1	1
ws-ml-18a	WS	y	09/10/2018	1539082662	trainingRound	2	c	5	[1, 3]	1	r	f	0.43647033	1	1	d	0.647329669	1	0
ws-ml-18a	WS	y	09/10/2018	1539082662	trainingRound	2	c	6	[1, 3]	2	both	s	0.549747329	1	1	f	1.004673339	1	1
ws-ml-18a	WS	y	09/10/2018	1539082662	trainingRound	2	c	7	[0, 2]	0	neither	s	0.390697906	1	1	f	0.649771224	1	1
ws-ml-18a	WS	y	09/10/2018	1539082662	trainingRound	2	c	8	[0, 3]	2	both	a	0.418572434	1	1	f	0.675440912	1	1
ws-ml-18a	WS	y	09/10/2018	1539082662	trainingRound	2	c	9	[0, 3]	1	l	a	0.39084481	1	1	d	0.641694398	1	1
ws-ml-18a	WS	y	09/10/2018	1539082662	trainingRound	2	c	10	[1, 2]	2	both	s	0.315453935	1	1	d	0.542291476	1	1
ws-ml-18a	WS	y	09/10/2018	1539082662	trainingRound	2	c	11	[2, 3]	2	both	d	0.680698659	1	1	f	0.81070153	1	1
ws-ml-18a	WS	y	09/10/2018	1539082662	trainingRound	2	c	12	[0, 1]	0	neither	d	0.472984282	1	1	f	0.607002953	1	1
ws-ml-18a	WS	y	09/10/2018	1539082662	trainingRound	2	c	13	[0, 2]	1	r	d	0.376357137	1	1	f	0.50037159	1	1
ws-ml-18a	WS	y	09/10/2018	1539082662	trainingRound	2	c	14	[1, 2]	1	r	d	0.321752839	1	1	a	0.637614769	1	1
ws-ml-18a	WS	y	09/10/2018	1539082662	trainingRound	2	c	15	[0, 1]	2	both	a	0.811516237	1	1	s	0.908539189	1	1
ws-ml-18a	WS	y	09/10/2018	1539082662	trainingRound	2	c	16	[0, 2]	2	both	a	0.394478595	1	1	d	0.568462497	1	1
ws-ml-18a	WS	y	09/10/2018	1539082662	trainingRound	2	c	17	[0, 1]	1	r	s	0.51728061	1	1	d	0.650389953	1	1
ws-ml-18a	WS	y	09/10/2018	1539082662	testRound	1	ef	0	[0, 2]	2	both	a	0.697411381	1	1	d	0.901387408	1	1
ws-ml-18a	WS	y	09/10/2018	1539082662	testRound	1	ef	1	[0, 3]	2	both	a	0.479949386	1	1	f	0.691833203	1	1
ws-ml-18a	WS	y	09/10/2018	1539082662	testRound	1	ef	2	[2, 3]	2	both	d	0.565145292	1	1	f	0.705213965	1	1
ws-ml-18a	WS	y	09/10/2018	1539082662	testRound	1	ef	3	[0, 2]	2	both	a	0.731264704	1	1	d	0.952174129	1	1
ws-ml-18a	WS	y	09/10/2018	1539082662	testRound	1	ef	4	[0, 1]	2	both	a	0.354481931	1	1	s	0.520516345	1	1
ws-ml-18a	WS	y	09/10/2018	1539082662	testRound	1	ef	5	[1, 3]	2	both	s	1.047805343	1	1	f	1.231773576	1	1
ws-ml-18a	WS	y	09/10/2018	1539082662	testRound	1	ef	6	[1, 2]	2	both	s	0.290154714	1	1	d	0.425175411	1	1
ws-ml-18a	WS	y	09/10/2018	1539082662	testRound	1	ef	7	[2, 3]	2	both	d	0.267466405	1	1	f	0.370403039	1	1
ws-ml-18a	WS	y	09/10/2018	1539082662	testRound	1	ef	8	[0, 2]	2	both	a	0.948630795	1	1	d	1.085583053	1	1
ws-ml-18a	WS	y	09/10/2018	1539082662	testRound	1	ef	9	[0, 2]	2	both	a	0.299781729	1	1	d	0.427706776	1	1
ws-ml-18a	WS	y	09/10/2018	1539082662	testRound	1	ef	10	[0, 1]	2	both	a	0.537014804	1	1	s	0.71194877	1	1
ws-ml-18a	WS	y	09/10/2018	1539082662	testRound	1	ef	11	[0, 3]	2	both	a	0.494021686	1	1	f	0.635983751	1	1
ws-ml-18a	WS	y	09/10/2018	1539082662	testRound	1	ef	12	[2, 3]	2	both	d	0.320255895	1	1	f	0.470180278	1	1
ws-ml-18a	WS	y	09/10/2018	1539082662	testRound	1	ef	13	[0, 2]	2	both	a	0.604152119	1	1	d	0.743165522	1	1
ws-ml-18a	WS	y	09/10/2018	1539082662	testRound	1	ef	14	[2, 3]	2	both	d	0.28162178	1	1	f	0.407588323	1	1
ws-ml-18a	WS	y	09/10/2018	1539082662	testRound	1	ef	15	[0, 3]	2	both	a	0.668397545	1	1	f	0.765432043	1	1
ws-ml-18a	WS	y	09/10/2018	1539082662	testRound	1	ef	16	[0, 1]	2	both	a	0.353694488	1	1	s	0.468735616	1	1
ws-ml-18a	WS	y	09/10/2018	1539082662	testRound	1	ef	17	[0, 1]	2	both	a	0.321276524	1	1	s	0.417189036	1	1
ws-ml-18a	WS	y	09/10/2018	1539082662	testRound	1	ef	18	[0, 3]	2	both	a	0.465253866	1	1	f	0.56614828	1	1
ws-ml-18a	WS	y	09/10/2018	1539082662	testRound	1	ef	19	[1, 3]	2	both	s	0.298559668	1	1	f	0.421536493	1	1
ws-ml-18a	WS	y	09/10/2018	1539082662	testRound	1	ef	20	[1, 2]	2	both	s	0.057560016	1	1	d	0.18752151	1	1
ws-ml-18a	WS	y	09/10/2018	1539082662	testRound	1	ef	21	[1, 3]	2	both	s	0.487195788	1	1	f	0.631146828	1	1
ws-ml-18a	WS	y	09/10/2018	1539082662	testRound	1	ef	22	[1, 2]	2	both	s	0.491882599	1	1	d	0.631897706	1	1
ws-ml-18a	WS	y	09/10/2018	1539082662	testRound	1	ef	23	[2, 3]	2	both	f	0.087056903	1	1	d	0.462977818	1	1
ws-ml-18a	WS	y	09/10/2018	1539082662	testRound	1	ef	24	[0, 2]	2	both	a	0.613043011	1	1	d	0.880959109	1	1
ws-ml-18a	WS	y	09/10/2018	1539082662	testRound	1	ef	25	[0, 1]	2	both	a	0.465304866	1	1	s	0.573259646	1	1
ws-ml-18a	WS	y	09/10/2018	1539082662	testRound	1	ef	26	[1, 2]	2	both	s	0.233760627	1	1	d	0.363784346	1	1
ws-ml-18a	WS	y	09/10/2018	1539082662	testRound	1	ef	27	[1, 2]	2	both	s	0.273120601	1	1	d	0.428192393	1	1
ws-ml-18a	WS	y	09/10/2018	1539082662	testRound	1	ef	28	[0, 1]	2	both	a	0.349677084	1	1	s	0.452647718	1	1
ws-ml-18a	WS	y	09/10/2018	1539082662	testRound	1	ef	29	[1, 3]	2	both	s	0.325791092	1	1	f	0.43380906	1	1
ws-ml-18a	WS	y	09/10/2018	1539082662	testRound	1	ef	30	[1, 3]	2	both	s	0.241208782	1	1	f	0.33018185	1	1
ws-ml-18a	WS	y	09/10/2018	1539082662	testRound	1	ef	31	[1, 2]	2	both	s	0.238545267	1	1	d	0.314602983	1	1
ws-ml-18a	WS	y	09/10/2018	1539082662	testRound	1	ef	32	[2, 3]	2	both	d	0.298631837	1	1	f	0.454688334	1	1
ws-ml-18a	WS	y	09/10/2018	1539082662	testRound	1	ef	33	[1, 3]	2	both	s	0.508276494	1	1	f	0.613358309	1	1
ws-ml-18a	WS	y	09/10/2018	1539082662	testRound	1	ef	34	[0, 2]	2	both	a	0.263316211	1	1	d	0.366361258	1	1
ws-ml-18a	WS	y	09/10/2018	1539082662	testRound	1	ef	35	[0, 1]	2	both	a	0.259179487	1	1	s	0.33523592	1	1
ws-ml-18a	WS	y	09/10/2018	1539082662	testRound	1	ef	36	[1, 2]	2	both	s	0.2731716	1	1	d	0.391227144	1	1
ws-ml-18a	WS	y	09/10/2018	1539082662	testRound	1	ef	37	[0, 2]	2	both	a	0.277531245	1	1	d	0.371506101	1	1
ws-ml-18a	WS	y	09/10/2018	1539082662	testRound	1	ef	38	[0, 1]	2	both	a	0.247022711	1	1	s	0.347046286	1	1
ws-ml-18a	WS	y	09/10/2018	1539082662	testRound	1	ef	39	[1, 3]	2	both	s	0.167278285	1	1	f	0.264323047	1	1
ws-ml-18a	WS	y	09/10/2018	1539082662	testRound	1	ef	40	[0, 3]	2	both	a	0.401304814	1	1	f	0.56533646	1	1
ws-ml-18a	WS	y	09/10/2018	1539082662	testRound	1	ef	41	[1, 2]	2	both	s	0.188934738	1	1	d	0.302897823	1	1
ws-ml-18a	WS	y	09/10/2018	1539082662	testRound	1	ef	42	[0, 3]	2	both	a	0.252266024	1	1	f	0.309266972	1	1
ws-ml-18a	WS	y	09/10/2018	1539082662	testRound	1	ef	43	[0, 3]	2	both	a	0.287942175	1	1	f	0.394991797	1	1
ws-ml-18a	WS	y	09/10/2018	1539082662	testRound	1	ef	44	[0, 3]	2	both	a	0.083728151	1	1	f	0.205786665	1	1
ws-ml-18a	WS	y	09/10/2018	1539082662	testRound	1	ef	45	[0, 2]	2	both	a	0.342274797	1	1	d	0.401183571	1	1
ws-ml-18a	WS	y	09/10/2018	1539082662	testRound	1	ef	46	[0, 1]	2	both	a	0.282509619	1	1	s	0.404476719	1	1
ws-ml-18a	WS	y	09/10/2018	1539082662	testRound	1	ef	47	[2, 3]	2	both	d	0.271231378	1	1	f	0.388182578	1	1
ws-ml-18a	WS	y	09/10/2018	1539082662	testRound	1	ef	48	[2, 3]	2	both	d	0.264675873	1	1	f	0.375638334	1	1
ws-ml-18a	WS	y	09/10/2018	1539082662	testRound	1	ef	49	[2, 3]	2	both	d	0.144838558	1	1	f	0.289743191	1	1
ws-ml-18a	WS	y	09/10/2018	1539082662	testRound	1	ef	50	[0, 3]	2	both	a	0.231273204	1	1	f	0.334280083	1	1
ws-ml-18a	WS	y	09/10/2018	1539082662	testRound	1	ef	51	[1, 3]	2	both	s	0.404321155	1	1	f	0.552262336	1	1
ws-ml-18a	WS	y	09/10/2018	1539082662	testRound	1	ef	52	[1, 3]	2	both	f	0.10129888	1	1	s	0.659108601	1	1
ws-ml-18a	WS	y	09/10/2018	1539082662	testRound	1	ef	53	[1, 2]	2	both	s	0.27976752	1	1	d	0.376726	1	1
ws-ml-18a	WS	y	09/10/2018	1539082662	testRound	2	c	0	[2, 3]	2	both	d	1.307023641	1	1	f	1.46895084	1	1
ws-ml-18a	WS	y	09/10/2018	1539082662	testRound	2	c	1	[1, 3]	2	both	s	0.217181017	1	1	f	0.340210445	1	1
ws-ml-18a	WS	y	09/10/2018	1539082662	testRound	2	c	2	[0, 2]	2	both	a	0.382779851	1	1	d	0.518813799	1	1
ws-ml-18a	WS	y	09/10/2018	1539082662	testRound	2	c	3	[0, 1]	2	both	a	0.392503091	1	1	s	0.457577658	1	1
ws-ml-18a	WS	y	09/10/2018	1539082662	testRound	2	c	4	[1, 2]	2	both	s	0.231091659	1	1	d	0.342000555	1	1
ws-ml-18a	WS	y	09/10/2018	1539082662	testRound	2	c	5	[1, 2]	2	both	s	0.257705317	1	1	d	0.384647583	1	1
ws-ml-18a	WS	y	09/10/2018	1539082662	testRound	2	c	6	[0, 1]	2	both	s	0.338073603	1	1	a	0.476954535	1	1
ws-ml-18a	WS	y	09/10/2018	1539082662	testRound	2	c	7	[1, 3]	2	both	s	0.48845249	1	1	f	0.613445553	1	1
ws-ml-18a	WS	y	09/10/2018	1539082662	testRound	2	c	8	[0, 3]	2	both	a	0.319112098	1	1	f	0.441120575	1	1
ws-ml-18a	WS	y	09/10/2018	1539082662	testRound	2	c	9	[0, 2]	2	both	a	0.269763302	1	1	d	0.374714893	1	1
ws-ml-18a	WS	y	09/10/2018	1539082662	testRound	2	c	10	[0, 1]	2	both	a	0.230093483	1	1	s	0.310095792	1	1
ws-ml-18a	WS	y	09/10/2018	1539082662	testRound	2	c	11	[0, 1]	2	both	a	0.415020761	1	1	s	0.531038254	1	1
ws-ml-18a	WS	y	09/10/2018	1539082662	testRound	2	c	12	[2, 3]	2	both	d	0.282161283	1	1	f	0.407003915	1	1
ws-ml-18a	WS	y	09/10/2018	1539082662	testRound	2	c	13	[1, 2]	2	both	s	0.235542077	1	1	d	0.351516269	1	1
ws-ml-18a	WS	y	09/10/2018	1539082662	testRound	2	c	14	[1, 3]	2	both	s	0.06352117	1	1	f	0.321429843	1	1
ws-ml-18a	WS	y	09/10/2018	1539082662	testRound	2	c	15	[0, 3]	2	both	a	0.247374574	1	1	f	0.378313717	1	1
ws-ml-18a	WS	y	09/10/2018	1539082662	testRound	2	c	16	[2, 3]	2	both	d	0.104736046	1	1	f	0.243706468	1	1
ws-ml-18a	WS	y	09/10/2018	1539082662	testRound	2	c	17	[1, 2]	2	both	s	0.769726897	1	1	d	0.893735897	1	1
ws-ml-18a	WS	y	09/10/2018	1539082662	testRound	2	c	18	[1, 3]	2	both	s	0.235331023	1	1	f	0.383276053	1	1
ws-ml-18a	WS	y	09/10/2018	1539082662	testRound	2	c	19	[1, 2]	2	both	s	0.375502977	1	1	d	0.491489358	1	1
ws-ml-18a	WS	y	09/10/2018	1539082662	testRound	2	c	20	[1, 3]	2	both	s	0.355926272	1	1	f	0.519916861	1	1
ws-ml-18a	WS	y	09/10/2018	1539082662	testRound	2	c	21	[2, 3]	2	both	d	0.249959184	1	1	f	0.390961563	1	1
ws-ml-18a	WS	y	09/10/2018	1539082662	testRound	2	c	22	[0, 3]	2	both	a	0.386005001	1	1	f	0.621980091	1	1
ws-ml-18a	WS	y	09/10/2018	1539082662	testRound	2	c	23	[0, 3]	2	both	a	0.510076868	1	1	f	0.639021582	1	1
ws-ml-18a	WS	y	09/10/2018	1539082662	testRound	2	c	24	[1, 3]	2	both	s	0.378318207	1	1	f	0.509265048	1	1
ws-ml-18a	WS	y	09/10/2018	1539082662	testRound	2	c	25	[2, 3]	2	both	d	0.261860323	1	1	f	0.451657881	1	1
ws-ml-18a	WS	y	09/10/2018	1539082662	testRound	2	c	26	[2, 3]	2	both	d	0.278307462	1	1	f	0.435386192	1	1
ws-ml-18a	WS	y	09/10/2018	1539082662	testRound	2	c	27	[2, 3]	2	both	d	0.28406943	1	1	f	0.463123439	1	1
ws-ml-18a	WS	y	09/10/2018	1539082662	testRound	2	c	28	[0, 2]	2	both	a	0.481114032	1	1	d	0.577076581	1	1
ws-ml-18a	WS	y	09/10/2018	1539082662	testRound	2	c	29	[0, 2]	2	both	a	0.214264751	1	1	d	0.327325564	1	1
ws-ml-18a	WS	y	09/10/2018	1539082662	testRound	2	c	30	[1, 2]	2	both	s	0.236540253	1	1	d	0.36550325	1	1
ws-ml-18a	WS	y	09/10/2018	1539082662	testRound	2	c	31	[0, 3]	2	both	a	0.342490983	1	1	f	0.495473725	1	1
ws-ml-18a	WS	y	09/10/2018	1539082662	testRound	2	c	32	[1, 3]	2	both	s	0.574148126	1	1	f	0.766087016	1	1
ws-ml-18a	WS	y	09/10/2018	1539082662	testRound	2	c	33	[1, 3]	2	both	s	0.220860671	1	1	f	0.372823104	1	1
ws-ml-18a	WS	y	09/10/2018	1539082662	testRound	2	c	34	[1, 3]	2	both	s	0.211161166	1	1	f	0.337205009	1	1
ws-ml-18a	WS	y	09/10/2018	1539082662	testRound	2	c	35	[0, 3]	2	both	a	0.27423521	1	1	f	0.45416936	1	1
ws-ml-18a	WS	y	09/10/2018	1539082662	testRound	2	c	36	[1, 2]	2	both	s	0.307065339	1	1	d	0.355874952	1	1
ws-ml-18a	WS	y	09/10/2018	1539082662	testRound	2	c	37	[0, 1]	2	both	s	0.141342695	1	1	a	0.476290581	1	1
ws-ml-18a	WS	y	09/10/2018	1539082662	testRound	2	c	38	[0, 1]	2	both	a	0.098848665	1	1	s	0.598769279	1	1
ws-ml-18a	WS	y	09/10/2018	1539082662	testRound	2	c	39	[0, 2]	2	both	d	0.632870223	1	1	a	0.799973698	1	1
ws-ml-18a	WS	y	09/10/2018	1539082662	testRound	2	c	40	[0, 2]	2	both	d	0.341017454	1	1	a	0.525965901	1	1
ws-ml-18a	WS	y	09/10/2018	1539082662	testRound	2	c	41	[0, 1]	2	both	s	0.276774915	1	1	a	0.438885583	1	1
ws-ml-18a	WS	y	09/10/2018	1539082662	testRound	2	c	42	[2, 3]	2	both	d	0.451219414	1	1	f	0.631263903	1	1
ws-ml-18a	WS	y	09/10/2018	1539082662	testRound	2	c	43	[0, 3]	2	both	a	1.294145496	1	1	f	1.419161333	1	1
ws-ml-18a	WS	y	09/10/2018	1539082662	testRound	2	c	44	[0, 1]	2	both	s	0.279798633	1	1	a	0.406891973	1	1
ws-ml-18a	WS	y	09/10/2018	1539082662	testRound	2	c	45	[0, 2]	2	both	d	0.254346735	1	1	a	0.434335412	1	1
ws-ml-18a	WS	y	09/10/2018	1539082662	testRound	2	c	46	[1, 2]	2	both	s	0.28963606	1	1	d	0.441550381	1	1
ws-ml-18a	WS	y	09/10/2018	1539082662	testRound	2	c	47	[0, 2]	2	both	a	0.688095494	1	1	d	0.914059631	1	1
ws-ml-18a	WS	y	09/10/2018	1539082662	testRound	2	c	48	[0, 2]	2	both	d	0.493861631	1	1	a	0.6798445	1	1
ws-ml-18a	WS	y	09/10/2018	1539082662	testRound	2	c	49	[1, 2]	2	both	s	0.23285194	1	1	d	0.347888257	1	1
ws-ml-18a	WS	y	09/10/2018	1539082662	testRound	2	c	50	[2, 3]	2	both	d	0.200617766	1	1	f	0.341549259	1	1
ws-ml-18a	WS	y	09/10/2018	1539082662	testRound	2	c	51	[0, 3]	2	both	a	0.398995408	1	1	f	0.533004778	1	1
ws-ml-18a	WS	y	09/10/2018	1539082662	testRound	2	c	52	[0, 3]	2	both	a	0.28438986	1	1	f	0.401407455	1	1
ws-ml-18a	WS	y	09/10/2018	1539082662	testRound	2	c	53	[0, 1]	2	both	s	0.352113187	1	1	a	0.560151843	1	1
ws-ml-18b	WS	y	04/10/2018	1538650573	trainingRound	1	ef	0	[0, 3]	2	both	a	0.259350745	1	1	f	0.510212768	1	1
ws-ml-18b	WS	y	04/10/2018	1538650573	trainingRound	1	ef	1	[2, 3]	2	both	d	0.328420363	1	1	f	0.551416348	1	1
ws-ml-18b	WS	y	04/10/2018	1538650573	trainingRound	1	ef	2	[0, 3]	1	r	f	0.409736322	1	1	d	0.622610632	1	1
ws-ml-18b	WS	y	04/10/2018	1538650573	trainingRound	1	ef	3	[0, 2]	2	both	a	0.548808628	1	1	d	0.774741425	1	1
ws-ml-18b	WS	y	04/10/2018	1538650573	trainingRound	1	ef	4	[1, 2]	1	r	d	0.391015587	1	1	f	0.559039679	1	1
ws-ml-18b	WS	y	04/10/2018	1538650573	trainingRound	1	ef	5	[0, 2]	1	l	a	0.545561968	1	1	s	0.892468597	1	1
ws-ml-18b	WS	y	04/10/2018	1538650573	trainingRound	1	ef	6	[0, 3]	0	neither	s	0.322518833	1	1	d	0.507527426	1	1
ws-ml-18b	WS	y	04/10/2018	1538650573	trainingRound	1	ef	7	[1, 3]	0	neither	d	0.416858637	1	1	a	0.731753177	1	1
ws-ml-18b	WS	y	04/10/2018	1538650573	trainingRound	1	ef	8	[1, 3]	2	both	s	0.905608875	1	1	f	1.091518463	1	1
ws-ml-18b	WS	y	04/10/2018	1538650573	trainingRound	1	ef	9	[1, 3]	1	l	s	0.492173312	1	1	d	1.32304166	1	1
ws-ml-18b	WS	y	04/10/2018	1538650573	trainingRound	1	ef	10	[1, 2]	2	both	s	0.440741247	1	1	d	0.641610743	1	1
ws-ml-18b	WS	y	04/10/2018	1538650573	trainingRound	1	ef	11	[0, 2]	0	neither	s	0.328399194	1	1	f	0.569323975	1	1
ws-ml-18b	WS	y	04/10/2018	1538650573	trainingRound	1	ef	12	[2, 3]	0	neither	s	0.427339875	1	1	a	0.658298868	1	1
ws-ml-18b	WS	y	04/10/2018	1538650573	trainingRound	1	ef	13	[2, 3]	1	l	d	0.316977829	1	1	s	0.540893091	1	0
ws-ml-18b	WS	y	04/10/2018	1538650573	trainingRound	1	ef	14	[1, 2]	0	neither	a	0.290853478	1	1	f	0.552816755	1	1
ws-ml-18b	WS	y	04/10/2018	1538650573	trainingRound	1	ef	15	[0, 1]	1	l	a	0.704473795	1	1	f	1.149461809	1	0
ws-ml-18b	WS	y	04/10/2018	1538650573	trainingRound	1	ef	16	[0, 1]	2	both	a	0.26865033	1	1	s	0.458576063	1	1
ws-ml-18b	WS	y	04/10/2018	1538650573	trainingRound	1	ef	17	[0, 1]	0	neither	d	0.957711314	1	1	f	1.16270537	1	1
ws-ml-18b	WS	y	04/10/2018	1538650573	trainingRound	2	c	0	[1, 3]	1	r	f	0.354209207	1	1	d	0.515136323	1	1
ws-ml-18b	WS	y	04/10/2018	1538650573	trainingRound	2	c	1	[2, 3]	0	neither	s	0.504238427	1	1	a	0.634202317	1	1
ws-ml-18b	WS	y	04/10/2018	1538650573	trainingRound	2	c	2	[1, 2]	1	r	d	0.270958467	1	1	f	0.452910607	1	0
ws-ml-18b	WS	y	04/10/2018	1538650573	trainingRound	2	c	3	[0, 2]	2	both	d	0.334354289	1	1	a	0.820205564	1	1
ws-ml-18b	WS	y	04/10/2018	1538650573	trainingRound	2	c	4	[0, 1]	1	r	s	0.52918337	1	1	d	1.079006218	1	1
ws-ml-18b	WS	y	04/10/2018	1538650573	trainingRound	2	c	5	[0, 2]	0	neither	s	0.43998844	1	1	f	0.621958221	1	1
ws-ml-18b	WS	y	04/10/2018	1538650573	trainingRound	2	c	6	[2, 3]	1	l	d	0.166111764	1	1	s	0.375016439	1	1
ws-ml-18b	WS	y	04/10/2018	1538650573	trainingRound	2	c	7	[0, 2]	1	l	a	0.301407527	1	1	s	0.509423716	1	0
ws-ml-18b	WS	y	04/10/2018	1538650573	trainingRound	2	c	8	[0, 3]	1	r	f	0.528410676	1	1	d	1.051337764	1	1
ws-ml-18b	WS	y	04/10/2018	1538650573	trainingRound	2	c	9	[2, 3]	2	both	d	0.267272697	1	1	f	0.390340081	1	1
ws-ml-18b	WS	y	04/10/2018	1538650573	trainingRound	2	c	10	[0, 1]	0	neither	d	0.576040538	1	1	f	0.790986591	1	1
ws-ml-18b	WS	y	04/10/2018	1538650573	trainingRound	2	c	11	[0, 1]	2	both	s	0.444728524	1	1	a	0.638708572	1	1
ws-ml-18b	WS	y	04/10/2018	1538650573	trainingRound	2	c	12	[0, 3]	2	both	f	0.561016478	1	1	a	0.893016122	1	1
ws-ml-18b	WS	y	04/10/2018	1538650573	trainingRound	2	c	13	[1, 3]	0	neither	a	0.470947497	1	1	d	0.675933856	1	1
ws-ml-18b	WS	y	04/10/2018	1538650573	trainingRound	2	c	14	[1, 2]	2	both	s	0.171757655	1	1	d	0.368743797	1	1
ws-ml-18b	WS	y	04/10/2018	1538650573	trainingRound	2	c	15	[1, 3]	2	both	s	0.649039378	1	1	f	0.84696693	1	1
ws-ml-18b	WS	y	04/10/2018	1538650573	trainingRound	2	c	16	[1, 2]	0	neither	a	0.430376442	1	1	f	0.560289011	1	1
ws-ml-18b	WS	y	04/10/2018	1538650573	trainingRound	2	c	17	[0, 3]	0	neither	s	0.628493238	1	1	d	0.646744071	1	1
ws-ml-18b	WS	y	04/10/2018	1538650573	testRound	1	ef	0	[1, 3]	2	both	s	0.713277817	1	1	f	0.99626323	1	1
ws-ml-18b	WS	y	04/10/2018	1538650573	testRound	1	ef	1	[2, 3]	2	both	d	0.286707428	1	1	f	0.469650373	1	1
ws-ml-18b	WS	y	04/10/2018	1538650573	testRound	1	ef	2	[1, 2]	2	both	d	0.193026771	1	1	s	0.217088681	1	1
ws-ml-18b	WS	y	04/10/2018	1538650573	testRound	1	ef	3	[2, 3]	2	both	d	0.452311441	1	1	f	0.606259298	1	1
ws-ml-18b	WS	y	04/10/2018	1538650573	testRound	1	ef	4	[1, 3]	2	both	s	0.161074021	1	1	f	0.386019221	1	1
ws-ml-18b	WS	y	04/10/2018	1538650573	testRound	1	ef	5	[0, 2]	2	both	d	0.526903138	1	1	a	0.934825924	1	1
ws-ml-18b	WS	y	04/10/2018	1538650573	testRound	1	ef	6	[0, 3]	2	both	f	0.238370948	1	1	a	0.682271289	1	1
ws-ml-18b	WS	y	04/10/2018	1538650573	testRound	1	ef	7	[0, 1]	2	both	a	0.318104954	1	1	s	0.530121251	1	1
ws-ml-18b	WS	y	04/10/2018	1538650573	testRound	1	ef	8	[1, 2]	2	both	s	0.362197233	1	1	d	0.521275531	1	1
ws-ml-18b	WS	y	04/10/2018	1538650573	testRound	1	ef	9	[0, 1]	2	both	s	0.135506818	1	1	a	0.405298707	1	1
ws-ml-18b	WS	y	04/10/2018	1538650573	testRound	1	ef	10	[0, 2]	2	both	a	0.356011837	1	1	d	0.534845939	1	1
ws-ml-18b	WS	y	04/10/2018	1538650573	testRound	1	ef	11	[0, 3]	2	both	a	0.31154107	1	1	f	0.630505962	1	1
ws-ml-18b	WS	y	04/10/2018	1538650573	testRound	1	ef	12	[0, 2]	2	both	a	0.285528341	1	1	d	0.502388325	1	1
ws-ml-18b	WS	y	04/10/2018	1538650573	testRound	1	ef	13	[1, 3]	2	both	a	0.333099505	0	0	f	0.602059682	0	1
ws-ml-18b	WS	y	04/10/2018	1538650573	testRound	1	ef	14	[0, 2]	2	both	d	0.394639451	1	1	a	0.624538998	1	1
ws-ml-18b	WS	y	04/10/2018	1538650573	testRound	1	ef	15	[2, 3]	2	both	d	0.95915438	1	1	f	1.02427906	1	1
ws-ml-18b	WS	y	04/10/2018	1538650573	testRound	1	ef	16	[1, 2]	2	both	s	0.059362998	1	1	d	0.645227231	1	1
ws-ml-18b	WS	y	04/10/2018	1538650573	testRound	1	ef	17	[2, 3]	2	both	d	0.093253094	1	1	f	0.31717862	1	1
ws-ml-18b	WS	y	04/10/2018	1538650573	testRound	1	ef	18	[2, 3]	2	both	d	0.03179109	1	1	f	0.280792426	1	1
ws-ml-18b	WS	y	04/10/2018	1538650573	testRound	1	ef	19	[0, 1]	2	both	s	0.265217313	1	1	a	0.424234347	1	1
ws-ml-18b	WS	y	04/10/2018	1538650573	testRound	1	ef	20	[2, 3]	2	both	f	0.236001868	1	1	d	0.797925435	1	1
ws-ml-18b	WS	y	04/10/2018	1538650573	testRound	1	ef	21	[1, 3]	2	both	s	0.186857091	1	1	f	0.341788056	1	1
ws-ml-18b	WS	y	04/10/2018	1538650573	testRound	1	ef	22	[0, 3]	2	both	a	0.46273366	1	1	f	0.627712526	1	1
ws-ml-18b	WS	y	04/10/2018	1538650573	testRound	1	ef	23	[0, 1]	2	both	s	0.444452677	1	1	a	0.670403116	1	1
ws-ml-18b	WS	y	04/10/2018	1538650573	testRound	1	ef	24	[2, 3]	2	both	d	0.336154675	1	1	f	0.507104674	1	1
ws-ml-18b	WS	y	04/10/2018	1538650573	testRound	1	ef	25	[0, 3]	2	both	a	0.132294479	1	1	f	0.369220757	1	1
ws-ml-18b	WS	y	04/10/2018	1538650573	testRound	1	ef	26	[1, 2]	2	both	s	0.143608392	1	1	d	0.191556119	1	1
ws-ml-18b	WS	y	04/10/2018	1538650573	testRound	1	ef	27	[1, 3]	2	both	s	0.125605822	1	1	f	0.283528768	1	1
ws-ml-18b	WS	y	04/10/2018	1538650573	testRound	1	ef	28	[0, 1]	2	both	s	0.240900725	1	1	a	0.521953602	1	1
ws-ml-18b	WS	y	04/10/2018	1538650573	testRound	1	ef	29	[2, 3]	2	both	f	0.1418821	1	1	d	0.5788452	1	1
ws-ml-18b	WS	y	04/10/2018	1538650573	testRound	1	ef	30	[0, 1]	2	both	a	0.219220083	1	1	s	0.626134422	1	1
ws-ml-18b	WS	y	04/10/2018	1538650573	testRound	1	ef	31	[0, 2]	2	both	d	0.196940596	1	1	a	0.386864725	1	1
ws-ml-18b	WS	y	04/10/2018	1538650573	testRound	1	ef	32	[0, 3]	2	both	a	0.392829123	1	1	f	0.608700547	1	1
ws-ml-18b	WS	y	04/10/2018	1538650573	testRound	1	ef	33	[1, 2]	2	both	d	0.100288485	1	1	s	0.364336013	1	1
ws-ml-18b	WS	y	04/10/2018	1538650573	testRound	1	ef	34	[0, 3]	2	both	a	0.141172274	1	1	f	0.392100373	1	1
ws-ml-18b	WS	y	04/10/2018	1538650573	testRound	1	ef	35	[0, 1]	2	both	a	0.206783536	1	1	s	0.639641642	1	1
ws-ml-18b	WS	y	04/10/2018	1538650573	testRound	1	ef	36	[1, 2]	2	both	d	0.053228922	1	1	s	0.497096546	1	1
ws-ml-18b	WS	y	04/10/2018	1538650573	testRound	1	ef	37	[0, 3]	2	both	a	0.054308896	1	1	f	0.478173736	1	1
ws-ml-18b	WS	y	04/10/2018	1538650573	testRound	1	ef	38	[2, 3]	2	both	d	0.241144176	1	1	f	0.488074091	1	1
ws-ml-18b	WS	y	04/10/2018	1538650573	testRound	1	ef	39	[1, 3]	2	both	s	0.322441211	1	1	f	0.551386839	1	1
ws-ml-18b	WS	y	04/10/2018	1538650573	testRound	1	ef	40	[0, 2]	2	both	a	0.222924136	1	1	d	0.600836652	1	1
ws-ml-18b	WS	y	04/10/2018	1538650573	testRound	1	ef	41	[0, 3]	2	both	a	0.49557265	1	1	f	0.643685372	1	1
ws-ml-18b	WS	y	04/10/2018	1538650573	testRound	1	ef	42	[0, 3]	2	both	a	0.405997307	1	1	f	0.573915551	1	1
ws-ml-18b	WS	y	04/10/2018	1538650573	testRound	1	ef	43	[0, 1]	2	both	s	0.105191833	1	1	a	0.430135557	1	1
ws-ml-18b	WS	y	04/10/2018	1538650573	testRound	1	ef	44	[1, 3]	2	both	s	0.036340006	1	1	f	0.676139137	1	1
ws-ml-18b	WS	y	04/10/2018	1538650573	testRound	1	ef	45	[0, 2]	2	both	d	0.199936427	1	1	a	0.565970826	1	1
ws-ml-18b	WS	y	04/10/2018	1538650573	testRound	1	ef	46	[1, 2]	2	both	s	0.305751161	1	1	d	0.312736836	1	1
ws-ml-18b	WS	y	04/10/2018	1538650573	testRound	1	ef	47	[0, 2]	2	both	d	0.443641173	1	1	a	0.644478915	1	1
ws-ml-18b	WS	y	04/10/2018	1538650573	testRound	1	ef	48	[1, 2]	2	both	d	0.240507482	1	1	s	0.278464403	1	1
ws-ml-18b	WS	y	04/10/2018	1538650573	testRound	1	ef	49	[1, 2]	2	both	d	0.307031927	1	1	s	0.406010137	1	1
ws-ml-18b	WS	y	04/10/2018	1538650573	testRound	1	ef	50	[0, 2]	2	both	a	0.263438098	1	1	d	0.814435542	1	1
ws-ml-18b	WS	y	04/10/2018	1538650573	testRound	1	ef	51	[1, 3]	2	both	s	0.748197851	1	1	f	0.916168056	1	1
ws-ml-18b	WS	y	04/10/2018	1538650573	testRound	1	ef	52	[1, 3]	2	both	s	0.428502925	1	1	f	0.970379123	1	1
ws-ml-18b	WS	y	04/10/2018	1538650573	testRound	1	ef	53	[0, 1]	2	both	s	0.247436704	1	1	a	0.477431514	1	1
ws-ml-18b	WS	y	04/10/2018	1538650573	testRound	2	c	0	[0, 1]	2	both	s	0.270322414	1	1	a	0.470362123	1	1
ws-ml-18b	WS	y	04/10/2018	1538650573	testRound	2	c	1	[0, 3]	2	both	a	0.377492008	1	1	f	0.560528934	1	1
ws-ml-18b	WS	y	04/10/2018	1538650573	testRound	2	c	2	[1, 3]	2	both	s	0.310061116	1	1	f	0.481931997	1	1
ws-ml-18b	WS	y	04/10/2018	1538650573	testRound	2	c	3	[1, 3]	2	both	s	0.481912751	1	1	f	0.617889793	1	1
ws-ml-18b	WS	y	04/10/2018	1538650573	testRound	2	c	4	[1, 2]	2	both	s	0.250551214	1	1	d	0.25672795	1	1
ws-ml-18b	WS	y	04/10/2018	1538650573	testRound	2	c	5	[2, 3]	2	both	f	0.300361553	1	1	d	0.324299332	1	1
ws-ml-18b	WS	y	04/10/2018	1538650573	testRound	2	c	6	[1, 3]	2	both	f	0.387182591	1	1	s	0.400302342	1	1
ws-ml-18b	WS	y	04/10/2018	1538650573	testRound	2	c	7	[0, 1]	2	both	s	0.375895301	1	1	a	0.404014093	1	1
ws-ml-18b	WS	y	04/10/2018	1538650573	testRound	2	c	8	[1, 3]	2	both	f	1.025713466	1	1	s	1.041753992	1	1
ws-ml-18b	WS	y	04/10/2018	1538650573	testRound	2	c	9	[2, 3]	2	both	f	0.596855468	1	1	d	0.630789828	1	1
ws-ml-18b	WS	y	04/10/2018	1538650573	testRound	2	c	10	[0, 1]	2	both	s	0.146562845	1	1	a	0.172539971	1	1
ws-ml-18b	WS	y	04/10/2018	1538650573	testRound	2	c	11	[0, 3]	2	both	f	0.041388975	1	1	a	0.070315743	1	1
ws-ml-18b	WS	y	04/10/2018	1538650573	testRound	2	c	12	[1, 2]	2	both	d	0.185236327	1	1	s	0.207274929	1	1
ws-ml-18b	WS	y	04/10/2018	1538650573	testRound	2	c	13	[0, 1]	2	both	s	0.587766297	1	1	a	0.604692741	1	1
ws-ml-18b	WS	y	04/10/2018	1538650573	testRound	2	c	14	[1, 2]	2	both	d	0.215058316	1	1	s	0.253027746	1	1
ws-ml-18b	WS	y	04/10/2018	1538650573	testRound	2	c	15	[1, 2]	2	both	d	0.30886984	1	1	s	0.398871784	1	1
ws-ml-18b	WS	y	04/10/2018	1538650573	testRound	2	c	16	[2, 3]	2	both	d	0.222690628	1	1	f	0.229942848	1	1
ws-ml-18b	WS	y	04/10/2018	1538650573	testRound	2	c	17	[2, 3]	2	both	d	0.259298462	1	1	f	0.275209403	1	1
ws-ml-18b	WS	y	04/10/2018	1538650573	testRound	2	c	18	[0, 1]	2	both	s	0.444922901	1	1	a	0.46199208	1	1
ws-ml-18b	WS	y	04/10/2018	1538650573	testRound	2	c	19	[2, 3]	2	both	d	0.105325907	1	1	f	0.146204885	1	1
ws-ml-18b	WS	y	04/10/2018	1538650573	testRound	2	c	20	[0, 2]	2	both	d	0.274291409	1	1	a	0.307300718	1	1
ws-ml-18b	WS	y	04/10/2018	1538650573	testRound	2	c	21	[1, 3]	2	both	s	0.838613886	1	1	f	0.884614965	1	1
ws-ml-18b	WS	y	04/10/2018	1538650573	testRound	2	c	22	[2, 3]	2	both	f	0.398547503	1	1	d	0.405374726	1	1
ws-ml-18b	WS	y	04/10/2018	1538650573	testRound	2	c	23	[0, 3]	2	both	f	0.274335352	1	1	a	0.281531441	1	1
ws-ml-18b	WS	y	04/10/2018	1538650573	testRound	2	c	24	[0, 1]	2	both	s	0.065579186	1	1	a	0.114549153	1	1
ws-ml-18b	WS	y	04/10/2018	1538650573	testRound	2	c	25	[1, 3]	2	both	f	0.314550051	1	1	s	0.328500551	1	1
ws-ml-18b	WS	y	04/10/2018	1538650573	testRound	2	c	26	[1, 2]	2	both	s	0.292501827	1	1	d	0.313708075	1	1
ws-ml-18b	WS	y	04/10/2018	1538650573	testRound	2	c	27	[1, 2]	2	both	d	0.21788511	1	1	s	0.239246924	1	1
ws-ml-18b	WS	y	04/10/2018	1538650573	testRound	2	c	28	[0, 3]	2	both	f	0.166066217	1	1	a	0.172710611	1	1
ws-ml-18b	WS	y	04/10/2018	1538650573	testRound	2	c	29	[0, 1]	2	both	s	0.050710692	1	1	a	0.079827666	1	1
ws-ml-18b	WS	y	04/10/2018	1538650573	testRound	2	c	30	[0, 2]	2	both	d	0.231738422	1	1	a	0.248916016	1	1
ws-ml-18b	WS	y	04/10/2018	1538650573	testRound	2	c	31	[2, 3]	2	both	f	0.189936318	1	1	d	0.196841804	1	1
ws-ml-18b	WS	y	04/10/2018	1538650573	testRound	2	c	32	[1, 2]	2	both	d	0.112443411	1	1	s	0.1394617	1	1
ws-ml-18b	WS	y	04/10/2018	1538650573	testRound	2	c	33	[2, 3]	2	both	f	0.340382517	1	1	d	0.864233693	1	1
ws-ml-18b	WS	y	04/10/2018	1538650573	testRound	2	c	34	[0, 3]	2	both	a	0.104002161	1	1	f	0.115586468	1	1
ws-ml-18b	WS	y	04/10/2018	1538650573	testRound	2	c	35	[0, 2]	2	both	d	0.046890526	1	1	a	0.076101481	1	1
ws-ml-18b	WS	y	04/10/2018	1538650573	testRound	2	c	36	[0, 2]	2	both	d	0.209846725	1	1	a	0.242742808	1	1
ws-ml-18b	WS	y	04/10/2018	1538650573	testRound	2	c	37	[0, 2]	2	both	d	0.207089214	1	1	a	0.232933226	1	1
ws-ml-18b	WS	y	04/10/2018	1538650573	testRound	2	c	38	[0, 1]	2	both	s	0.06911324	1	1	a	0.113085879	1	1
ws-ml-18b	WS	y	04/10/2018	1538650573	testRound	2	c	39	[0, 2]	2	both	d	0.081860918	1	1	a	0.133957582	1	1
ws-ml-18b	WS	y	04/10/2018	1538650573	testRound	2	c	40	[0, 2]	2	both	d	0.202403016	1	1	a	0.22748075	1	1
ws-ml-18b	WS	y	04/10/2018	1538650573	testRound	2	c	41	[0, 1]	2	both	a	0.044524975	1	1	s	0.428431397	1	1
ws-ml-18b	WS	y	04/10/2018	1538650573	testRound	2	c	42	[1, 2]	2	both	d	0.220617924	1	1	s	0.255625202	1	1
ws-ml-18b	WS	y	04/10/2018	1538650573	testRound	2	c	43	[1, 3]	2	both	s	0.232715114	1	1	f	0.240102371	1	1
ws-ml-18b	WS	y	04/10/2018	1538650573	testRound	2	c	44	[1, 3]	2	both	f	0.111533115	1	1	s	0.11864709	1	1
ws-ml-18b	WS	y	04/10/2018	1538650573	testRound	2	c	45	[0, 3]	2	both	f	0.307324454	1	1	a	0.338280945	1	1
ws-ml-18b	WS	y	04/10/2018	1538650573	testRound	2	c	46	[0, 3]	2	both	f	0.265394048	1	1	a	0.277824501	1	1
ws-ml-18b	WS	y	04/10/2018	1538650573	testRound	2	c	47	[2, 3]	2	both	d	0.306402931	1	1	f	0.319379626	1	1
ws-ml-18b	WS	y	04/10/2018	1538650573	testRound	2	c	48	[0, 3]	2	both	f	0.214730186	1	1	a	0.22778739	1	1
ws-ml-18b	WS	y	04/10/2018	1538650573	testRound	2	c	49	[1, 3]	2	both	s	0.086141043	1	1	f	0.093099774	1	1
ws-ml-18b	WS	y	04/10/2018	1538650573	testRound	2	c	50	[0, 3]	2	both	f	0.406054401	1	1	a	0.431079211	1	1
ws-ml-18b	WS	y	04/10/2018	1538650573	testRound	2	c	51	[0, 2]	2	both	d	0.220254511	1	1	a	0.240168767	1	1
ws-ml-18b	WS	y	04/10/2018	1538650573	testRound	2	c	52	[0, 2]	2	both	d	0.271309371	1	1	a	0.300383684	1	1
ws-ml-18b	WS	y	04/10/2018	1538650573	testRound	2	c	53	[1, 2]	2	both	s	0.431275512	1	1	d	0.452281931	1	1
ws-ml-18c	WS	y	02/10/2018	1538482290	trainingRound	1	c	0	[0, 2]	2	both	a	0.72737202	1	1	d	0.95133168	1	1
ws-ml-18c	WS	y	02/10/2018	1538482290	trainingRound	1	c	1	[0, 1]	2	both	a	0.711917921	1	1	s	1.275822537	1	1
ws-ml-18c	WS	y	02/10/2018	1538482290	trainingRound	1	c	2	[1, 2]	0	neither	a	0.592441997	1	1	f	0.889340142	1	1
ws-ml-18c	WS	y	02/10/2018	1538482290	trainingRound	1	c	3	[1, 2]	2	both	s	0.94650055	1	1	d	1.179487023	1	1
ws-ml-18c	WS	y	02/10/2018	1538482290	trainingRound	1	c	4	[1, 3]	0	neither	a	0.889843753	1	1	d	1.634778941	1	1
ws-ml-18c	WS	y	02/10/2018	1538482290	trainingRound	1	c	5	[0, 1]	0	neither	d	0.549716278	1	1	f	0.805620868	1	1
ws-ml-18c	WS	y	02/10/2018	1538482290	trainingRound	1	c	6	[0, 3]	0	neither	s	1.394940802	1	1	d	1.578856708	1	1
ws-ml-18c	WS	y	02/10/2018	1538482290	trainingRound	1	c	7	[0, 2]	1	r	d	0.592994364	1	1	s	0.810907172	1	1
ws-ml-18c	WS	y	02/10/2018	1538482290	trainingRound	1	c	8	[2, 3]	2	both	d	0.685256729	1	1	f	0.874170887	1	1
ws-ml-18c	WS	y	02/10/2018	1538482290	trainingRound	1	c	9	[1, 3]	1	l	s	0.504491434	1	1	d	0.688419851	1	1
ws-ml-18c	WS	y	02/10/2018	1538482290	trainingRound	1	c	10	[0, 2]	0	neither	s	0.577017087	1	1	f	0.823995586	1	1
ws-ml-18c	WS	y	02/10/2018	1538482290	trainingRound	1	c	11	[1, 2]	1	r	d	0.615391228	1	1	f	0.835392575	1	1
ws-ml-18c	WS	y	02/10/2018	1538482290	trainingRound	1	c	12	[2, 3]	1	l	d	0.497741452	1	1	s	0.744682421	1	1
ws-ml-18c	WS	y	02/10/2018	1538482290	trainingRound	1	c	13	[1, 3]	2	both	s	0.545184106	1	1	f	0.846104077	1	1
ws-ml-18c	WS	y	02/10/2018	1538482290	trainingRound	1	c	14	[0, 3]	1	r	f	0.660200995	1	1	d	0.836187766	1	1
ws-ml-18c	WS	y	02/10/2018	1538482290	trainingRound	1	c	15	[0, 1]	1	r	s	0.513475905	1	1	d	0.714404216	1	1
ws-ml-18c	WS	y	02/10/2018	1538482290	trainingRound	1	c	16	[0, 3]	2	both	a	0.639407344	1	1	f	0.871436316	1	1
ws-ml-18c	WS	y	02/10/2018	1538482290	trainingRound	1	c	17	[2, 3]	0	neither	a	0.900883724	1	1	s	1.135875336	1	1
ws-ml-18c	WS	y	02/10/2018	1538482290	trainingRound	2	ef	0	[1, 2]	2	both	s	0.521353717	1	1	d	0.67629407	1	1
ws-ml-18c	WS	y	02/10/2018	1538482290	trainingRound	2	ef	1	[0, 1]	2	both	a	0.463792346	1	1	s	0.805755271	1	1
ws-ml-18c	WS	y	02/10/2018	1538482290	trainingRound	2	ef	2	[1, 2]	1	l	s	0.471931586	1	1	a	0.776817568	1	0
ws-ml-18c	WS	y	02/10/2018	1538482290	trainingRound	2	ef	3	[1, 3]	2	both	s	1.032315741	1	1	f	1.124358378	1	1
ws-ml-18c	WS	y	02/10/2018	1538482290	trainingRound	2	ef	4	[0, 3]	2	both	a	0.48407533	1	1	f	0.771098865	1	1
ws-ml-18c	WS	y	02/10/2018	1538482290	trainingRound	2	ef	5	[1, 3]	0	neither	a	0.537679672	1	1	d	0.802578998	1	1
ws-ml-18c	WS	y	02/10/2018	1538482290	trainingRound	2	ef	6	[0, 2]	2	both	a	0.437615197	1	1	d	0.708570677	1	1
ws-ml-18c	WS	y	02/10/2018	1538482290	trainingRound	2	ef	7	[0, 3]	0	neither	s	0.624445307	1	1	d	0.754431289	1	1
ws-ml-18c	WS	y	02/10/2018	1538482290	trainingRound	2	ef	8	[2, 3]	1	r	f	0.461812227	1	1	s	0.981712211	1	0
ws-ml-18c	WS	y	02/10/2018	1538482290	trainingRound	2	ef	9	[0, 1]	1	l	a	0.702772102	1	1	f	0.983735313	1	1
ws-ml-18c	WS	y	02/10/2018	1538482290	trainingRound	2	ef	10	[2, 3]	2	both	d	0.325333842	1	1	f	0.563281999	1	1
ws-ml-18c	WS	y	02/10/2018	1538482290	trainingRound	2	ef	11	[0, 3]	1	l	a	0.544442163	1	1	s	0.722392694	1	1
ws-ml-18c	WS	y	02/10/2018	1538482290	trainingRound	2	ef	12	[0, 1]	0	neither	d	0.396586998	1	1	f	0.599494144	1	1
ws-ml-18c	WS	y	02/10/2018	1538482290	trainingRound	2	ef	13	[1, 3]	1	r	f	0.497293977	1	1	d	0.712331074	1	0
ws-ml-18c	WS	y	02/10/2018	1538482290	trainingRound	2	ef	14	[2, 3]	0	neither	a	0.473458776	1	1	s	0.756483261	1	1
ws-ml-18c	WS	y	02/10/2018	1538482290	trainingRound	2	ef	15	[0, 2]	0	neither	s	0.130411645	1	1	f	0.473344582	1	1
ws-ml-18c	WS	y	02/10/2018	1538482290	trainingRound	2	ef	16	[0, 2]	1	l	a	0.198660461	1	1	f	1.21553782	1	1
ws-ml-18c	WS	y	02/10/2018	1538482290	trainingRound	2	ef	17	[1, 2]	0	neither	a	0.22013575	1	1	f	0.465077354	1	1
ws-ml-18c	WS	y	02/10/2018	1538482290	testRound	1	c	0	[0, 1]	2	both	a	0.492834941	1	1	s	0.752762639	1	1
ws-ml-18c	WS	y	02/10/2018	1538482290	testRound	1	c	1	[0, 2]	2	both	a	0.356203548	1	1	d	0.615072061	1	1
ws-ml-18c	WS	y	02/10/2018	1538482290	testRound	1	c	2	[1, 3]	2	both	s	0.56428088	1	1	f	0.775186448	1	1
ws-ml-18c	WS	y	02/10/2018	1538482290	testRound	1	c	3	[0, 2]	2	both	a	0.399042499	1	1	d	0.610017033	1	1
ws-ml-18c	WS	y	02/10/2018	1538482290	testRound	1	c	4	[2, 3]	2	both	d	0.147600153	1	1	f	0.411553846	1	1
ws-ml-18c	WS	y	02/10/2018	1538482290	testRound	1	c	5	[0, 1]	2	both	a	0.268512168	1	1	s	0.458402433	1	1
ws-ml-18c	WS	y	02/10/2018	1538482290	testRound	1	c	6	[0, 2]	2	both	d	0.15282134	1	1	a	0.830841478	1	1
ws-ml-18c	WS	y	02/10/2018	1538482290	testRound	1	c	7	[1, 3]	2	both	s	0.636019683	1	1	f	0.750952208	1	1
ws-ml-18c	WS	y	02/10/2018	1538482290	testRound	1	c	8	[0, 3]	2	both	a	0.391258352	1	1	f	0.633196257	1	1
ws-ml-18c	WS	y	02/10/2018	1538482290	testRound	1	c	9	[2, 3]	2	both	d	0.165386898	1	1	f	0.469254432	1	1
ws-ml-18c	WS	y	02/10/2018	1538482290	testRound	1	c	10	[1, 2]	2	both	s	0.318207917	1	1	d	0.514094031	1	1
ws-ml-18c	WS	y	02/10/2018	1538482290	testRound	1	c	11	[0, 1]	2	both	s	0.275600884	1	1	a	0.848609298	1	1
ws-ml-18c	WS	y	02/10/2018	1538482290	testRound	1	c	12	[2, 3]	2	both	d	0.014967811	1	1	f	0.2988433	1	1
ws-ml-18c	WS	y	02/10/2018	1538482290	testRound	1	c	13	[0, 1]	2	both	s	0.241524432	1	1	a	0.750526225	1	1
ws-ml-18c	WS	y	02/10/2018	1538482290	testRound	1	c	14	[1, 2]	2	both	d	0.085376056	1	1	s	0.539310471	1	1
ws-ml-18c	WS	y	02/10/2018	1538482290	testRound	1	c	15	[2, 3]	2	both	d	0.539237656	1	1	f	0.829235058	1	1
ws-ml-18c	WS	y	02/10/2018	1538482290	testRound	1	c	16	[0, 3]	2	both	a	0.51042794	1	1	f	0.952451491	1	1
ws-ml-18c	WS	y	02/10/2018	1538482290	testRound	1	c	17	[0, 1]	2	both	a	0.051028231	1	1	s	0.413963156	1	1
ws-ml-18c	WS	y	02/10/2018	1538482290	testRound	1	c	18	[0, 1]	2	both	a	0.037068283	1	1	s	0.758896741	1	1
ws-ml-18c	WS	y	02/10/2018	1538482290	testRound	1	c	19	[1, 2]	2	both	s	0.437245348	1	1	d	0.680229608	1	1
ws-ml-18c	WS	y	02/10/2018	1538482290	testRound	1	c	20	[0, 2]	2	both	a	0.11822139	1	1	d	0.738087372	1	1
ws-ml-18c	WS	y	02/10/2018	1538482290	testRound	1	c	21	[1, 3]	2	both	s	0.647455485	1	1	f	0.947387161	1	1
ws-ml-18c	WS	y	02/10/2018	1538482290	testRound	1	c	22	[1, 3]	2	both	s	0.759528018	1	1	f	1.422403921	1	1
ws-ml-18c	WS	y	02/10/2018	1538482290	testRound	1	c	23	[1, 2]	2	both	s	0.559027615	1	1	d	0.800999201	1	1
ws-ml-18c	WS	y	02/10/2018	1538482290	testRound	1	c	24	[1, 3]	2	both	s	0.221422041	1	1	f	0.570398622	1	1
ws-ml-18c	WS	y	02/10/2018	1538482290	testRound	1	c	25	[1, 2]	2	both	s	0.398938569	1	1	d	0.6989514	1	1
ws-ml-18c	WS	y	02/10/2018	1538482290	testRound	1	c	26	[2, 3]	2	both	d	0.144783143	1	1	f	0.959695781	1	1
ws-ml-18c	WS	y	02/10/2018	1538482290	testRound	1	c	27	[1, 2]	2	both	s	0.461398433	1	1	d	0.694411851	1	1
ws-ml-18c	WS	y	02/10/2018	1538482290	testRound	1	c	28	[0, 3]	2	both	a	0.51847961	1	1	f	0.85144812	1	1
ws-ml-18c	WS	y	02/10/2018	1538482290	testRound	1	c	29	[0, 2]	2	both	a	0.213542626	1	1	d	1.179393679	1	1
ws-ml-18c	WS	y	02/10/2018	1538482290	testRound	1	c	30	[0, 3]	2	both	a	0.69932991	1	1	f	1.020230698	1	1
ws-ml-18c	WS	y	02/10/2018	1538482290	testRound	1	c	31	[2, 3]	2	both	d	0.269067423	1	1	f	1.001947079	1	1
ws-ml-18c	WS	y	02/10/2018	1538482290	testRound	1	c	32	[0, 1]	2	both	a	0.769497897	1	1	s	1.061461304	1	1
ws-ml-18c	WS	y	02/10/2018	1538482290	testRound	1	c	33	[1, 2]	2	both	s	0.939300206	1	1	d	1.157246695	1	1
ws-ml-18c	WS	y	02/10/2018	1538482290	testRound	1	c	34	[0, 3]	2	both	a	0.512040776	1	1	f	0.809954803	1	1
ws-ml-18c	WS	y	02/10/2018	1538482290	testRound	1	c	35	[0, 3]	2	both	a	0.344276325	1	1	f	0.664160591	1	1
ws-ml-18c	WS	y	02/10/2018	1538482290	testRound	1	c	36	[1, 3]	2	both	s	0.033267468	1	1	f	0.358182705	1	1
ws-ml-18c	WS	y	02/10/2018	1538482290	testRound	1	c	37	[0, 2]	2	both	a	0.379371866	1	1	d	0.814376951	1	1
ws-ml-18c	WS	y	02/10/2018	1538482290	testRound	1	c	38	[0, 3]	2	both	a	0.010575174	1	1	f	0.294064776	1	1
ws-ml-18c	WS	y	02/10/2018	1538482290	testRound	1	c	39	[1, 3]	2	both	s	0.018101421	1	1	f	0.230021588	1	1
ws-ml-18c	WS	y	02/10/2018	1538482290	testRound	1	c	40	[2, 3]	2	both	d	0.441521545	1	1	f	0.702458388	1	1
ws-ml-18c	WS	y	02/10/2018	1538482290	testRound	1	c	41	[0, 3]	2	both	a	0.021800551	1	1	f	0.281662171	1	1
ws-ml-18c	WS	y	02/10/2018	1538482290	testRound	1	c	42	[1, 2]	2	both	s	0.207268027	1	1	d	0.687226583	1	1
ws-ml-18c	WS	y	02/10/2018	1538482290	testRound	1	c	43	[0, 2]	2	both	a	0.016474151	1	1	d	0.519435828	1	1
ws-ml-18c	WS	y	02/10/2018	1538482290	testRound	1	c	44	[0, 3]	2	both	a	0.404434337	1	1	f	0.883370917	1	1
ws-ml-18c	WS	y	02/10/2018	1538482290	testRound	1	c	45	[0, 1]	2	both	a	0.112457779	1	1	s	0.420507524	1	1
ws-ml-18c	WS	y	02/10/2018	1538482290	testRound	1	c	46	[1, 3]	2	both	f	0.194983464	1	1	s	0.690953299	1	1
ws-ml-18c	WS	y	02/10/2018	1538482290	testRound	1	c	47	[0, 2]	2	both	a	0.108498824	1	1	d	0.485474532	1	1
ws-ml-18c	WS	y	02/10/2018	1538482290	testRound	1	c	48	[0, 1]	2	both	a	0.358933309	1	1	s	0.647885639	1	1
ws-ml-18c	WS	y	02/10/2018	1538482290	testRound	1	c	49	[2, 3]	2	both	d	0.340101813	1	1	f	0.531061527	1	1
ws-ml-18c	WS	y	02/10/2018	1538482290	testRound	1	c	50	[2, 3]	2	both	d	0.294861251	1	1	f	0.473754848	1	1
ws-ml-18c	WS	y	02/10/2018	1538482290	testRound	1	c	51	[1, 3]	2	both	s	0.459768596	1	1	f	0.704695123	1	1
ws-ml-18c	WS	y	02/10/2018	1538482290	testRound	1	c	52	[1, 2]	2	both	d	0.268424277	1	1	s	0.687339815	1	1
ws-ml-18c	WS	y	02/10/2018	1538482290	testRound	1	c	53	[0, 2]	2	both	a	0.096237999	1	1	d	0.326171696	1	1
ws-ml-18c	WS	y	02/10/2018	1538482290	testRound	2	ef	0	[0, 3]	2	both	a	0.376532403	1	1	f	0.669555957	1	1
ws-ml-18c	WS	y	02/10/2018	1538482290	testRound	2	ef	1	[0, 2]	2	both	a	0.415792192	1	1	d	0.673745225	1	1
ws-ml-18c	WS	y	02/10/2018	1538482290	testRound	2	ef	2	[0, 3]	2	both	a	0.308061614	1	1	f	0.645936956	1	1
ws-ml-18c	WS	y	02/10/2018	1538482290	testRound	2	ef	3	[1, 2]	2	both	s	0.286310782	1	1	d	0.569264376	1	1
ws-ml-18c	WS	y	02/10/2018	1538482290	testRound	2	ef	4	[0, 2]	2	both	a	0.444855316	1	1	d	0.687792423	1	1
ws-ml-18c	WS	y	02/10/2018	1538482290	testRound	2	ef	5	[0, 3]	2	both	a	0.301774184	1	1	f	0.614738459	1	1
ws-ml-18c	WS	y	02/10/2018	1538482290	testRound	2	ef	6	[0, 1]	2	both	a	0.5072568	1	1	s	0.955198252	1	1
ws-ml-18c	WS	y	02/10/2018	1538482290	testRound	2	ef	7	[2, 3]	2	both	d	0.333838761	1	1	f	0.555798094	1	1
ws-ml-18c	WS	y	02/10/2018	1538482290	testRound	2	ef	8	[0, 2]	2	both	a	0.268649458	1	1	d	1.098567437	1	1
ws-ml-18c	WS	y	02/10/2018	1538482290	testRound	2	ef	9	[0, 1]	2	both	a	0.420752593	1	1	s	0.727589824	1	1
ws-ml-18c	WS	y	02/10/2018	1538482290	testRound	2	ef	10	[2, 3]	2	both	d	0.01208793	1	1	f	0.273072889	1	1
ws-ml-18c	WS	y	02/10/2018	1538482290	testRound	2	ef	11	[0, 1]	2	both	a	0.427813401	1	1	s	0.748745305	1	1
ws-ml-18c	WS	y	02/10/2018	1538482290	testRound	2	ef	12	[2, 3]	2	both	d	0.34508563	1	1	f	0.580948776	1	1
ws-ml-18c	WS	y	02/10/2018	1538482290	testRound	2	ef	13	[1, 2]	2	both	s	0.297875214	1	1	d	0.437947195	1	1
ws-ml-18c	WS	y	02/10/2018	1538482290	testRound	2	ef	14	[2, 3]	2	both	d	0.373720525	1	1	f	0.608669795	1	1
ws-ml-18c	WS	y	02/10/2018	1538482290	testRound	2	ef	15	[0, 1]	2	both	a	0.442657394	1	1	s	1.554505067	1	1
ws-ml-18c	WS	y	02/10/2018	1538482290	testRound	2	ef	16	[0, 2]	2	both	a	0.296312097	1	1	d	0.564200366	1	1
ws-ml-18c	WS	y	02/10/2018	1538482290	testRound	2	ef	17	[0, 1]	2	both	a	0.345942409	1	1	s	0.622863586	1	1
ws-ml-18c	WS	y	02/10/2018	1538482290	testRound	2	ef	18	[2, 3]	2	both	d	0.508221999	1	1	f	0.821245297	1	1
ws-ml-18c	WS	y	02/10/2018	1538482290	testRound	2	ef	19	[0, 2]	2	both	a	0.375223978	1	1	d	0.766089386	1	1
ws-ml-18c	WS	y	02/10/2018	1538482290	testRound	2	ef	20	[1, 2]	2	both	s	0.273483796	1	1	d	0.55639986	1	1
ws-ml-18c	WS	y	02/10/2018	1538482290	testRound	2	ef	21	[1, 3]	2	both	s	0.606493365	1	1	f	0.979425756	1	1
ws-ml-18c	WS	y	02/10/2018	1538482290	testRound	2	ef	22	[1, 3]	2	both	s	0.204745164	1	1	f	0.531627367	1	1
ws-ml-18c	WS	y	02/10/2018	1538482290	testRound	2	ef	23	[0, 3]	2	both	a	0.343961328	1	1	f	0.761939252	1	1
ws-ml-18c	WS	y	02/10/2018	1538482290	testRound	2	ef	24	[1, 2]	2	both	s	0.346922043	1	1	d	0.620800067	1	1
ws-ml-18c	WS	y	02/10/2018	1538482290	testRound	2	ef	25	[0, 3]	2	both	a	0.518747133	1	1	f	0.910680708	1	1
ws-ml-18c	WS	y	02/10/2018	1538482290	testRound	2	ef	26	[1, 3]	2	both	s	0.298887567	1	1	f	0.59483206	1	1
ws-ml-18c	WS	y	02/10/2018	1538482290	testRound	2	ef	27	[0, 2]	2	both	a	0.06255417	1	1	d	0.291442795	1	1
ws-ml-18c	WS	y	02/10/2018	1538482290	testRound	2	ef	28	[1, 3]	2	both	s	0.45357868	1	1	f	0.745498462	1	1
ws-ml-18c	WS	y	02/10/2018	1538482290	testRound	2	ef	29	[1, 3]	2	both	s	0.191054021	1	1	f	0.504877321	1	1
ws-ml-18c	WS	y	02/10/2018	1538482290	testRound	2	ef	30	[0, 3]	2	both	a	0.377351972	1	1	f	0.711263228	1	1
ws-ml-18c	WS	y	02/10/2018	1538482290	testRound	2	ef	31	[0, 3]	2	both	a	0.2987182	1	1	f	0.794842646	1	1
ws-ml-18c	WS	y	02/10/2018	1538482290	testRound	2	ef	32	[1, 2]	2	both	s	0.716648329	1	1	d	0.881530654	1	1
ws-ml-18c	WS	y	02/10/2018	1538482290	testRound	2	ef	33	[0, 1]	2	both	a	0.323463748	1	1	s	0.578358872	1	1
ws-ml-18c	WS	y	02/10/2018	1538482290	testRound	2	ef	34	[1, 2]	2	both	s	0.252673786	1	1	d	0.518507838	1	1
ws-ml-18c	WS	y	02/10/2018	1538482290	testRound	2	ef	35	[1, 2]	2	both	s	0.458580461	1	1	d	0.690467331	1	1
ws-ml-18c	WS	y	02/10/2018	1538482290	testRound	2	ef	36	[2, 3]	2	both	d	0.045491726	1	1	f	0.238342705	1	1
ws-ml-18c	WS	y	02/10/2018	1538482290	testRound	2	ef	37	[0, 2]	2	both	a	0.470240803	1	1	d	0.656251664	1	1
ws-ml-18c	WS	y	02/10/2018	1538482290	testRound	2	ef	38	[1, 3]	2	both	s	0.217391555	1	1	f	0.489329236	1	1
ws-ml-18c	WS	y	02/10/2018	1538482290	testRound	2	ef	39	[0, 2]	2	both	a	0.387317361	1	1	d	0.610239006	1	1
ws-ml-18c	WS	y	02/10/2018	1538482290	testRound	2	ef	40	[0, 1]	2	both	a	0.093077123	1	1	s	0.390998528	1	1
ws-ml-18c	WS	y	02/10/2018	1538482290	testRound	2	ef	41	[1, 3]	2	both	s	0.57609455	1	1	f	1.065076071	1	1
ws-ml-18c	WS	y	02/10/2018	1538482290	testRound	2	ef	42	[0, 3]	2	both	a	0.27442975	1	1	f	0.599414272	1	1
ws-ml-18c	WS	y	02/10/2018	1538482290	testRound	2	ef	43	[1, 3]	2	both	s	0.482943329	1	1	f	0.770954839	1	1
ws-ml-18c	WS	y	02/10/2018	1538482290	testRound	2	ef	44	[1, 2]	2	both	s	0.268925642	1	1	d	0.476809228	1	1
ws-ml-18c	WS	y	02/10/2018	1538482290	testRound	2	ef	45	[2, 3]	2	both	d	0.212280071	1	1	f	0.874114432	1	1
ws-ml-18c	WS	y	02/10/2018	1538482290	testRound	2	ef	46	[1, 3]	2	both	s	0.259721443	1	1	f	0.574645308	1	1
ws-ml-18c	WS	y	02/10/2018	1538482290	testRound	2	ef	47	[0, 2]	2	both	a	0.012559784	1	1	d	0.344556358	1	1
ws-ml-18c	WS	y	02/10/2018	1538482290	testRound	2	ef	48	[2, 3]	2	both	d	0.361894344	1	1	f	0.522929344	1	1
ws-ml-18c	WS	y	02/10/2018	1538482290	testRound	2	ef	49	[2, 3]	2	both	d	0.307016221	1	1	f	0.524060382	1	1
ws-ml-18c	WS	y	02/10/2018	1538482290	testRound	2	ef	50	[1, 2]	2	both	s	0.462761709	1	1	d	0.643796131	1	1
ws-ml-18c	WS	y	02/10/2018	1538482290	testRound	2	ef	51	[0, 3]	2	both	a	0.428839547	1	1	f	0.798804808	1	1
ws-ml-18c	WS	y	02/10/2018	1538482290	testRound	2	ef	52	[0, 1]	2	both	a	0.279873231	1	1	s	0.545875688	1	1
ws-ml-18c	WS	y	02/10/2018	1538482290	testRound	2	ef	53	[0, 1]	2	both	a	0.305173393	1	1	s	0.601142907	1	1
ws-ml-19	WS	y	2018-10-02	1538486971	trainingRound	1	ef	0	[0, 2]	0	neither	s	1.01400964960339	1	1	f	1.6079344394675	1	1
ws-ml-19	WS	y	2018-10-02	1538486971	trainingRound	1	ef	1	[1, 2]	1	l	s	1.22941314385389	1	1	a	1.72925518249394	1	0
ws-ml-19	WS	y	2018-10-02	1538486971	trainingRound	1	ef	2	[2, 3]	2	both	d	1.08489501262375	1	1	f	1.33477000665152	1	1
ws-ml-19	WS	y	2018-10-02	1538486971	trainingRound	1	ef	3	[0, 3]	1	r	d	1.01416841280297	1	0	f	1.35707222699421	1	1
ws-ml-19	WS	y	2018-10-02	1538486971	trainingRound	1	ef	4	[1, 2]	2	both	s	0.776622102843248	1	1	d	0.796633963575005	1	1
ws-ml-19	WS	y	2018-10-02	1538486971	trainingRound	1	ef	5	[0, 1]	2	both	s	0.961868286845856	1	1	a	1.02693746429577	1	1
ws-ml-19	WS	y	2018-10-02	1538486971	trainingRound	1	ef	6	[2, 3]	1	r	f	2.86343574468629	1	1	s	3.51525361539098	1	0
ws-ml-19	WS	y	2018-10-02	1538486971	trainingRound	1	ef	7	[1, 3]	1	l	d	1.78037308389321	1	1	f	2.14022671384737	1	0
ws-ml-19	WS	y	2018-10-02	1538486971	trainingRound	1	ef	8	[0, 1]	1	r	d	1.60940243776713	1	0	s	1.62135522191238	1	1
ws-ml-19	WS	y	2018-10-02	1538486971	trainingRound	1	ef	9	[0, 1]	0	neither	d	1.01927096580039	1	1	f	2.59785409885808	1	1
ws-ml-19	WS	y	2018-10-02	1538486971	trainingRound	1	ef	10	[1, 3]	2	both	s	0.664803417472285	1	1	f	1.18571702111512	1	1
ws-ml-19	WS	y	2018-10-02	1538486971	trainingRound	1	ef	11	[1, 2]	0	neither	a	0.818723537464393	1	1	f	1.6025050587632	1	1
ws-ml-19	WS	y	2018-10-02	1538486971	trainingRound	1	ef	12	[1, 3]	0	neither	a	1.4515616685967	1	1	f	3.93297306381282	1	0
ws-ml-19	WS	y	2018-10-02	1538486971	trainingRound	1	ef	13	[0, 3]	2	both	s	1.82757482636953	0	0	f	2.80835966824088	0	1
ws-ml-19	WS	y	2018-10-02	1538486971	trainingRound	1	ef	14	[0, 3]	0	neither	d	0.703752360204817	1	1	s	0.761694834043738	1	1
ws-ml-19	WS	y	2018-10-02	1538486971	trainingRound	1	ef	15	[0, 2]	2	both	d	1.25359101509093	1	1	a	2.20245419039566	1	1
ws-ml-19	WS	y	2018-10-02	1538486971	trainingRound	1	ef	16	[0, 2]	1	r	d	1.20464095301577	1	1	f	1.62947523790353	1	1
ws-ml-19	WS	y	2018-10-02	1538486971	trainingRound	1	ef	17	[2, 3]	0	neither	s	0.416367876459844	1	1	a	0.856173691427102	1	1
ws-ml-19	WS	y	2018-10-02	1538486971	trainingRound	2	c	0	[0, 3]	0	neither	d	0.677635653526522	1	1	s	0.707677499653073	1	1
ws-ml-19	WS	y	2018-10-02	1538486971	trainingRound	2	c	1	[1, 2]	1	r	d	0.441078486430342	1	1	f	0.950929662765702	1	0
ws-ml-19	WS	y	2018-10-02	1538486971	trainingRound	2	c	2	[1, 2]	2	both	d	0.350781676228507	1	1	s	0.402815913912491	1	1
ws-ml-19	WS	y	2018-10-02	1538486971	trainingRound	2	c	3	[0, 3]	1	l	s	0.586790067900438	1	0	a	1.35763415250403	1	1
ws-ml-19	WS	y	2018-10-02	1538486971	trainingRound	2	c	4	[2, 3]	2	both	d	0.422350522843772	1	1	f	0.704299852688564	1	1
ws-ml-19	WS	y	2018-10-02	1538486971	trainingRound	2	c	5	[1, 2]	0	neither	a	0.637248540733708	1	1	f	1.06419261214614	1	1
ws-ml-19	WS	y	2018-10-02	1538486971	trainingRound	2	c	6	[1, 3]	2	both	s	0.265600569109665	1	1	f	0.72043083520839	1	1
ws-ml-19	WS	y	2018-10-02	1538486971	trainingRound	2	c	7	[0, 2]	0	neither	s	0.414462397340685	1	1	f	0.746454208361683	1	1
ws-ml-19	WS	y	2018-10-02	1538486971	trainingRound	2	c	8	[0, 2]	2	both	a	0.184262814349495	1	1	d	0.744090721462271	1	1
ws-ml-19	WS	y	2018-10-02	1538486971	trainingRound	2	c	9	[0, 1]	0	neither	d	0.523906049391371	1	1	f	0.816798493586248	1	1
ws-ml-19	WS	y	2018-10-02	1538486971	trainingRound	2	c	10	[0, 1]	2	both	s	0.163173288266989	1	1	a	0.542075936275069	1	1
ws-ml-19	WS	y	2018-10-02	1538486971	trainingRound	2	c	11	[1, 3]	0	neither	a	0.265816743645701	1	1	d	0.765660706689232	1	1
ws-ml-19	WS	y	2018-10-02	1538486971	trainingRound	2	c	12	[2, 3]	0	neither	s	0.0873162315983791	1	1	a	0.451147922081873	1	1
ws-ml-19	WS	y	2018-10-02	1538486971	trainingRound	2	c	13	[1, 3]	1	l	s	1.16675299749477	1	1	a	1.80562477167405	1	0
ws-ml-19	WS	y	2018-10-02	1538486971	trainingRound	2	c	14	[0, 2]	1	r	d	1.28695213465835	1	1	s	1.63787172638695	1	0
ws-ml-19	WS	y	2018-10-02	1538486971	trainingRound	2	c	15	[0, 3]	2	both	a	0.368798573123058	1	1	f	0.751576967595611	1	1
ws-ml-19	WS	y	2018-10-02	1538486971	trainingRound	2	c	16	[0, 1]	1	l	a	0.635149338442716	1	1	d	0.967014780369936	1	1
ws-ml-19	WS	y	2018-10-02	1538486971	trainingRound	2	c	17	[2, 3]	1	l	d	0.335573444666807	1	1	a	0.93439455574844	1	1
ws-ml-19	WS	y	2018-10-02	1538486971	testRound	1	ef	0	[1, 3]	2	both	s	0.352658930787584	1	1	f	0.671549089427572	1	1
ws-ml-19	WS	y	2018-10-02	1538486971	testRound	1	ef	1	[0, 3]	2	both	a	0.161711704626214	1	1	f	0.554598664268269	1	1
ws-ml-19	WS	y	2018-10-02	1538486971	testRound	1	ef	2	[2, 3]	2	both	d	0.610710389941232	1	1	f	1.00157191602921	1	1
ws-ml-19	WS	y	2018-10-02	1538486971	testRound	1	ef	3	[1, 2]	2	both	d	0.327965640433831	1	1	s	1.51557819792652	1	1
ws-ml-19	WS	y	2018-10-02	1538486971	testRound	1	ef	4	[1, 2]	2	both	d	0.394650995178381	1	1	s	0.830590044221026	1	1
ws-ml-19	WS	y	2018-10-02	1538486971	testRound	1	ef	5	[1, 2]	2	both	s	0.982490503869485	1	1	d	1.23733270127559	1	1
ws-ml-19	WS	y	2018-10-02	1538486971	testRound	1	ef	6	[2, 3]	2	both	f	0.346338872506749	1	1	d	0.844302694385988	1	1
ws-ml-19	WS	y	2018-10-02	1538486971	testRound	1	ef	7	[0, 2]	2	both	a	1.35814828868024	1	1	d	1.8640906829678	1	1
ws-ml-19	WS	y	2018-10-02	1538486971	testRound	1	ef	8	[0, 3]	2	both	f	0.506390780064976	1	1	a	0.980154920820496	1	1
ws-ml-19	WS	y	2018-10-02	1538486971	testRound	1	ef	9	[0, 1]	2	both	s	0.237823423885857	1	1	a	0.65475098072784	1	1
ws-ml-19	WS	y	2018-10-02	1538486971	testRound	1	ef	10	[0, 1]	2	both	s	1.47341774831875	1	1	a	1.82632685141289	1	1
ws-ml-19	WS	y	2018-10-02	1538486971	testRound	1	ef	11	[1, 2]	2	both	s	0.281683762310422	1	1	d	0.745607471297262	1	1
ws-ml-19	WS	y	2018-10-02	1538486971	testRound	1	ef	12	[0, 2]	2	both	a	0.214811419777106	1	1	d	0.636709066588082	1	1
ws-ml-19	WS	y	2018-10-02	1538486971	testRound	1	ef	13	[0, 3]	2	both	a	0.392440498268115	1	1	f	1.04332086426439	1	1
ws-ml-19	WS	y	2018-10-02	1538486971	testRound	1	ef	14	[2, 3]	2	both	d	0.544120613834821	1	1	f	0.924919118959224	1	1
ws-ml-19	WS	y	2018-10-02	1538486971	testRound	1	ef	15	[2, 3]	2	both	d	0.0537918585469015	1	1	f	0.502675721189007	1	1
ws-ml-19	WS	y	2018-10-02	1538486971	testRound	1	ef	16	[0, 3]	2	both	a	0.351240325471736	1	1	f	0.712187657467439	1	1
ws-ml-19	WS	y	2018-10-02	1538486971	testRound	1	ef	17	[1, 3]	2	both	f	0.841737145223306	1	1	s	1.33562187544885	1	1
ws-ml-19	WS	y	2018-10-02	1538486971	testRound	1	ef	18	[1, 3]	2	both	f	0.308643357246183	1	1	s	1.12956809032767	1	1
ws-ml-19	WS	y	2018-10-02	1538486971	testRound	1	ef	19	[0, 3]	2	both	s	0.546850057944539	0	0	a	1.60661205426732	0	1
ws-ml-19	WS	y	2018-10-02	1538486971	testRound	1	ef	20	[1, 2]	2	both	s	0.0143842666002456	1	1	d	0.460248421106371	1	1
ws-ml-19	WS	y	2018-10-02	1538486971	testRound	1	ef	21	[2, 3]	2	both	d	0.562356892609387	1	1	f	0.846250831091311	1	1
ws-ml-19	WS	y	2018-10-02	1538486971	testRound	1	ef	22	[1, 2]	2	both	s	0.333820955522242	1	1	d	0.664734138990752	1	1
ws-ml-19	WS	y	2018-10-02	1538486971	testRound	1	ef	23	[1, 3]	2	both	f	0.0732222290243953	1	1	s	0.680019346647896	1	1
ws-ml-19	WS	y	2018-10-02	1538486971	testRound	1	ef	24	[0, 1]	2	both	s	0.308269381697755	1	1	a	0.647166910799569	1	1
ws-ml-19	WS	y	2018-10-02	1538486971	testRound	1	ef	25	[0, 3]	2	both	a	0.966498078327277	1	1	f	1.32840472491807	1	1
ws-ml-19	WS	y	2018-10-02	1538486971	testRound	1	ef	26	[0, 2]	2	both	d	0.284092472677003	1	1	a	1.00089516786102	1	1
ws-ml-19	WS	y	2018-10-02	1538486971	testRound	1	ef	27	[0, 2]	2	both	d	0.321154218079755	1	1	a	0.694103085741517	1	1
ws-ml-19	WS	y	2018-10-02	1538486971	testRound	1	ef	28	[1, 3]	2	both	a	2.87233129485685	0	0	d	3.19720826941193	0	0
ws-ml-19	WS	y	2018-10-02	1538486971	testRound	1	ef	29	[1, 3]	2	both	f	0.27146646840265	1	1	s	0.841294532670872	1	1
ws-ml-19	WS	y	2018-10-02	1538486971	testRound	1	ef	30	[0, 1]	2	both	s	0.217423154594144	1	1	a	0.305506260556285	1	1
ws-ml-19	WS	y	2018-10-02	1538486971	testRound	1	ef	31	[2, 3]	2	both	f	0.259333431909909	1	1	d	0.59627640961844	1	1
ws-ml-19	WS	y	2018-10-02	1538486971	testRound	1	ef	32	[0, 1]	2	both	s	0.154230910979095	1	1	a	0.173249459330691	1	1
ws-ml-19	WS	y	2018-10-02	1538486971	testRound	1	ef	33	[1, 2]	2	both	d	0.281715514938696	1	1	s	0.662680801615352	1	1
ws-ml-19	WS	y	2018-10-02	1538486971	testRound	1	ef	34	[0, 1]	2	both	a	0.162554272159468	1	1	s	1.66417894890765	1	1
ws-ml-19	WS	y	2018-10-02	1538486971	testRound	1	ef	35	[1, 2]	2	both	s	0.22560763808724	1	1	d	0.480498587014154	1	1
ws-ml-19	WS	y	2018-10-02	1538486971	testRound	1	ef	36	[0, 2]	2	both	a	0.279977138096001	1	1	d	0.955934071258525	1	1
ws-ml-19	WS	y	2018-10-02	1538486971	testRound	1	ef	37	[0, 3]	2	both	f	0.0703949611488497	1	1	a	0.442186942236731	1	1
ws-ml-19	WS	y	2018-10-02	1538486971	testRound	1	ef	38	[0, 2]	2	both	d	0.228471790338517	1	1	a	0.723278950783424	1	1
ws-ml-19	WS	y	2018-10-02	1538486971	testRound	1	ef	39	[1, 2]	2	both	d	0.0969096983753843	1	1	s	0.641869030951057	1	1
ws-ml-19	WS	y	2018-10-02	1538486971	testRound	1	ef	40	[1, 3]	2	both	f	0.315658124774927	1	1	d	0.334741461352678	1	0
ws-ml-19	WS	y	2018-10-02	1538486971	testRound	1	ef	41	[2, 3]	2	both	f	0.348237616228289	1	1	d	0.741153441907954	1	1
ws-ml-19	WS	y	2018-10-02	1538486971	testRound	1	ef	42	[1, 3]	2	both	s	0.0886992354789982	1	1	f	0.615590995221282	1	1
ws-ml-19	WS	y	2018-10-02	1538486971	testRound	1	ef	43	[1, 3]	2	both	f	0.440308725475916	1	1	s	0.771316204656614	1	1
ws-ml-19	WS	y	2018-10-02	1538486971	testRound	1	ef	44	[0, 1]	2	both	s	0.188020530811627	1	1	a	0.194888402300421	1	1
ws-ml-19	WS	y	2018-10-02	1538486971	testRound	1	ef	45	[2, 3]	2	both	f	0.255850904999534	1	1	d	0.680724640144035	1	1
ws-ml-19	WS	y	2018-10-02	1538486971	testRound	1	ef	46	[0, 2]	2	both	d	0.00880446178780403	1	1	a	0.415643338958034	1	1
ws-ml-19	WS	y	2018-10-02	1538486971	testRound	1	ef	47	[0, 3]	2	both	a	0.0924261614854913	1	1	f	0.430452898493968	1	1
ws-ml-19	WS	y	2018-10-02	1538486971	testRound	1	ef	48	[2, 3]	2	both	f	0.0935554649622645	1	1	d	0.7893638919777	1	1
ws-ml-19	WS	y	2018-10-02	1538486971	testRound	1	ef	49	[0, 2]	2	both	a	0.574578451632988	1	1	d	0.905494842445478	1	1
ws-ml-19	WS	y	2018-10-02	1538486971	testRound	1	ef	50	[0, 1]	2	both	a	0.45712736112182	1	1	s	0.824089412868489	1	1
ws-ml-19	WS	y	2018-10-02	1538486971	testRound	1	ef	51	[0, 3]	2	both	a	0.487525863165502	1	1	f	0.794248346064705	1	1
ws-ml-19	WS	y	2018-10-02	1538486971	testRound	1	ef	52	[0, 1]	2	both	s	0.21832698227081	1	1	a	0.52028400330164	1	1
ws-ml-19	WS	y	2018-10-02	1538486971	testRound	1	ef	53	[0, 2]	2	both	d	0.286847896190011	1	1	a	1.5986411794438	1	1
ws-ml-19	WS	y	2018-10-02	1538486971	testRound	2	c	0	[0, 1]	2	both	s	0.184813834915985	1	1	a	0.540684272593353	1	1
ws-ml-19	WS	y	2018-10-02	1538486971	testRound	2	c	1	[0, 1]	2	both	a	0.451887854811503	1	1	s	0.682776053115958	1	1
ws-ml-19	WS	y	2018-10-02	1538486971	testRound	2	c	2	[1, 3]	2	both	s	0.0713549172214698	1	1	f	0.405230397474952	1	1
ws-ml-19	WS	y	2018-10-02	1538486971	testRound	2	c	3	[0, 3]	2	both	f	0.639308292797068	1	1	a	1.20816389237007	1	1
ws-ml-19	WS	y	2018-10-02	1538486971	testRound	2	c	4	[0, 2]	2	both	d	0.485780430171872	1	1	a	0.853741567509132	1	1
ws-ml-19	WS	y	2018-10-02	1538486971	testRound	2	c	5	[1, 3]	2	both	s	0.36036487952515	1	1	f	0.901199576255749	1	1
ws-ml-19	WS	y	2018-10-02	1538486971	testRound	2	c	6	[0, 1]	2	both	a	0.530780014829361	1	1	s	0.88065978778468	1	1
ws-ml-19	WS	y	2018-10-02	1538486971	testRound	2	c	7	[2, 3]	2	both	d	0.418112667990499	1	1	f	0.96090544416802	1	1
ws-ml-19	WS	y	2018-10-02	1538486971	testRound	2	c	8	[1, 2]	2	both	s	0.438150828893413	1	1	d	0.720022220441024	1	1
ws-ml-19	WS	y	2018-10-02	1538486971	testRound	2	c	9	[0, 1]	2	both	a	0.243753790666233	1	1	s	0.469608714454807	1	1
ws-ml-19	WS	y	2018-10-02	1538486971	testRound	2	c	10	[0, 1]	2	both	a	0.145356529217679	1	1	s	0.379281755289412	1	1
ws-ml-19	WS	y	2018-10-02	1538486971	testRound	2	c	11	[1, 3]	2	both	f	0.363928872800898	1	1	s	0.730816514318576	1	1
ws-ml-19	WS	y	2018-10-02	1538486971	testRound	2	c	12	[0, 3]	2	both	f	0.491143098246539	1	1	a	1.01103388199408	1	1
ws-ml-19	WS	y	2018-10-02	1538486971	testRound	2	c	13	[1, 2]	2	both	s	0.267950585199287	1	1	d	0.657864663837245	1	1
ws-ml-19	WS	y	2018-10-02	1538486971	testRound	2	c	14	[1, 2]	2	both	d	0.294077555343392	1	1	s	1.17785070549871	1	1
ws-ml-19	WS	y	2018-10-02	1538486971	testRound	2	c	15	[1, 2]	2	both	d	0.0765492000646191	1	1	s	0.12352995701076	1	1
ws-ml-19	WS	y	2018-10-02	1538486971	testRound	2	c	16	[0, 1]	2	both	a	0.358003958506742	1	1	s	0.737835130683379	1	1
ws-ml-19	WS	y	2018-10-02	1538486971	testRound	2	c	17	[1, 3]	2	both	s	0.622077193562291	1	1	f	0.957095768855652	1	1
ws-ml-19	WS	y	2018-10-02	1538486971	testRound	2	c	18	[0, 2]	2	both	d	0.115937868729816	1	1	a	0.617769418735406	1	1
ws-ml-19	WS	y	2018-10-02	1538486971	testRound	2	c	19	[2, 3]	2	both	d	0.402406657667598	1	1	f	0.712274255565717	1	1
ws-ml-19	WS	y	2018-10-02	1538486971	testRound	2	c	20	[0, 2]	2	both	d	0.101948104638723	1	1	a	0.626773056181264	1	1
ws-ml-19	WS	y	2018-10-02	1538486971	testRound	2	c	21	[0, 1]	2	both	a	0.279284032483702	1	1	s	0.51223005844804	1	1
ws-ml-19	WS	y	2018-10-02	1538486971	testRound	2	c	22	[0, 3]	2	both	a	0.0257873131195083	1	1	f	0.715612131549278	1	1
ws-ml-19	WS	y	2018-10-02	1538486971	testRound	2	c	23	[2, 3]	2	both	d	0.0868444322695723	1	1	f	0.375822000482003	1	1
ws-ml-19	WS	y	2018-10-02	1538486971	testRound	2	c	24	[2, 3]	2	both	d	0.302109369557002	1	1	f	0.651936221460346	1	1
ws-ml-19	WS	y	2018-10-02	1538486971	testRound	2	c	25	[0, 3]	2	both	f	0.400076527061174	1	1	a	0.808074856686289	1	1
ws-ml-19	WS	y	2018-10-02	1538486971	testRound	2	c	26	[2, 3]	2	both	d	0.0600929935317254	1	1	f	0.129004881877336	1	1
ws-ml-19	WS	y	2018-10-02	1538486971	testRound	2	c	27	[0, 2]	2	both	a	0.129674573938246	1	1	d	0.417584098788211	1	1
ws-ml-19	WS	y	2018-10-02	1538486971	testRound	2	c	28	[1, 3]	2	both	f	0.164531595641165	1	1	s	0.658460907856352	1	1
ws-ml-19	WS	y	2018-10-02	1538486971	testRound	2	c	29	[0, 3]	2	both	a	0.253311656008009	1	1	f	0.500216334912693	1	1
ws-ml-19	WS	y	2018-10-02	1538486971	testRound	2	c	30	[0, 3]	2	both	a	0.0540805189230014	1	1	f	0.257915468071587	1	1
ws-ml-19	WS	y	2018-10-02	1538486971	testRound	2	c	31	[1, 2]	2	both	d	0.223356728733052	1	1	s	0.602303958730772	1	1
ws-ml-19	WS	y	2018-10-02	1538486971	testRound	2	c	32	[0, 2]	2	both	a	0.702349150102236	1	1	d	0.898258127141162	1	1
ws-ml-19	WS	y	2018-10-02	1538486971	testRound	2	c	33	[2, 3]	2	both	d	0.207732826223946	1	1	f	0.639603367832024	1	1
ws-ml-19	WS	y	2018-10-02	1538486971	testRound	2	c	34	[2, 3]	2	both	f	0.128886531136231	1	1	d	0.555842148969532	1	1
ws-ml-19	WS	y	2018-10-02	1538486971	testRound	2	c	35	[0, 2]	2	both	a	0.221359840477817	1	1	d	0.484255341245444	1	1
ws-ml-19	WS	y	2018-10-02	1538486971	testRound	2	c	36	[0, 2]	2	both	d	0.0674172691506101	1	1	a	0.66939792825724	1	1
ws-ml-19	WS	y	2018-10-02	1538486971	testRound	2	c	37	[1, 3]	2	both	s	0.396467631071573	1	1	f	0.742493788187858	1	1
ws-ml-19	WS	y	2018-10-02	1538486971	testRound	2	c	38	[2, 3]	2	both	d	0.031049591532792	1	1	f	0.382067327780533	1	1
ws-ml-19	WS	y	2018-10-02	1538486971	testRound	2	c	39	[1, 3]	2	both	s	0.279577183129732	1	1	f	0.619505871189176	1	1
ws-ml-19	WS	y	2018-10-02	1538486971	testRound	2	c	40	[1, 3]	2	both	f	0.119871668022824	1	1	s	0.541742693938431	1	1
ws-ml-19	WS	y	2018-10-02	1538486971	testRound	2	c	41	[1, 2]	2	both	s	0.0201369468850316	1	1	d	0.323984372560517	1	1
ws-ml-19	WS	y	2018-10-02	1538486971	testRound	2	c	42	[1, 2]	2	both	d	0.0500915534503292	1	1	s	0.498949757384253	1	1
ws-ml-19	WS	y	2018-10-02	1538486971	testRound	2	c	43	[0, 3]	2	both	a	0.0506175567716127	1	1	f	0.228493600239744	1	1
ws-ml-19	WS	y	2018-10-02	1538486971	testRound	2	c	44	[0, 3]	2	both	a	0.161787077071494	1	1	f	0.509684394797659	1	1
ws-ml-19	WS	y	2018-10-02	1538486971	testRound	2	c	45	[0, 2]	2	both	d	0.6400706768909	1	1	a	0.880904186880798	1	1
ws-ml-19	WS	y	2018-10-02	1538486971	testRound	2	c	46	[1, 2]	2	both	d	0.0374825480685104	1	1	s	0.579323707250296	1	1
ws-ml-19	WS	y	2018-10-02	1538486971	testRound	2	c	47	[0, 2]	2	both	a	0.173609322577249	1	1	d	0.358512321472517	1	1
ws-ml-19	WS	y	2018-10-02	1538486971	testRound	2	c	48	[0, 1]	2	both	s	0.138221486529801	1	1	a	0.72609723811911	1	1
ws-ml-19	WS	y	2018-10-02	1538486971	testRound	2	c	49	[1, 3]	2	both	f	0.398861908412073	1	1	s	0.864754922542488	1	1
ws-ml-19	WS	y	2018-10-02	1538486971	testRound	2	c	50	[2, 3]	2	both	d	0.794076753503759	1	1	f	1.2219791773241	1	1
ws-ml-19	WS	y	2018-10-02	1538486971	testRound	2	c	51	[1, 2]	2	both	d	0.250057812256273	1	1	s	0.699992719353759	1	1
ws-ml-19	WS	y	2018-10-02	1538486971	testRound	2	c	52	[0, 1]	2	both	a	0.256641834392212	1	1	s	0.667563652008539	1	1
ws-ml-19	WS	y	2018-10-02	1538486971	testRound	2	c	53	[0, 3]	2	both	f	0.209438808975392	1	1	a	0.627333378026378	1	1
ws-ml-19b	WS	y	09/10/2018	1539082710	trainingRound	1	c	0	[0, 2]	0	neither	s	1.164831915	1	1	f	1.670693145	1	1
ws-ml-19b	WS	y	09/10/2018	1539082710	trainingRound	1	c	1	[1, 3]	2	both	s	1.274256614	1	1	f	1.620160424	1	1
ws-ml-19b	WS	y	09/10/2018	1539082710	trainingRound	1	c	2	[0, 2]	1	r	d	1.829377256	1	1	s	2.573290471	1	1
ws-ml-19b	WS	y	09/10/2018	1539082710	trainingRound	1	c	3	[1, 3]	1	r	f	1.447210764	1	1	d	1.77019694	1	0
ws-ml-19b	WS	y	09/10/2018	1539082710	trainingRound	1	c	4	[1, 2]	1	r	d	0.775239499	1	1	a	1.509159645	1	1
ws-ml-19b	WS	y	09/10/2018	1539082710	trainingRound	1	c	5	[0, 3]	1	l	a	0.646971433	1	1	s	1.043915685	1	1
ws-ml-19b	WS	y	09/10/2018	1539082710	trainingRound	1	c	6	[0, 1]	0	neither	d	1.534171023	1	1	f	1.873020317	1	1
ws-ml-19b	WS	y	09/10/2018	1539082710	trainingRound	1	c	7	[0, 3]	2	both	a	1.279072415	1	1	f	1.661011828	1	1
ws-ml-19b	WS	y	09/10/2018	1539082710	trainingRound	1	c	8	[0, 3]	0	neither	d	0.795036405	1	1	s	0.807150158	1	1
ws-ml-19b	WS	y	09/10/2018	1539082710	trainingRound	1	c	9	[1, 3]	0	neither	a	0.787031558	1	1	d	1.15096215	1	1
ws-ml-19b	WS	y	09/10/2018	1539082710	trainingRound	1	c	10	[2, 3]	2	both	d	0.287814627	1	1	f	0.294801147	1	1
ws-ml-19b	WS	y	09/10/2018	1539082710	trainingRound	1	c	11	[0, 1]	2	both	a	0.628215305	1	1	s	0.633987853	1	1
ws-ml-19b	WS	y	09/10/2018	1539082710	trainingRound	1	c	12	[2, 3]	0	neither	s	0.4696999	1	1	a	0.476711438	1	1
ws-ml-19b	WS	y	09/10/2018	1539082710	trainingRound	1	c	13	[2, 3]	1	r	f	0.53637606	1	1	s	0.926231477	1	0
ws-ml-19b	WS	y	09/10/2018	1539082710	trainingRound	1	c	14	[1, 2]	0	neither	f	0.217219754	1	1	a	0.682097117	1	1
ws-ml-19b	WS	y	09/10/2018	1539082710	trainingRound	1	c	15	[1, 2]	2	both	d	0.578817978	1	1	s	0.611823298	1	1
ws-ml-19b	WS	y	09/10/2018	1539082710	trainingRound	1	c	16	[0, 2]	2	both	d	0.437826446	1	1	a	0.449825377	1	1
ws-ml-19b	WS	y	09/10/2018	1539082710	trainingRound	1	c	17	[0, 1]	1	l	a	0.64623471	1	1	f	0.936138269	1	1
ws-ml-19b	WS	y	09/10/2018	1539082710	trainingRound	2	ef	0	[2, 3]	0	neither	a	0.902413546	1	1	s	0.90945427	1	1
ws-ml-19b	WS	y	09/10/2018	1539082710	trainingRound	2	ef	1	[0, 3]	0	neither	d	0.759211844	1	1	s	0.774191986	1	1
ws-ml-19b	WS	y	09/10/2018	1539082710	trainingRound	2	ef	2	[0, 2]	0	neither	s	0.826201681	1	1	f	0.833227652	1	1
ws-ml-19b	WS	y	09/10/2018	1539082710	trainingRound	2	ef	3	[1, 2]	0	neither	a	0.961835053	1	1	f	0.974113022	1	1
ws-ml-19b	WS	y	09/10/2018	1539082710	trainingRound	2	ef	4	[0, 3]	1	r	f	0.430537154	1	1	d	0.443605087	1	1
ws-ml-19b	WS	y	09/10/2018	1539082710	trainingRound	2	ef	5	[0, 1]	0	neither	f	0.31568245	1	1	d	0.322883541	1	1
ws-ml-19b	WS	y	09/10/2018	1539082710	trainingRound	2	ef	6	[0, 3]	2	both	a	0.469784573	1	1	f	0.48098456	1	1
ws-ml-19b	WS	y	09/10/2018	1539082710	trainingRound	2	ef	7	[1, 2]	2	both	d	0.279007627	1	1	s	0.285753598	1	1
ws-ml-19b	WS	y	09/10/2018	1539082710	trainingRound	2	ef	8	[0, 1]	2	both	s	0.358656143	1	1	a	0.366257829	1	1
ws-ml-19b	WS	y	09/10/2018	1539082710	trainingRound	2	ef	9	[1, 2]	1	l	f	0.568270042	1	1	s	0.588760371	1	1
ws-ml-19b	WS	y	09/10/2018	1539082710	trainingRound	2	ef	10	[0, 2]	1	r	f	0.436992541	1	0	d	0.442836611	1	1
ws-ml-19b	WS	y	09/10/2018	1539082710	trainingRound	2	ef	11	[1, 3]	0	neither	a	0.867730794	1	1	d	0.873787189	1	1
ws-ml-19b	WS	y	09/10/2018	1539082710	trainingRound	2	ef	12	[2, 3]	1	l	s	0.499071318	1	1	d	0.513082527	1	1
ws-ml-19b	WS	y	09/10/2018	1539082710	trainingRound	2	ef	13	[1, 3]	2	both	s	0.88299286	1	1	f	0.905912098	1	1
ws-ml-19b	WS	y	09/10/2018	1539082710	trainingRound	2	ef	14	[0, 1]	1	l	d	0.725025907	1	1	a	0.737291688	1	1
ws-ml-19b	WS	y	09/10/2018	1539082710	trainingRound	2	ef	15	[1, 3]	1	l	s	0.601269909	1	1	d	0.606697348	1	0
ws-ml-19b	WS	y	09/10/2018	1539082710	trainingRound	2	ef	16	[2, 3]	2	both	f	0.483148222	1	1	d	0.502736331	1	1
ws-ml-19b	WS	y	09/10/2018	1539082710	trainingRound	2	ef	17	[0, 2]	2	both	d	1.012162184	1	1	a	1.019288224	1	1
ws-ml-19b	WS	y	09/10/2018	1539082710	testRound	1	c	0	[2, 3]	2	both	d	0.203721397	1	1	f	0.210886566	1	1
ws-ml-19b	WS	y	09/10/2018	1539082710	testRound	1	c	1	[0, 3]	2	both	f	0.15125562	1	1	a	0.55312793	1	1
ws-ml-19b	WS	y	09/10/2018	1539082710	testRound	1	c	2	[0, 1]	2	both	s	0.740921099	1	1	a	0.7789693	1	1
ws-ml-19b	WS	y	09/10/2018	1539082710	testRound	1	c	3	[0, 1]	2	both	s	0.427349391	1	1	a	0.457343031	1	1
ws-ml-19b	WS	y	09/10/2018	1539082710	testRound	1	c	4	[1, 2]	2	both	d	0.419914807	1	1	s	0.427026734	1	1
ws-ml-19b	WS	y	09/10/2018	1539082710	testRound	1	c	5	[1, 3]	2	both	s	0.190101483	1	1	f	0.237072147	1	1
ws-ml-19b	WS	y	09/10/2018	1539082710	testRound	1	c	6	[1, 2]	2	both	d	0.150308817	1	1	s	0.16838403	1	1
ws-ml-19b	WS	y	09/10/2018	1539082710	testRound	1	c	7	[1, 2]	2	both	s	0.232812816	1	1	d	0.255734621	1	1
ws-ml-19b	WS	y	09/10/2018	1539082710	testRound	1	c	8	[2, 3]	2	both	f	0.316266825	1	1	d	0.326052701	1	1
ws-ml-19b	WS	y	09/10/2018	1539082710	testRound	1	c	9	[1, 2]	2	both	s	0.17708166	1	1	d	0.189124852	1	1
ws-ml-19b	WS	y	09/10/2018	1539082710	testRound	1	c	10	[0, 2]	2	both	d	0.449373144	1	1	a	0.461066738	1	1
ws-ml-19b	WS	y	09/10/2018	1539082710	testRound	1	c	11	[0, 3]	2	both	d	0.810649673	0	0	a	0.817474865	0	1
ws-ml-19b	WS	y	09/10/2018	1539082710	testRound	1	c	12	[0, 3]	2	both	a	0.795557275	1	1	f	0.802516212	1	1
ws-ml-19b	WS	y	09/10/2018	1539082710	testRound	1	c	13	[0, 2]	2	both	d	0.885727747	1	1	a	0.902721128	1	1
ws-ml-19b	WS	y	09/10/2018	1539082710	testRound	1	c	14	[0, 3]	2	both	f	0.574646529	1	1	a	0.587110522	1	1
ws-ml-19b	WS	y	09/10/2018	1539082710	testRound	1	c	15	[0, 2]	2	both	d	0.501804603	1	1	a	0.513794553	1	1
ws-ml-19b	WS	y	09/10/2018	1539082710	testRound	1	c	16	[0, 2]	2	both	d	0.204853263	1	1	a	0.232890754	1	1
ws-ml-19b	WS	y	09/10/2018	1539082710	testRound	1	c	17	[0, 2]	2	both	a	0.714614282	1	1	d	0.727628012	1	1
ws-ml-19b	WS	y	09/10/2018	1539082710	testRound	1	c	18	[1, 3]	2	both	f	0.410500981	1	1	s	0.417844157	1	1
ws-ml-19b	WS	y	09/10/2018	1539082710	testRound	1	c	19	[0, 2]	2	both	a	0.06560812	1	1	d	0.073888797	1	1
ws-ml-19b	WS	y	09/10/2018	1539082710	testRound	1	c	20	[0, 3]	2	both	a	0.61642934	1	1	f	0.622960421	1	1
ws-ml-19b	WS	y	09/10/2018	1539082710	testRound	1	c	21	[0, 1]	2	both	s	0.349242959	1	1	a	0.397281983	1	1
ws-ml-19b	WS	y	09/10/2018	1539082710	testRound	1	c	22	[1, 2]	2	both	d	0.395722901	1	1	s	0.407701947	1	1
ws-ml-19b	WS	y	09/10/2018	1539082710	testRound	1	c	23	[0, 1]	2	both	s	0.240541512	1	1	a	0.248086428	1	1
ws-ml-19b	WS	y	09/10/2018	1539082710	testRound	1	c	24	[2, 3]	2	both	f	0.31686852	1	1	d	0.325108143	1	1
ws-ml-19b	WS	y	09/10/2018	1539082710	testRound	1	c	25	[2, 3]	2	both	d	0.369973517	1	1	f	0.37622588	1	1
ws-ml-19b	WS	y	09/10/2018	1539082710	testRound	1	c	26	[1, 3]	2	both	s	0.467318139	1	1	f	0.479389556	1	1
ws-ml-19b	WS	y	09/10/2018	1539082710	testRound	1	c	27	[1, 2]	2	both	d	0.473727341	1	1	s	0.48778698	1	1
ws-ml-19b	WS	y	09/10/2018	1539082710	testRound	1	c	28	[0, 2]	2	both	d	0.346720075	1	1	a	0.35255741	1	1
ws-ml-19b	WS	y	09/10/2018	1539082710	testRound	1	c	29	[1, 3]	2	both	f	0.337724806	1	1	s	0.357727942	1	1
ws-ml-19b	WS	y	09/10/2018	1539082710	testRound	1	c	30	[1, 2]	2	both	NA	NA	NA	-1	NA	NA	NA	0
ws-ml-19b	WS	y	09/10/2018	1539082710	testRound	1	c	31	[2, 3]	2	both	d	0.303218777	1	1	f	0.30996122	1	1
ws-ml-19b	WS	y	09/10/2018	1539082710	testRound	1	c	32	[2, 3]	2	both	d	0.760421327	1	1	f	0.771521886	1	1
ws-ml-19b	WS	y	09/10/2018	1539082710	testRound	1	c	33	[1, 3]	2	both	f	0.255604724	1	1	s	0.264678894	1	1
ws-ml-19b	WS	y	09/10/2018	1539082710	testRound	1	c	34	[1, 3]	2	both	s	0.367556475	1	1	f	0.37480311	1	1
ws-ml-19b	WS	y	09/10/2018	1539082710	testRound	1	c	35	[1, 3]	2	both	f	0.200537484	1	1	s	0.207307189	1	1
ws-ml-19b	WS	y	09/10/2018	1539082710	testRound	1	c	36	[0, 1]	2	both	s	0.544298479	1	1	a	0.585327569	1	1
ws-ml-19b	WS	y	09/10/2018	1539082710	testRound	1	c	37	[0, 3]	2	both	f	0.636666933	1	1	a	0.643636455	1	1
ws-ml-19b	WS	y	09/10/2018	1539082710	testRound	1	c	38	[0, 3]	2	both	f	0.769484913	1	1	a	0.781151565	1	1
ws-ml-19b	WS	y	09/10/2018	1539082710	testRound	1	c	39	[2, 3]	2	both	f	0.271512425	1	1	d	0.278134272	1	1
ws-ml-19b	WS	y	09/10/2018	1539082710	testRound	1	c	40	[0, 1]	2	both	s	0.27889954	1	1	a	0.303909315	1	1
ws-ml-19b	WS	y	09/10/2018	1539082710	testRound	1	c	41	[2, 3]	2	both	d	0.205686206	1	1	f	0.212579393	1	1
ws-ml-19b	WS	y	09/10/2018	1539082710	testRound	1	c	42	[0, 2]	2	both	d	0.426593103	1	1	a	0.460666784	1	1
ws-ml-19b	WS	y	09/10/2018	1539082710	testRound	1	c	43	[0, 3]	2	both	f	0.16979782	1	1	a	0.177583285	1	1
ws-ml-19b	WS	y	09/10/2018	1539082710	testRound	1	c	44	[0, 1]	2	both	s	0.249097378	1	1	a	0.314214457	1	1
ws-ml-19b	WS	y	09/10/2018	1539082710	testRound	1	c	45	[2, 3]	2	both	f	0.105133616	1	1	d	0.113275415	1	1
ws-ml-19b	WS	y	09/10/2018	1539082710	testRound	1	c	46	[1, 3]	2	both	f	0.351151318	1	1	s	0.36117614	1	1
ws-ml-19b	WS	y	09/10/2018	1539082710	testRound	1	c	47	[1, 3]	2	both	f	0.515345937	1	1	s	0.529647088	1	1
ws-ml-19b	WS	y	09/10/2018	1539082710	testRound	1	c	48	[1, 2]	2	both	d	0.23465286	1	1	s	0.247646062	1	1
ws-ml-19b	WS	y	09/10/2018	1539082710	testRound	1	c	49	[0, 1]	2	both	s	0.298981257	1	1	a	0.305007504	1	1
ws-ml-19b	WS	y	09/10/2018	1539082710	testRound	1	c	50	[1, 2]	2	both	s	0.018136152	1	1	d	1.167393287	1	1
ws-ml-19b	WS	y	09/10/2018	1539082710	testRound	1	c	51	[0, 3]	2	both	f	0.578376329	1	1	a	0.589518583	1	1
ws-ml-19b	WS	y	09/10/2018	1539082710	testRound	1	c	52	[0, 1]	2	both	s	0.245722949	1	1	a	0.25324381	1	1
ws-ml-19b	WS	y	09/10/2018	1539082710	testRound	1	c	53	[0, 2]	2	both	d	0.56876846	1	1	a	0.576016057	1	1
ws-ml-19b	WS	y	09/10/2018	1539082710	testRound	2	ef	0	[1, 3]	2	both	f	0.523297543	1	1	s	1.091278283	1	1
ws-ml-19b	WS	y	09/10/2018	1539082710	testRound	2	ef	1	[0, 3]	2	both	a	0.485321507	1	1	f	0.499324056	1	1
ws-ml-19b	WS	y	09/10/2018	1539082710	testRound	2	ef	2	[1, 2]	2	both	d	0.570226511	1	1	s	0.588230842	1	1
ws-ml-19b	WS	y	09/10/2018	1539082710	testRound	2	ef	3	[0, 2]	2	both	d	0.667164123	1	1	a	0.674207093	1	1
ws-ml-19b	WS	y	09/10/2018	1539082710	testRound	2	ef	4	[0, 1]	2	both	s	0.273413407	1	1	a	0.298545381	1	1
ws-ml-19b	WS	y	09/10/2018	1539082710	testRound	2	ef	5	[1, 2]	2	both	d	0.567778038	1	1	s	0.587817096	1	1
ws-ml-19b	WS	y	09/10/2018	1539082710	testRound	2	ef	6	[0, 1]	2	both	s	0.285048949	1	1	a	0.325088899	1	1
ws-ml-19b	WS	y	09/10/2018	1539082710	testRound	2	ef	7	[0, 1]	2	both	a	0.232833985	1	1	s	0.239852258	1	1
ws-ml-19b	WS	y	09/10/2018	1539082710	testRound	2	ef	8	[1, 2]	2	both	d	0.806357628	1	1	s	0.81746845	1	1
ws-ml-19b	WS	y	09/10/2018	1539082710	testRound	2	ef	9	[1, 3]	2	both	s	0.100147184	1	1	f	0.137174172	1	1
ws-ml-19b	WS	y	09/10/2018	1539082710	testRound	2	ef	10	[2, 3]	2	both	f	0.816987672	1	1	d	0.830017438	1	1
ws-ml-19b	WS	y	09/10/2018	1539082710	testRound	2	ef	11	[0, 1]	2	both	s	0.46803209	1	1	a	0.498044653	1	1
ws-ml-19b	WS	y	09/10/2018	1539082710	testRound	2	ef	12	[1, 2]	2	both	d	0.357201299	1	1	s	0.386185273	1	1
ws-ml-19b	WS	y	09/10/2018	1539082710	testRound	2	ef	13	[0, 2]	2	both	d	0.369292602	1	1	a	0.379966907	1	1
ws-ml-19b	WS	y	09/10/2018	1539082710	testRound	2	ef	14	[0, 2]	2	both	d	0.427986366	1	1	a	0.498024447	1	1
ws-ml-19b	WS	y	09/10/2018	1539082710	testRound	2	ef	15	[2, 3]	2	both	f	0.376391379	1	1	d	0.383346147	1	1
ws-ml-19b	WS	y	09/10/2018	1539082710	testRound	2	ef	16	[0, 2]	2	both	d	0.495761678	1	1	a	0.508118547	1	1
ws-ml-19b	WS	y	09/10/2018	1539082710	testRound	2	ef	17	[0, 2]	2	both	d	0.553032672	1	1	a	0.583027595	1	1
ws-ml-19b	WS	y	09/10/2018	1539082710	testRound	2	ef	18	[1, 3]	2	both	f	0.994365368	1	1	s	1.001693789	1	1
ws-ml-19b	WS	y	09/10/2018	1539082710	testRound	2	ef	19	[0, 3]	2	both	f	0.591970264	1	1	a	0.602034215	1	1
ws-ml-19b	WS	y	09/10/2018	1539082710	testRound	2	ef	20	[1, 3]	2	both	s	0.843193459	1	1	f	0.864235769	1	1
ws-ml-19b	WS	y	09/10/2018	1539082710	testRound	2	ef	21	[2, 3]	2	both	d	0.283148928	1	1	f	0.294173794	1	1
ws-ml-19b	WS	y	09/10/2018	1539082710	testRound	2	ef	22	[0, 3]	2	both	f	0.333431478	1	1	a	0.359429109	1	1
ws-ml-19b	WS	y	09/10/2018	1539082710	testRound	2	ef	23	[2, 3]	2	both	d	0.637395638	1	1	f	0.649963869	1	1
ws-ml-19b	WS	y	09/10/2018	1539082710	testRound	2	ef	24	[2, 3]	2	both	d	0.188305059	1	1	f	0.206356537	1	1
ws-ml-19b	WS	y	09/10/2018	1539082710	testRound	2	ef	25	[1, 3]	2	both	f	0.255357439	1	1	s	0.266748261	1	1
ws-ml-19b	WS	y	09/10/2018	1539082710	testRound	2	ef	26	[0, 2]	2	both	d	0.33426859	1	1	a	0.365372927	1	1
ws-ml-19b	WS	y	09/10/2018	1539082710	testRound	2	ef	27	[0, 2]	2	both	d	0.287324226	1	1	a	0.312334001	1	1
ws-ml-19b	WS	y	09/10/2018	1539082710	testRound	2	ef	28	[0, 1]	2	both	s	0.803856875	1	1	a	0.841746633	1	1
ws-ml-19b	WS	y	09/10/2018	1539082710	testRound	2	ef	29	[0, 3]	2	both	f	0.285568536	1	1	a	0.297663045	1	1
ws-ml-19b	WS	y	09/10/2018	1539082710	testRound	2	ef	30	[1, 2]	2	both	d	0.078393168	1	1	s	0.128306233	1	1
ws-ml-19b	WS	y	09/10/2018	1539082710	testRound	2	ef	31	[1, 3]	2	both	f	0.220028731	1	1	s	0.233930249	1	1
ws-ml-19b	WS	y	09/10/2018	1539082710	testRound	2	ef	32	[0, 1]	2	both	s	0.183265386	1	1	a	0.20353409	1	1
ws-ml-19b	WS	y	09/10/2018	1539082710	testRound	2	ef	33	[0, 3]	2	both	a	0.43891405	1	1	f	0.445245955	1	1
ws-ml-19b	WS	y	09/10/2018	1539082710	testRound	2	ef	34	[1, 2]	2	both	s	0.010571029	1	1	d	1.403704655	1	1
ws-ml-19b	WS	y	09/10/2018	1539082710	testRound	2	ef	35	[1, 3]	2	both	f	0.461782292	1	1	s	0.478777598	1	1
ws-ml-19b	WS	y	09/10/2018	1539082710	testRound	2	ef	36	[1, 2]	2	both	d	0.632546159	1	1	s	0.641871142	1	1
ws-ml-19b	WS	y	09/10/2018	1539082710	testRound	2	ef	37	[0, 3]	2	both	f	0.12380507	1	1	a	0.135827094	1	1
ws-ml-19b	WS	y	09/10/2018	1539082710	testRound	2	ef	38	[2, 3]	2	both	f	0.341370254	1	1	d	0.34844241	1	1
ws-ml-19b	WS	y	09/10/2018	1539082710	testRound	2	ef	39	[0, 2]	2	both	d	0.289390066	1	1	a	0.307716733	1	1
ws-ml-19b	WS	y	09/10/2018	1539082710	testRound	2	ef	40	[0, 3]	2	both	a	0.192824183	1	1	f	0.205739448	1	1
ws-ml-19b	WS	y	09/10/2018	1539082710	testRound	2	ef	41	[1, 2]	2	both	s	0.334362565	1	1	d	0.35267993	1	1
ws-ml-19b	WS	y	09/10/2018	1539082710	testRound	2	ef	42	[0, 1]	2	both	s	0.449993441	1	1	a	0.47095172	1	1
ws-ml-19b	WS	y	09/10/2018	1539082710	testRound	2	ef	43	[2, 3]	2	both	f	0.328314187	1	1	d	0.340046269	1	1
ws-ml-19b	WS	y	09/10/2018	1539082710	testRound	2	ef	44	[0, 1]	2	both	a	0.260420846	1	1	s	0.268713711	1	1
ws-ml-19b	WS	y	09/10/2018	1539082710	testRound	2	ef	45	[2, 3]	2	both	f	0.200626006	1	1	d	0.226665012	1	1
ws-ml-19b	WS	y	09/10/2018	1539082710	testRound	2	ef	46	[0, 1]	2	both	s	0.107379386	1	1	a	0.138356392	1	1
ws-ml-19b	WS	y	09/10/2018	1539082710	testRound	2	ef	47	[0, 3]	2	both	f	0.259633768	1	1	a	0.275650839	1	1
ws-ml-19b	WS	y	09/10/2018	1539082710	testRound	2	ef	48	[0, 2]	2	both	d	0.470162076	1	1	a	0.484261165	1	1
ws-ml-19b	WS	y	09/10/2018	1539082710	testRound	2	ef	49	[1, 3]	2	both	s	0.342536117	1	1	f	0.348376018	1	1
ws-ml-19b	WS	y	09/10/2018	1539082710	testRound	2	ef	50	[1, 2]	2	both	s	0.005431929	1	1	d	1.131131888	1	1
ws-ml-19b	WS	y	09/10/2018	1539082710	testRound	2	ef	51	[0, 3]	2	both	a	0.047698406	1	1	f	0.054579726	1	1
ws-ml-19b	WS	y	09/10/2018	1539082710	testRound	2	ef	52	[1, 3]	2	both	f	0.332969622	1	1	s	0.360001937	1	1
ws-ml-19b	WS	y	09/10/2018	1539082710	testRound	2	ef	53	[2, 3]	2	both	d	0.52946844	1	1	f	0.54353706	1	1
ws-ml-20	WS	y	2018-10-09	1539086981	trainingRound	1	ef	0	[0, 1]	2	both	a	0.470443999911367	1	1	s	0.683326485690486	1	1
ws-ml-20	WS	y	2018-10-09	1539086981	trainingRound	1	ef	1	[1, 2]	2	both	s	0.592241924830887	1	1	d	0.775177276984323	1	1
ws-ml-20	WS	y	2018-10-09	1539086981	trainingRound	1	ef	2	[0, 1]	0	neither	d	0.694503379079833	1	1	f	0.87937627752035	1	1
ws-ml-20	WS	y	2018-10-09	1539086981	trainingRound	1	ef	3	[1, 3]	2	both	s	0.28723249689574	1	1	f	0.641237373958575	1	1
ws-ml-20	WS	y	2018-10-09	1539086981	trainingRound	1	ef	4	[1, 3]	1	r	f	0.543607300005533	1	1	a	0.830432787093741	1	1
ws-ml-20	WS	y	2018-10-09	1539086981	trainingRound	1	ef	5	[0, 2]	1	r	d	2.47517705247083	1	1	s	3.0460126349426	1	1
ws-ml-20	WS	y	2018-10-09	1539086981	trainingRound	1	ef	6	[0, 2]	0	neither	s	0.686140594465542	1	1	f	0.860056622150296	1	1
ws-ml-20	WS	y	2018-10-09	1539086981	trainingRound	1	ef	7	[0, 3]	2	both	a	0.476000052600284	1	1	f	0.707953625897062	1	1
ws-ml-20	WS	y	2018-10-09	1539086981	trainingRound	1	ef	8	[1, 2]	0	neither	a	0.772269514258369	1	1	f	1.01415650024137	1	1
ws-ml-20	WS	y	2018-10-09	1539086981	trainingRound	1	ef	9	[1, 2]	1	r	d	1.74034410129389	1	1	a	3.17803263198948	1	1
ws-ml-20	WS	y	2018-10-09	1539086981	trainingRound	1	ef	10	[2, 3]	0	neither	a	1.17391795208459	1	1	s	1.35686100182284	1	1
ws-ml-20	WS	y	2018-10-09	1539086981	trainingRound	1	ef	11	[0, 1]	1	l	s	1.13093624122484	0	0	a	3.21450924207602	0	1
ws-ml-20	WS	y	2018-10-09	1539086981	trainingRound	1	ef	12	[0, 3]	1	r	NA	NA	NA	-1	NA	NA	NA	0
ws-ml-20	WS	y	2018-10-09	1539086981	trainingRound	1	ef	13	[0, 3]	0	neither	s	0.0403209123178385	1	1	d	0.195153664641111	1	1
ws-ml-20	WS	y	2018-10-09	1539086981	trainingRound	1	ef	14	[2, 3]	1	r	f	0.612177386996336	1	1	a	0.925072670012014	1	1
ws-ml-20	WS	y	2018-10-09	1539086981	trainingRound	1	ef	15	[2, 3]	2	both	d	0.130268475728371	1	1	f	0.245166798649734	1	1
ws-ml-20	WS	y	2018-10-09	1539086981	trainingRound	1	ef	16	[1, 3]	0	neither	d	0.873960385019018	1	1	a	1.13894397472905	1	1
ws-ml-20	WS	y	2018-10-09	1539086981	trainingRound	1	ef	17	[0, 2]	2	both	a	0.790648781330674	1	1	d	1.05265789591067	1	1
ws-ml-20	WS	y	2018-10-09	1539086981	trainingRound	2	c	0	[0, 3]	0	neither	s	0.681189443661424	1	1	d	0.981122314307868	1	1
ws-ml-20	WS	y	2018-10-09	1539086981	trainingRound	2	c	1	[0, 1]	2	both	s	0.087532125387952	1	1	a	0.803315478144214	1	1
ws-ml-20	WS	y	2018-10-09	1539086981	trainingRound	2	c	2	[1, 3]	0	neither	a	0.362790066650632	1	1	d	0.631757477323845	1	1
ws-ml-20	WS	y	2018-10-09	1539086981	trainingRound	2	c	3	[0, 1]	1	r	s	1.99591867629715	1	1	f	2.33080595959837	1	1
ws-ml-20	WS	y	2018-10-09	1539086981	trainingRound	2	c	4	[0, 3]	2	both	a	0.492684568042023	1	1	f	0.754604839665262	1	1
ws-ml-20	WS	y	2018-10-09	1539086981	trainingRound	2	c	5	[0, 2]	0	neither	s	0.642617807530769	1	1	f	0.846568528872012	1	1
ws-ml-20	WS	y	2018-10-09	1539086981	trainingRound	2	c	6	[0, 3]	1	r	f	1.06437939343959	1	1	d	1.44124256982832	1	1
ws-ml-20	WS	y	2018-10-09	1539086981	trainingRound	2	c	7	[2, 3]	1	r	f	0.106861402735376	1	1	s	0.467843819849804	1	0
ws-ml-20	WS	y	2018-10-09	1539086981	trainingRound	2	c	8	[1, 2]	0	neither	f	0.28689797268089	1	1	a	0.584815358990454	1	1
ws-ml-20	WS	y	2018-10-09	1539086981	trainingRound	2	c	9	[1, 2]	2	both	s	0.10452422349772	1	1	d	0.292420027704793	1	1
ws-ml-20	WS	y	2018-10-09	1539086981	trainingRound	2	c	10	[2, 3]	2	both	d	0.368728753463074	1	1	f	0.501766756118741	1	1
ws-ml-20	WS	y	2018-10-09	1539086981	trainingRound	2	c	11	[2, 3]	0	neither	s	0.376402924954164	1	1	a	0.597259467307595	1	1
ws-ml-20	WS	y	2018-10-09	1539086981	trainingRound	2	c	12	[0, 1]	0	neither	d	0.307726033970539	1	1	f	0.480642337810423	1	1
ws-ml-20	WS	y	2018-10-09	1539086981	trainingRound	2	c	13	[1, 3]	2	both	f	0.0318433053944318	1	1	s	0.261711153896613	1	1
ws-ml-20	WS	y	2018-10-09	1539086981	trainingRound	2	c	14	[0, 2]	2	both	a	0.585150524671917	1	1	d	0.850111021627526	1	1
ws-ml-20	WS	y	2018-10-09	1539086981	trainingRound	2	c	15	[1, 3]	1	r	f	0.69337023042317	1	1	d	1.48920525962967	1	1
ws-ml-20	WS	y	2018-10-09	1539086981	trainingRound	2	c	16	[1, 2]	1	l	s	0.642277189392189	1	1	a	1.19619668740779	1	0
ws-ml-20	WS	y	2018-10-09	1539086981	trainingRound	2	c	17	[0, 2]	1	r	d	0.964358257151616	1	1	f	1.16124035035682	1	1
ws-ml-20	WS	y	2018-10-09	1539086981	testRound	1	ef	0	[1, 2]	2	both	f	0.657245143385808	0	0	a	0.967147990242665	0	0
ws-ml-20	WS	y	2018-10-09	1539086981	testRound	1	ef	1	[1, 3]	2	both	s	0.47517865613554	1	1	f	0.685092760711996	1	1
ws-ml-20	WS	y	2018-10-09	1539086981	testRound	1	ef	2	[2, 3]	2	both	a	0.115460888089729	0	0	s	0.409301120223972	0	0
ws-ml-20	WS	y	2018-10-09	1539086981	testRound	1	ef	3	[1, 2]	2	both	s	0.283923176819371	1	1	d	0.537889918759902	1	1
ws-ml-20	WS	y	2018-10-09	1539086981	testRound	1	ef	4	[2, 3]	2	both	d	0.862241132621421	1	1	f	1.05514100853179	1	1
ws-ml-20	WS	y	2018-10-09	1539086981	testRound	1	ef	5	[1, 2]	2	both	s	0.337246913826675	1	1	d	0.566234351048479	1	1
ws-ml-20	WS	y	2018-10-09	1539086981	testRound	1	ef	6	[1, 2]	2	both	s	0.682464035438898	1	1	d	0.942306600583834	1	1
ws-ml-20	WS	y	2018-10-09	1539086981	testRound	1	ef	7	[0, 1]	2	both	a	0.283367026306223	1	1	s	0.508395659719099	1	1
ws-ml-20	WS	y	2018-10-09	1539086981	testRound	1	ef	8	[0, 2]	2	both	a	0.622202849965106	1	1	d	0.904151916969568	1	1
ws-ml-20	WS	y	2018-10-09	1539086981	testRound	1	ef	9	[0, 3]	2	both	a	0.296167789390893	1	1	f	0.612113561190199	1	1
ws-ml-20	WS	y	2018-10-09	1539086981	testRound	1	ef	10	[2, 3]	2	both	d	0.446614521941228	1	1	f	0.675503173490142	1	1
ws-ml-20	WS	y	2018-10-09	1539086981	testRound	1	ef	11	[0, 3]	2	both	a	0.433175180038234	1	1	f	0.682041630465392	1	1
ws-ml-20	WS	y	2018-10-09	1539086981	testRound	1	ef	12	[0, 3]	2	both	f	0.213867135193141	1	1	a	0.833750766953017	1	1
ws-ml-20	WS	y	2018-10-09	1539086981	testRound	1	ef	13	[0, 2]	2	both	a	0.239578993419855	1	1	d	0.559483889755938	1	1
ws-ml-20	WS	y	2018-10-09	1539086981	testRound	1	ef	14	[0, 1]	2	both	a	0.162568183764961	1	1	s	0.369530585230677	1	1
ws-ml-20	WS	y	2018-10-09	1539086981	testRound	1	ef	15	[1, 3]	2	both	s	0.279063434834825	1	1	f	0.496025640655716	1	1
ws-ml-20	WS	y	2018-10-09	1539086981	testRound	1	ef	16	[0, 3]	2	both	a	0.0101604914380005	1	1	f	0.489900928871066	1	1
ws-ml-20	WS	y	2018-10-09	1539086981	testRound	1	ef	17	[0, 1]	2	both	a	0.798958003579173	1	1	s	1.0738766096365	1	1
ws-ml-20	WS	y	2018-10-09	1539086981	testRound	1	ef	18	[1, 3]	2	both	s	0.292171780591161	1	1	f	0.535129693082126	1	1
ws-ml-20	WS	y	2018-10-09	1539086981	testRound	1	ef	19	[0, 2]	2	both	a	0.99906795075367	1	1	d	1.3439152675528	1	1
ws-ml-20	WS	y	2018-10-09	1539086981	testRound	1	ef	20	[0, 1]	2	both	a	0.220294297920191	1	1	s	0.227322834471124	1	1
ws-ml-20	WS	y	2018-10-09	1539086981	testRound	1	ef	21	[1, 2]	2	both	s	0.521428633284813	1	1	d	0.929302172226016	1	1
ws-ml-20	WS	y	2018-10-09	1539086981	testRound	1	ef	22	[1, 3]	2	both	s	0.298453009931109	1	1	f	0.551426121946861	1	1
ws-ml-20	WS	y	2018-10-09	1539086981	testRound	1	ef	23	[2, 3]	2	both	d	0.916481202981231	1	1	f	1.08834967306393	1	1
ws-ml-20	WS	y	2018-10-09	1539086981	testRound	1	ef	24	[0, 1]	2	both	a	0.106532330977643	1	1	s	0.387439337417163	1	1
ws-ml-20	WS	y	2018-10-09	1539086981	testRound	1	ef	25	[2, 3]	2	both	d	0.370566231144039	1	1	f	0.5324810823804	1	1
ws-ml-20	WS	y	2018-10-09	1539086981	testRound	1	ef	26	[1, 2]	2	both	s	0.358377426062361	1	1	d	0.559316788014257	1	1
ws-ml-20	WS	y	2018-10-09	1539086981	testRound	1	ef	27	[1, 2]	2	both	s	0.310310498127365	1	1	d	0.444278946364648	1	1
ws-ml-20	WS	y	2018-10-09	1539086981	testRound	1	ef	28	[0, 3]	2	both	a	0.437391532206675	1	1	f	0.711306244887965	1	1
ws-ml-20	WS	y	2018-10-09	1539086981	testRound	1	ef	29	[0, 2]	2	both	a	0.662492330477107	1	1	d	0.958453888739314	1	1
ws-ml-20	WS	y	2018-10-09	1539086981	testRound	1	ef	30	[0, 2]	2	both	a	0.37921799592732	1	1	d	0.722053997917101	1	1
ws-ml-20	WS	y	2018-10-09	1539086981	testRound	1	ef	31	[0, 3]	2	both	f	0.701738146759453	1	1	a	1.03757159155066	1	1
ws-ml-20	WS	y	2018-10-09	1539086981	testRound	1	ef	32	[0, 1]	2	both	a	0.181731963035418	1	1	s	0.511590478214202	1	1
ws-ml-20	WS	y	2018-10-09	1539086981	testRound	1	ef	33	[0, 1]	2	both	a	0.27748767504454	1	1	s	0.457428025176341	1	1
ws-ml-20	WS	y	2018-10-09	1539086981	testRound	1	ef	34	[0, 2]	2	both	a	0.458687542519328	1	1	d	0.806566424867924	1	1
ws-ml-20	WS	y	2018-10-09	1539086981	testRound	1	ef	35	[2, 3]	2	both	f	0.407353951955884	1	1	d	0.441382088552928	1	1
ws-ml-20	WS	y	2018-10-09	1539086981	testRound	1	ef	36	[0, 1]	2	both	s	0.262260569026694	1	1	a	0.288225806092669	1	1
ws-ml-20	WS	y	2018-10-09	1539086981	testRound	1	ef	37	[1, 3]	2	both	s	0.735582182784128	1	1	f	0.742563250892999	1	1
ws-ml-20	WS	y	2018-10-09	1539086981	testRound	1	ef	38	[0, 1]	2	both	s	0.247533485297026	1	1	a	0.259084673754842	1	1
ws-ml-20	WS	y	2018-10-09	1539086981	testRound	1	ef	39	[0, 3]	2	both	a	1.40752907201386	1	1	f	1.75342742989596	1	1
ws-ml-20	WS	y	2018-10-09	1539086981	testRound	1	ef	40	[2, 3]	2	both	d	0.283670439443085	1	1	f	0.2906749210415	1	1
ws-ml-20	WS	y	2018-10-09	1539086981	testRound	1	ef	41	[1, 3]	2	both	f	0.439955469471897	1	1	s	0.465976514027716	1	1
ws-ml-20	WS	y	2018-10-09	1539086981	testRound	1	ef	42	[2, 3]	2	both	NA	NA	NA	-1	NA	NA	NA	0
ws-ml-20	WS	y	2018-10-09	1539086981	testRound	1	ef	43	[1, 3]	2	both	f	0.178814899059944	1	1	s	0.189881139667705	1	1
ws-ml-20	WS	y	2018-10-09	1539086981	testRound	1	ef	44	[1, 3]	2	both	f	0.0854300432256423	1	1	s	0.10152248608938	1	1
ws-ml-20	WS	y	2018-10-09	1539086981	testRound	1	ef	45	[0, 2]	2	both	d	0.36877493897191	1	1	a	0.375640864040179	1	1
ws-ml-20	WS	y	2018-10-09	1539086981	testRound	1	ef	46	[1, 2]	2	both	d	0.0758240986360761	1	1	s	0.346732262918522	1	1
ws-ml-20	WS	y	2018-10-09	1539086981	testRound	1	ef	47	[0, 3]	2	both	a	0.571798742792453	1	1	f	0.592835921808728	1	1
ws-ml-20	WS	y	2018-10-09	1539086981	testRound	1	ef	48	[0, 3]	2	both	a	0.501573354296852	1	1	f	0.51455276550405	1	1
ws-ml-20	WS	y	2018-10-09	1539086981	testRound	1	ef	49	[1, 3]	2	both	f	0.290709560176765	1	1	s	0.306697444179008	1	1
ws-ml-20	WS	y	2018-10-09	1539086981	testRound	1	ef	50	[1, 2]	2	both	s	0.15853176264136	1	1	d	0.165606805436255	1	1
ws-ml-20	WS	y	2018-10-09	1539086981	testRound	1	ef	51	[0, 2]	2	both	a	0.501607351961866	1	1	d	0.50864935928621	1	1
ws-ml-20	WS	y	2018-10-09	1539086981	testRound	1	ef	52	[2, 3]	2	both	f	0.978234116271778	1	1	d	0.998355603405798	1	1
ws-ml-20	WS	y	2018-10-09	1539086981	testRound	1	ef	53	[0, 2]	2	both	NA	NA	NA	-1	NA	NA	NA	0
ws-ml-20	WS	y	2018-10-09	1539086981	testRound	2	c	0	[0, 2]	2	both	d	0.596482652690611	1	1	a	0.607931527414621	1	1
ws-ml-20	WS	y	2018-10-09	1539086981	testRound	2	c	1	[0, 1]	2	both	s	0.419302207505098	1	1	a	0.426122267796018	1	1
ws-ml-20	WS	y	2018-10-09	1539086981	testRound	2	c	2	[0, 1]	2	both	a	0.177052152102988	1	1	s	0.217095951360534	1	1
ws-ml-20	WS	y	2018-10-09	1539086981	testRound	2	c	3	[1, 2]	2	both	d	0.284120106702176	1	1	s	0.345995219158794	1	1
ws-ml-20	WS	y	2018-10-09	1539086981	testRound	2	c	4	[0, 3]	2	both	f	0.470729131287953	1	1	a	0.493389859264425	1	1
ws-ml-20	WS	y	2018-10-09	1539086981	testRound	2	c	5	[0, 3]	2	both	a	0.458903074893897	1	1	f	0.471856506752374	1	1
ws-ml-20	WS	y	2018-10-09	1539086981	testRound	2	c	6	[1, 3]	2	both	s	0.0789897304566693	1	1	f	1.05360469886	1	1
ws-ml-20	WS	y	2018-10-09	1539086981	testRound	2	c	7	[1, 3]	2	both	s	0.246897472337878	1	1	f	0.25399464568909	1	1
ws-ml-20	WS	y	2018-10-09	1539086981	testRound	2	c	8	[1, 3]	2	both	f	0.0750203424722713	1	1	s	0.0866796178524964	1	1
ws-ml-20	WS	y	2018-10-09	1539086981	testRound	2	c	9	[0, 2]	2	both	a	0.505435296829091	1	1	d	0.512371141627227	1	1
ws-ml-20	WS	y	2018-10-09	1539086981	testRound	2	c	10	[1, 2]	2	both	d	0.618918226311507	1	1	s	0.651978391597368	1	1
ws-ml-20	WS	y	2018-10-09	1539086981	testRound	2	c	11	[2, 3]	2	both	d	0.249481936494703	1	1	f	0.25660059893562	1	1
ws-ml-20	WS	y	2018-10-09	1539086981	testRound	2	c	12	[1, 3]	2	both	s	0.911049915310286	1	1	f	0.929082149588794	1	1
ws-ml-20	WS	y	2018-10-09	1539086981	testRound	2	c	13	[2, 3]	2	both	f	1.58500587422168	1	1	d	1.59205878645662	1	1
ws-ml-20	WS	y	2018-10-09	1539086981	testRound	2	c	14	[1, 2]	2	both	d	1.02537637181376	1	1	s	1.03695642621824	1	1
ws-ml-20	WS	y	2018-10-09	1539086981	testRound	2	c	15	[0, 3]	2	both	a	0.493555678076518	1	1	f	0.516574343757384	1	1
ws-ml-20	WS	y	2018-10-09	1539086981	testRound	2	c	16	[2, 3]	2	both	d	0.428228840220982	1	1	f	0.476129949347524	1	1
ws-ml-20	WS	y	2018-10-09	1539086981	testRound	2	c	17	[0, 3]	2	both	a	0.32013582388754	1	1	f	0.327271164427657	1	1
ws-ml-20	WS	y	2018-10-09	1539086981	testRound	2	c	18	[0, 1]	2	both	s	0.278841487801401	1	1	a	0.323802440198051	1	1
ws-ml-20	WS	y	2018-10-09	1539086981	testRound	2	c	19	[1, 3]	2	both	f	0.277537067879166	1	1	s	0.29060115251923	1	1
ws-ml-20	WS	y	2018-10-09	1539086981	testRound	2	c	20	[0, 3]	2	both	f	0.141863283832208	1	1	a	0.152151106158271	1	1
ws-ml-20	WS	y	2018-10-09	1539086981	testRound	2	c	21	[2, 3]	2	both	f	0.295582452203234	1	1	d	0.309622847202263	1	1
ws-ml-20	WS	y	2018-10-09	1539086981	testRound	2	c	22	[1, 3]	2	both	f	0.17211767939807	1	1	s	0.198157005717803	1	1
ws-ml-20	WS	y	2018-10-09	1539086981	testRound	2	c	23	[2, 3]	2	both	f	0.20769655863478	1	1	d	0.236263900154881	1	1
ws-ml-20	WS	y	2018-10-09	1539086981	testRound	2	c	24	[0, 2]	2	both	d	0.21472124639331	1	1	a	0.230125396868971	1	1
ws-ml-20	WS	y	2018-10-09	1539086981	testRound	2	c	25	[0, 1]	2	both	s	0.204026093528228	1	1	a	0.217996568801027	1	1
ws-ml-20	WS	y	2018-10-09	1539086981	testRound	2	c	26	[2, 3]	2	both	d	0.219352947424341	1	1	f	0.226360957080033	1	1
ws-ml-20	WS	y	2018-10-09	1539086981	testRound	2	c	27	[1, 3]	2	both	f	0.219390152415144	1	1	s	0.23637743953077	1	1
ws-ml-20	WS	y	2018-10-09	1539086981	testRound	2	c	28	[0, 2]	2	both	d	0.0923864149190194	1	1	a	0.259344146517833	1	1
ws-ml-20	WS	y	2018-10-09	1539086981	testRound	2	c	29	[1, 2]	2	both	d	0.207497704355774	1	1	s	0.25747235043309	1	1
ws-ml-20	WS	y	2018-10-09	1539086981	testRound	2	c	30	[1, 2]	2	both	d	0.230604250798933	1	1	s	0.237573772530595	1	1
ws-ml-20	WS	y	2018-10-09	1539086981	testRound	2	c	31	[2, 3]	2	both	f	0.182103371509584	1	1	d	0.321013348573615	1	1
ws-ml-20	WS	y	2018-10-09	1539086981	testRound	2	c	32	[0, 2]	2	both	d	0.187199493499065	1	1	a	0.30321460770574	1	1
ws-ml-20	WS	y	2018-10-09	1539086981	testRound	2	c	33	[1, 2]	2	both	s	0.269705095895915	1	1	d	0.28074407422173	1	1
ws-ml-20	WS	y	2018-10-09	1539086981	testRound	2	c	34	[0, 3]	2	both	a	0.386545134631888	1	1	f	0.443501490284689	1	1
ws-ml-20	WS	y	2018-10-09	1539086981	testRound	2	c	35	[1, 3]	2	both	f	0.0763424026918074	1	1	s	0.141265117334115	1	1
ws-ml-20	WS	y	2018-10-09	1539086981	testRound	2	c	36	[0, 3]	2	both	a	0.435246151129832	1	1	d	0.455187386480247	1	0
ws-ml-20	WS	y	2018-10-09	1539086981	testRound	2	c	37	[0, 3]	2	both	a	0.365162847221654	1	1	f	1.23380259735859	1	1
ws-ml-20	WS	y	2018-10-09	1539086981	testRound	2	c	38	[0, 2]	2	both	d	0.497474069561576	1	1	a	0.594518806323322	1	1
ws-ml-20	WS	y	2018-10-09	1539086981	testRound	2	c	39	[0, 1]	2	both	s	0.359275156908552	1	1	a	0.368894893003016	1	1
ws-ml-20	WS	y	2018-10-09	1539086981	testRound	2	c	40	[0, 1]	2	both	s	0.417124753155804	1	1	a	0.53312094413559	1	1
ws-ml-20	WS	y	2018-10-09	1539086981	testRound	2	c	41	[1, 2]	2	both	s	0.411159124796541	1	1	d	0.418008692497096	1	1
ws-ml-20	WS	y	2018-10-09	1539086981	testRound	2	c	42	[1, 3]	2	both	f	0.267162647727673	1	1	s	0.297132232644799	1	1
ws-ml-20	WS	y	2018-10-09	1539086981	testRound	2	c	43	[0, 2]	2	both	d	0.587341129063134	1	1	a	0.857279718369682	1	1
ws-ml-20	WS	y	2018-10-09	1539086981	testRound	2	c	44	[0, 1]	2	both	s	0.336218003303657	1	1	a	0.383267246361356	1	1
ws-ml-20	WS	y	2018-10-09	1539086981	testRound	2	c	45	[0, 1]	2	both	s	0.0776125042139029	1	1	a	0.0891813329690194	1	1
ws-ml-20	WS	y	2018-10-09	1539086981	testRound	2	c	46	[1, 2]	2	both	d	0.355613993055158	1	1	s	0.383592148591561	1	1
ws-ml-20	WS	y	2018-10-09	1539086981	testRound	2	c	47	[0, 2]	2	both	a	0.446886824011017	1	1	d	0.879640882001695	1	1
ws-ml-20	WS	y	2018-10-09	1539086981	testRound	2	c	48	[2, 3]	2	both	f	0.319636763793824	1	1	d	0.335617591674236	1	1
ws-ml-20	WS	y	2018-10-09	1539086981	testRound	2	c	49	[0, 1]	2	both	s	0.327434738112061	1	1	a	0.350380276733631	1	1
ws-ml-20	WS	y	2018-10-09	1539086981	testRound	2	c	50	[0, 2]	2	both	d	0.0825116963205801	1	1	a	0.361452611261484	1	1
ws-ml-20	WS	y	2018-10-09	1539086981	testRound	2	c	51	[0, 3]	2	both	f	0.174780402332544	1	1	a	0.518635372132849	1	1
ws-ml-20	WS	y	2018-10-09	1539086981	testRound	2	c	52	[2, 3]	2	both	f	0.268989861961018	1	1	d	0.285138433046086	1	1
ws-ml-20	WS	y	2018-10-09	1539086981	testRound	2	c	53	[1, 2]	2	both	d	0.133745859740884	1	1	s	0.149717386375414	1	1
ws-ml-22	WS	y	2018-10-12	1539333207	trainingRound	1	c	0	[0, 2]	2	both	a	1.39322816011224	1	1	d	2.13919739850076	1	1
ws-ml-22	WS	y	2018-10-12	1539333207	trainingRound	1	c	1	[1, 2]	1	r	d	0.888382264873485	1	1	a	5.13280848297097	1	0
ws-ml-22	WS	y	2018-10-12	1539333207	trainingRound	1	c	2	[0, 1]	2	both	a	1.13835443886569	1	1	s	1.48825036799292	1	1
ws-ml-22	WS	y	2018-10-12	1539333207	trainingRound	1	c	3	[1, 3]	2	both	s	1.12110648395696	1	1	f	1.48206353182763	1	1
ws-ml-22	WS	y	2018-10-12	1539333207	trainingRound	1	c	4	[0, 2]	1	l	a	0.92917374879994	1	1	s	1.28899915222894	1	1
ws-ml-22	WS	y	2018-10-12	1539333207	trainingRound	1	c	5	[1, 2]	2	both	s	0.623295837453838	1	1	d	0.910280611254848	1	1
ws-ml-22	WS	y	2018-10-12	1539333207	trainingRound	1	c	6	[2, 3]	1	l	d	0.675632468316053	1	1	s	1.0125840914784	1	1
ws-ml-22	WS	y	2018-10-12	1539333207	trainingRound	1	c	7	[1, 2]	0	neither	a	0.734954629975164	1	1	f	1.08389020097911	1	1
ws-ml-22	WS	y	2018-10-12	1539333207	trainingRound	1	c	8	[0, 1]	1	r	s	0.825603904558193	1	1	d	1.15057799509668	1	0
ws-ml-22	WS	y	2018-10-12	1539333207	trainingRound	1	c	9	[1, 3]	0	neither	d	0.640946668048173	1	1	a	1.04583031684456	1	1
ws-ml-22	WS	y	2018-10-12	1539333207	trainingRound	1	c	10	[0, 2]	0	neither	s	0.790072899328834	1	1	f	1.20303170368629	1	1
ws-ml-22	WS	y	2018-10-12	1539333207	trainingRound	1	c	11	[0, 3]	2	both	a	0.60992780634524	1	1	f	1.0479213571266	1	1
ws-ml-22	WS	y	2018-10-12	1539333207	trainingRound	1	c	12	[0, 1]	0	neither	d	0.474621558275658	1	1	f	0.755516686462897	1	1
ws-ml-22	WS	y	2018-10-12	1539333207	trainingRound	1	c	13	[0, 3]	0	neither	s	0.868082911559441	1	1	d	1.06204189329765	1	1
ws-ml-22	WS	y	2018-10-12	1539333207	trainingRound	1	c	14	[2, 3]	0	neither	a	0.736203352143775	1	1	s	0.990100035700607	1	1
ws-ml-22	WS	y	2018-10-12	1539333207	trainingRound	1	c	15	[0, 3]	1	r	s	0.652957880565964	1	0	d	0.902811693787726	1	1
ws-ml-22	WS	y	2018-10-12	1539333207	trainingRound	1	c	16	[2, 3]	2	both	d	0.693807422214832	1	1	f	0.855735862383426	1	1
ws-ml-22	WS	y	2018-10-12	1539333207	trainingRound	1	c	17	[1, 3]	1	l	s	0.677088081262809	1	1	a	1.03499982518542	1	0
ws-ml-22	WS	y	2018-10-12	1539333207	trainingRound	2	ef	0	[1, 2]	2	both	s	0.427590312635857	1	1	d	0.448632227424469	1	1
ws-ml-22	WS	y	2018-10-12	1539333207	trainingRound	2	ef	1	[0, 3]	0	neither	s	0.397717208854374	1	1	d	0.583716829714831	1	1
ws-ml-22	WS	y	2018-10-12	1539333207	trainingRound	2	ef	2	[0, 3]	2	both	a	0.336782261409326	1	1	f	0.745674779885803	1	1
ws-ml-22	WS	y	2018-10-12	1539333207	trainingRound	2	ef	3	[1, 3]	2	both	s	0.502322469268847	1	1	f	0.86227072412089	1	1
ws-ml-22	WS	y	2018-10-12	1539333207	trainingRound	2	ef	4	[2, 3]	1	r	f	0.742005275233623	1	1	s	1.14083937352825	1	0
ws-ml-22	WS	y	2018-10-12	1539333207	trainingRound	2	ef	5	[1, 2]	0	neither	a	0.52432281761503	1	1	f	1.3271591137634	1	1
ws-ml-22	WS	y	2018-10-12	1539333207	trainingRound	2	ef	6	[0, 3]	1	l	a	1.16728386409113	1	1	s	1.60120246844758	1	0
ws-ml-22	WS	y	2018-10-12	1539333207	trainingRound	2	ef	7	[2, 3]	0	neither	s	0.699305905496885	1	1	a	0.99922183406602	1	1
ws-ml-22	WS	y	2018-10-12	1539333207	trainingRound	2	ef	8	[0, 2]	1	r	d	0.467362418434504	1	1	f	0.928221730460109	1	1
ws-ml-22	WS	y	2018-10-12	1539333207	trainingRound	2	ef	9	[2, 3]	2	both	d	0.559320076712993	1	1	f	0.69244001851439	1	1
ws-ml-22	WS	y	2018-10-12	1539333207	trainingRound	2	ef	10	[0, 1]	1	l	a	0.243230100715664	1	1	d	0.669187419629452	1	1
ws-ml-22	WS	y	2018-10-12	1539333207	trainingRound	2	ef	11	[0, 1]	2	both	a	0.343832585906966	1	1	s	0.539753341286087	1	1
ws-ml-22	WS	y	2018-10-12	1539333207	trainingRound	2	ef	12	[1, 3]	0	neither	d	0.369830256541263	1	1	a	0.736841987087701	1	1
ws-ml-22	WS	y	2018-10-12	1539333207	trainingRound	2	ef	13	[0, 2]	2	both	d	0.159181123092822	1	1	a	0.48904072284131	1	1
ws-ml-22	WS	y	2018-10-12	1539333207	trainingRound	2	ef	14	[1, 2]	1	r	d	0.11159816871168	1	1	a	0.668525689900434	1	0
ws-ml-22	WS	y	2018-10-12	1539333207	trainingRound	2	ef	15	[0, 2]	0	neither	s	1.16137576914434	1	1	f	1.45135035525846	1	1
ws-ml-22	WS	y	2018-10-12	1539333207	trainingRound	2	ef	16	[0, 1]	0	neither	d	0.455247279386185	1	1	f	0.719110003986771	1	1
ws-ml-22	WS	y	2018-10-12	1539333207	trainingRound	2	ef	17	[1, 3]	1	r	f	0.918383031491885	1	1	a	1.34027598909006	1	1
ws-ml-22	WS	y	2018-10-12	1539333207	testRound	1	c	0	[0, 1]	2	both	a	0.758325589630203	1	1	s	1.05834127483831	1	1
ws-ml-22	WS	y	2018-10-12	1539333207	testRound	1	c	1	[0, 1]	2	both	a	0.307238579067871	1	1	s	0.543144746241524	1	1
ws-ml-22	WS	y	2018-10-12	1539333207	testRound	1	c	2	[0, 1]	2	both	a	0.637094329685169	1	1	s	0.939990768501502	1	1
ws-ml-22	WS	y	2018-10-12	1539333207	testRound	1	c	3	[0, 2]	2	both	a	0.56911547296022	1	1	d	0.824974571679832	1	1
ws-ml-22	WS	y	2018-10-12	1539333207	testRound	1	c	4	[0, 2]	2	both	d	0.331512801406916	1	1	a	1.28436030814873	1	1
ws-ml-22	WS	y	2018-10-12	1539333207	testRound	1	c	5	[0, 3]	2	both	a	0.304667680484727	1	1	f	0.817601240959448	1	1
ws-ml-22	WS	y	2018-10-12	1539333207	testRound	1	c	6	[2, 3]	2	both	d	0.270383793619658	1	1	f	0.483338556389754	1	1
ws-ml-22	WS	y	2018-10-12	1539333207	testRound	1	c	7	[0, 2]	2	both	a	0.107328841183971	1	1	d	0.485302254596263	1	1
ws-ml-22	WS	y	2018-10-12	1539333207	testRound	1	c	8	[0, 1]	2	both	a	0.577388537994466	1	1	s	0.807321174998833	1	1
ws-ml-22	WS	y	2018-10-12	1539333207	testRound	1	c	9	[0, 2]	2	both	a	0.0625259214898506	1	1	d	0.352444374447259	1	1
ws-ml-22	WS	y	2018-10-12	1539333207	testRound	1	c	10	[1, 2]	2	both	d	0.390496239559525	1	1	s	0.452499000028183	1	1
ws-ml-22	WS	y	2018-10-12	1539333207	testRound	1	c	11	[2, 3]	2	both	d	0.641669342347086	1	1	f	0.820737641002324	1	1
ws-ml-22	WS	y	2018-10-12	1539333207	testRound	1	c	12	[0, 3]	2	both	f	0.298244443539261	1	1	s	0.885182674934185	1	0
ws-ml-22	WS	y	2018-10-12	1539333207	testRound	1	c	13	[1, 3]	2	both	s	0.180142526896361	1	1	f	0.52108569865095	1	1
ws-ml-22	WS	y	2018-10-12	1539333207	testRound	1	c	14	[0, 2]	2	both	a	0.30038616404272	1	1	d	0.655275698801688	1	1
ws-ml-22	WS	y	2018-10-12	1539333207	testRound	1	c	15	[2, 3]	2	both	d	0.590625377896231	1	1	f	0.748717196986036	1	1
ws-ml-22	WS	y	2018-10-12	1539333207	testRound	1	c	16	[1, 2]	2	both	s	0.565928071935105	1	1	d	0.821878908270719	1	1
ws-ml-22	WS	y	2018-10-12	1539333207	testRound	1	c	17	[0, 2]	2	both	a	0.369453041727411	1	1	d	0.872395541808146	1	1
ws-ml-22	WS	y	2018-10-12	1539333207	testRound	1	c	18	[1, 2]	2	both	s	0.529230138565708	1	1	d	0.708187453950814	1	1
ws-ml-22	WS	y	2018-10-12	1539333207	testRound	1	c	19	[0, 2]	2	both	a	0.328381212777913	1	1	d	0.910182137659831	1	1
ws-ml-22	WS	y	2018-10-12	1539333207	testRound	1	c	20	[2, 3]	2	both	d	0.01589370240481	1	1	f	0.219848876711239	1	1
ws-ml-22	WS	y	2018-10-12	1539333207	testRound	1	c	21	[0, 3]	2	both	a	0.226833445225566	1	1	f	0.628863925850055	1	1
ws-ml-22	WS	y	2018-10-12	1539333207	testRound	1	c	22	[0, 3]	2	both	a	0.0356580265442972	1	1	f	0.442695263997393	1	1
ws-ml-22	WS	y	2018-10-12	1539333207	testRound	1	c	23	[0, 1]	2	both	a	0.0655920748963581	1	1	s	0.29551188146479	1	1
ws-ml-22	WS	y	2018-10-12	1539333207	testRound	1	c	24	[0, 3]	2	both	f	0.297142309099854	1	1	a	0.883017218124223	1	1
ws-ml-22	WS	y	2018-10-12	1539333207	testRound	1	c	25	[1, 2]	2	both	s	0.369610214566819	1	1	d	0.541559545892596	1	1
ws-ml-22	WS	y	2018-10-12	1539333207	testRound	1	c	26	[1, 3]	2	both	s	0.32362914010082	1	1	f	0.638518508063953	1	1
ws-ml-22	WS	y	2018-10-12	1539333207	testRound	1	c	27	[2, 3]	2	both	d	0.370049336233478	1	1	f	0.659942769841109	1	1
ws-ml-22	WS	y	2018-10-12	1539333207	testRound	1	c	28	[1, 2]	2	both	s	0.241204816417394	1	1	d	0.550119371167511	1	1
ws-ml-22	WS	y	2018-10-12	1539333207	testRound	1	c	29	[2, 3]	2	both	d	0.231775087591814	1	1	f	0.403742702288582	1	1
ws-ml-22	WS	y	2018-10-12	1539333207	testRound	1	c	30	[1, 3]	2	both	f	0.188728333804193	1	1	s	0.939564477270324	1	1
ws-ml-22	WS	y	2018-10-12	1539333207	testRound	1	c	31	[2, 3]	2	both	d	0.0958337329479946	1	1	f	0.360794742857252	1	1
ws-ml-22	WS	y	2018-10-12	1539333207	testRound	1	c	32	[1, 3]	2	both	f	0.303830494545764	1	1	s	0.811850960374159	1	1
ws-ml-22	WS	y	2018-10-12	1539333207	testRound	1	c	33	[0, 1]	2	both	a	0.375738351487598	1	1	s	0.556706837692218	1	1
ws-ml-22	WS	y	2018-10-12	1539333207	testRound	1	c	34	[0, 3]	2	both	a	0.877389468200818	1	1	f	1.28642729136345	1	1
ws-ml-22	WS	y	2018-10-12	1539333207	testRound	1	c	35	[2, 3]	2	both	d	0.225668441650214	1	1	f	0.417540552998162	1	1
ws-ml-22	WS	y	2018-10-12	1539333207	testRound	1	c	36	[1, 3]	2	both	f	0.599926481602324	1	1	s	0.931924594245174	1	1
ws-ml-22	WS	y	2018-10-12	1539333207	testRound	1	c	37	[0, 1]	2	both	a	0.276655310661681	1	1	s	0.530611014223723	1	1
ws-ml-22	WS	y	2018-10-12	1539333207	testRound	1	c	38	[0, 3]	2	both	a	0.317386170778718	1	1	f	0.698218526058554	1	1
ws-ml-22	WS	y	2018-10-12	1539333207	testRound	1	c	39	[1, 2]	2	both	s	1.2158249312688	1	1	d	1.3968331918245	1	1
ws-ml-22	WS	y	2018-10-12	1539333207	testRound	1	c	40	[0, 2]	2	both	a	0.702483683694936	1	1	d	1.00438191460216	1	1
ws-ml-22	WS	y	2018-10-12	1539333207	testRound	1	c	41	[1, 3]	2	both	s	0.2761016773552	1	1	f	0.658034563269666	1	1
ws-ml-22	WS	y	2018-10-12	1539333207	testRound	1	c	42	[0, 2]	2	both	a	0.241193269025189	1	1	d	0.589161745927413	1	1
ws-ml-22	WS	y	2018-10-12	1539333207	testRound	1	c	43	[1, 3]	2	both	s	0.488346917022682	1	1	f	0.773303198916437	1	1
ws-ml-22	WS	y	2018-10-12	1539333207	testRound	1	c	44	[0, 1]	2	both	s	0.164092934695873	1	1	a	0.630124836933192	1	1
ws-ml-22	WS	y	2018-10-12	1539333207	testRound	1	c	45	[0, 1]	2	both	a	0.369604440870717	1	1	s	0.606540250520993	1	1
ws-ml-22	WS	y	2018-10-12	1539333207	testRound	1	c	46	[1, 3]	2	both	f	0.090040470402073	1	1	s	0.564938524570152	1	1
ws-ml-22	WS	y	2018-10-12	1539333207	testRound	1	c	47	[1, 2]	2	both	s	0.451426696352428	1	1	d	0.605441965212322	1	1
ws-ml-22	WS	y	2018-10-12	1539333207	testRound	1	c	48	[1, 2]	2	both	d	0.042357759382412	1	1	s	0.815288554898416	1	1
ws-ml-22	WS	y	2018-10-12	1539333207	testRound	1	c	49	[1, 2]	2	both	s	0.254817908850328	1	1	d	0.475817354896208	1	1
ws-ml-22	WS	y	2018-10-12	1539333207	testRound	1	c	50	[0, 3]	2	both	a	0.204934136561405	1	1	f	0.646826536035405	1	1
ws-ml-22	WS	y	2018-10-12	1539333207	testRound	1	c	51	[1, 3]	2	both	f	0.0339496540113942	1	1	s	0.553846612780944	1	1
ws-ml-22	WS	y	2018-10-12	1539333207	testRound	1	c	52	[0, 3]	2	both	a	0.270446662755603	1	1	f	0.65736160690949	1	1
ws-ml-22	WS	y	2018-10-12	1539333207	testRound	1	c	53	[2, 3]	2	both	f	0.117259277768426	1	1	d	0.60724913210106	1	1
ws-ml-22	WS	y	2018-10-12	1539333207	testRound	2	ef	0	[2, 3]	2	both	d	0.657325681689144	1	1	f	0.892285604219069	1	1
ws-ml-22	WS	y	2018-10-12	1539333207	testRound	2	ef	1	[1, 3]	2	both	s	0.625883736363903	1	1	f	0.937986654422275	1	1
ws-ml-22	WS	y	2018-10-12	1539333207	testRound	2	ef	2	[2, 3]	2	both	d	0.294783433469547	1	1	f	0.539890947710319	1	1
ws-ml-22	WS	y	2018-10-12	1539333207	testRound	2	ef	3	[1, 3]	2	both	f	0.233020922912601	1	1	s	0.669919075233793	1	1
ws-ml-22	WS	y	2018-10-12	1539333207	testRound	2	ef	4	[0, 3]	2	both	a	0.736933403943567	1	1	f	1.1009116986952	1	1
ws-ml-22	WS	y	2018-10-12	1539333207	testRound	2	ef	5	[0, 2]	2	both	a	0.702770123175469	1	1	d	1.05266573154177	1	1
ws-ml-22	WS	y	2018-10-12	1539333207	testRound	2	ef	6	[1, 2]	2	both	s	0.745033578854418	1	1	d	0.948092226455628	1	1
ws-ml-22	WS	y	2018-10-12	1539333207	testRound	2	ef	7	[1, 3]	2	both	s	0.3375578612563	1	1	f	0.670459236582701	1	1
ws-ml-22	WS	y	2018-10-12	1539333207	testRound	2	ef	8	[0, 1]	2	both	s	0.199336217401196	1	1	a	0.757345665092544	1	1
ws-ml-22	WS	y	2018-10-12	1539333207	testRound	2	ef	9	[1, 3]	2	both	s	0.318660553819427	1	1	f	0.65949338382552	1	1
ws-ml-22	WS	y	2018-10-12	1539333207	testRound	2	ef	10	[0, 3]	2	both	a	0.331905733504755	1	1	f	1.27768976455172	1	1
ws-ml-22	WS	y	2018-10-12	1539333207	testRound	2	ef	11	[0, 1]	2	both	a	0.385747695252576	1	1	s	0.703659913901447	1	1
ws-ml-22	WS	y	2018-10-12	1539333207	testRound	2	ef	12	[2, 3]	2	both	d	0.208190821940207	1	1	f	0.455168372205662	1	1
ws-ml-22	WS	y	2018-10-12	1539333207	testRound	2	ef	13	[1, 2]	2	both	d	0.0952910055116263	1	1	s	0.544239823940643	1	1
ws-ml-22	WS	y	2018-10-12	1539333207	testRound	2	ef	14	[0, 1]	2	both	a	0.0217745326754084	1	1	s	0.247670073040354	1	1
ws-ml-22	WS	y	2018-10-12	1539333207	testRound	2	ef	15	[1, 2]	2	both	s	0.127063013798761	1	1	d	0.368011542259865	1	1
ws-ml-22	WS	y	2018-10-12	1539333207	testRound	2	ef	16	[1, 2]	2	both	d	0.0397098781845671	1	1	s	0.434630052024204	1	1
ws-ml-22	WS	y	2018-10-12	1539333207	testRound	2	ef	17	[0, 1]	2	both	a	0.398955666674283	1	1	s	0.672987153205213	1	1
ws-ml-22	WS	y	2018-10-12	1539333207	testRound	2	ef	18	[1, 2]	2	both	s	0.311808780315914	1	1	d	0.518685765625378	1	1
ws-ml-22	WS	y	2018-10-12	1539333207	testRound	2	ef	19	[2, 3]	2	both	d	0.340625618467129	1	1	f	0.542630566524622	1	1
ws-ml-22	WS	y	2018-10-12	1539333207	testRound	2	ef	20	[0, 1]	2	both	a	0.0754137735370932	1	1	s	0.514284605369539	1	1
ws-ml-22	WS	y	2018-10-12	1539333207	testRound	2	ef	21	[1, 3]	2	both	s	1.41210750493883	1	1	f	1.75310392300207	1	1
ws-ml-22	WS	y	2018-10-12	1539333207	testRound	2	ef	22	[0, 2]	2	both	a	0.265457868537396	1	1	d	0.660414609119016	1	1
ws-ml-22	WS	y	2018-10-12	1539333207	testRound	2	ef	23	[1, 3]	2	both	s	0.255542828475882	1	1	f	1.02640824458149	1	1
ws-ml-22	WS	y	2018-10-12	1539333207	testRound	2	ef	24	[2, 3]	2	both	d	0.644501981821577	1	1	f	0.895471080678817	1	1
ws-ml-22	WS	y	2018-10-12	1539333207	testRound	2	ef	25	[0, 3]	2	both	a	0.077681873833626	1	1	f	0.670598126050663	1	1
ws-ml-22	WS	y	2018-10-12	1539333207	testRound	2	ef	26	[0, 3]	2	both	a	0.0982994219566535	1	1	f	0.428206494317692	1	1
ws-ml-22	WS	y	2018-10-12	1539333207	testRound	2	ef	27	[0, 2]	2	both	d	0.32591841061685	1	1	a	0.948897977827073	1	1
ws-ml-22	WS	y	2018-10-12	1539333207	testRound	2	ef	28	[2, 3]	2	both	d	0.30559724556224	1	1	f	0.547536604431571	1	1
ws-ml-22	WS	y	2018-10-12	1539333207	testRound	2	ef	29	[1, 2]	2	both	s	0.263284392704918	1	1	d	0.453265939330777	1	1
ws-ml-22	WS	y	2018-10-12	1539333207	testRound	2	ef	30	[0, 2]	2	both	a	0.111015666924231	1	1	d	0.411992351777371	1	1
ws-ml-22	WS	y	2018-10-12	1539333207	testRound	2	ef	31	[1, 2]	2	both	s	0.139719918000537	1	1	d	0.430611559516819	1	1
ws-ml-22	WS	y	2018-10-12	1539333207	testRound	2	ef	32	[1, 2]	2	both	s	0.925485640015722	1	1	d	1.15535027571013	1	1
ws-ml-22	WS	y	2018-10-12	1539333207	testRound	2	ef	33	[0, 1]	2	both	a	0.341816603674943	1	1	s	0.585833210107921	1	1
ws-ml-22	WS	y	2018-10-12	1539333207	testRound	2	ef	34	[0, 3]	2	both	f	0.270651308207107	1	1	a	0.800609894768058	1	1
ws-ml-22	WS	y	2018-10-12	1539333207	testRound	2	ef	35	[0, 2]	2	both	a	0.335815808829011	1	1	d	0.644772383256623	1	1
ws-ml-22	WS	y	2018-10-12	1539333207	testRound	2	ef	36	[2, 3]	2	both	d	0.0912863057228606	1	1	f	0.288219382490297	1	1
ws-ml-22	WS	y	2018-10-12	1539333207	testRound	2	ef	37	[0, 1]	2	both	a	0.335477726844601	1	1	s	0.493526563973774	1	1
ws-ml-22	WS	y	2018-10-12	1539333207	testRound	2	ef	38	[0, 1]	2	both	a	0.394945193189415	1	1	s	0.62775826304096	1	1
ws-ml-22	WS	y	2018-10-12	1539333207	testRound	2	ef	39	[0, 1]	2	both	a	0.283484630901967	1	1	s	0.534463031825453	1	1
ws-ml-22	WS	y	2018-10-12	1539333207	testRound	2	ef	40	[0, 2]	2	both	d	0.20968396391163	1	1	a	0.545664964602111	1	1
ws-ml-22	WS	y	2018-10-12	1539333207	testRound	2	ef	41	[1, 3]	2	both	f	0.15734508772357	1	1	s	0.595254919910985	1	1
ws-ml-22	WS	y	2018-10-12	1539333207	testRound	2	ef	42	[1, 2]	2	both	s	0.331120510830715	1	1	d	0.47909745582092	1	1
ws-ml-22	WS	y	2018-10-12	1539333207	testRound	2	ef	43	[0, 3]	2	both	f	0.426776221481759	1	1	a	0.781752361682265	1	1
ws-ml-22	WS	y	2018-10-12	1539333207	testRound	2	ef	44	[1, 3]	2	both	f	0.181090375344866	1	1	s	0.568999357515622	1	1
ws-ml-22	WS	y	2018-10-12	1539333207	testRound	2	ef	45	[0, 3]	2	both	a	0.612169925009312	1	1	f	0.921162103896222	1	1
ws-ml-22	WS	y	2018-10-12	1539333207	testRound	2	ef	46	[1, 3]	2	both	s	0.267998936356889	1	1	f	0.634985326792957	1	1
ws-ml-22	WS	y	2018-10-12	1539333207	testRound	2	ef	47	[0, 2]	2	both	a	0.282686257031401	1	1	d	0.62658235359595	1	1
ws-ml-22	WS	y	2018-10-12	1539333207	testRound	2	ef	48	[0, 3]	2	both	a	0.451367034825125	1	1	f	0.790316356848962	1	1
ws-ml-22	WS	y	2018-10-12	1539333207	testRound	2	ef	49	[0, 3]	2	both	a	0.202101176326323	1	1	f	0.560042751012134	1	1
ws-ml-22	WS	y	2018-10-12	1539333207	testRound	2	ef	50	[0, 2]	2	both	a	0.904949244399631	1	1	d	1.34797906201175	1	1
ws-ml-22	WS	y	2018-10-12	1539333207	testRound	2	ef	51	[2, 3]	2	both	d	0.328497648983102	1	1	f	0.549453150786121	1	1
ws-ml-22	WS	y	2018-10-12	1539333207	testRound	2	ef	52	[2, 3]	2	both	d	0.29050287930977	1	1	f	0.601441435314882	1	1
ws-ml-22	WS	y	2018-10-12	1539333207	testRound	2	ef	53	[0, 2]	2	both	a	0.34956618692604	1	1	d	0.723405954669488	1	1
ws-ml-24	WS	y	2018-10-17	1539779393	trainingRound	1	ef	0	[1, 2]	2	both	d	0.618809123108804	1	1	s	0.625691002464009	1	1
ws-ml-24	WS	y	2018-10-17	1539779393	trainingRound	1	ef	1	[0, 3]	1	l	a	0.683972078608349	1	1	f	0.94488947649188	1	0
ws-ml-24	WS	y	2018-10-17	1539779393	trainingRound	1	ef	2	[1, 3]	1	l	s	0.0613223690270388	1	1	d	0.215286137163275	1	0
ws-ml-24	WS	y	2018-10-17	1539779393	trainingRound	1	ef	3	[0, 3]	2	both	f	0.242559625472495	1	1	a	9.73186843216899	1	1
ws-ml-24	WS	y	2018-10-17	1539779393	trainingRound	1	ef	4	[2, 3]	1	r	f	0.257683337968047	1	1	s	0.695594872333459	1	1
ws-ml-24	WS	y	2018-10-17	1539779393	trainingRound	1	ef	5	[0, 2]	0	neither	s	0.153412730258424	1	1	f	0.464316448416866	1	1
ws-ml-24	WS	y	2018-10-17	1539779393	trainingRound	1	ef	6	[2, 3]	2	both	d	0.15429445501286	1	1	f	0.314369996596724	1	1
ws-ml-24	WS	y	2018-10-17	1539779393	trainingRound	1	ef	7	[0, 1]	1	r	s	0.101355046406752	1	1	d	0.148347864631432	1	1
ws-ml-24	WS	y	2018-10-17	1539779393	trainingRound	1	ef	8	[0, 2]	1	l	a	0.195336513188522	1	1	s	0.503241918138883	1	0
ws-ml-24	WS	y	2018-10-17	1539779393	trainingRound	1	ef	9	[0, 1]	2	both	a	0.37352060923331	1	1	s	0.623427834085305	1	1
ws-ml-24	WS	y	2018-10-17	1539779393	trainingRound	1	ef	10	[0, 3]	0	neither	s	0.56640407370287	1	1	d	0.824373515155457	1	1
ws-ml-24	WS	y	2018-10-17	1539779393	trainingRound	1	ef	11	[0, 1]	0	neither	d	0.418924783331022	1	1	f	0.581880925141377	1	1
ws-ml-24	WS	y	2018-10-17	1539779393	trainingRound	1	ef	12	[1, 3]	0	neither	a	0.238934899589367	1	1	d	0.561845983309468	1	1
ws-ml-24	WS	y	2018-10-17	1539779393	trainingRound	1	ef	13	[1, 3]	2	both	s	0.215129293435893	1	1	f	0.461992338712662	1	1
ws-ml-24	WS	y	2018-10-17	1539779393	trainingRound	1	ef	14	[1, 2]	0	neither	a	0.221490284829997	1	1	f	0.576362848500139	1	1
ws-ml-24	WS	y	2018-10-17	1539779393	trainingRound	1	ef	15	[1, 2]	1	l	s	0.592995339911795	1	1	f	0.970935798954088	1	1
ws-ml-24	WS	y	2018-10-17	1539779393	trainingRound	1	ef	16	[2, 3]	0	neither	a	0.199707609936013	1	1	s	0.497501566031133	1	1
ws-ml-24	WS	y	2018-10-17	1539779393	trainingRound	1	ef	17	[0, 2]	2	both	a	0.0293227205620497	1	1	d	0.372166108092642	1	1
ws-ml-24	WS	y	2018-10-17	1539779393	trainingRound	2	c	0	[0, 2]	0	neither	s	0.205403057907461	1	1	f	0.475437598808639	1	1
ws-ml-24	WS	y	2018-10-17	1539779393	trainingRound	2	c	1	[0, 3]	2	both	a	0.103246151955318	1	1	f	0.416131746163956	1	1
ws-ml-24	WS	y	2018-10-17	1539779393	trainingRound	2	c	2	[0, 3]	1	l	a	0.732407602527019	1	1	s	1.02344701456605	1	1
ws-ml-24	WS	y	2018-10-17	1539779393	trainingRound	2	c	3	[1, 3]	2	both	s	0.277724053188649	1	1	f	0.566706855866869	1	1
ws-ml-24	WS	y	2018-10-17	1539779393	trainingRound	2	c	4	[1, 2]	0	neither	a	0.498631546501201	1	1	f	0.819607903513315	1	1
ws-ml-24	WS	y	2018-10-17	1539779393	trainingRound	2	c	5	[0, 1]	1	r	s	0.137256543413969	1	1	d	0.444115682032134	1	1
ws-ml-24	WS	y	2018-10-17	1539779393	trainingRound	2	c	6	[0, 1]	0	neither	d	0.279167400367442	1	1	f	0.487157577908874	1	1
ws-ml-24	WS	y	2018-10-17	1539779393	trainingRound	2	c	7	[2, 3]	2	both	d	0.413628340666037	1	1	f	0.671527539223462	1	1
ws-ml-24	WS	y	2018-10-17	1539779393	trainingRound	2	c	8	[2, 3]	0	neither	a	0.396259421448121	1	1	s	0.778115200273533	1	1
ws-ml-24	WS	y	2018-10-17	1539779393	trainingRound	2	c	9	[1, 3]	0	neither	a	0.107515572914053	1	1	d	1.14429430426389	1	1
ws-ml-24	WS	y	2018-10-17	1539779393	trainingRound	2	c	10	[0, 2]	1	l	a	0.232352915705633	1	1	s	0.554205865570111	1	1
ws-ml-24	WS	y	2018-10-17	1539779393	trainingRound	2	c	11	[0, 1]	2	both	a	0.589401726178039	1	1	s	0.869302667657394	1	1
ws-ml-24	WS	y	2018-10-17	1539779393	trainingRound	2	c	12	[1, 2]	2	both	s	0.268208546347523	1	1	d	0.596169741476842	1	1
ws-ml-24	WS	y	2018-10-17	1539779393	trainingRound	2	c	13	[2, 3]	1	r	f	0.540601837285067	1	1	s	0.869469133700477	1	1
ws-ml-24	WS	y	2018-10-17	1539779393	trainingRound	2	c	14	[0, 3]	0	neither	s	0.321454265298598	1	1	d	0.583312725542783	1	1
ws-ml-24	WS	y	2018-10-17	1539779393	trainingRound	2	c	15	[1, 3]	1	r	f	0.396735726017141	1	1	d	1.24355393130827	1	0
ws-ml-24	WS	y	2018-10-17	1539779393	trainingRound	2	c	16	[1, 2]	1	l	s	0.143559480176918	1	1	a	0.464487725615982	1	0
ws-ml-24	WS	y	2018-10-17	1539779393	trainingRound	2	c	17	[0, 2]	2	both	d	0.304246038733254	1	1	a	0.65514330352562	1	1
ws-ml-24	WS	y	2018-10-17	1539779393	testRound	1	ef	0	[1, 3]	2	both	s	1.16975591074879	1	1	f	1.56867718513968	1	1
ws-ml-24	WS	y	2018-10-17	1539779393	testRound	1	ef	1	[0, 1]	2	both	a	0.290534240524721	1	1	s	0.597444056664244	1	1
ws-ml-24	WS	y	2018-10-17	1539779393	testRound	1	ef	2	[1, 3]	2	both	s	0.4001404216433	1	1	f	0.792043821300467	1	1
ws-ml-24	WS	y	2018-10-17	1539779393	testRound	1	ef	3	[2, 3]	2	both	d	0.510613573300361	1	1	f	0.748605165321351	1	1
ws-ml-24	WS	y	2018-10-17	1539779393	testRound	1	ef	4	[2, 3]	2	both	d	0.126651149079407	1	1	f	0.385523484379519	1	1
ws-ml-24	WS	y	2018-10-17	1539779393	testRound	1	ef	5	[1, 3]	2	both	s	0.275043597102922	1	1	f	0.589960461911687	1	1
ws-ml-24	WS	y	2018-10-17	1539779393	testRound	1	ef	6	[1, 2]	2	both	s	0.316213632060681	1	1	d	0.612126425665338	1	1
ws-ml-24	WS	y	2018-10-17	1539779393	testRound	1	ef	7	[1, 3]	2	both	s	0.283313014209853	1	1	f	0.625276922193734	1	1
ws-ml-24	WS	y	2018-10-17	1539779393	testRound	1	ef	8	[1, 2]	2	both	s	0.305381471847795	1	1	d	0.631277076790866	1	1
ws-ml-24	WS	y	2018-10-17	1539779393	testRound	1	ef	9	[0, 1]	2	both	a	0.609612435622694	1	1	s	0.919441661990277	1	1
ws-ml-24	WS	y	2018-10-17	1539779393	testRound	1	ef	10	[0, 1]	2	both	a	0.245887984070578	1	1	s	0.499800657715241	1	1
ws-ml-24	WS	y	2018-10-17	1539779393	testRound	1	ef	11	[2, 3]	2	both	d	0.373165866571071	1	1	f	0.721176437004033	1	1
ws-ml-24	WS	y	2018-10-17	1539779393	testRound	1	ef	12	[0, 1]	2	both	a	0.196958193930186	1	1	s	0.524832146740664	1	1
ws-ml-24	WS	y	2018-10-17	1539779393	testRound	1	ef	13	[1, 2]	2	both	s	0.0333089247287717	1	1	d	0.45222280276721	1	1
ws-ml-24	WS	y	2018-10-17	1539779393	testRound	1	ef	14	[1, 2]	2	both	s	0.0192779864191834	1	1	d	0.309112684681168	1	1
ws-ml-24	WS	y	2018-10-17	1539779393	testRound	1	ef	15	[1, 3]	2	both	s	0.217524608269741	1	1	f	0.506448714826547	1	1
ws-ml-24	WS	y	2018-10-17	1539779393	testRound	1	ef	16	[1, 2]	2	both	s	0.202415008501703	1	1	d	0.489407916535129	1	1
ws-ml-24	WS	y	2018-10-17	1539779393	testRound	1	ef	17	[0, 2]	2	both	a	0.384184378945065	1	1	d	0.760948028917483	1	1
ws-ml-24	WS	y	2018-10-17	1539779393	testRound	1	ef	18	[0, 2]	2	both	a	0.0669604038557736	1	1	d	0.509908899133734	1	1
ws-ml-24	WS	y	2018-10-17	1539779393	testRound	1	ef	19	[0, 2]	2	both	a	0.2237098320511	1	1	d	0.582669634190097	1	1
ws-ml-24	WS	y	2018-10-17	1539779393	testRound	1	ef	20	[0, 3]	2	both	a	2.21373341634171	1	1	f	2.57468183015226	1	1
ws-ml-24	WS	y	2018-10-17	1539779393	testRound	1	ef	21	[1, 2]	2	both	s	0.188387919119123	1	1	d	0.450314377052564	1	1
ws-ml-24	WS	y	2018-10-17	1539779393	testRound	1	ef	22	[1, 2]	2	both	s	0.203586364921648	1	1	d	0.454446840398305	1	1
ws-ml-24	WS	y	2018-10-17	1539779393	testRound	1	ef	23	[0, 3]	2	both	a	0.204925149620976	1	1	f	0.566830342235335	1	1
ws-ml-24	WS	y	2018-10-17	1539779393	testRound	1	ef	24	[0, 1]	2	both	a	0.315933301964833	1	1	s	0.61189837681377	1	1
ws-ml-24	WS	y	2018-10-17	1539779393	testRound	1	ef	25	[1, 3]	2	both	f	0.207773996207834	1	1	s	0.991592342306831	1	1
ws-ml-24	WS	y	2018-10-17	1539779393	testRound	1	ef	26	[0, 2]	2	both	a	0.105230593955639	1	1	d	0.462247971536272	1	1
ws-ml-24	WS	y	2018-10-17	1539779393	testRound	1	ef	27	[0, 1]	2	both	a	0.270057955200173	1	1	s	0.496982923279575	1	1
ws-ml-24	WS	y	2018-10-17	1539779393	testRound	1	ef	28	[0, 3]	2	both	a	0.40036077264449	1	1	f	0.809227671339613	1	1
ws-ml-24	WS	y	2018-10-17	1539779393	testRound	1	ef	29	[0, 1]	2	both	a	0.138803490848659	1	1	s	0.451681066460878	1	1
ws-ml-24	WS	y	2018-10-17	1539779393	testRound	1	ef	30	[1, 3]	2	both	s	0.297740071135195	1	1	f	0.686670175604377	1	1
ws-ml-24	WS	y	2018-10-17	1539779393	testRound	1	ef	31	[0, 3]	2	both	a	0.24522115767104	1	1	f	0.525088100308494	1	1
ws-ml-24	WS	y	2018-10-17	1539779393	testRound	1	ef	32	[2, 3]	2	both	d	0.271874327441765	1	1	f	0.506816928733315	1	1
ws-ml-24	WS	y	2018-10-17	1539779393	testRound	1	ef	33	[1, 3]	2	both	s	0.126502965438704	1	1	f	0.397384590763977	1	1
ws-ml-24	WS	y	2018-10-17	1539779393	testRound	1	ef	34	[0, 2]	2	both	a	0.227241862972733	1	1	d	0.62614645868598	1	1
ws-ml-24	WS	y	2018-10-17	1539779393	testRound	1	ef	35	[2, 3]	2	both	d	0.111842727757903	1	1	f	0.305735893765814	1	1
ws-ml-24	WS	y	2018-10-17	1539779393	testRound	1	ef	36	[0, 3]	2	both	a	0.100628561660415	1	1	f	0.529530402185628	1	1
ws-ml-24	WS	y	2018-10-17	1539779393	testRound	1	ef	37	[2, 3]	2	both	d	0.237333425709949	1	1	f	0.418274635612761	1	1
ws-ml-24	WS	y	2018-10-17	1539779393	testRound	1	ef	38	[0, 1]	2	both	a	0.404515367317799	1	1	s	0.664470854488172	1	1
ws-ml-24	WS	y	2018-10-17	1539779393	testRound	1	ef	39	[2, 3]	2	both	d	0.231804443777946	1	1	f	0.437652052616613	1	1
ws-ml-24	WS	y	2018-10-17	1539779393	testRound	1	ef	40	[0, 3]	2	both	a	0.0611879773678083	1	1	f	0.396010524247686	1	1
ws-ml-24	WS	y	2018-10-17	1539779393	testRound	1	ef	41	[0, 2]	2	both	a	0.469603268764331	1	1	d	0.818575749904994	1	1
ws-ml-24	WS	y	2018-10-17	1539779393	testRound	1	ef	42	[0, 1]	2	both	s	0.161628583147831	1	1	a	1.16842867283049	1	1
ws-ml-24	WS	y	2018-10-17	1539779393	testRound	1	ef	43	[0, 2]	2	both	a	0.320713026336307	1	1	d	0.725657869625138	1	1
ws-ml-24	WS	y	2018-10-17	1539779393	testRound	1	ef	44	[0, 3]	2	both	a	0.171985721768579	1	1	f	0.573869386062142	1	1
ws-ml-24	WS	y	2018-10-17	1539779393	testRound	1	ef	45	[1, 2]	2	both	s	0.222189827094553	1	1	d	0.565127192563523	1	1
ws-ml-24	WS	y	2018-10-17	1539779393	testRound	1	ef	46	[0, 3]	2	both	a	0.250617672409135	1	1	f	0.955446759253391	1	1
ws-ml-24	WS	y	2018-10-17	1539779393	testRound	1	ef	47	[2, 3]	2	both	d	0.27158116758801	1	1	f	0.473500626892928	1	1
ws-ml-24	WS	y	2018-10-17	1539779393	testRound	1	ef	48	[1, 3]	2	both	s	0.213619552287128	1	1	f	0.505589762884483	1	1
ws-ml-24	WS	y	2018-10-17	1539779393	testRound	1	ef	49	[0, 2]	2	both	d	0.618390231684316	1	1	a	1.18829939382704	1	1
ws-ml-24	WS	y	2018-10-17	1539779393	testRound	1	ef	50	[0, 3]	2	both	a	0.146917988691712	1	1	f	0.556862586610805	1	1
ws-ml-24	WS	y	2018-10-17	1539779393	testRound	1	ef	51	[0, 2]	2	both	a	0.120670239110041	1	1	d	0.496555051024188	1	1
ws-ml-24	WS	y	2018-10-17	1539779393	testRound	1	ef	52	[1, 2]	2	both	s	0.19755702263501	1	1	d	0.532512678200874	1	1
ws-ml-24	WS	y	2018-10-17	1539779393	testRound	1	ef	53	[2, 3]	2	both	f	0.135161124053411	1	1	d	0.612968698929762	1	1
ws-ml-24	WS	y	2018-10-17	1539779393	testRound	2	c	0	[0, 1]	2	both	a	0.314005952364823	1	1	s	0.638973645443912	1	1
ws-ml-24	WS	y	2018-10-17	1539779393	testRound	2	c	1	[0, 2]	2	both	a	0.576911320429645	1	1	d	0.934837044500455	1	1
ws-ml-24	WS	y	2018-10-17	1539779393	testRound	2	c	2	[0, 3]	2	both	a	0.230448338916176	1	1	f	0.543375629822549	1	1
ws-ml-24	WS	y	2018-10-17	1539779393	testRound	2	c	3	[2, 3]	2	both	d	0.456333134792658	1	1	f	0.662290117274097	1	1
ws-ml-24	WS	y	2018-10-17	1539779393	testRound	2	c	4	[0, 2]	2	both	a	0.206080789594125	1	1	d	0.51103342695933	1	1
ws-ml-24	WS	y	2018-10-17	1539779393	testRound	2	c	5	[0, 3]	2	both	a	0.35049633502058	1	1	f	0.927454484048212	1	1
ws-ml-24	WS	y	2018-10-17	1539779393	testRound	2	c	6	[1, 3]	2	both	f	0.570774849707959	1	1	s	0.8967092646526	1	1
ws-ml-24	WS	y	2018-10-17	1539779393	testRound	2	c	7	[0, 3]	2	both	a	0.655405671968765	1	1	f	1.09831439501431	1	1
ws-ml-24	WS	y	2018-10-17	1539779393	testRound	2	c	8	[0, 1]	2	both	a	0.055997059422225	1	1	s	0.376962511141755	1	1
ws-ml-24	WS	y	2018-10-17	1539779393	testRound	2	c	9	[2, 3]	2	both	d	0.782097555515065	1	1	f	1.06212583228989	1	1
ws-ml-24	WS	y	2018-10-17	1539779393	testRound	2	c	10	[0, 3]	2	both	a	0.209368734467716	1	1	f	0.473348915067618	1	1
ws-ml-24	WS	y	2018-10-17	1539779393	testRound	2	c	11	[0, 2]	2	both	d	0.0569503100487054	1	1	a	0.389835564266832	1	1
ws-ml-24	WS	y	2018-10-17	1539779393	testRound	2	c	12	[1, 2]	2	both	s	0.238228942445858	1	1	d	0.292247333254636	1	1
ws-ml-24	WS	y	2018-10-17	1539779393	testRound	2	c	13	[1, 3]	2	both	s	0.167416726082593	1	1	f	0.377438815710775	1	1
ws-ml-24	WS	y	2018-10-17	1539779393	testRound	2	c	14	[0, 1]	2	both	a	0.421728725785215	1	1	s	0.650646154459537	1	1
ws-ml-24	WS	y	2018-10-17	1539779393	testRound	2	c	15	[2, 3]	2	both	f	0.105781311092869	1	1	d	0.543704071489628	1	1
ws-ml-24	WS	y	2018-10-17	1539779393	testRound	2	c	16	[0, 1]	2	both	s	0.368014400115499	1	1	a	0.741022781472566	1	1
ws-ml-24	WS	y	2018-10-17	1539779393	testRound	2	c	17	[0, 3]	2	both	a	0.217962744321994	1	1	f	0.56489689850423	1	1
ws-ml-24	WS	y	2018-10-17	1539779393	testRound	2	c	18	[0, 1]	2	both	a	0.340514466668537	1	1	s	0.776418465477036	1	1
ws-ml-24	WS	y	2018-10-17	1539779393	testRound	2	c	19	[1, 3]	2	both	s	0.262213523648825	1	1	f	0.536154082765279	1	1
ws-ml-24	WS	y	2018-10-17	1539779393	testRound	2	c	20	[2, 3]	2	both	d	0.184210230894678	1	1	f	0.489161264540598	1	1
ws-ml-24	WS	y	2018-10-17	1539779393	testRound	2	c	21	[2, 3]	2	both	d	0.384577290122252	1	1	f	0.572501734422985	1	1
ws-ml-24	WS	y	2018-10-17	1539779393	testRound	2	c	22	[0, 1]	2	both	a	0.213413955501892	1	1	s	0.533375158327544	1	1
ws-ml-24	WS	y	2018-10-17	1539779393	testRound	2	c	23	[2, 3]	2	both	d	0.34730782072802	1	1	f	0.567233196470625	1	1
ws-ml-24	WS	y	2018-10-17	1539779393	testRound	2	c	24	[2, 3]	2	both	f	0.256025413174939	1	1	d	0.639959932683269	1	1
ws-ml-24	WS	y	2018-10-17	1539779393	testRound	2	c	25	[1, 3]	2	both	s	0.389073797698074	1	1	f	0.707054407452233	1	1
ws-ml-24	WS	y	2018-10-17	1539779393	testRound	2	c	26	[0, 2]	2	both	d	0.288412520170823	1	1	a	0.540193530407123	1	1
ws-ml-24	WS	y	2018-10-17	1539779393	testRound	2	c	27	[0, 3]	2	both	a	0.398316993039771	1	1	f	0.754330121722887	1	1
ws-ml-24	WS	y	2018-10-17	1539779393	testRound	2	c	28	[0, 1]	2	both	a	0.208268262431375	1	1	s	0.502189557671954	1	1
ws-ml-24	WS	y	2018-10-17	1539779393	testRound	2	c	29	[1, 2]	2	both	s	0.237313539593742	1	1	d	0.418348085946491	1	1
ws-ml-24	WS	y	2018-10-17	1539779393	testRound	2	c	30	[0, 3]	2	both	a	0.480018141272012	1	1	f	0.906922710040817	1	1
ws-ml-24	WS	y	2018-10-17	1539779393	testRound	2	c	31	[1, 2]	2	both	s	0.192116245256329	1	1	d	0.403065926006093	1	1
ws-ml-24	WS	y	2018-10-17	1539779393	testRound	2	c	32	[0, 2]	2	both	d	0.390815436629055	1	1	a	0.690768640106398	1	1
ws-ml-24	WS	y	2018-10-17	1539779393	testRound	2	c	33	[1, 3]	2	both	s	0.301903005143686	1	1	f	0.622769026282185	1	1
ws-ml-24	WS	y	2018-10-17	1539779393	testRound	2	c	34	[0, 1]	2	both	a	0.39222670943127	1	1	s	1.36304639912123	1	1
ws-ml-24	WS	y	2018-10-17	1539779393	testRound	2	c	35	[1, 2]	2	both	s	0.237361330418935	1	1	d	0.445262341178022	1	1
ws-ml-24	WS	y	2018-10-17	1539779393	testRound	2	c	36	[2, 3]	2	both	d	0.519228110759286	1	1	f	0.838057408651366	1	1
ws-ml-24	WS	y	2018-10-17	1539779393	testRound	2	c	37	[0, 2]	2	both	d	0.422167503325909	1	1	a	0.754022207660455	1	1
ws-ml-24	WS	y	2018-10-17	1539779393	testRound	2	c	38	[0, 2]	2	both	d	0.698296818252857	1	1	a	0.951160659617017	1	1
ws-ml-24	WS	y	2018-10-17	1539779393	testRound	2	c	39	[1, 2]	2	both	d	0.341066466779012	1	1	s	0.625974539998424	1	1
ws-ml-24	WS	y	2018-10-17	1539779393	testRound	2	c	40	[1, 3]	2	both	s	0.317532209894125	1	1	f	0.717432715162431	1	1
ws-ml-24	WS	y	2018-10-17	1539779393	testRound	2	c	41	[0, 3]	2	both	f	0.428139111725613	1	1	a	0.810113245017419	1	1
ws-ml-24	WS	y	2018-10-17	1539779393	testRound	2	c	42	[0, 3]	2	both	a	0.899285158251587	1	1	f	1.26123910392926	1	1
ws-ml-24	WS	y	2018-10-17	1539779393	testRound	2	c	43	[1, 3]	2	both	s	0.457652674856945	1	1	f	0.723591958696488	1	1
ws-ml-24	WS	y	2018-10-17	1539779393	testRound	2	c	44	[2, 3]	2	both	d	0.901003382885392	1	1	f	1.12791038931027	1	1
ws-ml-24	WS	y	2018-10-17	1539779393	testRound	2	c	45	[1, 2]	2	both	d	0.216577451774356	1	1	s	0.382563018942164	1	1
ws-ml-24	WS	y	2018-10-17	1539779393	testRound	2	c	46	[0, 1]	2	both	a	0.577811648327042	1	1	s	0.807762834323512	1	1
ws-ml-24	WS	y	2018-10-17	1539779393	testRound	2	c	47	[0, 2]	2	both	d	0.183400032008649	1	1	a	0.509351125634566	1	1
ws-ml-24	WS	y	2018-10-17	1539779393	testRound	2	c	48	[0, 2]	2	both	d	0.438289049838204	1	1	a	0.822272643148608	1	1
ws-ml-24	WS	y	2018-10-17	1539779393	testRound	2	c	49	[1, 2]	2	both	s	0.399622741122585	1	1	d	0.615529517574032	1	1
ws-ml-24	WS	y	2018-10-17	1539779393	testRound	2	c	50	[1, 3]	2	both	s	0.472183973524807	1	1	f	0.663126617153466	1	1
ws-ml-24	WS	y	2018-10-17	1539779393	testRound	2	c	51	[1, 3]	2	both	s	0.226190143992426	1	1	f	0.537074938263686	1	1
ws-ml-24	WS	y	2018-10-17	1539779393	testRound	2	c	52	[1, 2]	2	both	s	0.656961600230716	1	1	d	0.917930958610668	1	1
ws-ml-24	WS	y	2018-10-17	1539779393	testRound	2	c	53	[1, 2]	2	both	s	0.260261156032357	1	1	d	0.516214722592849	1	1
ws-ml-25	WS	y	2018-10-17	1539783862	trainingRound	1	c	0	[2, 3]	0	neither	a	0.788241403344728	1	1	s	0.999185952190601	1	1
ws-ml-25	WS	y	2018-10-17	1539783862	trainingRound	1	c	1	[1, 3]	2	both	s	0.65498357310571	1	1	f	0.943891000988515	1	1
ws-ml-25	WS	y	2018-10-17	1539783862	trainingRound	1	c	2	[2, 3]	1	l	d	0.895790975100681	1	1	s	1.23074374397038	1	1
ws-ml-25	WS	y	2018-10-17	1539783862	trainingRound	1	c	3	[0, 2]	0	neither	s	0.748246252991521	1	1	f	1.18423877709574	1	1
ws-ml-25	WS	y	2018-10-17	1539783862	trainingRound	1	c	4	[1, 2]	2	both	s	0.726114608823991	1	1	d	0.788099955319922	1	1
ws-ml-25	WS	y	2018-10-17	1539783862	trainingRound	1	c	5	[0, 1]	0	neither	d	1.21742678140436	1	1	f	1.43138054875089	1	1
ws-ml-25	WS	y	2018-10-17	1539783862	trainingRound	1	c	6	[0, 3]	1	l	a	0.685038872547011	1	1	s	0.884964588280127	1	1
ws-ml-25	WS	y	2018-10-17	1539783862	trainingRound	1	c	7	[1, 3]	0	neither	a	0.712797325508291	1	1	d	0.927754058771825	1	1
ws-ml-25	WS	y	2018-10-17	1539783862	trainingRound	1	c	8	[0, 2]	1	l	a	0.600088589442748	1	1	s	0.813015655829076	1	0
ws-ml-25	WS	y	2018-10-17	1539783862	trainingRound	1	c	9	[0, 1]	2	both	a	0.435325376962282	1	1	s	0.682210232818761	1	1
ws-ml-25	WS	y	2018-10-17	1539783862	trainingRound	1	c	10	[0, 2]	2	both	a	0.372058658915194	1	1	d	0.716006367409136	1	1
ws-ml-25	WS	y	2018-10-17	1539783862	trainingRound	1	c	11	[0, 1]	1	l	a	0.898611596236151	1	1	d	1.20151083168093	1	1
ws-ml-25	WS	y	2018-10-17	1539783862	trainingRound	1	c	12	[1, 3]	1	l	s	0.568577433812607	1	1	d	1.05648266556091	1	1
ws-ml-25	WS	y	2018-10-17	1539783862	trainingRound	1	c	13	[1, 2]	1	l	s	0.922678287857707	1	1	f	1.57548304821103	1	0
ws-ml-25	WS	y	2018-10-17	1539783862	trainingRound	1	c	14	[1, 2]	0	neither	a	0.754427948588273	1	1	f	1.098402599564	1	1
ws-ml-25	WS	y	2018-10-17	1539783862	trainingRound	1	c	15	[2, 3]	2	both	d	0.475196078714362	1	1	f	0.715115661823802	1	1
ws-ml-25	WS	y	2018-10-17	1539783862	trainingRound	1	c	16	[0, 3]	0	neither	s	0.673814763387782	1	1	d	0.851801922730374	1	1
ws-ml-25	WS	y	2018-10-17	1539783862	trainingRound	1	c	17	[0, 3]	2	both	a	0.484158623214171	1	1	f	0.877126571602275	1	1
ws-ml-25	WS	y	2018-10-17	1539783862	trainingRound	2	ef	0	[0, 2]	0	neither	s	0.378582588164136	1	1	f	0.783424472690967	1	1
ws-ml-25	WS	y	2018-10-17	1539783862	trainingRound	2	ef	1	[0, 1]	2	both	a	0.245751667946024	1	1	s	0.50672712046071	1	1
ws-ml-25	WS	y	2018-10-17	1539783862	trainingRound	2	ef	2	[0, 1]	0	neither	d	0.413215222626604	1	1	f	0.714087998629111	1	1
ws-ml-25	WS	y	2018-10-17	1539783862	trainingRound	2	ef	3	[0, 1]	1	l	a	0.709226484585088	1	1	d	1.17525987465706	1	0
ws-ml-25	WS	y	2018-10-17	1539783862	trainingRound	2	ef	4	[1, 2]	1	l	s	0.880045019599493	1	1	f	1.28524870315232	1	0
ws-ml-25	WS	y	2018-10-17	1539783862	trainingRound	2	ef	5	[0, 3]	1	l	a	0.139458449724771	1	1	d	0.748356588865136	1	0
ws-ml-25	WS	y	2018-10-17	1539783862	trainingRound	2	ef	6	[2, 3]	2	both	d	0.41476890568083	1	1	f	0.755598022034974	1	1
ws-ml-25	WS	y	2018-10-17	1539783862	trainingRound	2	ef	7	[1, 2]	2	both	s	0.841780282145919	1	1	d	1.14069235119314	1	1
ws-ml-25	WS	y	2018-10-17	1539783862	trainingRound	2	ef	8	[1, 2]	0	neither	a	0.569143225908192	1	1	f	0.958038690045214	1	1
ws-ml-25	WS	y	2018-10-17	1539783862	trainingRound	2	ef	9	[0, 3]	0	neither	s	0.386542487489351	1	1	d	0.718519715959701	1	1
ws-ml-25	WS	y	2018-10-17	1539783862	trainingRound	2	ef	10	[1, 3]	1	l	s	1.19690430897026	1	1	a	1.61079437659282	1	0
ws-ml-25	WS	y	2018-10-17	1539783862	trainingRound	2	ef	11	[2, 3]	1	r	f	0.556801645288942	1	1	s	0.927631534636021	1	1
ws-ml-25	WS	y	2018-10-17	1539783862	trainingRound	2	ef	12	[1, 3]	0	neither	d	0.387090959418856	1	1	a	0.783879608166899	1	1
ws-ml-25	WS	y	2018-10-17	1539783862	trainingRound	2	ef	13	[0, 3]	2	both	f	0.489314259339153	1	1	a	0.900242899293517	1	1
ws-ml-25	WS	y	2018-10-17	1539783862	trainingRound	2	ef	14	[0, 2]	1	r	d	0.771236528358713	1	1	s	1.22620457746234	1	1
ws-ml-25	WS	y	2018-10-17	1539783862	trainingRound	2	ef	15	[2, 3]	0	neither	s	0.540186794783949	1	1	a	0.893189101250755	1	1
ws-ml-25	WS	y	2018-10-17	1539783862	trainingRound	2	ef	16	[1, 3]	2	both	s	0.392981098888413	1	1	f	0.807875094658812	1	1
ws-ml-25	WS	y	2018-10-17	1539783862	trainingRound	2	ef	17	[0, 2]	2	both	a	0.508423855259025	1	1	d	0.870335783496557	1	1
ws-ml-25	WS	y	2018-10-17	1539783862	testRound	1	c	0	[0, 3]	2	both	a	0.0978531654036487	1	1	f	0.614723809099814	1	1
ws-ml-25	WS	y	2018-10-17	1539783862	testRound	1	c	1	[1, 3]	2	both	s	0.406474791299843	1	1	f	0.915376234101132	1	1
ws-ml-25	WS	y	2018-10-17	1539783862	testRound	1	c	2	[1, 2]	2	both	s	0.444523026679235	1	1	d	0.778433057399525	1	1
ws-ml-25	WS	y	2018-10-17	1539783862	testRound	1	c	3	[1, 2]	2	both	s	1.30284759568895	1	1	d	1.70262621830625	1	1
ws-ml-25	WS	y	2018-10-17	1539783862	testRound	1	c	4	[0, 1]	2	both	a	0.491010994133831	1	1	s	0.731928732006054	1	1
ws-ml-25	WS	y	2018-10-17	1539783862	testRound	1	c	5	[1, 3]	2	both	s	0.508576208572777	1	1	f	0.948428243034869	1	1
ws-ml-25	WS	y	2018-10-17	1539783862	testRound	1	c	6	[1, 3]	2	both	s	0.396737650480645	1	1	f	0.911709490777866	1	1
ws-ml-25	WS	y	2018-10-17	1539783862	testRound	1	c	7	[0, 2]	2	both	a	0.56555442332683	1	1	d	0.947501293398091	1	1
ws-ml-25	WS	y	2018-10-17	1539783862	testRound	1	c	8	[0, 2]	2	both	a	0.821209698136954	1	1	d	1.50410247379841	1	1
ws-ml-25	WS	y	2018-10-17	1539783862	testRound	1	c	9	[1, 3]	2	both	s	0.371561185249448	1	1	f	0.731486105538352	1	1
ws-ml-25	WS	y	2018-10-17	1539783862	testRound	1	c	10	[2, 3]	2	both	d	0.870774881779653	1	1	f	1.13068835151353	1	1
ws-ml-25	WS	y	2018-10-17	1539783862	testRound	1	c	11	[0, 1]	2	both	a	0.448170846120775	1	1	s	0.644173544216756	1	1
ws-ml-25	WS	y	2018-10-17	1539783862	testRound	1	c	12	[2, 3]	2	both	d	0.769780672169873	1	1	f	0.873787628461287	1	1
ws-ml-25	WS	y	2018-10-17	1539783862	testRound	1	c	13	[0, 2]	2	both	a	0.677349360263179	1	1	d	0.997245131351519	1	1
ws-ml-25	WS	y	2018-10-17	1539783862	testRound	1	c	14	[2, 3]	2	both	d	0.39535396165229	1	1	f	0.602275420795195	1	1
ws-ml-25	WS	y	2018-10-17	1539783862	testRound	1	c	15	[1, 3]	2	both	s	0.367966609286668	1	1	f	0.735931935596454	1	1
ws-ml-25	WS	y	2018-10-17	1539783862	testRound	1	c	16	[1, 2]	2	both	s	0.641319565726008	1	1	d	0.773229309696035	1	1
ws-ml-25	WS	y	2018-10-17	1539783862	testRound	1	c	17	[0, 2]	2	both	a	0.598084902812843	1	1	d	0.744150675182027	1	1
ws-ml-25	WS	y	2018-10-17	1539783862	testRound	1	c	18	[0, 1]	2	both	a	0.717674876748788	1	1	s	0.929618863330688	1	1
ws-ml-25	WS	y	2018-10-17	1539783862	testRound	1	c	19	[1, 3]	2	both	s	0.412674769297155	1	1	f	0.630550271300308	1	1
ws-ml-25	WS	y	2018-10-17	1539783862	testRound	1	c	20	[2, 3]	2	both	d	0.391298476821248	1	1	f	1.11015561527893	1	1
ws-ml-25	WS	y	2018-10-17	1539783862	testRound	1	c	21	[1, 2]	2	both	s	0.384742793929036	1	1	d	0.51970986797096	1	1
ws-ml-25	WS	y	2018-10-17	1539783862	testRound	1	c	22	[1, 2]	2	both	s	0.965165617672028	1	1	d	1.06517738896946	1	1
ws-ml-25	WS	y	2018-10-17	1539783862	testRound	1	c	23	[1, 2]	2	both	s	0.465343790867337	1	1	d	0.569277938309824	1	1
ws-ml-25	WS	y	2018-10-17	1539783862	testRound	1	c	24	[0, 1]	2	both	a	0.662463318934897	1	1	s	0.816501178891485	1	1
ws-ml-25	WS	y	2018-10-17	1539783862	testRound	1	c	25	[0, 2]	2	both	a	0.406882456692983	1	1	d	0.448843125162966	1	1
ws-ml-25	WS	y	2018-10-17	1539783862	testRound	1	c	26	[1, 2]	2	both	s	0.740767148650775	1	1	d	0.873795326315303	1	1
ws-ml-25	WS	y	2018-10-17	1539783862	testRound	1	c	27	[0, 3]	2	both	a	0.39134145648859	1	1	f	0.673263404765748	1	1
ws-ml-25	WS	y	2018-10-17	1539783862	testRound	1	c	28	[0, 1]	2	both	a	0.497837064063788	1	1	s	1.33262481023849	1	1
ws-ml-25	WS	y	2018-10-17	1539783862	testRound	1	c	29	[0, 3]	2	both	a	2.18148839885907	1	1	f	2.28449335146433	1	1
ws-ml-25	WS	y	2018-10-17	1539783862	testRound	1	c	30	[0, 3]	2	both	a	0.771852677233255	1	1	f	0.931857975920138	1	1
ws-ml-25	WS	y	2018-10-17	1539783862	testRound	1	c	31	[1, 2]	2	both	s	0.357516454958386	1	1	d	0.483574548721663	1	1
ws-ml-25	WS	y	2018-10-17	1539783862	testRound	1	c	32	[0, 3]	2	both	a	0.687172460420697	1	1	f	0.818107463932392	1	1
ws-ml-25	WS	y	2018-10-17	1539783862	testRound	1	c	33	[0, 3]	2	both	a	0.811265677555639	1	1	f	0.932300602387841	1	1
ws-ml-25	WS	y	2018-10-17	1539783862	testRound	1	c	34	[2, 3]	2	both	d	0.609072303032008	1	1	f	0.804039319344156	1	1
ws-ml-25	WS	y	2018-10-17	1539783862	testRound	1	c	35	[0, 2]	2	both	a	0.760788939984195	1	1	d	0.860774089545885	1	1
ws-ml-25	WS	y	2018-10-17	1539783862	testRound	1	c	36	[0, 2]	2	both	a	1.09959320061535	1	1	d	1.23955842557189	1	1
ws-ml-25	WS	y	2018-10-17	1539783862	testRound	1	c	37	[2, 3]	2	both	d	0.415252587361465	1	1	f	0.565255169349257	1	1
ws-ml-25	WS	y	2018-10-17	1539783862	testRound	1	c	38	[0, 1]	2	both	a	0.0943371716748516	1	1	s	0.215262722867919	1	1
ws-ml-25	WS	y	2018-10-17	1539783862	testRound	1	c	39	[2, 3]	2	both	d	0.832167589927849	1	1	f	0.991166394513129	1	1
ws-ml-25	WS	y	2018-10-17	1539783862	testRound	1	c	40	[1, 2]	2	both	s	0.453876237148506	1	1	d	0.561836681736168	1	1
ws-ml-25	WS	y	2018-10-17	1539783862	testRound	1	c	41	[2, 3]	2	both	d	0.579731941561477	1	1	f	0.701720758504962	1	1
ws-ml-25	WS	y	2018-10-17	1539783862	testRound	1	c	42	[0, 2]	2	both	a	0.393563890404039	1	1	d	0.523485664194595	1	1
ws-ml-25	WS	y	2018-10-17	1539783862	testRound	1	c	43	[1, 3]	2	both	s	0.358765110642707	1	1	f	0.487707974298246	1	1
ws-ml-25	WS	y	2018-10-17	1539783862	testRound	1	c	44	[2, 3]	2	both	d	0.517620542745135	1	1	f	0.62064826815913	1	1
ws-ml-25	WS	y	2018-10-17	1539783862	testRound	1	c	45	[1, 3]	2	both	s	0.380291831970681	1	1	f	0.482365344527352	1	1
ws-ml-25	WS	y	2018-10-17	1539783862	testRound	1	c	46	[0, 3]	2	both	a	0.920244163025927	1	1	f	1.04229360055251	1	1
ws-ml-25	WS	y	2018-10-17	1539783862	testRound	1	c	47	[0, 1]	2	both	a	0.377789709447825	1	1	s	0.557849194596201	1	1
ws-ml-25	WS	y	2018-10-17	1539783862	testRound	1	c	48	[0, 2]	2	both	a	0.396606145513942	1	1	d	0.484627550675214	1	1
ws-ml-25	WS	y	2018-10-17	1539783862	testRound	1	c	49	[0, 1]	2	both	a	0.61749503568717	1	1	s	0.751494746375101	1	1
ws-ml-25	WS	y	2018-10-17	1539783862	testRound	1	c	50	[0, 3]	2	both	a	0.719502475018089	1	1	f	0.841491612707614	1	1
ws-ml-25	WS	y	2018-10-17	1539783862	testRound	1	c	51	[1, 3]	2	both	s	0.469040042618872	1	1	f	0.560951428800763	1	1
ws-ml-25	WS	y	2018-10-17	1539783862	testRound	1	c	52	[0, 1]	2	both	a	0.116578510227555	1	1	s	0.215546260398696	1	1
ws-ml-25	WS	y	2018-10-17	1539783862	testRound	1	c	53	[0, 3]	2	both	a	0.24544247090671	1	1	f	0.290443790767313	1	1
ws-ml-25	WS	y	2018-10-17	1539783862	testRound	2	ef	0	[2, 3]	2	both	d	0.509977217567211	1	1	f	0.608911289637035	1	1
ws-ml-25	WS	y	2018-10-17	1539783862	testRound	2	ef	1	[0, 2]	2	both	a	0.433348953560198	1	1	d	0.646378978708526	1	1
ws-ml-25	WS	y	2018-10-17	1539783862	testRound	2	ef	2	[2, 3]	2	both	d	0.382354214718362	1	1	f	0.593377666544256	1	1
ws-ml-25	WS	y	2018-10-17	1539783862	testRound	2	ef	3	[2, 3]	2	both	d	0.462904213389265	1	1	f	0.668920212730882	1	1
ws-ml-25	WS	y	2018-10-17	1539783862	testRound	2	ef	4	[2, 3]	2	both	d	0.369570007627772	1	1	f	0.562584335577412	1	1
ws-ml-25	WS	y	2018-10-17	1539783862	testRound	2	ef	5	[1, 2]	2	both	s	0.216722748722532	1	1	d	0.752610293373436	1	1
ws-ml-25	WS	y	2018-10-17	1539783862	testRound	2	ef	6	[0, 1]	2	both	a	0.467197690129979	1	1	s	0.632182857330918	1	1
ws-ml-25	WS	y	2018-10-17	1539783862	testRound	2	ef	7	[0, 3]	2	both	a	0.733329420258087	1	1	f	0.815352274537872	1	1
ws-ml-25	WS	y	2018-10-17	1539783862	testRound	2	ef	8	[1, 3]	2	both	s	0.281304516425735	1	1	f	0.321284912566625	1	1
ws-ml-25	WS	y	2018-10-17	1539783862	testRound	2	ef	9	[1, 3]	2	both	s	1.9313986707748	1	1	f	2.00647453470447	1	1
ws-ml-25	WS	y	2018-10-17	1539783862	testRound	2	ef	10	[2, 3]	2	both	d	0.804483228785102	1	1	f	0.887372412118566	1	1
ws-ml-25	WS	y	2018-10-17	1539783862	testRound	2	ef	11	[2, 3]	2	both	d	0.281184878982458	1	1	f	0.330312888800108	1	1
ws-ml-25	WS	y	2018-10-17	1539783862	testRound	2	ef	12	[1, 2]	2	both	s	0.412366534488683	1	1	d	0.554311711028276	1	1
ws-ml-25	WS	y	2018-10-17	1539783862	testRound	2	ef	13	[0, 2]	2	both	d	0.367514039760863	1	1	a	0.549555080215214	1	1
ws-ml-25	WS	y	2018-10-17	1539783862	testRound	2	ef	14	[1, 2]	2	both	s	0.234000255954015	1	1	d	0.348090435643826	1	1
ws-ml-25	WS	y	2018-10-17	1539783862	testRound	2	ef	15	[0, 1]	2	both	s	1.12174922131453	1	1	a	1.30177246241146	1	1
ws-ml-25	WS	y	2018-10-17	1539783862	testRound	2	ef	16	[0, 2]	2	both	d	0.228573270560446	1	1	a	0.370490863133455	1	1
ws-ml-25	WS	y	2018-10-17	1539783862	testRound	2	ef	17	[0, 1]	2	both	s	0.425814681279007	1	1	a	0.561750401651807	1	1
ws-ml-25	WS	y	2018-10-17	1539783862	testRound	2	ef	18	[0, 1]	2	both	a	2.15084998715247	1	1	s	2.25886431670369	1	1
ws-ml-25	WS	y	2018-10-17	1539783862	testRound	2	ef	19	[1, 2]	2	both	d	0.157898332548939	1	1	s	0.97971808542934	1	1
ws-ml-25	WS	y	2018-10-17	1539783862	testRound	2	ef	20	[0, 3]	2	both	s	0.80522767518778	0	0	a	1.39113810491108	0	1
ws-ml-25	WS	y	2018-10-17	1539783862	testRound	2	ef	21	[1, 2]	2	both	s	0.455161136884271	1	1	d	0.562130483074725	1	1
ws-ml-25	WS	y	2018-10-17	1539783862	testRound	2	ef	22	[2, 3]	2	both	d	0.409943314945849	1	1	f	0.552962021047279	1	1
ws-ml-25	WS	y	2018-10-17	1539783862	testRound	2	ef	23	[2, 3]	2	both	d	0.524529364574846	1	1	f	0.621548916798929	1	1
ws-ml-25	WS	y	2018-10-17	1539783862	testRound	2	ef	24	[0, 2]	2	both	a	0.98301918080324	1	1	d	1.09011522080255	1	1
ws-ml-25	WS	y	2018-10-17	1539783862	testRound	2	ef	25	[0, 1]	2	both	a	0.249242643658363	1	1	s	0.419253545740503	1	1
ws-ml-25	WS	y	2018-10-17	1539783862	testRound	2	ef	26	[1, 3]	2	both	s	0.522692464735883	1	1	f	0.601694874483655	1	1
ws-ml-25	WS	y	2018-10-17	1539783862	testRound	2	ef	27	[1, 3]	2	both	s	0.918341189953935	1	1	f	1.01537453415949	1	1
ws-ml-25	WS	y	2018-10-17	1539783862	testRound	2	ef	28	[1, 2]	2	both	s	0.278332504210994	1	1	d	0.405359244301508	1	1
ws-ml-25	WS	y	2018-10-17	1539783862	testRound	2	ef	29	[1, 2]	2	both	s	0.370326642296277	1	1	d	0.487282668000262	1	1
ws-ml-25	WS	y	2018-10-17	1539783862	testRound	2	ef	30	[0, 1]	2	both	a	0.257979063768289	1	1	s	0.372867574820702	1	1
ws-ml-25	WS	y	2018-10-17	1539783862	testRound	2	ef	31	[0, 2]	2	both	a	0.480828660896805	1	1	d	0.545838621597795	1	1
ws-ml-25	WS	y	2018-10-17	1539783862	testRound	2	ef	32	[1, 3]	2	both	s	0.253606363297877	1	1	f	0.383545778000553	1	1
ws-ml-25	WS	y	2018-10-17	1539783862	testRound	2	ef	33	[0, 3]	2	both	a	0.500614384782239	1	1	f	0.592511337490578	1	1
ws-ml-25	WS	y	2018-10-17	1539783862	testRound	2	ef	34	[2, 3]	2	both	d	0.249907545596216	1	1	f	0.35490656251568	1	1
ws-ml-25	WS	y	2018-10-17	1539783862	testRound	2	ef	35	[0, 3]	2	both	a	0.331938418468781	1	1	f	0.414904259574541	1	1
ws-ml-25	WS	y	2018-10-17	1539783862	testRound	2	ef	36	[0, 2]	2	both	a	1.06847431467759	1	1	d	1.14048707514667	1	1
ws-ml-25	WS	y	2018-10-17	1539783862	testRound	2	ef	37	[0, 3]	2	both	a	0.243205603521346	1	1	f	0.313166245046887	1	1
[truncated: 11,536 more rows]
